# Supplementary material for: Deaminative chlorination of aminoheterocycles
Source: Nat Chem. 2021 Dec 16;14(1):78–84. doi: 10.1038/s41557-021-00812-0 (PMC8755540; doi:10.1038/s41557-021-00812-0)
Supplement: Supplementary file 2 — Crystallographic data for compound 43; CCDC reference 2070324. [file 41557_2021_812_MOESM189_ESM.cif]

data_13594sadabs

_publ_requested_journal          'Nature Chemistry'

_publ_section_title              
;
 Deaminative chlorination of aminoheterocycles
;

loop_
_publ_author_name
_publ_author_address

      'Cl\'ement Ghiazza'
;     Max-Planck-Institut f\"ur Kohlenforschung
      Kaiser-Wilhelm-Platz 1
      45470 M\"ulheim an der Ruhr
      Germany
;
      'Teresa Faber'
;     Max-Planck-Institut f\"ur Kohlenforschung
      Kaiser-Wilhelm-Platz 1
      45470 M\"ulheim an der Ruhr
      Germany
;
      'Alejandro Gomez-Palomino'
;     Max-Planck-Institut f\"ur Kohlenforschung
      Kaiser-Wilhelm-Platz 1
      45470 M\"ulheim an der Ruhr
      Germany
;
      'Josep Cornella'
;     Max-Planck-Institut f\"ur Kohlenforschung
      Kaiser-Wilhelm-Platz 1
      45470 M\"ulheim an der Ruhr
      Germany
;

_audit_block_code                GHC-GA-438-01
_audit_creation_date             2020-11-19
_audit_creation_method           
;
Olex2 1.3
(compiled 2020.07.31 svn.rc2a77460 for OlexSys, GUI svn.r6145)
;

_audit_contact_author_address    ?
_audit_contact_author_email      ?
_audit_contact_author_phone      ?
_publ_contact_author_id_orcid    ?
_publ_section_references         
;
Dolomanov, O.V., Bourhis, L.J., Gildea, R.J, Howard, J.A.K. & Puschmann, H.
 (2009), J. Appl. Cryst. 42, 339-341.

Sheldrick, G.M. (2015). Acta Cryst. A71, 3-8.

Sheldrick, G.M. (2015). Acta Cryst. C71, 3-8.
;
_chemical_name_common            ?
_chemical_name_systematic        
;
 Title
;
_chemical_formula_moiety         'C13 H11 Cl N2 O3'
_chemical_formula_sum            'C13 H11 Cl N2 O3'
_chemical_formula_weight         278.69
_chemical_absolute_configuration rmad
_chemical_properties_physical    none
_chemical_melting_point          ?

loop_
_atom_type_symbol
_atom_type_description
_atom_type_scat_dispersion_real
_atom_type_scat_dispersion_imag
_atom_type_scat_source
C C 0.0033 0.0016 'International Tables Vol C Tables 4.2.6.8 and 6.1.1.4'
H H 0.0000 0.0000 'International Tables Vol C Tables 4.2.6.8 and 6.1.1.4'
Cl Cl 0.1484 0.1585 'International Tables Vol C Tables 4.2.6.8 and 6.1.1.4'
N N 0.0061 0.0033 'International Tables Vol C Tables 4.2.6.8 and 6.1.1.4'
O O 0.0106 0.0060 'International Tables Vol C Tables 4.2.6.8 and 6.1.1.4'

_shelx_space_group_comment       
;
The symmetry employed for this shelxl refinement is uniquely defined
by the following loop, which should always be used as a source of
symmetry information in preference to the above space-group names.
They are only intended as comments.
;
_space_group_crystal_system      orthorhombic
_space_group_IT_number           18
_space_group_name_H-M_alt        'P 21 21 2'
_space_group_name_Hall           'P 2 2ab'

_symmetry_cell_setting           ORTHORHOMBIC
_symmetry_space_group_name_H-M   'P21212'
_symmetry_space_group_name_Hall  'P 2 2ab'
_symmetry_Int_Tables_number      18
loop_
_space_group_symop_operation_xyz
'x, y, z'
'-x, -y, z'
'-x+1/2, y+1/2, -z'
'x+1/2, -y+1/2, -z'

_cell_length_a                   13.361(2)
_cell_length_b                   18.177(3)
_cell_length_c                   5.0728(3)
_cell_angle_alpha                90
_cell_angle_beta                 90
_cell_angle_gamma                90
_cell_volume                     1232.0(3)
_cell_formula_units_Z            4
_cell_measurement_reflns_used    25464


_cell_measurement_temperature    100(2)
_cell_measurement_theta_max      33.0959
_cell_measurement_theta_min      2.7115
_shelx_estimated_absorpt_T_max   ?
_shelx_estimated_absorpt_T_min   ?
_exptl_absorpt_coefficient_mu    0.315
_exptl_absorpt_correction_T_max  0.98799
_exptl_absorpt_correction_T_min  0.94712

_exptl_absorpt_correction_type   gaussian
_exptl_absorpt_process_details   'SADABS (Bruker AXS, 2012)'
_exptl_special_details           
;
 Crystal mounted on a MiTeGen loop using Perfluoropolyether PFO-XR75
;
_exptl_crystal_colour            colourless
_exptl_crystal_density_diffrn    1.503
_exptl_crystal_density_meas      ?
_exptl_crystal_density_method    ?

_exptl_crystal_description       needle
_exptl_crystal_F_000             576
_exptl_crystal_recrystallization_method 
'Re-crystallisation from solvent:  dichlormethane,toluene '

loop_
_exptl_crystal_face_index_h
_exptl_crystal_face_index_k
_exptl_crystal_face_index_l
_exptl_crystal_face_perp_dist
0.00 -1.00 0.00 0.0300
0.00 1.00 0.00 0.0300
-1.00 0.00 0.00 0.0200
1.00 0.00 0.00 0.0200
0.00 0.00 1.00 0.1500
0.00 0.00 -1.00 0.1500
_exptl_crystal_size_max          0.30
_exptl_crystal_size_mid          0.06
_exptl_crystal_size_min          0.04
_exptl_transmission_factor_max   ?
_exptl_transmission_factor_min   ?
_diffrn_reflns_av_R_equivalents  0.0464
_diffrn_reflns_av_unetI/netI     0.0375
_diffrn_reflns_Laue_measured_fraction_full 0.998
_diffrn_reflns_Laue_measured_fraction_max 0.999
_diffrn_reflns_limit_h_max       20
_diffrn_reflns_limit_h_min       -20
_diffrn_reflns_limit_k_max       27
_diffrn_reflns_limit_k_min       -27
_diffrn_reflns_limit_l_max       7
_diffrn_reflns_limit_l_min       -7
_diffrn_reflns_number            24317
_diffrn_reflns_point_group_measured_fraction_full 0.999
_diffrn_reflns_point_group_measured_fraction_max 0.999
_diffrn_reflns_theta_full        25.242
_diffrn_reflns_theta_max         33.097
_diffrn_reflns_theta_min         2.711

_diffrn_ambient_temperature      100(2)
_diffrn_detector_area_resol_mean 18.02
_diffrn_measured_fraction_theta_full 0.998
_diffrn_measured_fraction_theta_max 0.999
_diffrn_measurement_device_type  'Bruker AXS Enraf-Nonius KappaCCD'
_diffrn_measurement_method       'CCD \f- and \w-scans'
_diffrn_radiation_type           MoK\a
_diffrn_radiation_wavelength     0.71073
_diffrn_radiation_source         '0.2 x 2mm^2^ focus rotating anode'
_diffrn_radiation_monochromator  'Incoatec Helios focusing multilayer optics'
_diffrn_standards_number         0
_reflns_Friedel_coverage         0.734
_reflns_Friedel_fraction_full    1.000
_reflns_Friedel_fraction_max     0.999
_reflns_number_gt                4069
_reflns_number_total             4671
_reflns_special_details          
;
 Reflections were merged by SHELXL according to the crystal
 class for the calculation of statistics and refinement.
 
 _reflns_Friedel_fraction is defined as the number of unique
 Friedel pairs measured divided by the number that would be
 possible theoretically, ignoring centric projections and
 systematic absences.
;
_reflns_threshold_expression     'I > 2\s(I)'
_computing_cell_refinement       'EVALCCD V. 1.6, 2008'

_computing_data_collection       'DATCOL (Bruker AXS, 2006)'
_computing_data_reduction        'EVALCCD V. 1.6, 2008'
_computing_molecular_graphics    'DIAMOND (Crystal Impact GbR, 1997-2014)'
_computing_publication_material  'Olex2 1.3 (Dolomanov et al., 2009)'
_computing_structure_refinement  'SHELXL (Sheldrick, 2013)'
_computing_structure_solution    'SHELXS (Sheldrick, 2013)'
_refine_diff_density_max         0.320
_refine_diff_density_min         -0.352
_refine_diff_density_rms         0.057
_refine_ls_abs_structure_details 
;
 Flack x determined using 1538 quotients [(I+)-(I-)]/[(I+)+(I-)]
 (Parsons, Flack and Wagner, Acta Cryst. B69 (2013) 249-259).
;
_refine_ls_abs_structure_Flack   -0.02(3)
_refine_ls_extinction_coef       .
_refine_ls_extinction_method     none
_refine_ls_goodness_of_fit_ref   1.069
_refine_ls_hydrogen_treatment    mixed
_refine_ls_matrix_type           full
_refine_ls_number_parameters     188
_refine_ls_number_reflns         4671
_refine_ls_number_restraints     0
_refine_ls_R_factor_all          0.0478
_refine_ls_R_factor_gt           0.0364
_refine_ls_restrained_S_all      1.069
_refine_ls_shift/su_max          0.000
_refine_ls_shift/su_mean         0.000
_refine_ls_structure_factor_coef Fsqd
_refine_ls_weighting_details     
'w=1/[\s^2^(Fo^2^)+(0.0350P)^2^+0.3066P] where P=(Fo^2^+2Fc^2^)/3'
_refine_ls_weighting_scheme      calc
_refine_ls_wR_factor_gt          0.0772
_refine_ls_wR_factor_ref         0.0818

_refine_special_details          
;
 Refinement of F^2^ against ALL reflections.  The weighted R-factor wR and
 goodness of fit S are based on F^2^, conventional R-factors R are based
 on F, with F set to zero for negative F^2^. The threshold expression of
 F^2^ > 2sigma(F^2^) is used only for calculating R-factors(gt) etc. and is
 not relevant to the choice of reflections for refinement.  R-factors based
 on F^2^ are statistically about twice as large as those based on F, and R-
 factors based on ALL data will be even larger.

 The minimum and maximum estimated transmissions from the multi-scan
 scaling are 0.8242 and 1.0000 (SADABS).

Highest peak        ?
Deepest hole        ?
;
_olex2_refinement_description    
;
1. Fixed Uiso
 At 1.2 times of:
  All C(H) groups, All C(H,H) groups
2.a Secondary CH2 refined with riding coordinates:
 C7(H7A,H7B)
2.b Aromatic/amide H refined with riding coordinates:
 C3(H3A), C9(H9), C10(H10), C11(H11), C12(H12)
;

_atom_sites_solution_hydrogens   geom
_atom_sites_solution_primary     dual
_atom_sites_solution_secondary   difmap

loop_
_atom_site_label
_atom_site_type_symbol
_atom_site_fract_x
_atom_site_fract_y
_atom_site_fract_z
_atom_site_U_iso_or_equiv
_atom_site_adp_type
_atom_site_occupancy
_atom_site_site_symmetry_order
_atom_site_calc_flag
_atom_site_refinement_flags_posn
_atom_site_refinement_flags_adp
_atom_site_refinement_flags_occupancy
_atom_site_disorder_assembly
_atom_site_disorder_group
Cl1 Cl 0.85470(3) 0.47832(3) 0.57643(10) 0.02115(10) Uani 1 1 d . . . . .
O1 O 0.50487(10) 0.62573(7) 0.0116(3) 0.0175(3) Uani 1 1 d . . . . .
O2 O 0.73483(9) 0.47350(7) 0.1777(3) 0.0167(3) Uani 1 1 d . . . . .
O3 O 0.33471(10) 0.63173(7) 0.6979(3) 0.0208(3) Uani 1 1 d . . . . .
H3 H 0.380(2) 0.6378(18) 0.797(7) 0.045(9) Uiso 1 1 d . . . . .
N1 N 0.52143(11) 0.65395(8) 0.4469(3) 0.0146(3) Uani 1 1 d . . . . .
H1 H 0.5464(18) 0.6392(14) 0.589(6) 0.022(6) Uiso 1 1 d . . . . .
N2 N 0.69323(11) 0.56048(8) 0.4711(3) 0.0144(3) Uani 1 1 d . . . . .
C1 C 0.54514(13) 0.61651(9) 0.2291(4) 0.0133(3) Uani 1 1 d . . . . .
C2 C 0.62700(13) 0.56227(9) 0.2568(3) 0.0131(3) Uani 1 1 d . . . . .
C3 C 0.65252(13) 0.50961(9) 0.0815(4) 0.0153(3) Uani 1 1 d . . . . .
H3A H 0.619293 0.499396 -0.079941 0.018 Uiso 1 1 calc R U . . .
C4 C 0.75328(13) 0.50801(9) 0.4088(4) 0.0147(3) Uani 1 1 d . . . . .
C5 C 0.44841(12) 0.71304(9) 0.4458(4) 0.0142(3) Uani 1 1 d . . . . .
H5 H 0.4494(16) 0.7374(12) 0.280(5) 0.011(5) Uiso 1 1 d . . . . .
C6 C 0.33851(13) 0.68967(9) 0.5104(4) 0.0156(3) Uani 1 1 d . . . . .
H6 H 0.3033(18) 0.6725(13) 0.360(5) 0.019(6) Uiso 1 1 d . . . . .
C7 C 0.29223(13) 0.76134(10) 0.6204(4) 0.0166(4) Uani 1 1 d . . . . .
H7A H 0.264716 0.792182 0.476778 0.020 Uiso 1 1 calc R U . . .
H7B H 0.238381 0.750499 0.748696 0.020 Uiso 1 1 calc R U . . .
C8 C 0.37973(13) 0.79865(9) 0.7526(4) 0.0137(3) Uani 1 1 d . . . . .
C9 C 0.38108(13) 0.85294(9) 0.9465(4) 0.0169(3) Uani 1 1 d . . . . .
H9 H 0.320466 0.872922 1.013274 0.020 Uiso 1 1 calc R U . . .
C10 C 0.47342(14) 0.87726(10) 1.0405(4) 0.0198(4) Uani 1 1 d . . . . .
H10 H 0.475343 0.914000 1.173583 0.024 Uiso 1 1 calc R U . . .
C11 C 0.56267(14) 0.84887(10) 0.9434(5) 0.0212(4) Uani 1 1 d . . . . .
H11 H 0.624755 0.865890 1.011333 0.025 Uiso 1 1 calc R U . . .
C12 C 0.56110(13) 0.79537(10) 0.7462(4) 0.0176(3) Uani 1 1 d . . . . .
H12 H 0.621723 0.776236 0.676302 0.021 Uiso 1 1 calc R U . . .
C13 C 0.46967(13) 0.77076(9) 0.6544(4) 0.0135(3) Uani 1 1 d . . . . .

loop_
_atom_site_aniso_label
_atom_site_aniso_U_11
_atom_site_aniso_U_22
_atom_site_aniso_U_33
_atom_site_aniso_U_23
_atom_site_aniso_U_13
_atom_site_aniso_U_12
Cl1 0.01715(18) 0.02115(19) 0.0251(2) 0.00169(18) -0.00630(17) 0.00309(16)
O1 0.0217(6) 0.0201(6) 0.0107(6) -0.0005(5) -0.0032(5) 0.0043(5)
O2 0.0187(6) 0.0162(6) 0.0151(6) -0.0016(5) -0.0004(5) 0.0038(5)
O3 0.0191(6) 0.0164(6) 0.0269(8) 0.0054(5) -0.0059(6) -0.0036(5)
N1 0.0182(6) 0.0154(6) 0.0100(7) -0.0004(6) -0.0026(6) 0.0058(5)
N2 0.0166(6) 0.0139(6) 0.0128(7) 0.0006(5) -0.0024(6) 0.0004(5)
C1 0.0165(7) 0.0122(7) 0.0112(8) 0.0008(6) -0.0003(6) -0.0006(6)
C2 0.0153(7) 0.0132(7) 0.0107(7) 0.0005(6) -0.0003(6) 0.0001(6)
C3 0.0172(7) 0.0153(7) 0.0135(7) -0.0004(6) -0.0020(7) 0.0023(6)
C4 0.0153(7) 0.0144(7) 0.0144(8) 0.0011(6) -0.0009(6) -0.0007(5)
C5 0.0170(7) 0.0130(7) 0.0126(8) -0.0001(6) -0.0016(6) 0.0034(6)
C6 0.0155(7) 0.0134(7) 0.0177(8) -0.0004(6) -0.0053(6) 0.0012(6)
C7 0.0136(7) 0.0159(8) 0.0203(10) -0.0015(7) -0.0040(6) 0.0022(6)
C8 0.0144(7) 0.0122(7) 0.0144(8) 0.0008(6) -0.0012(6) 0.0024(6)
C9 0.0171(7) 0.0143(7) 0.0192(9) -0.0027(7) 0.0012(7) 0.0030(6)
C10 0.0209(8) 0.0153(7) 0.0232(10) -0.0064(7) -0.0014(8) 0.0006(6)
C11 0.0182(8) 0.0186(8) 0.0269(10) -0.0060(8) -0.0022(8) -0.0039(6)
C12 0.0138(7) 0.0177(8) 0.0214(9) -0.0027(7) 0.0027(7) -0.0011(6)
C13 0.0156(7) 0.0118(6) 0.0133(8) 0.0009(6) -0.0001(6) 0.0004(6)

_geom_special_details            
;
 All esds (except the esd in the dihedral angle between two l.s. planes)
 are estimated using the full covariance matrix.  The cell esds are taken
 into account individually in the estimation of esds in distances, angles
 and torsion angles; correlations between esds in cell parameters are only
 used when they are defined by crystal symmetry.  An approximate (isotropic)
 treatment of cell esds is used for estimating esds involving l.s. planes.
;
loop_
_geom_bond_atom_site_label_1
_geom_bond_atom_site_label_2
_geom_bond_distance
_geom_bond_site_symmetry_2
_geom_bond_publ_flag
Cl1 C4 1.6882(18) . ?
O1 C1 1.239(2) . ?
O2 C3 1.371(2) . ?
O2 C4 1.352(2) . ?
O3 H3 0.79(3) . ?
O3 C6 1.420(2) . ?
N1 H1 0.84(3) . ?
N1 C1 1.336(2) . ?
N1 C5 1.451(2) . ?
N2 C2 1.402(2) . ?
N2 C4 1.286(2) . ?
C1 C2 1.479(2) . ?
C2 C3 1.350(2) . ?
C3 H3A 0.9500 . ?
C5 H5 0.95(2) . ?
C5 C6 1.563(2) . ?
C5 C13 1.517(2) . ?
C6 H6 0.95(3) . ?
C6 C7 1.546(2) . ?
C7 H7A 0.9900 . ?
C7 H7B 0.9900 . ?
C7 C8 1.509(2) . ?
C8 C9 1.393(3) . ?
C8 C13 1.396(2) . ?
C9 H9 0.9500 . ?
C9 C10 1.394(3) . ?
C10 H10 0.9500 . ?
C10 C11 1.389(3) . ?
C11 H11 0.9500 . ?
C11 C12 1.396(3) . ?
C12 H12 0.9500 . ?
C12 C13 1.382(2) . ?

loop_
_geom_angle_atom_site_label_1
_geom_angle_atom_site_label_2
_geom_angle_atom_site_label_3
_geom_angle
_geom_angle_site_symmetry_1
_geom_angle_site_symmetry_3
_geom_angle_publ_flag
C4 O2 C3 103.46(14) . . ?
C6 O3 H3 107(2) . . ?
C1 N1 H1 117.0(17) . . ?
C1 N1 C5 122.24(16) . . ?
C5 N1 H1 120.5(17) . . ?
C4 N2 C2 102.73(15) . . ?
O1 C1 N1 124.37(16) . . ?
O1 C1 C2 119.72(16) . . ?
N1 C1 C2 115.89(15) . . ?
N2 C2 C1 123.75(15) . . ?
C3 C2 N2 109.56(15) . . ?
C3 C2 C1 126.65(16) . . ?
O2 C3 H3A 126.0 . . ?
C2 C3 O2 107.93(15) . . ?
C2 C3 H3A 126.0 . . ?
O2 C4 Cl1 115.76(13) . . ?
N2 C4 Cl1 127.89(15) . . ?
N2 C4 O2 116.32(16) . . ?
N1 C5 H5 109.8(13) . . ?
N1 C5 C6 115.44(14) . . ?
N1 C5 C13 112.54(15) . . ?
C6 C5 H5 109.0(13) . . ?
C13 C5 H5 107.0(13) . . ?
C13 C5 C6 102.56(14) . . ?
O3 C6 C5 112.06(14) . . ?
O3 C6 H6 106.0(15) . . ?
O3 C6 C7 111.65(16) . . ?
C5 C6 H6 112.8(15) . . ?
C7 C6 C5 102.85(14) . . ?
C7 C6 H6 111.6(15) . . ?
C6 C7 H7A 111.1 . . ?
C6 C7 H7B 111.1 . . ?
H7A C7 H7B 109.1 . . ?
C8 C7 C6 103.25(14) . . ?
C8 C7 H7A 111.1 . . ?
C8 C7 H7B 111.1 . . ?
C9 C8 C7 129.96(16) . . ?
C9 C8 C13 119.85(16) . . ?
C13 C8 C7 110.19(15) . . ?
C8 C9 H9 120.7 . . ?
C8 C9 C10 118.51(16) . . ?
C10 C9 H9 120.7 . . ?
C9 C10 H10 119.3 . . ?
C11 C10 C9 121.36(17) . . ?
C11 C10 H10 119.3 . . ?
C10 C11 H11 120.0 . . ?
C10 C11 C12 120.00(17) . . ?
C12 C11 H11 120.0 . . ?
C11 C12 H12 120.6 . . ?
C13 C12 C11 118.71(17) . . ?
C13 C12 H12 120.6 . . ?
C8 C13 C5 109.81(15) . . ?
C12 C13 C5 128.63(16) . . ?
C12 C13 C8 121.56(16) . . ?

loop_
_geom_torsion_atom_site_label_1
_geom_torsion_atom_site_label_2
_geom_torsion_atom_site_label_3
_geom_torsion_atom_site_label_4
_geom_torsion
_geom_torsion_site_symmetry_1
_geom_torsion_site_symmetry_2
_geom_torsion_site_symmetry_3
_geom_torsion_site_symmetry_4
_geom_torsion_publ_flag
O1 C1 C2 N2 163.49(16) . . . . ?
O1 C1 C2 C3 -13.8(3) . . . . ?
O3 C6 C7 C8 88.65(17) . . . . ?
N1 C1 C2 N2 -15.0(2) . . . . ?
N1 C1 C2 C3 167.67(17) . . . . ?
N1 C5 C6 O3 34.6(2) . . . . ?
N1 C5 C6 C7 154.65(16) . . . . ?
N1 C5 C13 C8 -145.52(16) . . . . ?
N1 C5 C13 C12 34.4(3) . . . . ?
N2 C2 C3 O2 -0.21(19) . . . . ?
C1 N1 C5 C6 92.1(2) . . . . ?
C1 N1 C5 C13 -150.59(16) . . . . ?
C1 C2 C3 O2 177.39(16) . . . . ?
C2 N2 C4 Cl1 177.51(14) . . . . ?
C2 N2 C4 O2 -0.6(2) . . . . ?
C3 O2 C4 Cl1 -177.86(12) . . . . ?
C3 O2 C4 N2 0.5(2) . . . . ?
C4 O2 C3 C2 -0.13(18) . . . . ?
C4 N2 C2 C1 -177.21(17) . . . . ?
C4 N2 C2 C3 0.47(19) . . . . ?
C5 N1 C1 O1 -3.5(3) . . . . ?
C5 N1 C1 C2 174.95(15) . . . . ?
C5 C6 C7 C8 -31.67(18) . . . . ?
C6 C5 C13 C8 -20.84(18) . . . . ?
C6 C5 C13 C12 159.06(18) . . . . ?
C6 C7 C8 C9 -159.50(18) . . . . ?
C6 C7 C8 C13 20.1(2) . . . . ?
C7 C8 C9 C10 178.63(19) . . . . ?
C7 C8 C13 C5 0.7(2) . . . . ?
C7 C8 C13 C12 -179.23(17) . . . . ?
C8 C9 C10 C11 0.4(3) . . . . ?
C9 C8 C13 C5 -179.69(16) . . . . ?
C9 C8 C13 C12 0.4(3) . . . . ?
C9 C10 C11 C12 0.6(3) . . . . ?
C10 C11 C12 C13 -1.1(3) . . . . ?
C11 C12 C13 C5 -179.26(18) . . . . ?
C11 C12 C13 C8 0.6(3) . . . . ?
C13 C5 C6 O3 -88.14(16) . . . . ?
C13 C5 C6 C7 31.91(17) . . . . ?
C13 C8 C9 C10 -0.9(3) . . . . ?

_shelx_res_file                  
;
TITL 13594sadabs_a.res in P2(1)2(1)2
    13594sadabs.res
    created by SHELXL-2018/3 at 10:30:26 on 19-Nov-2020
REM Old TITL 13594sadab in P2(1)2(1)2
REM SHELXT solution in P2(1)2(1)2: R1 0.068, Rweak 0.022, Alpha 0.001
REM <I/s> 0.924 for 17 systematic absences, Orientation as input
REM Flack x = 0.023 ( 0.024 ) from 957 Parsons' quotients
REM Formula found by SHELXT: C13 N2 O3 Cl
CELL 0.71073 13.361 18.1766 5.0728 90 90 90
ZERR 4 0.0022 0.0026 0.0003 0 0 0
LATT -1
SYMM -X,-Y,+Z
SYMM 0.5-X,0.5+Y,-Z
SYMM 0.5+X,0.5-Y,-Z
SFAC C H Cl N O
UNIT 52 44 4 8 12

L.S. 10 0 0
PLAN  5
TEMP -173
CONF
list 4
MORE -1
BOND $H
fmap 2 53
ACTA
REM <olex2.extras>
REM <HklSrc "%.\\13594sadabs.hkl">
REM </olex2.extras>

WGHT    0.035000    0.306600
FVAR       0.85211
CL1   3    0.854696    0.478320    0.576427    11.00000    0.01715    0.02115 =
         0.02515    0.00169   -0.00630    0.00309
O1    5    0.504865    0.625727    0.011634    11.00000    0.02173    0.02007 =
         0.01073   -0.00049   -0.00320    0.00429
O2    5    0.734826    0.473498    0.177723    11.00000    0.01871    0.01616 =
         0.01513   -0.00164   -0.00038    0.00381
O3    5    0.334706    0.631728    0.697911    11.00000    0.01908    0.01639 =
         0.02694    0.00545   -0.00595   -0.00364
H3    2    0.380055    0.637756    0.796712    11.00000    0.04516
N1    4    0.521427    0.653954    0.446918    11.00000    0.01823    0.01542 =
         0.01001   -0.00044   -0.00257    0.00577
H1    2    0.546438    0.639210    0.589070    11.00000    0.02221
N2    4    0.693228    0.560484    0.471140    11.00000    0.01659    0.01390 =
         0.01277    0.00060   -0.00240    0.00037
C1    1    0.545145    0.616508    0.229127    11.00000    0.01648    0.01215 =
         0.01124    0.00085   -0.00032   -0.00063
C2    1    0.626995    0.562268    0.256779    11.00000    0.01535    0.01318 =
         0.01065    0.00047   -0.00033    0.00013
C3    1    0.652518    0.509612    0.081532    11.00000    0.01715    0.01533 =
         0.01345   -0.00045   -0.00198    0.00227
AFIX  43
H3A   2    0.619293    0.499396   -0.079941    11.00000   -1.20000
AFIX   0
C4    1    0.753283    0.508011    0.408825    11.00000    0.01526    0.01437 =
         0.01440    0.00114   -0.00093   -0.00073
C5    1    0.448413    0.713042    0.445803    11.00000    0.01698    0.01299 =
         0.01256   -0.00006   -0.00155    0.00338

H5    2    0.449429    0.737396    0.280421    11.00000    0.01062
C6    1    0.338506    0.689669    0.510416    11.00000    0.01554    0.01343 =
         0.01769   -0.00035   -0.00526    0.00124
H6    2    0.303349    0.672538    0.360487    11.00000    0.01866
C7    1    0.292226    0.761337    0.620377    11.00000    0.01356    0.01588 =
         0.02025   -0.00145   -0.00397    0.00220
AFIX  23
H7A   2    0.264716    0.792182    0.476778    11.00000   -1.20000
H7B   2    0.238381    0.750499    0.748696    11.00000   -1.20000
AFIX   0
C8    1    0.379726    0.798652    0.752605    11.00000    0.01443    0.01217 =
         0.01440    0.00079   -0.00119    0.00242
C9    1    0.381083    0.852936    0.946547    11.00000    0.01715    0.01426 =
         0.01922   -0.00271    0.00124    0.00302
AFIX  43
H9    2    0.320466    0.872922    1.013274    11.00000   -1.20000
AFIX   0
C10   1    0.473419    0.877261    1.040481    11.00000    0.02088    0.01535 =
         0.02318   -0.00640   -0.00137    0.00063
AFIX  43
H10   2    0.475343    0.914000    1.173583    11.00000   -1.20000
AFIX   0
C11   1    0.562667    0.848874    0.943419    11.00000    0.01820    0.01857 =
         0.02694   -0.00601   -0.00219   -0.00394
AFIX  43
H11   2    0.624755    0.865890    1.011333    11.00000   -1.20000
AFIX   0
C12   1    0.561102    0.795366    0.746157    11.00000    0.01378    0.01771 =
         0.02136   -0.00275    0.00266   -0.00114
AFIX  43
H12   2    0.621723    0.776236    0.676302    11.00000   -1.20000
AFIX   0
C13   1    0.469670    0.770755    0.654444    11.00000    0.01563    0.01175 =
         0.01327    0.00092   -0.00015    0.00036
HKLF 4


REM  13594sadabs_a.res in P2(1)2(1)2
REM wR2 = 0.0818, GooF = S = 1.069, Restrained GooF = 1.069 for all data
REM R1 = 0.0364 for 4069 Fo > 4sig(Fo) and 0.0478 for all 4671 data
REM 188 parameters refined using 0 restraints

END

WGHT      0.0350      0.3066

REM Highest difference peak  0.320,  deepest hole -0.352,  1-sigma level  0.057
Q1    1   0.6397  0.5398  0.1612  11.00000  0.05    0.32
Q2    1   0.3160  0.7203  0.5766  11.00000  0.05    0.29
Q3    1   0.5828  0.5797  0.2389  11.00000  0.05    0.27
Q4    1   0.5155  0.8613  0.9993  11.00000  0.05    0.27
Q5    1   0.5632  0.8248  0.8341  11.00000  0.05    0.26
;
_shelx_res_checksum              20735
_shelx_hkl_file                  
;
   0   0  -1 3753.52  111.19
   0   0  -1 3595.94  110.99
   0   0   1 3517.55  110.99
   0   0   1 3801.02  111.09
   0   0   2 2615.04   82.39
   0   0  -2 2575.04   81.49
   0   0  -2 2631.44   81.29
   0   0  -3   64.69    6.20
   0   0  -3   72.29    6.60
   0   0   3   75.49    6.90
   0   0   4  740.33   31.10
   0   0  -4  726.63   29.70
   0   0  -4  747.43   29.30
   0   0   5  252.57   17.30
   0   0  -5  274.67   16.30
   0   0  -5  273.87   17.00
   0   0  -6  438.66   24.10
   0   0   6  405.06   24.30
   0   0  -6  397.66   22.40
   0   0  -7   35.00   10.90
   0   0  -7   27.00    9.50
  -1   0   1    0.80    1.10
  -1   0   1    1.50    2.30
  -1   0   1    2.30    1.10
   1   0  -1    2.60    1.20
  -1   0  -1   -0.30    2.10
   1   0  -1    4.30    2.30
   1   0   1    3.00    2.00
   1   0   1    1.70    1.90
   1   0   1    2.60    0.80
  -1   0   1   -2.50    2.70
  -1   0   1    2.30    1.50
  -1   0  -1    6.70    2.30
   1   0  -1    3.30    1.50
   1   0  -1    4.40    1.60
   1   0   1    2.60    0.70
   1   0  -2   91.59    3.90
  -1   0   2   89.79    6.60
   1   0  -2   93.59    6.50
   1   0  -2   99.89    5.80
  -1   0  -2   95.99    6.20
  -1   0   2   91.09    3.90
  -1   0   2   95.39    4.00
  -1   0  -2   95.39    6.30
  -1   0  -3 1043.80   37.10
  -1   0   3 1054.79   38.60
  -1   0  -3 1055.79   37.40
   1   0  -3 1076.79   37.70
   1   0  -3 1059.99   36.70
  -1   0   4 1167.58   45.10
   1   0  -4 1206.98   44.00
  -1   0  -4 1215.68   43.90
  -1   0  -4 1190.88   43.50
   1   0  -4 1199.68   43.00
   1   0   4 1228.28   45.50
  -1   0  -5  571.94   25.90
  -1   0  -5  533.65   25.70
  -1   0   5  494.15   26.40
   1   0   5  570.84   27.60
   1   0  -5  567.14   25.20
   1   0  -5  548.45   26.30
   1   0   6   54.29    9.90
  -1   0  -6   68.09    9.90
  -1   0   6   59.79   10.30
   1   0  -6   44.20    8.50
   1   0  -6   65.59   10.50
  -1   0  -6   59.99   10.00
   1   0  -7   12.20    8.30
   1   0  -7   34.80   10.70
  -1   0  -7    0.40    8.20
  -1   0  -7   27.90   10.90
   2   0   0  431.46   14.60
  -2   0   0  458.15   14.70
   2   0   0  444.86   14.60
  -2   0   0  439.66   14.60
   2   0   0  449.95   15.60
  -2   0   0  439.16   15.40
   2   0   1 3507.75  104.39
   2   0  -1 3451.15  104.49
  -2   0  -1 3449.35  104.39
   2   0  -1 3503.45  104.79
  -2   0   1 3565.74  104.79
   2   0  -1 3680.93  104.99
  -2   0  -1 3446.56  104.39
   2   0   1 3231.98  106.79
   2   0  -1 3652.13  105.99
   2   0   1 3426.76  105.19
  -2   0   1 3424.46  105.69
   2   0  -1 3108.39  106.19
  -2   0   1 3373.26  104.49
  -2   0  -1 3549.84  105.79
   2   0   1 3677.13  104.49
  -2   0   1 3440.76  104.79
  -2   0   1 3402.66  106.49
   2   0   2  347.87   11.20
  -2   0   2  333.97   12.00
  -2   0  -2  339.67   13.80
  -2   0  -2  361.76   14.50
  -2   0  -2  335.17   11.20
   2   0  -2  351.06   12.10
   2   0  -2  365.96   13.30
  -2   0  -2  354.76   11.20
   2   0  -2  330.77   14.20
   2   0  -2  335.27   12.00
  -2   0   2  322.07   12.90
  -2   0   2  337.77   15.20
   2   0   2  347.17   11.20
  -2   0  -3  793.22   29.50
  -2   0  -3  806.62   30.10
  -2   0   3  778.72   25.80
  -2   0   3  795.32   31.20
   2   0  -3  812.42   28.80
   2   0  -3  787.32   25.80
   2   0  -3  876.31   30.80
  -2   0  -4  550.54   24.20
   2   0  -4  614.24   24.00
  -2   0  -4  580.64   25.10
  -2   0   4  577.64   26.70
   2   0  -4  597.54   25.50
   2   0   5   16.50    6.60
  -2   0  -5   20.10    6.70
  -2   0   5    3.90    6.00
   2   0  -5   -4.30    6.00
   2   0  -5    0.10    4.50
  -2   0  -5   10.00    5.60
   2   0  -6   -3.40    7.50
  -2   0   6   -2.20    8.40
  -2   0  -6  -11.80    7.70
   2   0  -6    0.60    6.60
  -2   0  -6   -2.80    7.30
   2   0   6  -14.10    7.70
   2   0  -7   26.20   10.10
  -2   0  -7    3.20    8.40
  -3   0   0    0.70    2.10
  -3   0   0    2.40    3.30
   3   0   0    1.20    2.60
  -3   0   0    3.70    2.30
   3   0   0    6.90    2.40
   3   0   0    3.30    2.20
   3   0   1   13.40    2.00
   3   0   1   11.60    2.80
   3   0   1   14.70    2.30
   3   0  -1   13.70    2.60
  -3   0  -1   11.90    2.30
  -3   0   1   11.50    2.10
  -3   0   1    8.40    2.50
   3   0  -1   11.60    2.20
   3   0  -1   15.10    3.30
  -3   0   1    7.70    3.80
  -3   0  -1   13.90    2.00
  -3   0  -1   14.80    3.10
   3   0  -1   10.10    1.60
   3   0   1   11.50    3.30
  -3   0   1    9.10    2.50
   3   0  -1   10.90    2.90
   3   0  -2  109.99    5.80
   3   0  -2  101.49    5.60
  -3   0   2  111.69    5.70
   3   0  -2  113.79    5.60
  -3   0   2  102.79    7.90
   3   0  -2  114.19    7.50
  -3   0   2   99.49    5.50
  -3   0  -2  117.19    7.50
  -3   0  -2  111.09    5.00
   3   0   2  108.49    5.00
   3   0  -3  374.76   17.10
  -3   0  -3  365.86   16.20
  -3   0   3  350.66   13.40
  -3   0   3  379.56   18.20
  -3   0  -3  372.06   17.00
   3   0  -3  356.16   13.40
   3   0  -3  363.46   13.60
   3   0  -3  378.96   15.30
  -3   0   4  227.38    9.50
   3   0  -4  249.18   14.70
  -3   0   4  239.08   15.70
  -3   0  -4  255.27   14.20
   3   0  -4  262.37   13.30
   3   0  -4  227.28    9.40
  -3   0  -4  270.97   15.20
   3   0  -4  240.08    9.50
   3   0  -5    7.90    5.10
   3   0   5   10.50    7.00
  -3   0  -5   20.80    6.60
  -3   0   5   -5.20    6.90
  -3   0  -5   15.00    6.70
   3   0  -5   15.10    6.40
   3   0  -6   11.60    6.90
   3   0   6   13.80    8.10
   3   0  -6   10.50    7.60
  -3   0   6   15.40    9.30
  -3   0  -6    5.90    7.20
  -3   0  -7   21.60    9.10
   3   0  -7   28.10   11.40
  -4   0   0    5.10    2.50
  -4   0   0    4.50    3.70
   4   0   0    9.20    3.50
  -4   0   0    5.60    2.60
   4   0   0    1.20    2.40
   4   0   0    9.60    2.60
  -4   0  -1  275.57   11.40
  -4   0   1  269.67   10.90
   4   0  -1  260.47   10.80
  -4   0  -1  284.47   12.20
   4   0  -1  252.07   10.60
  -4   0  -1  255.07   10.40
   4   0   1  265.57   10.60
  -4   0  -1  256.87   10.20
  -4   0   1  261.37   12.50
   4   0  -1  266.27   11.30
   4   0   2  172.78    7.50
  -4   0   2  197.78   11.30
  -4   0  -2  173.68    7.30
   4   0  -2  169.88    8.10
   4   0  -2  165.28    8.10
   4   0  -2  186.68   10.00
  -4   0  -2  161.48    9.70
  -4   0  -2  175.68    7.60
  -4   0   2  174.68    8.30
   4   0  -2  172.48    7.60
  -4   0   3   10.70    5.10
  -4   0   3   11.30    2.70
  -4   0  -3   10.40    1.80
  -4   0  -3    7.80    1.50
   4   0  -3   17.90    3.40
   4   0  -3   12.20    2.60
  -4   0  -3   10.00    4.50
   4   0   3    8.10    1.70
   4   0  -3    5.40    4.70
   4   0  -3    8.60    2.60
   4   0  -4   17.80    2.90
  -4   0   4   15.80    2.70
   4   0  -4   16.10    4.40
  -4   0   4   31.90    7.10
   4   0  -4   20.60    6.00
  -4   0  -4   13.30    5.90
  -4   0   5  239.28   17.70
  -4   0  -5  227.88   16.00
   4   0  -5  249.58   14.30
   4   0  -5  220.58   15.90
   4   0  -6  476.35   23.30
  -4   0  -6  455.85   25.20
  -4   0   6  421.76   26.10
   4   0   6  460.15   26.80
   4   0  -6  436.66   25.20
   4   0  -7   -8.20   10.60
  -5   0   0   -4.20    3.70
   5   0   0   -2.30    2.00
  -5   0   0    0.00    2.90
   5   0   0    3.10    2.90
  -5   0   1  129.49    9.40
  -5   0  -1  114.49    7.10
   5   0  -1  118.49    7.30
   5   0   1  122.59    6.80
   5   0  -1  109.99    6.90
  -5   0   1  120.69    7.10
  -5   0  -1  122.69    6.70
  -5   0  -1  123.19    6.50
  -5   0  -1  132.19    8.20
  -5   0  -2  943.11   30.80
   5   0  -2  963.50   31.70
  -5   0  -2  893.41   30.50
   5   0   2  907.11   30.70
   5   0  -2  917.61   32.90
   5   0  -2  911.51   30.00
  -5   0   2  912.71   34.90
  -5   0   2  952.40   31.70
   5   0  -2  879.31   31.30
  -5   0  -2  972.10   33.60
  -5   0   3   99.09    9.50
   5   0  -3   92.79    6.30
  -5   0  -3  112.39    8.90
   5   0  -3  108.09    6.50
  -5   0   3  106.39    6.60
  -5   0  -3   99.69    5.40
   5   0   3   95.99    5.40
  -5   0  -3   97.19    5.20
   5   0  -3  100.79    6.50
   5   0  -3  108.79    9.00
  -5   0   4    4.50    6.00
   5   0  -4   -3.00    3.70
   5   0  -4   11.90    6.50
   5   0  -4    0.10    2.50
  -5   0   4    4.70    2.90
  -5   0  -4    5.90    5.60
   5   0  -5  311.87   16.20
   5   0  -5  298.07   18.90
  -5   0  -5  325.67   19.80
  -5   0   5  307.77   20.80
  -5   0  -6   11.80    7.60
  -5   0   6    2.80    7.80
   5   0  -6    3.80    7.30
   5   0   6   -3.90    7.30
   5   0  -7   96.29   14.20
  -6   0   0 3115.99   96.09
   6   0   0 2888.01   95.09
   6   0   0 2996.70   95.69
  -6   0   0 3304.77   98.89
   6   0  -1  639.24   23.90
   6   0  -1  648.84   24.40
   6   0   1  639.74   23.70
  -6   0   1  665.23   24.20
  -6   0  -1  642.84   23.70
  -6   0   1  689.93   27.00
  -6   0  -1  714.33   26.40
  -6   0  -2 1819.02   56.59
   6   0   2 1766.42   56.39
  -6   0  -2 1728.13   58.49
  -6   0   2 1776.32   57.29
  -6   0   2 1747.33   60.99
   6   0  -2 1802.92   57.29
   6   0  -2 1801.62   58.79
  -6   0  -2 1631.34   55.79
   6   0  -3  218.58   13.40
   6   0  -3  222.68   11.00
  -6   0  -3  213.18   13.20
  -6   0  -3  203.08    9.40
   6   0   3  214.98    9.80
  -6   0  -3  220.98    9.90
   6   0  -3  221.78   10.10
  -6   0  -3  227.68    9.90
  -6   0   3  240.58   15.20
  -6   0   3  219.38   11.00
  -6   0  -4   55.39    3.90
  -6   0  -4   38.30    7.60
   6   0  -4   45.70    5.00
  -6   0   4   33.30    8.40
   6   0  -4   45.00    5.30
  -6   0   4   43.10    5.00
   6   0  -4   36.20    7.10
  -6   0   5   23.80    9.10
   6   0  -5   22.00    5.30
   6   0  -5   13.80    7.40
   6   0  -5   24.90    4.10
  -6   0  -5   35.80    8.50
   6   0  -6   12.40    7.90
  -6   0   6   -8.30   10.80
   6   0   6   17.40    8.40
  -6   0  -6    4.80    8.00
   6   0  -7    3.20   12.60
   7   0   0    7.50    3.90
  -7   0   0    6.10    4.70
  -7   0   0   -6.90    3.60
  -7   0   1  168.68    9.50
  -7   0   1  171.58   11.60
  -7   0  -1  164.38    9.30
   7   0  -1  150.08    9.10
   7   0  -1  150.68    9.00
   7   0   1  169.38    9.30
  -7   0  -1  162.78   10.60
   7   0   2  310.17   13.20
  -7   0  -2  311.07   13.20
  -7   0   2  288.27   16.60
  -7   0  -2  274.57   12.60
  -7   0   2  315.17   14.00
   7   0  -2  248.88   10.90
   7   0  -2  303.57   13.80
   7   0  -2  296.37   14.50
   7   0  -3 1135.39   40.10
  -7   0  -3 1136.09   38.70
  -7   0  -3 1119.89   42.50
   7   0   3 1197.68   39.00
   7   0  -3 1125.29   38.00
  -7   0  -3 1152.78   38.70
  -7   0   3 1138.49   40.30
   7   0  -3 1193.08   43.10
  -7   0   3 1174.98   45.40
   7   0  -4   31.10    6.90
  -7   0   4   31.60    9.10
   7   0  -4   24.80    4.30
   7   0  -4   21.10    4.60
  -7   0  -4   27.70    3.60
  -7   0  -4   32.00    6.90
  -7   0   4   16.80    4.20
   7   0  -5  254.17   12.40
  -7   0  -5  293.47   18.80
  -7   0   5  241.58   19.40
   7   0  -5  273.07   18.60
  -7   0   6   15.50   13.40
   7   0  -6   13.60    8.50
   7   0  -7   81.49   16.10
   8   0   0  734.53   28.20
  -8   0   0  814.02   31.80
   8   0   0  841.02   29.50
  -8   0   0  788.82   29.20
  -8   0  -1  223.88   11.80
  -8   0   1  229.48   14.30
   8   0  -1  228.28   12.00
  -8   0   1  249.48   12.40
  -8   0  -1  242.18   14.00
   8   0   1  223.58   11.60
   8   0  -1  230.08   11.80
  -8   0   2   87.09   10.30
  -8   0   2   74.49    6.90
  -8   0  -2   71.69    6.40
   8   0  -2   72.89    6.80
   8   0   2   74.99    6.40
   8   0  -2   76.99    7.80
  -8   0  -3   20.80    4.20
   8   0  -3   23.20    5.10
   8   0  -3   22.10    3.20
  -8   0   3   28.80    5.20
   8   0  -3   20.40    6.00
   8   0   3   19.70    4.20
  -8   0   3   32.20    8.80
   8   0  -4   -9.70    6.00
  -8   0   4   10.80    7.50
   8   0  -4    3.00    4.40
  -8   0  -4    5.10    3.10
  -8   0  -4    1.80    5.60
  -8   0   4   -4.00    4.20
  -8   0   5  229.08   19.20
   8   0  -5  238.98   17.60
   8   0  -5  239.18   12.50
   8   0  -6   32.40   10.40
  -8   0   6   22.40   10.70
   8   0  -7   96.39   14.80
   9   0   0   -6.10    3.70
  -9   0   0   -0.80    4.10
   9   0   0    8.40    4.50
  -9   0   0    0.30    4.90
   9   0  -1   24.30    5.00
   9   0  -1   27.60    4.90
  -9   0  -1   34.10    5.50
   9   0   1   29.00    5.20
  -9   0   1   19.30    4.70
  -9   0   1   21.30    6.80
  -9   0  -1   19.20    5.60
  -9   0   2   70.39    7.00
   9   0  -2   53.49    6.50
   9   0  -2   63.09    7.40
   9   0   2   70.49    6.60
  -9   0  -2   53.79    6.30
  -9   0   2   78.79    9.60
   9   0  -3  275.17   14.60
  -9   0  -3  282.17   13.70
  -9   0   3  282.07   14.60
   9   0  -3  281.77   16.30
   9   0   3  278.27   13.70
  -9   0   3  281.97   19.40
   9   0  -3  262.67   11.30
   9   0  -4   70.69   10.10
  -9   0  -4   71.89    6.20
  -9   0   4   72.59   11.60
   9   0  -4   69.79    7.30
   9   0  -5   16.30    5.40
  -9   0   5   26.10   10.30
   9   0  -5   14.60    7.50
   9   0  -6   47.10   11.00
  -9   0   6   17.20   12.30
   9   0  -7   80.99   14.60
  10   0   0 2282.47   75.19
  10   0   0 2319.77   76.09
 -10   0   0 2292.87   76.09
 -10   0   0 2322.37   79.49
 -10   0   1  534.75   23.20
 -10   0   1  559.84   26.70
 -10   0  -1  567.14   26.00
  10   0  -1  519.55   23.00
 -10   0  -1  517.65   22.70
 -10   0   1  561.74   23.50
  10   0   1  539.95   22.90
  10   0  -1  555.74   23.00
 -10   0  -2   15.80    4.70
  10   0   2   16.30    4.60
  10   0  -2   20.10    5.30
  10   0  -2   18.90    5.30
 -10   0   2   16.60    5.60
 -10   0   2   27.40    8.30
 -10   0   3   84.29    8.40
 -10   0   3   57.19   11.40
  10   0   3   76.19    7.40
 -10   0  -3   87.39    7.90
  10   0  -3   81.99    9.60
  10   0  -3   75.49    8.40
 -10   0   4   33.20   10.80
  10   0  -4   38.20    8.80
  10   0  -4   45.70    7.10
 -10   0  -4   55.19    6.10
  10   0  -5   13.90    7.80
  10   0  -5   12.20    5.40
 -10   0   6  242.18   22.60
  10   0  -6  264.17   20.70
 -11   0   0    0.90    6.30
  11   0   0    1.40    4.00
  11   0   0    0.70    4.50
 -11   0   0   -2.30    4.30
  11   0   1  324.07   16.80
 -11   0   1  320.17   19.70
 -11   0   1  325.17   17.10
 -11   0  -1  323.47   16.70
 -11   0  -1  325.57   19.10
  11   0  -1  329.97   17.30
  11   0  -1  337.37   17.30
 -11   0   1  336.37   17.30
 -11   0  -2   34.10    6.00
 -11   0   2   48.80    9.40
 -11   0  -2   40.80    6.40
  11   0  -2   42.90    7.30
  11   0  -2   36.30    6.50
  11   0   2   42.80    6.50
  11   0  -2   32.00    3.70
 -11   0   2   53.09    7.80
 -11   0  -3   21.80    5.50
 -11   0   3   31.00   10.50
  11   0  -3   29.80    7.50
 -11   0   3   32.30    6.50
  11   0  -3   32.40    6.80
  11   0   3   28.40    5.70
  11   0  -4  361.26   21.80
 -11   0   4  384.46   25.90
  11   0  -4  369.96   19.40
 -11   0  -4  371.06   17.60
 -11   0   5   62.59   14.40
  11   0  -5  106.89   13.20
  11   0  -5   78.39    9.00
 -11   0   6   27.40   19.50
  11   0  -6   44.70   10.90
 -12   0   0  101.29   11.40
  12   0   0  103.59    9.60
  12   0   0  104.79    9.10
 -12   0   0  105.79    9.50
 -12   0   0   88.49    9.10
 -12   0  -1   35.50    6.80
 -12   0  -1   28.90    8.00
  12   0  -1   24.10    6.10
  12   0   1   26.70    6.20
 -12   0   1   36.30    8.80
 -12   0  -1    8.90    5.40
  12   0  -1   16.80    6.20
 -12   0   1   19.50    5.90
  12   0  -2   91.09    9.60
 -12   0   2   88.49    9.40
  12   0  -2   82.89    9.10
 -12   0   2   95.19   12.20
 -12   0  -2   81.59    8.90
  12   0   2   86.29    9.10
 -12   0   3   -3.70    6.00
  12   0  -3  -12.50    6.80
  12   0  -3    4.30    6.10
 -12   0   3    0.40    9.00
 -12   0  -3   17.40    5.90
 -12   0  -4   18.60    5.50
  12   0  -4   14.20    6.80
 -12   0   4    8.00   11.00
  12   0  -4   28.40    8.30
 -12   0   5   10.80    9.80
  12   0  -5    7.20    8.30
  12   0  -5    4.20    6.20
  12   0  -6   80.49   13.40
 -12   0   6   59.39   19.70
 -13   0   0   -3.50    6.40
  13   0   0    1.40    6.10
  13   0   0   -6.40    4.90
 -13   0   0    5.60    6.00
 -13   0   1   71.99    9.10
  13   0  -1   79.19    8.60
 -13   0   1   95.19   12.40
 -13   0  -1   81.39    9.20
 -13   0  -1   83.59   11.40
  13   0  -1   86.79    9.60
  13   0   1   77.09    8.90
 -13   0  -2   13.90    6.60
 -13   0   2    6.60    7.90
 -13   0   2   -1.30    5.30
  13   0   2   -3.20    5.90
  13   0  -2   13.40    6.40
  13   0  -2   -3.50    5.70
  13   0  -3  238.78   17.10
 -13   0   3  216.68   15.40
  13   0  -3  255.27   16.20
 -13   0   3  229.38   20.50
 -13   0  -3  244.08   15.10
 -13   0  -4   11.10    5.80
 -13   0   4  -11.70   10.60
  13   0  -4   -5.70    7.90
  13   0  -4   -0.90    6.50
  13   0  -5   17.30    9.10
 -13   0   5    7.80   11.50
  13   0  -6   58.59   13.50
 -13   0   6   -1.50   26.60
  14   0   0   79.59    9.50
 -14   0   0   91.69   12.30
 -14   0   0   71.09    9.40
  14   0   0   84.69    8.80
 -14   0   1   24.60    9.20
  14   0  -1   14.70    7.10
  14   0   1   29.20    5.70
 -14   0   1   15.10    6.60
 -14   0  -1   16.90    7.40
 -14   0  -1   19.80    8.20
  14   0  -1   11.90    6.20
  14   0   1   14.90    7.00
 -14   0  -2  167.58   13.10
  14   0  -2  154.38   13.20
  14   0   2  154.08   12.60
 -14   0   2  155.48   13.30
 -14   0   2  162.68   17.40
  14   0  -2  166.38   13.90
  14   0  -3    1.30    6.00
  14   0  -3    8.70    7.00
 -14   0   3   19.50    6.90
 -14   0   3   -7.00   10.60
 -14   0   4   16.10   11.60
  14   0  -4   13.60    9.10
 -14   0  -4   16.20    6.50
 -14   0   5   24.70   12.60
  14   0  -5   30.40   14.30
  14   0  -5   23.20    8.10
 -15   0   0   14.40    8.50
 -15   0   0   10.20    6.50
  15   0   0   -5.40    5.70
  15   0   0   -2.40    6.20
 -15   0  -1    1.50    7.80
 -15   0   1   -2.40    6.60
 -15   0   1  -10.70    8.50
  15   0   1   -8.20    6.50
  15   0   1   -2.90    5.00
 -15   0  -1    6.90    6.40
  15   0  -1   -2.20    6.10
  15   0  -1   17.90    6.90
  15   0   2  295.77   18.30
 -15   0   2  288.67   18.70
  15   0  -2  276.47   18.20
 -15   0  -2  260.97   17.30
 -15   0   2  316.67   24.00
  15   0  -2  270.47   18.10
 -15   0   3    2.60   10.10
  15   0  -3    7.30    6.80
  15   0  -3   18.50    7.50
 -15   0  -3    3.70    6.30
 -15   0   3    8.40    8.60
 -15   0  -4   -0.30    6.00
 -15   0   4   31.30   12.60
  15   0  -4   13.80    8.70
  15   0  -4   14.90    9.10
  15   0  -5   -4.50    9.30
  15   0  -5  -16.20   20.10
 -15   0   5   -6.00   16.00
  16   0   0   17.30    6.30
 -16   0   0   21.10    8.90
  16   0   0   -5.20    7.70
 -16   0   0    7.70    7.40
 -16   0   1  109.59   14.80
 -16   0  -1  102.59   11.90
  16   0   1   92.29   10.30
  16   0   1  120.99   12.60
  16   0  -1  141.09   13.50
 -16   0   1  124.49   12.80
 -16   0  -1  125.99   14.90
  16   0  -1  113.09   11.60
  16   0  -2    8.60    7.70
 -16   0   2    2.50    9.60
 -16   0  -2   14.90    7.60
  16   0  -2   -8.60    7.40
 -16   0   2   22.60    8.50
  16   0   2   20.10    8.00
 -16   0   3   -8.90   11.80
  16   0  -3   -1.90    7.60
 -16   0   3    5.10    7.90
  16   0  -3    8.50    9.50
 -16   0  -3    1.10    8.10
  16   0  -4  228.28   18.20
 -16   0   4  225.18   22.70
  16   0  -4  214.58   18.50
 -16   0  -4  216.58   15.90
  17   0   0    9.70    6.60
 -17   0   0    9.80    9.30
  17   0   0    4.50    6.80
  17   0   1   64.09   10.50
 -17   0  -1   71.99   13.40
 -17   0  -1   62.69   10.30
 -17   0   1   68.09   14.00
  17   0  -1   59.29    9.50
  17   0  -1   70.29   11.30
 -17   0   1   58.69   10.60
  17   0  -2   33.50    9.40
  17   0  -2  -14.70   10.00
 -17   0   2    7.50    8.00
 -17   0  -2   16.90    8.10
 -17   0   2   16.30   11.00
  17   0   2    9.60   10.80
  17   0  -3  109.39   13.60
 -17   0  -3  174.18   15.00
 -17   0   3  138.79   17.50
  17   0  -3  151.38   15.40
 -17   0   3  137.19   18.60
 -17   0   4    8.30   18.50
  17   0  -4   16.20   13.00
  17   0  -4   10.70   21.50
 -17   0  -4   -9.60   16.70
 -18   0   0   25.50   10.80
 -18   0   0    9.70    8.10
  18   0   1  190.98   17.00
  18   0  -1  198.98   16.90
 -18   0  -1  251.77   18.70
 -18   0   1  178.68   16.60
 -18   0   1  189.48   19.50
 -18   0  -1  200.58   19.20
  18   0  -1  181.58   15.70
  18   0  -2  108.49   12.90
 -18   0  -2   94.69   12.60
  18   0  -2   82.19   12.70
 -18   0   2   58.69   11.50
 -18   0   2   67.39   14.30
 -18   0   3  -10.20   22.10
 -18   0   3   15.60   13.20
  18   0  -3   -6.30   10.50
 -18   0  -3    7.00   10.20
  18   0  -3   12.20   17.00
 -19   0   0   -6.00   10.00
 -19   0   0  -19.50   11.10
  19   0   0   10.20    8.90
 -19   0  -1   29.50   11.80
 -19   0  -1    9.60    8.70
  19   0  -1   17.20    9.50
  19   0   1    5.40    9.70
 -19   0   1   32.10   10.50
 -19   0   1    1.90   10.80
  19   0  -2   -2.40   10.40
 -19   0  -2    3.10   11.90
 -19   0   2  -14.10   12.40
 -19   0   2    0.30   16.20
  19   0  -2  -10.10   18.90
 -20   0   0   73.79   14.70
 -20   0   0   49.80   16.80
 -20   0   1   84.19   20.60
  20   0   1   81.49   23.40
 -20   0   1   84.89   15.90
 -20   0  -1   77.39   12.70
  20   0  -1  121.89   15.40
   0  -1   1 2443.36   75.19
   0   1   1 2634.64   75.49
   0  -1   1 2449.85   75.19
   0   1  -1 2536.45   75.09
   0   1   1 2330.67   75.09
   0  -1  -1 2521.35   75.39
   0   1   1 2381.16   74.09
   0   1   1 2412.76   75.29
   0  -1  -1 2367.86   74.09
   0   1   1 2391.56   74.09
   0  -1  -1 2652.23   75.49
   0   1  -1 2431.86   75.09
   0   1   2 1821.22   57.09
   0  -1   2 1872.41   61.39
   0   1  -2 1870.41   59.89
   0  -1  -2 1936.21   60.09
   0   1   2 1847.32   60.29
   0  -1  -2 1954.10   60.39
   0   1  -2 1942.61   59.79
   0  -1  -2 1848.42   57.09
   0   1  -3  124.39    8.60
   0   1  -3  113.99    8.00
   0  -1  -3  130.29    8.70
   0  -1  -3  124.79    8.40
   0  -1   3  125.59    9.50
   0   1   3  122.39    8.80
   0   1   4    8.80    4.90
   0   1  -4    5.60    4.40
   0  -1  -4    0.80    4.30
   0  -1  -4    4.30    4.80
   0   1  -4    7.10    4.60
   0  -1   4    7.10    5.20
   0  -1  -5   82.69    9.40
   0  -1  -5   69.29    9.60
   0   1  -5   84.99    9.50
   0  -1   5   82.79   10.40
   0   1   5   79.49    9.50
   0   1  -5   80.39    9.00
   0   1  -6   25.10    7.90
   0  -1  -6   30.70    8.50
   0   1  -6   27.60    8.20
   0  -1   6   32.30    8.70
   0   1   6   36.70    8.90
   0  -1  -6   32.80    8.50
   0   1  -7  -15.30    9.30
   0  -1  -7    0.50    8.20
   0  -1  -7   -0.10   10.10
   0   1  -7   23.90    9.40
   1   1  -1 1743.63   52.89
   1  -1   1 1757.12   52.19
   1  -1   1 1755.62   53.29
  -1   1   1 1691.03   52.79
  -1  -1  -1 1837.52   54.09
  -1   1   1 1748.03   53.39
  -1   1   1 1693.53   53.79
   1  -1   1 1699.73   53.79
  -1  -1  -1 1789.42   52.49
   1   1  -1 1835.22   53.99
   1   1  -1 1684.93   54.59
   1   1  -1 1743.83   52.59
  -1  -1  -1 1740.13   53.79
   1   1  -1 1830.32   52.59
  -1   1   1 1664.63   53.69
  -1   1   1 1671.63   52.69
   1  -1   1 1575.54   52.09
   1   1   1 1719.13   51.59
  -1  -1   1 1772.22   51.99
   1   1   1 1721.63   52.89
   1  -1  -1 1730.83   52.49
   1  -1  -1 1553.24   51.69
  -1  -1   1 1708.03   52.89
   1   1   1 1747.03   51.59
  -1  -1   1 1785.92   51.69
   1  -1  -1 1652.83   52.79
  -1  -1   1 1683.43   53.79
  -1   1  -1 1716.33   52.29
  -1   1  -1 1849.52   53.09
  -1   1  -1 1617.44   51.19
   1  -1  -1 1586.04   52.69
  -1  -1   1 1693.83   51.59
   1  -1  -1 1662.13   51.79
   1   1   1 1731.13   52.99
   1   1  -2  678.53   21.10
   1   1  -2  674.03   21.10
  -1  -1  -2  680.93   24.00
  -1   1   2  655.33   21.50
   1   1  -2  711.33   23.40
  -1  -1  -2  708.73   24.30
   1   1  -2  688.43   24.10
  -1   1   2  635.44   21.40
  -1   1   2  645.54   24.10
   1   1   2  666.53   20.60
   1  -1  -2  664.43   23.10
  -1  -1   2  676.13   20.70
  -1  -1   2  621.14   22.60
   1  -1  -2  679.03   23.90
  -1   1  -2  663.73   23.50
   1  -1  -2  656.73   21.10
  -1  -1   2  665.43   25.00
  -1  -1   2  668.03   20.80
  -1   1  -2  659.53   23.20
  -1  -1  -3   22.00    4.50
   1   1  -3   27.20    4.20
   1   1  -3   25.40    4.80
  -1  -1  -3   34.30    5.10
  -1   1   3   20.30    4.60
  -1   1  -3   30.20    4.60
  -1  -1   3   25.80    5.70
  -1   1  -3   15.70    4.00
   1   1   3   18.40    4.60
   1  -1  -3   31.60    5.00
   1  -1  -3   25.80    4.40
   1   1  -4  224.38   13.50
   1  -1   4  230.18   14.90
  -1  -1  -4  252.87   14.10
  -1   1   4  219.88   13.80
   1   1  -4  232.68   12.60
  -1  -1  -4  226.88   13.50
  -1   1  -4  219.38   13.10
  -1  -1   4  226.28   15.00
   1  -1  -4  241.28   13.20
  -1   1  -4  242.48   13.60
   1  -1  -4  223.98   13.60
   1   1   4  222.18   13.90
   1   1  -5   64.09    9.20
  -1  -1  -5   54.09    8.50
  -1  -1  -5   51.99    8.10
   1   1  -5   54.29    7.80
   1  -1   5   66.09    9.50
  -1   1   5   70.99    9.20
  -1  -1   5   56.79    9.20
   1  -1  -5   67.59    9.60
  -1   1  -5   57.59    8.40
   1   1   5   64.59    9.00
   1  -1  -5   51.39    7.40
  -1   1  -5   45.60    7.70
   1   1  -6   47.00   10.30
   1   1  -6   32.80    7.80
   1  -1   6   33.70    8.80
  -1  -1  -6   23.70    7.50
  -1   1   6   34.90    8.40
  -1  -1  -6   22.60    8.90
   1  -1  -6   46.20    9.40
  -1   1  -6   42.10    8.20
   1   1   6   34.90    9.40
   1  -1  -6   27.00    7.90
  -1  -1   6   27.10    8.60
  -1   1  -6   37.00    9.10
   1   1  -7    4.40   12.50
  -1  -1  -7   -5.90    8.30
   1   1  -7    9.10    8.30
   1  -1  -7    2.30    9.60
  -1   1  -7    4.80    8.70
   2  -1   0 1644.54   50.49
  -2  -1   0 1630.34   49.90
  -2   1   0 1669.73   51.29
  -2  -1   0 1664.53   50.49
   2  -1   0 1668.03   49.90
   2   1   0 1635.24   51.29
   2   1   0 1628.04   50.49
   2  -1   0 1742.13   51.49
   2  -1   0 1616.44   50.39
   2   1   0 1713.43   50.49
   2   1   0 1465.55   49.90
  -2  -1   0 1672.53   50.49
  -2   1   0 1663.03   50.59
  -2  -1   0 1646.24   51.29
  -2   1   0 1622.74   50.39
   2   1  -1  252.17   10.00
   2  -1   1  239.48    8.40
  -2  -1  -1  239.88    8.60
  -2   1   1  239.08    9.60
  -2   1   1  235.08   10.00
  -2  -1  -1  233.88    8.50
   2  -1   1  245.38    9.00
   2  -1   1  249.48    8.50
   2   1  -1  247.38    8.90
   2   1  -1  259.07    9.00
   2   1  -1  219.38   10.30
   2   1  -1  239.18    8.20
  -2   1   1  241.58    8.90
  -2  -1  -1  262.17   10.00
   2  -1   1  255.37   10.00
  -2   1   1  228.48    8.90
   2  -1  -1  236.88    9.00
   2  -1  -1  243.58    9.90
  -2   1  -1  259.87    8.70
  -2   1  -1  247.68    8.60
   2   1   1  240.78    8.70
   2   1   1  246.18    8.70
   2  -1  -1  241.78    9.00
  -2  -1   1  262.87    9.20
  -2  -1   1  240.68    9.80
  -2   1  -1  261.07   10.20
   2  -1  -1  250.27    9.10
   2  -1  -1  231.68   10.00
  -2  -1   1  265.67    9.10
  -2  -1   1  247.08   10.90
  -2  -1   1  232.58    8.30
   2   1   1  242.68    9.90
   2  -1  -1  245.08    9.10
  -2   1   2  357.46   14.90
   2   1  -2  352.36   12.10
   2   1  -2  341.27   12.10
  -2  -1  -2  336.77   11.60
   2   1  -2  340.37   13.00
   2   1  -2  347.47   14.50
  -2  -1  -2  349.37   14.80
  -2  -1  -2  340.77   14.20
  -2   1   2  347.07   12.30
  -2   1  -2  353.86   14.50
   2   1   2  348.07   11.40
   2  -1  -2  310.27   13.90
  -2  -1   2  345.57   11.90
  -2  -1   2  325.87   12.70
   2  -1  -2  341.87   12.10
   2  -1  -2  338.57   14.30
   2  -1  -2  331.77   12.00
  -2  -1   2  332.57   11.80
  -2  -1   2  330.07   15.50
  -2   1  -2  350.26   13.60
   2  -1  -2  345.97   13.30
   2   1   2  338.97   11.40
   2   1  -3   75.09    6.80
   2   1  -3   80.39    5.80
   2   1  -3   73.59    3.70
  -2  -1  -3   75.19    6.60
  -2  -1  -3   67.79    6.60
  -2   1   3   73.69    7.10
   2   1  -3   72.29    3.70
  -2   1   3   80.29    4.20
   2  -1  -3   73.49    4.00
   2  -1  -3   75.29    6.80
  -2   1  -3   69.69    6.30
  -2   1  -3   76.99    6.90
  -2  -1   3   69.29    3.70
  -2  -1   3   81.59    7.80
   2  -1  -3   68.79    5.90
   2   1  -4   54.09    7.00
  -2   1   4   50.69    7.30
  -2  -1  -4   39.50    6.50
   2   1  -4   55.79    6.40
  -2  -1  -4   49.60    6.60
  -2   1  -4   47.90    6.70
   2  -1  -4   34.40    5.70
   2   1   4   44.70    7.20
  -2  -1   4   38.80    7.70
   2  -1  -4   45.80    7.30
  -2   1  -4   47.00    6.60
   2   1  -5  105.19    9.50
   2   1  -5   95.99   10.30
  -2  -1  -5   90.69   10.00
  -2  -1  -5  111.59   10.90
   2  -1   5  108.99   11.50
  -2   1   5   90.59   10.30
  -2   1  -5   93.99   10.50
  -2   1  -5  110.49   10.80
  -2  -1   5   98.59   11.70
   2  -1  -5  100.29   10.50
   2   1   5  107.99   11.10
   2  -1  -5  108.29   10.00
  -2  -1  -6   40.50    9.60
  -2  -1  -6   41.40    8.90
  -2   1   6   30.70    8.50
   2   1  -6   22.80    7.40
   2   1  -6   31.10    8.50
   2  -1   6   30.20    9.10
  -2   1  -6   50.89    9.20
   2   1   6   32.40    8.80
  -2  -1   6   13.40    8.00
   2  -1  -6   15.80    9.10
  -2   1  -6   33.10    8.30
   2  -1  -6   26.20    7.80
  -2  -1  -7    6.80    8.30
   2   1  -7    6.50   12.70
   2  -1  -7    6.70    7.90
  -3   1   0    6.70    2.10
   3  -1   0    3.30    2.10
  -3  -1   0    6.00    1.60
  -3  -1   0    9.20    3.30
   3   1   0   11.20    2.20
  -3   1   0    8.70    2.30
  -3   1   0    4.50    2.80
   3   1   0    8.40    3.00
   3  -1   0    8.10    3.00
   3  -1   0    6.60    1.50
   3   1   0    4.50    2.30
  -3   1   0    3.80    2.10
  -3  -1   0    4.70    2.10
   3   1   0    9.30    1.80
  -3  -1   0    3.20    2.10
   3  -1   0    5.80    2.00
  -3   1   1  719.33   24.50
   3  -1   1  723.53   25.30
   3  -1   1  791.72   25.20
  -3   1   1  736.73   24.20
   3  -1   1  770.42   23.70
   3  -1   1  732.13   23.70
   3   1  -1  605.94   25.30
  -3   1   1  713.63   24.00
   3   1  -1  752.12   24.10
   3   1  -1  742.63   24.10
  -3   1   1  709.43   25.60
  -3  -1  -1  769.22   25.00
  -3  -1  -1  752.72   24.80
  -3  -1  -1  685.43   23.60
   3   1  -1  762.02   24.90
  -3  -1  -1  711.53   23.70
   3   1   1  644.04   25.00
   3  -1  -1  756.22   25.00
   3   1   1  715.93   23.90
   3  -1  -1  763.22   24.50
  -3  -1   1  718.13   24.90
  -3   1  -1  717.53   23.90
  -3  -1   1  778.72   24.60
   3  -1  -1  765.22   24.40
   3   1   1  758.52   24.10
  -3   1  -1  802.22   24.00
  -3   1  -1  806.92   25.50
   3  -1  -1  678.63   25.60
  -3  -1   1  731.93   24.20
  -3  -1   1  759.72   26.50
   3   1   1  670.53   24.80
  -3  -1  -2  889.01   29.10
  -3   1   2  878.31   32.30
   3  -1   2  927.41   28.80
  -3  -1  -2  902.61   29.20
   3   1  -2  952.90   29.80
   3   1  -2  929.11   29.80
  -3   1   2  848.62   30.20
   3   1  -2  917.81   29.70
  -3  -1  -2  950.40   32.30
  -3   1   2  902.21   29.90
   3   1  -2  960.70   32.30
  -3  -1   2  920.01   33.40
   3  -1  -2  928.41   31.90
   3  -1  -2  886.21   29.70
  -3   1  -2  940.71   32.00
  -3  -1   2  913.21   29.60
  -3   1  -2  906.31   28.80
   3  -1  -2  880.21   30.10
   3  -1  -2  937.21   29.90
   3   1   2  882.41   29.00
  -3   1  -2  868.31   30.50
  -3  -1   2  968.10   29.90
  -3  -1  -3  138.29    9.40
  -3   1   3  147.09   10.00
  -3   1   3  137.59    6.70
   3   1  -3  142.99    8.00
   3   1  -3  139.79    6.40
   3   1  -3  136.99    6.40
   3   1  -3  138.99    9.50
   3  -1  -3  135.29    9.60
  -3   1  -3  148.39    9.70
  -3  -1   3  150.78   10.90
   3  -1  -3  154.08    8.50
   3  -1  -3  134.19    6.70
  -3   1  -3  137.49    8.80
   3  -1  -3  150.18    7.00
  -3  -1   3  138.39    6.50
   3   1  -4   33.00    2.80
  -3  -1  -4   32.60    6.20
  -3   1   4   29.70    3.10
   3   1  -4   21.00    5.80
  -3  -1  -4   22.60    5.50
   3   1  -4   26.50    2.50
   3   1  -4   34.30    5.00
  -3   1   4   23.30    6.00
  -3   1  -4   37.80    6.50
   3  -1  -4   34.00    3.20
   3  -1  -4   31.00    6.60
  -3  -1   4   32.60    7.20
  -3   1  -4   36.20    6.50
  -3  -1   4   28.20    2.70
   3  -1  -4   24.80    5.20
  -3   1   5  690.63   32.10
   3   1  -5  711.83   29.10
   3   1  -5  699.53   31.50
   3  -1   5  728.13   33.70
  -3  -1  -5  704.03   31.30
   3  -1  -5  701.43   31.80
  -3   1  -5  733.03   31.70
  -3   1  -5  728.23   30.80
   3  -1  -5  677.83   29.30
   3   1   5  713.93   32.10
  -3  -1   5  711.33   33.80
  -3   1   6   82.59   11.50
  -3  -1  -6   75.39   11.40
   3   1  -6   94.59   10.50
   3   1  -6   92.39   11.90
   3  -1   6   97.69   12.40
  -3  -1   6   80.79   12.40
   3  -1  -6   86.79   10.50
   3  -1  -6   83.09   12.00
  -3   1  -6  106.69   12.20
   3   1   6   97.09   12.00
  -3  -1  -7  110.19   14.10
   3  -1  -7  164.28   16.90
   4   1   0 1565.84   49.30
  -4  -1   0 1637.94   50.39
   4  -1   0 1598.84   52.09
  -4   1   0 1668.53   51.99
  -4  -1   0 1588.84   50.09
   4  -1   0 1479.05   49.99
  -4   1   0 1589.14   50.19
   4   1   0 1652.13   50.39
   4  -1   0 1597.24   50.19
  -4   1   0 1544.85   50.09
  -4  -1   0 1632.14   51.89
   4   1   0 1617.24   50.29
   4   1   0 1518.05   51.79
   4   1  -1  891.01   30.80
  -4   1   1  942.61   31.20
   4   1  -1  933.21   31.50
  -4  -1  -1  944.11   31.50
  -4  -1  -1  936.51   30.50
   4  -1   1  970.10   30.70
  -4   1   1  972.00   33.20
   4   1  -1  913.51   30.90
  -4  -1  -1  956.80   32.20
  -4  -1  -1  927.81   30.70
   4  -1  -1  899.21   30.60
  -4   1  -1  938.51   30.30
  -4  -1   1  885.71   32.80
   4   1   1  937.21   30.40
  -4   1  -1  946.01   30.40
   4  -1  -1  936.01   30.70
   4   1   1  950.60   32.10
   4  -1  -1  925.01   31.00
  -4  -1   1  943.21   30.70
   4   1  -2 1736.23   55.29
   4   1  -2 1717.43   57.09
   4   1  -2 1778.92   55.39
   4  -1   2 1790.62   54.39
  -4   1   2 1755.22   58.49
   4   1  -2 1720.03   54.19
  -4  -1  -2 1633.24   54.29
  -4  -1  -2 1758.02   54.59
  -4  -1  -2 1776.22   57.19
  -4   1   2 1788.82   55.49
  -4   1  -2 1716.03   55.29
   4  -1  -2 1706.13   56.39
  -4   1  -2 1844.42   58.69
  -4  -1   2 1749.92   60.09
   4  -1  -2 1834.02   58.39
   4   1   2 1785.32   55.79
   4  -1  -2 1772.32   56.39
  -4   1  -2 1834.32   55.59
  -4  -1   2 1826.02   56.49
   4  -1  -2 1750.92   56.09
   4   1  -3  837.82   27.70
   4   1  -3  845.12   28.50
  -4  -1  -3  852.31   31.40
  -4  -1  -3  829.82   26.60
   4   1  -3  786.52   27.50
   4  -1   3  776.52   26.00
   4   1  -3  828.12   31.30
  -4   1   3  799.42   32.10
  -4   1   3  804.42   27.90
   4  -1  -3  856.91   29.60
  -4  -1   3  836.72   28.40
   4  -1  -3  838.92   28.70
   4  -1  -3  815.82   28.40
   4  -1  -3  851.21   32.00
   4   1   3  818.52   27.30
  -4  -1   3  834.82   33.60
  -4   1  -3  889.41   32.40
  -4   1  -3  807.72   26.70
  -4   1  -3  856.11   26.90
   4   1  -4 1440.96   48.80
   4   1  -4 1380.16   45.80
  -4   1   4 1456.55   53.39
  -4  -1  -4 1461.05   52.19
  -4   1   4 1358.86   46.20
   4   1  -4 1520.15   52.39
  -4  -1   4 1354.96   46.30
   4  -1  -4 1488.55   49.90
   4  -1  -4 1420.76   46.60
  -4  -1   4 1485.55   55.09
  -4   1  -4 1498.95   52.69
   4  -1  -4 1455.05   52.69
   4   1  -5    8.10    6.90
  -4   1   5   -1.20    6.30
   4   1  -5   -1.30    4.60
  -4  -1  -5   -3.20    6.00
  -4   1  -5    8.50    6.20
   4  -1  -5    2.10    5.70
   4  -1  -5    2.60    4.80
  -4  -1   5   11.30    7.10
   4   1  -6   12.30    8.10
  -4   1   6   29.10    9.30
   4  -1   6   38.00    9.70
   4  -1  -6   24.00    7.10
   4  -1  -6   26.70    9.00
  -4   1  -6   24.80    8.90
  -4  -1   6   18.00    8.90
   4   1   6   29.10    8.40
  -4  -1  -7   20.60   10.00
   4   1  -7   34.90   14.60
   4  -1  -7   32.80   10.50
  -5   1   0 2660.43   83.79
  -5  -1   0 2777.72   85.79
   5   1   0 2872.71   84.19
  -5   1   0 2869.61   86.09
   5  -1   0 2537.15   82.79
   5  -1   0 2670.33   83.79
  -5  -1   0 2657.53   83.89
   5   1   0 2516.35   83.49
  -5   1   1  821.22   30.20
  -5  -1  -1  850.51   29.70
   5  -1   1  881.11   27.90
   5   1  -1  798.32   28.00
  -5   1   1  795.42   28.10
  -5  -1  -1  758.62   27.30
  -5  -1  -1  805.52   27.70
  -5  -1  -1  809.02   28.30
   5   1  -1  832.92   28.60
  -5   1  -1  830.92   27.80
  -5  -1   1  794.92   30.50
   5  -1  -1  798.42   28.20
   5  -1  -1  790.72   28.30
  -5   1  -1  855.31   30.00
  -5  -1   1  839.52   28.40
  -5   1  -1  852.31   28.10
   5   1   1  827.02   28.00
  -5   1   2  615.14   24.70
   5   1  -2  584.84   21.80
  -5  -1  -2  605.64   21.20
  -5   1   2  608.84   21.90
   5  -1   2  604.54   21.00
  -5  -1  -2  610.24   23.40
   5   1  -2  592.14   19.90
  -5  -1  -2  590.04   20.80
   5   1  -2  625.64   23.50
   5   1  -2  565.44   21.60
  -5  -1   2  648.74   22.40
   5  -1  -2  608.04   22.10
   5   1   2  626.94   21.60
  -5   1  -2  628.34   23.90
   5  -1  -2  595.04   22.20
  -5   1  -2  634.94   21.40
   5  -1  -2  614.54   23.50
  -5  -1   2  616.14   25.70
   5  -1  -2  538.35   20.90
  -5   1  -2  594.74   21.10
  -5   1  -2  618.24   21.30
  -5  -1  -3   50.99    4.00
   5   1  -3   57.49    6.80
   5   1  -3   53.59    4.40
  -5  -1  -3   49.40    3.80
  -5   1   3   50.29    4.70
  -5  -1  -3   40.90    6.10
   5   1  -3   46.70    4.40
   5   1  -3   50.39    4.80
  -5   1   3   51.29    7.30
   5  -1   3   49.00    3.60
  -5   1  -3   51.19    3.80
   5  -1  -3   52.49    4.60
  -5   1  -3   45.80    3.40
  -5   1  -3   48.10    6.90
   5  -1  -3   51.89    4.90
  -5  -1   3   54.39    7.70
   5  -1  -3   39.40    6.20
   5  -1  -3   53.59    4.80
   5   1   3   49.10    3.90
  -5  -1   3   53.49    4.80
   5   1  -4  101.29    7.30
  -5  -1  -4  106.19   10.50
   5   1  -4   92.49    6.20
  -5   1   4  100.29    6.40
   5   1  -4  112.89   10.30
  -5   1   4   92.39   11.00
  -5   1  -4   97.79    9.80
  -5  -1   4  101.19   11.40
   5  -1  -4   98.09    6.40
   5  -1  -4   99.69    7.70
   5  -1  -4  111.49   10.80
  -5  -1   4   99.19    6.40
  -5  -1  -5  360.56   20.60
  -5   1   5  343.77   21.70
   5   1  -5  344.67   20.20
   5   1  -5  321.17   16.60
  -5  -1   5  304.97   20.70
   5  -1  -5  295.07   12.80
   5  -1  -5  350.96   20.10
  -5   1  -5  329.77   19.60
   5  -1  -5  308.57   16.30
   5  -1   6   33.30    9.60
  -5   1   6   34.70    9.90
  -5  -1  -6   33.50    8.90
   5   1  -6   61.69    9.80
   5  -1  -6   35.00    9.60
   5   1   6   38.40    8.90
  -5  -1   6   46.80   11.10
  -5  -1  -7    3.40    9.20
   5   1  -7   26.00   12.40
   5  -1  -7    1.70   11.80
   6  -1   0   27.70    4.20
   6   1   0   37.00    4.80
  -6   1   0   32.50    4.30
   6   1   0   29.90    3.10
  -6  -1   0   32.40    4.80
   6  -1   0   29.80    3.40
  -6   1   0   32.30    5.50
  -6  -1   0   33.70    5.70
   6   1  -1 1687.13   56.19
   6   1  -1 1683.23   55.99
   6  -1   1 1729.83   55.59
  -6  -1  -1 1659.33   55.79
  -6   1   1 1773.12   58.89
  -6  -1  -1 1867.31   58.19
  -6   1   1 1707.83   56.09
  -6  -1  -1 1713.13   55.69
   6  -1  -1 1797.02   57.19
  -6  -1   1 1739.23   57.09
   6   1   1 1755.72   56.69
   6  -1  -1 1717.23   56.99
  -6   1  -1 1844.92   59.49
  -6  -1   1 1809.22   60.19
  -6   1  -1 1685.23   56.49
   6   1  -2  341.07   12.80
  -6   1   2  374.16   18.60
   6   1  -2  382.86   16.70
  -6  -1  -2  376.76   16.80
   6  -1   2  369.36   14.70
  -6  -1  -2  362.46   14.50
  -6   1   2  370.66   15.60
  -6  -1  -2  378.66   14.80
   6   1  -2  377.56   15.60
  -6  -1   2  402.36   16.10
   6  -1  -2  387.16   16.00
   6  -1  -2  388.16   17.00
  -6   1  -2  370.56   15.00
  -6   1  -2  364.16   14.80
  -6   1  -2  365.86   15.00
   6   1   2  379.56   15.20
  -6  -1   2  396.06   19.20
  -6  -1  -3  167.38   11.70
   6  -1   3  175.58    8.30
   6   1  -3  169.28   11.50
  -6  -1  -3  182.08    8.60
   6   1  -3  169.28    9.30
  -6   1   3  180.58   13.20
  -6  -1  -3  157.78    8.10
  -6   1   3  177.28    9.70
   6   1  -3  167.28    8.10
  -6  -1   3  196.18   10.00
  -6   1  -3  193.18    9.00
  -6   1  -3  185.08   12.00
  -6  -1   3  179.08   13.80
  -6   1  -3  177.58    8.50
   6  -1  -3  184.08   11.90
   6  -1  -3  198.98   10.20
   6   1   3  196.98    9.20
   6  -1  -3  192.38    9.40
   6   1  -4  609.64   26.90
  -6  -1  -4  603.54   20.80
   6   1  -4  601.34   22.60
   6   1  -4  589.54   22.80
  -6   1   4  572.94   22.60
  -6   1   4  602.34   28.90
  -6  -1  -4  618.34   27.60
   6  -1  -4  637.84   23.40
  -6  -1   4  616.94   30.40
   6  -1  -4  655.63   28.20
  -6  -1   4  592.84   23.20
  -6   1  -4  618.94   27.90
   6  -1  -4  598.04   24.10
   6   1  -5   21.40    7.90
   6   1  -5   17.00    3.40
  -6   1   5   31.80    9.00
  -6  -1  -5   23.00    7.40
   6  -1  -5   18.70    3.90
   6  -1  -5   31.50    8.30
   6  -1  -5   27.90    5.80
  -6   1  -5   24.70    7.70
  -6  -1   5    7.60    7.70
  -6  -1  -6   41.00   10.00
  -6   1   6   34.70   10.30
   6   1  -6   50.89   10.00
   6   1   6   34.40    9.40
  -6  -1   6   35.90   10.80
   6  -1  -6   44.20    9.90
   6   1  -7   15.20   16.60
   6  -1  -7  -16.10    9.40
   7  -1   0  204.38   10.30
   7   1   0  199.98   10.50
  -7   1   0  178.18   11.40
   7  -1   0  178.48    9.00
  -7  -1   0  180.78   10.10
  -7  -1   0  181.08   11.50
  -7   1   0  195.08   10.20
   7   1  -1 1389.76   47.40
  -7   1   1 1395.26   47.70
  -7  -1  -1 1377.36   47.00
   7  -1   1 1419.96   47.20
  -7  -1  -1 1530.25   50.29
  -7   1   1 1432.46   50.29
   7   1  -1 1409.66   47.80
  -7  -1   1 1433.56   51.19
  -7   1  -1 1479.95   50.49
  -7  -1   1 1457.05   48.30
   7  -1  -1 1413.26   47.70
   7  -1  -1 1396.66   47.90
   7   1   1 1457.65   47.80
  -7   1  -1 1414.06   47.50
  -7   1   2  414.56   18.10
  -7   1   2  432.76   21.30
  -7  -1  -2  435.26   19.20
   7  -1   2  456.45   17.70
  -7  -1  -2  442.56   17.60
   7   1  -2  444.16   18.20
   7   1  -2  442.26   19.20
   7  -1  -2  411.96   18.40
  -7   1  -2  436.36   17.00
  -7   1  -2  425.86   16.80
   7   1   2  420.96   17.10
   7  -1  -2  425.06   17.80
  -7  -1   2  447.76   18.00
  -7   1  -2  375.86   16.30
  -7  -1   2  420.16   21.00
   7  -1  -2  379.26   15.40
  -7  -1  -3  348.17   14.00
   7  -1   3  326.27   13.60
   7   1  -3  312.57   12.40
  -7  -1  -3  332.07   17.00
   7   1  -3  307.07   16.80
  -7   1   3  332.97   18.80
  -7   1   3  312.57   14.70
   7   1  -3  328.07   14.80
  -7  -1  -3  268.67   12.90
  -7   1  -3  308.87   13.30
   7  -1  -3  318.57   13.30
   7  -1  -3  354.96   17.60
  -7  -1   3  334.37   14.90
   7  -1  -3  304.37   14.60
  -7  -1   3  296.67   18.70
   7   1   3  319.37   13.50
  -7   1  -3  259.67   12.50
   7   1  -4  122.39   11.40
  -7   1   4  110.69    8.00
   7   1  -4  103.99    7.10
  -7   1   4  100.99   11.50
   7   1  -4  113.79    8.00
  -7  -1  -4  123.09   11.00
  -7  -1  -4  103.29    6.50
  -7  -1   4  108.39    8.00
   7  -1  -4  116.89   10.80
  -7   1  -4  119.99    6.60
   7  -1  -4  114.19    8.20
   7  -1  -4  119.69    8.30
  -7  -1   4  134.79   13.50
   7   1  -5  331.27   20.70
   7   1  -5  304.07   14.10
  -7   1   5  314.97   21.90
  -7  -1  -5  347.67   20.80
   7  -1  -5  317.77   20.10
   7  -1  -5  291.57   13.90
  -7  -1   5  299.77   21.70
   7   1  -6   33.50    9.40
  -7  -1  -6   37.00    9.90
  -7   1   6   22.80    9.80
  -7  -1   6   26.80   10.30
   7  -1  -6   28.00    9.50
   7   1  -7   58.49   14.30
   7  -1  -7   29.90   12.20
   8   1   0   13.10    4.20
  -8   1   0   -3.00    4.30
  -8   1   0   10.50    4.10
   8  -1   0    6.20    3.80
  -8  -1   0    4.70    3.70
  -8   1   0    8.30    3.80
   8  -1   0    6.00    2.90
  -8  -1   0   10.20    5.60
   8  -1   1  123.99    8.20
   8   1  -1  116.99    8.20
   8   1  -1  108.99    5.70
  -8   1   1  113.39    9.70
  -8   1   1  129.69    8.70
   8   1  -1  116.69    8.30
  -8  -1  -1  119.59    8.00
  -8  -1  -1  123.39    9.70
  -8  -1   1  126.79   10.90
  -8   1  -1  133.19   10.20
   8  -1  -1  126.79    8.70
  -8  -1   1  141.49    9.00
   8  -1  -1  135.09    8.70
   8   1   1  138.99    8.80
  -8   1  -1  128.49    8.50
  -8  -1  -2   88.89    7.90
  -8   1   2  100.19    7.90
   8   1  -2   98.39    7.70
   8   1  -2   89.79    8.10
   8  -1   2   97.19    7.20
  -8   1   2   82.69    9.40
  -8  -1  -2   93.99    7.20
   8  -1  -2   90.69    8.50
   8  -1  -2   84.09    7.70
  -8  -1   2  100.79    8.00
  -8  -1   2  114.89   11.20
   8   1   2  102.99    7.40
  -8   1  -2   92.79    7.20
  -8  -1  -3  162.38   11.40
  -8   1   3  156.78   10.00
   8   1  -3  145.29   11.20
   8  -1   3  129.59    8.40
  -8   1   3  145.19   13.00
   8   1  -3  149.79    9.80
  -8  -1  -3  150.38    8.80
   8   1  -3  129.89    6.70
  -8  -1   3  145.29   13.40
   8   1   3  154.08    9.00
  -8   1  -3  143.39    8.70
   8  -1  -3  148.19    8.00
   8  -1  -3  150.88    9.90
  -8  -1   3  148.69    9.80
   8  -1  -3  154.18   11.30
  -8   1   4   60.39   10.80
  -8  -1  -4   73.49    9.20
  -8   1   4   72.59    7.10
   8   1  -4   66.29    6.90
  -8  -1  -4   69.29    5.80
   8   1  -4   78.99    9.70
  -8   1  -4   68.09    5.70
   8  -1  -4   73.39    7.20
   8  -1  -4   59.79    6.10
  -8  -1   4   69.39   11.80
   8  -1  -4   74.29    9.40
  -8   1   5  147.79   15.40
   8   1  -5  139.09   13.80
  -8  -1  -5  146.29   13.80
   8   1  -5  147.29    9.60
   8  -1  -5  145.69   14.10
  -8  -1   5  167.38   16.60
   8  -1  -5  142.79    9.60
   8   1  -6  100.69   13.40
  -8   1   6   77.59   13.60
  -8  -1   6   69.59   13.70
   8  -1  -6  101.19   13.00
   8   1  -7   22.60   14.60
   8  -1  -7   16.90   14.30
   9   1   0   58.09    6.60
  -9   1   0   59.69    7.80
  -9  -1   0   60.79    8.40
  -9   1   0   65.59    6.60
   9  -1   0   56.69    6.40
  -9  -1   0   74.19    7.20
  -9   1   0   64.09    6.60
   9  -1   0   56.19    5.70
  -9   1   1  203.28   14.00
   9  -1   1  214.68   11.90
   9   1  -1  209.08   11.80
   9   1  -1  213.18   12.00
   9   1  -1  164.28    8.30
  -9   1   1  198.08   11.60
  -9  -1  -1  208.78   13.60
  -9  -1  -1  188.48   11.20
  -9   1  -1  209.88   11.90
  -9  -1   1  215.98   12.20
  -9   1  -1  218.28   14.10
  -9   1  -1  211.98   11.90
  -9  -1   1  207.88   14.10
   9  -1  -1  199.48   11.80
   9   1   1  215.58   11.80
   9  -1  -1  202.78   11.30
  -9   1   2   33.00    5.70
  -9  -1  -2   38.50    5.50
   9   1  -2   45.30    6.10
   9  -1   2   41.70    5.40
  -9   1   2   41.30    8.40
   9   1  -2   34.70    6.40
   9   1  -2   27.40    2.60
   9  -1  -2   49.60    7.00
  -9  -1   2   42.50    9.10
   9  -1  -2   50.19    6.50
   9  -1  -2   32.00    3.80
  -9  -1   2   39.30    6.10
  -9   1  -2   34.60    5.20
   9   1   2   32.70    5.40
  -9  -1  -3   14.40    5.60
   9   1  -3    0.40    5.10
  -9  -1  -3   17.50    4.60
   9  -1   3   11.00    4.20
  -9   1   3   22.60    8.20
   9   1  -3    4.60    3.90
   9   1   3    2.60    3.80
   9  -1  -3    2.60    5.60
  -9  -1   3   -0.20    7.70
   9  -1  -3    7.50    4.50
  -9   1  -3    9.20    4.10
  -9  -1   3    3.90    4.00
  -9   1   4   -8.80    7.90
  -9   1   4    6.60    5.10
   9   1  -4    0.20    5.40
   9   1  -4    4.00    4.70
  -9  -1  -4    5.50    3.50
  -9  -1  -4  -11.40    6.80
   9  -1  -4    7.80    6.80
  -9  -1   4   -0.30    8.00
   9  -1  -4   -3.40    4.40
  -9   1  -4    8.80    3.80
  -9   1   5  165.58   17.20
   9   1  -5  176.08   15.20
   9   1  -5  162.28   10.70
   9  -1  -5  154.98   14.80
   9  -1  -5  160.28   10.60
  -9  -1   5  168.88   18.30
  -9   1   6    1.20   16.70
   9   1  -6   27.20    9.40
  -9  -1   6   -1.00   10.10
   9  -1  -6   16.10   10.00
  10  -1   0   82.29    7.90
 -10   1   0   69.19    8.40
 -10  -1   0   75.69    8.00
 -10   1   0   72.39    7.30
 -10   1   0   65.89    7.10
  10   1   0   67.79    7.60
  10  -1   0   67.69    6.50
 -10  -1   0   66.39    8.70
  10   1   0   72.89    6.80
  10  -1   1  191.68   11.70
 -10  -1  -1  216.78   14.60
  10   1  -1  194.58   12.00
  10   1  -1  211.08   12.40
 -10   1   1  199.08   12.40
 -10  -1  -1  225.28   12.50
 -10   1   1  167.48   14.20
 -10  -1   1  172.88   11.60
 -10   1  -1  199.98   14.00
  10  -1  -1  190.38   11.30
 -10   1  -1  189.78   11.40
  10   1   1  199.38   12.00
 -10  -1   1  186.18   14.00
 -10   1  -1  196.48   11.50
  10  -1  -1  154.58   11.00
  10   1  -2  614.14   25.90
  10  -1   2  619.44   25.20
 -10  -1  -2  582.64   24.70
  10   1  -2  627.64   26.60
 -10   1   2  621.74   26.10
 -10   1   2  637.14   29.70
  10  -1  -2  638.04   26.30
 -10  -1   2  609.74   25.70
  10   1   2  587.04   24.70
 -10   1  -2  598.24   24.80
 -10  -1   2  626.04   30.20
 -10  -1   2  581.54   25.50
  10  -1  -2  651.13   26.30
 -10  -1  -3  309.77   15.20
  10  -1   3  325.07   15.60
  10   1  -3  291.77   17.50
 -10   1   3  302.67   20.50
  10   1  -3  311.17   16.30
 -10   1   3  299.87   16.30
 -10   1  -3  294.47   14.70
 -10  -1   3  296.37   20.40
  10  -1  -3  299.97   16.30
  10  -1  -3  285.37   12.50
  10   1   3  281.47   14.60
  10  -1  -3  282.77   17.00
 -10  -1   3  293.17   15.70
 -10   1   4  123.89   14.60
 -10  -1  -4  119.19    8.70
  10   1  -4  128.39   12.90
  10   1  -4  115.89    9.90
  10  -1  -4  116.19    9.90
 -10  -1   4  118.59   14.70
  10  -1  -4  116.59   12.30
 -10   1  -4  108.79    8.40
  10   1  -5   46.10    6.90
 -10   1   5   63.49   12.80
  10   1  -5   35.70    9.50
  10  -1  -5   53.79   10.10
 -10  -1   5   67.09   13.50
  10  -1  -5   36.30    6.60
 -10   1   6   17.50   14.40
  10   1  -6   48.20   11.20
 -10  -1   6   29.80   14.00
  10  -1  -6   60.19   11.90
 -11   1   0  298.67   16.10
  11   1   0  313.87   16.40
 -11  -1   0  310.37   16.40
  11  -1   0  298.67   16.00
  11   1   0  302.27   15.80
 -11  -1   0  302.37   18.40
  11  -1   0  305.27   15.10
 -11   1   0  308.07   18.80
 -11   1   1  585.14   28.20
 -11   1   1  568.94   24.90
  11  -1   1  579.44   24.70
  11   1  -1  574.84   24.80
 -11  -1  -1  595.14   27.60
 -11  -1  -1  566.94   24.40
  11   1  -1  515.65   24.10
  11   1   1  598.64   25.20
 -11   1  -1  604.54   28.10
 -11  -1   1  596.04   29.00
  11  -1  -1  576.94   25.20
  11  -1  -1  583.74   24.60
 -11   1  -1  566.34   24.80
 -11  -1   1  557.24   25.00
  11   1  -2  715.53   29.80
 -11   1   2  690.43   29.00
 -11   1   2  671.83   32.30
 -11  -1  -2  650.53   27.80
  11  -1   2  729.93   28.60
  11   1  -2  703.83   29.10
  11  -1  -2  693.73   29.10
 -11  -1   2  683.33   33.70
 -11   1  -2  746.73   28.90
 -11  -1   2  696.73   29.20
  11   1   2  693.23   28.60
  11  -1  -2  652.43   28.60
 -11   1   3   36.70    9.70
  11  -1   3   49.50    6.60
  11   1  -3   49.50    8.30
 -11   1   3   44.70    7.00
 -11  -1  -3   65.19    7.40
  11   1  -3   43.90    7.50
 -11  -1  -3   55.09    7.20
 -11   1  -3   52.19    6.90
 -11  -1   3   43.90    7.60
  11   1   3   41.60    6.60
  11  -1  -3   51.39    7.60
 -11  -1   3   47.60   10.80
  11  -1  -3   56.29    8.70
 -11  -1  -4   12.40    5.10
  11   1  -4   14.80    5.70
 -11   1   4    8.00    9.70
 -11  -1   4    7.20    9.10
 -11   1  -4    8.10    4.80
  11  -1  -4    3.30    6.40
  11  -1  -4    3.20    5.60
  11   1  -5   80.69    9.10
  11   1  -5   83.79   11.80
 -11   1   5   71.79   13.80
  11  -1  -5   90.69   12.60
 -11  -1   5   51.29   13.50
  11  -1  -5   66.69    8.70
 -11   1   6   17.20   27.40
  11   1  -6   45.30   12.80
  11  -1  -6   17.00    9.80
 -11  -1   6    7.30   16.20
  12   1   0   66.59    7.50
  12  -1   0   85.39    8.90
 -12   1   0   64.09   10.10
 -12   1   0   71.29    8.30
 -12  -1   0   71.79    8.30
 -12  -1   0   74.99   10.60
  12  -1   0   62.69    6.80
  12   1   0   66.79    8.00
  12   1  -1  219.08   14.20
 -12   1   1  221.88   14.30
 -12   1   1  236.38   17.20
 -12  -1  -1  243.08   16.90
  12   1  -1  226.88   13.90
  12  -1   1  205.58   13.50
 -12  -1  -1  205.98   13.90
  12  -1  -1  218.08   13.40
  12  -1  -1  208.08   13.70
 -12  -1   1  202.68   16.10
 -12   1  -1  222.78   14.00
  12   1   1  219.48   14.00
 -12   1  -1  237.98   16.60
 -12  -1   1  201.48   13.80
  12   1  -2  107.09   10.30
 -12   1   2   96.39   10.00
  12   1  -2   99.09    9.80
  12  -1   2  119.89    9.90
 -12   1   2  105.69   13.40
 -12  -1  -2  116.19    9.70
  12  -1  -2  105.39    9.80
 -12  -1   2  115.69   14.00
 -12   1  -2  104.09    9.70
  12  -1  -2  103.59   10.20
  12   1   2  120.39    9.70
 -12  -1   2   82.49    9.30
  12   1  -3  272.57   16.50
  12   1  -3  267.97   17.70
 -12   1   3  286.87   16.80
 -12   1   3  230.68   19.20
 -12  -1  -3  269.17   15.30
 -12  -1   3  287.97   16.90
  12  -1  -3  280.17   17.60
 -12  -1   3  304.17   22.50
 -12   1  -3  278.07   15.80
  12  -1  -3  279.27   17.10
 -12  -1  -4   14.40    5.40
  12   1  -4   11.20    6.70
 -12   1   4    9.60    9.40
 -12  -1   4   38.50   12.60
  12  -1  -4   14.00    7.00
  12  -1  -4   11.30    7.10
  12   1  -5   16.20    8.70
 -12   1   5   30.30   11.80
  12   1  -5   25.70    7.30
 -12  -1   5   20.50   11.50
  12  -1  -5   27.10    7.50
  12  -1  -5   16.60    9.40
  12   1  -6   21.20   10.30
 -12   1   6   21.30   25.20
  12  -1  -6   23.60   15.00
 -12  -1   6   31.50   19.90
  13   1   0   14.10    6.00
 -13   1   0   28.50    8.00
 -13  -1   0   28.70    6.50
  13   1   0   18.60    6.00
  13  -1   0   11.40    6.00
 -13  -1   0   31.50    8.20
 -13   1   0   29.10    6.90
  13  -1   0   20.50    5.10
  13   1  -1  730.93   32.30
 -13   1   1  793.72   33.00
 -13   1   1  783.92   36.50
 -13  -1  -1  766.42   32.20
 -13  -1  -1  779.22   35.90
  13  -1   1  735.93   32.20
  13  -1   1  778.22   30.40
  13   1  -1  839.32   33.30
  13  -1  -1  782.92   32.30
 -13  -1   1  759.42   32.70
 -13  -1   1  781.72   36.80
  13  -1  -1  791.12   33.00
 -13   1  -1  830.92   36.40
 -13   1  -1  767.02   32.70
  13   1   1  776.62   32.50
 -13  -1   1  770.32   32.70
 -13   1   2   40.10   10.90
 -13  -1  -2   33.10    7.20
 -13   1   2   36.00    7.50
 -13  -1  -2   36.90    7.60
  13   1  -2   31.50    7.40
  13  -1   2   27.10    6.80
  13   1  -2   33.10    7.10
  13   1   2   35.80    7.20
  13  -1  -2   23.80    7.00
  13  -1  -2   35.40    7.50
 -13  -1   2   22.70    7.00
 -13   1  -2   29.80    7.50
 -13  -1   2   40.50   10.50
  13   1  -3   22.30    7.90
 -13   1   3   21.40    6.70
 -13   1   3   28.00   10.00
 -13  -1  -3   24.00    6.70
  13   1  -3   37.60    8.00
 -13  -1   3   18.10    9.60
 -13   1  -3   20.30    6.80
 -13  -1   3   29.30    7.10
  13  -1  -3   30.20    7.30
  13  -1  -3   42.50    8.20
  13   1  -4    9.00    8.20
  13   1  -4   -4.50    6.90
 -13   1   4    7.90    9.20
 -13  -1   4   26.40   11.30
  13  -1  -4    2.70    6.20
 -13   1  -4   -2.60    5.50
  13   1  -5   34.90    9.80
 -13   1   5   16.60   11.50
  13  -1  -5   37.20   10.50
 -13  -1   5   42.90   14.60
  13  -1  -5   58.69    9.50
  13   1  -6  143.09   16.60
 -13   1   6   78.39   23.20
 -13  -1   6  171.78   22.50
  13  -1  -6  181.88   18.60
 -14   1   0    9.10    6.80
 -14  -1   0   17.80    8.70
 -14   1   0   20.30    6.80
 -14  -1   0   11.60    6.30
  14  -1   0   15.00    5.40
 -14  -1   0   16.30    6.60
  14   1   0   20.90    6.10
  14   1   0   18.80    6.90
  14  -1   0   19.90    6.60
 -14  -1  -1   66.29    9.60
  14  -1   1   85.59    9.60
 -14  -1  -1   66.89    9.70
 -14  -1  -1   86.69   11.70
 -14   1   1   93.39   10.30
  14   1  -1   66.99    9.10
  14  -1   1   74.09    8.00
 -14   1   1   68.49   11.30
  14   1  -1   63.79    9.60
 -14   1  -1   76.59    9.40
  14  -1  -1   84.99    9.30
 -14   1  -1   74.79   11.40
  14  -1  -1   76.59    9.70
  14   1   1   69.29    9.90
 -14  -1   1   83.09   10.30
 -14  -1   1   78.99   11.70
 -14  -1  -2  370.66   20.30
  14  -1   2  351.26   20.00
 -14   1   2  378.16   25.10
 -14   1   2  349.96   20.70
  14   1  -2  381.76   21.10
  14   1  -2  360.16   20.60
  14   1   2  412.66   21.60
 -14  -1   2  402.76   26.40
 -14   1  -2  425.66   21.70
  14  -1  -2  375.66   21.40
  14  -1  -2  374.96   21.50
 -14  -1   2  400.26   22.00
  14   1  -3  162.18   13.90
 -14  -1  -3  140.29   12.30
 -14   1   3  154.28   17.80
 -14   1   3  162.58   13.60
  14   1  -3  154.38   14.30
 -14   1  -3  159.38   12.70
  14  -1  -3  140.99   13.80
  14  -1  -3  185.28   14.70
 -14  -1   3  190.88   19.00
 -14  -1   3  152.98   13.70
 -14   1   4  431.86   28.70
 -14  -1  -4  378.66   20.20
  14   1  -4  366.26   23.90
  14   1  -4  389.26   22.10
 -14   1  -4  365.96   19.70
  14  -1  -4  401.06   23.90
  14  -1  -4  359.76   21.60
 -14  -1   4  354.26   26.50
 -14   1   5   60.79   14.60
  14   1  -5   87.49   11.10
  14   1  -5   62.09   14.60
  14  -1  -5   76.49   10.60
  14  -1  -5   80.99   13.20
 -14  -1   5   71.99   16.70
 -15  -1   0   90.59   12.40
 -15  -1   0   97.99   11.20
  15   1   0   81.69    9.20
 -15   1   0  100.39   13.00
  15  -1   0   82.99    9.10
  15   1   0   82.19   10.70
 -15   1   0   84.79   10.20
  15  -1   0   87.49   10.60
  15  -1   1   17.90    5.90
 -15   1   1   23.90    7.90
  15   1  -1   14.10    6.90
 -15  -1  -1   34.30   10.20
 -15  -1  -1   16.70    6.60
 -15   1   1   29.80    9.10
  15   1  -1   16.40    6.80
  15  -1   1   14.00    6.80
  15   1   1   23.90    6.40
 -15  -1   1   30.30   10.40
  15  -1  -1   23.90    6.20
 -15   1  -1   11.20    6.60
  15  -1  -1   34.00    8.60
  15   1   1   22.10    7.60
 -15   1  -1   20.70    8.80
 -15  -1   1   28.30    7.90
  15  -1   2  127.39   12.30
 -15   1   2  109.69   15.30
  15   1  -2  146.59   13.00
 -15   1   2  112.79   12.60
 -15  -1  -2  127.29   12.30
  15   1  -2  134.79   13.10
 -15  -1   2   90.39   14.60
  15  -1  -2   99.99   11.80
 -15  -1   2  120.89   12.20
 -15   1  -2  139.09   12.70
  15   1   2  143.69   12.80
  15  -1  -2  126.19   12.40
  15   1  -3  126.19   12.70
 -15   1   3  133.99   13.00
 -15   1   3  130.49   16.90
  15   1  -3  138.59   13.80
 -15  -1  -3  136.09   12.10
  15  -1  -3  125.49   13.50
  15  -1  -3  138.89   13.20
 -15  -1   3  135.19   13.30
 -15  -1   3  113.29   16.80
 -15   1  -3  136.39   12.50
  15   1  -4   22.70    8.80
 -15   1   4   39.10   13.30
  15   1  -4   42.50   10.80
 -15  -1  -4   39.20    9.50
  15  -1  -4   49.40   10.20
 -15  -1   4   32.90   12.70
 -15   1  -4   40.60    8.50
  15  -1  -4   16.00   10.70
  15   1  -5   11.50   13.90
  15   1  -5    2.60   11.70
 -15   1   5    5.60   25.60
 -15  -1   5   -5.90   24.00
  15  -1  -5   -7.20   11.80
  15  -1  -5  -16.30    8.60
 -16  -1   0  114.09   12.10
 -16   1   0   83.89   11.00
 -16   1   0   92.49   13.50
  16   1   0   91.49   11.10
  16   1   0   99.69   10.60
  16  -1   0   90.99   10.20
  16  -1   0   89.19   11.10
 -16  -1   0  108.29   14.10
  16   1  -1  158.38   14.40
  16   1  -1  172.48   14.10
 -16   1   1  165.38   17.00
  16  -1   1  158.58   13.90
  16  -1   1  137.79   11.50
 -16   1   1  169.88   15.20
 -16  -1  -1  166.18   16.10
 -16  -1  -1  186.38   14.90
 -16  -1   1  187.28   15.20
  16   1   1  174.78   14.40
 -16  -1   1  211.08   18.90
  16  -1  -1  179.48   13.60
 -16   1  -1  165.98   14.40
  16   1   1  148.99   12.90
  16  -1  -1  161.78   14.90
 -16   1  -1  176.98   17.20
 -16   1   2  114.09   12.70
  16  -1   2  114.49   12.40
 -16   1   2  113.09   15.10
 -16  -1  -2  130.59   12.50
  16   1  -2  117.79   12.50
  16   1  -2  112.79   12.50
 -16   1  -2  147.49   13.40
  16   1   2  109.29   12.00
 -16  -1   2   98.29   15.00
  16  -1  -2  107.69   12.10
  16  -1  -2  136.99   13.50
 -16  -1   2  101.79   12.00
  16   1  -3   54.39   10.50
 -16   1   3   36.00   10.30
  16   1  -3   49.80   10.10
 -16   1   3   39.50   12.50
 -16  -1   3   52.89   10.20
 -16   1  -3   40.10    9.40
  16  -1  -3   69.89   11.10
 -16  -1   3   58.69   13.80
  16  -1  -3   59.89   10.40
 -16  -1  -4   45.50   12.60
  16   1  -4   38.90   12.30
 -16   1   4   35.90   14.00
  16   1  -4   40.80   12.20
  16  -1  -4   24.10    9.40
  16  -1  -4   37.30    9.90
 -16   1  -4   25.80   14.00
 -16  -1   4   33.30   14.80
 -17  -1   0  180.08   15.10
  17  -1   0  164.28   13.10
  17   1   0  159.78   14.70
 -17   1   0  169.08   15.30
 -17  -1   0  170.38   17.50
 -17   1   0  169.58   17.60
  17   1   0  156.38   13.70
  17  -1   0  144.69   14.40
  17   1  -1   81.49   11.90
  17  -1   1   96.99   12.20
 -17  -1  -1   71.49   13.30
  17   1  -1   71.79   10.60
 -17   1   1   98.59   13.90
 -17  -1  -1   73.99   10.80
 -17   1   1   99.79   12.50
 -17  -1   1   70.79   11.30
  17  -1  -1   77.39   11.70
  17   1   1   92.29   10.40
  17   1   1   83.49   11.10
  17  -1  -1   70.89   10.20
 -17   1  -1   99.09   14.00
 -17   1  -1   85.39   11.50
 -17  -1   1   87.59   14.60
 -17   1   2    1.60    9.00
 -17  -1  -2  -16.20    8.10
 -17   1   2   14.20   11.20
  17   1  -2   14.60    8.10
  17   1  -2    3.00   11.80
 -17  -1   2    4.10    7.50
 -17   1  -2   14.80    8.80
  17  -1  -2   31.40    8.50
  17  -1  -2   21.50    9.20
 -17  -1   2   -5.80    9.70
  17   1   2    8.70    9.60
 -17  -1  -3   27.80   10.00
 -17   1   3   11.10   19.70
  17   1  -3   35.60   10.80
  17   1  -3   -2.40    8.10
 -17   1   3    2.80   10.40
  17  -1  -3   27.80   12.50
 -17   1  -3   17.00    9.80
 -17  -1   3   11.20   16.90
 -17  -1   3    6.60   10.70
  17  -1  -3   22.90    9.80
  17   1  -4   69.29   12.40
 -17   1   4   44.20   19.20
 -17  -1  -4   22.20   13.30
  17   1  -4   42.20   15.30
 -17   1  -4   12.60   16.70
 -17  -1   4   17.20   13.30
  17  -1  -4   29.20   11.80
  17  -1  -4   35.30   20.40
 -18  -1   0   35.30   11.40
 -18  -1   0   36.20    9.90
 -18   1   0   40.50    9.90
 -18   1   0   36.40   12.10
  18  -1   0   25.10    8.70
  18   1   0   30.10   10.50
  18   1   0   17.90    9.50
  18  -1   1   49.10   14.00
  18   1  -1   37.80   12.30
 -18   1   1   43.70   12.20
 -18  -1  -1   28.70   11.90
 -18   1   1   38.20   10.40
 -18  -1  -1   42.40    9.80
  18   1  -1   30.40    9.50
 -18   1  -1   22.80   11.00
  18  -1  -1   22.70    9.40
  18   1   1   28.70   11.20
 -18  -1   1   42.10   13.80
 -18   1  -1   31.80   10.10
 -18  -1   1   33.60    9.90
  18   1  -2   37.30   10.30
 -18   1   2   10.80   10.20
  18   1  -2   12.00   10.50
 -18   1   2   41.90   12.90
  18  -1  -2   24.90   10.10
 -18  -1   2   27.70   12.30
  18  -1  -2   20.40   16.40
 -18  -1   2    8.60    8.60
 -18   1  -2   40.60   10.20
 -18  -1  -3   41.20    9.90
 -18   1   3   34.80   25.20
 -18   1   3   11.50   13.50
  18   1  -3   39.80   10.50
  18   1  -3    8.90   12.40
 -18  -1   3   26.10   13.60
 -18  -1   3   23.30   21.90
  18  -1  -3    6.50   11.60
 -18   1  -3   17.70   13.90
  18  -1  -3   23.20   22.70
 -19  -1   0   17.50   13.50
  19   1   0  -12.80   10.40
 -19  -1   0   11.60   10.20
 -19   1   0   -3.40    9.10
 -19   1   0   -3.20   12.70
  19  -1   0  -15.10   10.20
 -19   1   1   -2.60   11.10
 -19   1   1   -2.80   10.90
  19   1  -1   -6.80   10.50
  19   1  -1   13.80   12.00
 -19  -1  -1    9.70    9.20
 -19  -1  -1   31.40   12.00
  19  -1   1   17.70   11.30
 -19  -1   1    7.00   11.40
 -19   1  -1   -0.30    8.10
  19  -1  -1   11.30   11.90
  19   1   1  -11.90   11.80
 -19  -1   1   -1.50    9.40
 -19   1   2   45.80   14.70
  19   1  -2   44.30   21.40
 -19   1   2   17.00   16.20
 -19  -1  -2   11.50   10.30
  19   1  -2    9.70   11.70
  19  -1  -2   41.80   10.80
 -19  -1   2   43.20   15.90
 -19  -1   2   17.00   18.00
 -19   1  -2   19.90   10.50
 -20   1   0    5.80   13.00
 -20  -1   0   16.10   14.20
 -20   1   0    5.30   12.00
  20  -1   0   15.80   12.20
  20   1   0    3.20   14.20
 -20  -1   0   13.40   18.30
  20   1  -1   30.70   16.50
  20  -1   1   23.30   29.20
 -20   1   1   46.10   13.90
 -20   1   1   12.20   19.80
 -20  -1  -1   61.69   18.20
 -20  -1   1   39.40   15.10
 -20   1  -1   66.69   13.00
 -20  -1   1   37.60   17.60
  20   1   1   49.30   28.30
  20  -1  -1   39.30   13.00
   0  -2   1   33.80    2.70
   0   2   1   34.00    3.30
   0  -2  -1   34.40    3.30
   0  -2   1   32.70    1.80
   0  -2  -1   36.50    2.40
   0  -2   1   37.90    2.90
   0   2  -1   37.10    3.10
   0  -2  -1   34.90    3.30
   0   2  -1   33.10    1.90
   0   2   1   31.60    3.20
   0  -2  -1   36.60    2.20
   0   2   1   32.30    2.20
   0   2   1   34.40    2.30
   0   2   1   31.00    2.20
   0  -2   1   31.80    1.80
   0  -2  -2  549.45   19.80
   0   2   2  527.85   17.30
   0   2   2  524.95   19.20
   0   2  -2  533.65   19.50
   0   2  -2  553.54   19.40
   0  -2  -2  537.55   17.20
   0   2   2  500.85   17.10
   0  -2  -2  510.95   19.70
   0  -2  -3  703.83   22.40
   0  -2  -3  686.13   26.40
   0  -2  -3  695.73   26.70
   0   2  -3  743.13   26.30
   0   2  -3  681.83   26.20
   0   2   3  712.93   26.60
   0   2   3  683.63   22.30
   0  -2   3  684.83   28.30
   0  -2   4  199.28   14.20
   0   2  -4  200.78   12.50
   0  -2  -4  206.68   13.10
   0   2  -4  214.98   12.40
   0  -2  -4  209.28   12.80
   0   2   4  213.38   13.10
   0   2  -5  190.78   13.40
   0   2  -5  193.48   14.10
   0   2   5  188.28   13.80
   0  -2   5  207.28   16.10
   0  -2  -5  207.38   14.20
   0  -2  -5  222.78   15.40
   0  -2  -6  164.08   15.00
   0   2   6  123.69   13.30
   0  -2   6  162.88   15.70
   0   2  -6  160.68   13.40
   0  -2  -6  177.18   14.20
   0   2  -6  161.08   14.20
   0   2  -7  109.09   14.30
   0  -2   7   74.19   18.40
   0  -2  -7   84.09   12.40
   0  -2  -7  117.59   14.50
   1   2   0   29.90    2.10
  -1  -2   0   26.50    2.20
  -1  -2   0   25.80    2.10
  -1   2   0   29.60    1.60
  -1   2   0   27.30    2.00
   1   2   0   29.40    2.00
  -1   2   0   31.20    2.20
  -1  -2   0   25.40    1.80
   1  -2   0   25.40    1.30
   1   2   0   27.00    2.10
   1  -2   0   29.10    2.00
   1  -2   0   28.20    2.00
  -1  -2   0   25.70    2.00
  -1   2   1 4428.06  128.19
  -1   2   1 4343.47  128.09
   1  -2   1 4177.68  128.09
   1   2  -1 4143.69  130.09
  -1  -2  -1 4123.29  127.79
   1  -2   1 4158.28  127.49
  -1   2   1 4054.29  128.29
   1  -2   1 4045.60  127.49
  -1   2   1 4376.96  128.99
   1   2  -1 4242.18  128.89
   1  -2   1 4459.55  129.09
  -1  -2  -1 4094.89  127.89
   1   2  -1 4294.67  127.79
  -1   2   1 4459.45  128.79
  -1  -2  -1 4402.96  129.19
   1   2  -1 4188.18  127.69
   1  -2  -1 4246.18  128.79
  -1   2  -1 4128.49  128.09
   1   2   1 4416.46  129.89
   1   2   1 4348.46  129.79
  -1  -2   1 4469.85  128.69
  -1  -2   1 4280.27  128.39
  -1  -2   1 4264.97  129.49
  -1   2  -1 4096.19  128.79
  -1  -2   1 4378.06  131.09
   1   2   1 4265.87  128.69
   1  -2  -1 3596.14  132.09
   1  -2  -1 4385.26  128.79
   1  -2  -1 4263.37  129.39
   1   2   1 4536.25  128.69
   1  -2  -1 4457.35  129.69
  -1  -2   1 4230.58  128.49
  -1   2   2  325.17   13.60
  -1   2   2  331.97   11.80
   1   2  -2  333.87   13.90
  -1  -2  -2  327.57   11.40
   1   2  -2  348.07   13.10
  -1  -2  -2  350.66   14.30
  -1  -2  -2  336.17   14.00
   1   2  -2  346.97   11.20
  -1   2  -2  326.07   12.90
  -1  -2   2  314.47   12.40
   1  -2  -2  303.37   13.60
  -1  -2   2  316.87   14.90
  -1   2  -2  337.37   13.50
  -1  -2   2  337.97   10.80
  -1  -2   2  323.97   10.70
   1  -2  -2  317.67   11.30
   1  -2  -2  329.77   13.20
   1   2   2  309.27   10.90
   1  -2  -2  315.27   11.30
   1   2   2  315.07   11.00
  -1   2   3   15.40    3.70
  -1  -2  -3   20.50    4.70
  -1  -2  -3   21.90    5.00
   1   2  -3   20.30    4.40
  -1   2   3   19.60    2.20
   1   2  -3   21.10    3.60
  -1   2  -3   14.10    4.30
   1   2   3   18.60    4.30
  -1  -2   3    9.30    5.00
   1  -2  -3   14.80    4.30
  -1   2  -3   23.10    4.30
   1  -2  -3   20.70    4.20
   1  -2  -3   16.20    2.10
  -1   2   4   49.30    6.80
   1   2  -4   56.39    7.20
  -1  -2  -4   48.90    6.90
   1   2  -4   55.19    6.60
  -1  -2  -4   55.89    7.20
   1  -2   4   46.00    8.00
   1   2   4   44.40    6.60
   1  -2  -4   49.80    6.60
  -1   2  -4   43.60    6.30
  -1   2  -4   45.30    6.50
  -1  -2   4   48.30    8.30
   1  -2  -4   56.49    7.70
   1   2  -5   76.89    9.10
  -1  -2  -5   77.59    9.00
  -1  -2  -5   63.59    8.80
   1   2  -5   56.39    7.80
  -1   2   5   65.19    8.80
   1  -2   5   67.19   10.10
   1  -2  -5   77.19    8.60
   1   2   5   79.99    9.30
  -1   2  -5   66.99    8.50
  -1   2  -5   75.09    9.60
  -1  -2   5   72.19   10.60
   1  -2  -5   70.29    9.80
   1   2  -6   32.00    7.80
   1  -2   6   51.49   10.00
  -1   2   6   41.10    8.90
  -1  -2  -6   52.89    9.50
  -1  -2  -6   37.70    9.30
   1   2  -6   57.89   10.30
   1  -2  -6   48.10    8.60
   1  -2  -6   38.40    9.90
  -1   2  -6   50.99    9.00
  -1  -2   6   36.90    9.80
   1   2   6   44.90    8.90
  -1   2  -6   45.60    8.90
   1  -2   7   29.00   24.80
   1   2  -7   40.60   10.90
  -1  -2  -7   57.29   11.30
   1  -2  -7   81.59   13.20
   1  -2  -7   44.80   10.80
  -1   2  -7   60.39   12.00
  -1  -2   7   50.89   13.60
  -2  -2   0 8024.40  238.58
  -2   2   0 8545.84  239.48
  -2  -2   0 7363.36  239.18
   2  -2   0 8261.77  238.58
  -2   2   0 8053.09  238.58
  -2  -2   0 7833.82  242.58
   2  -2   0 8078.59  238.58
   2   2   0 6897.81  243.48
   2  -2   0 8083.99  242.88
   2   2   0 8338.67  238.68
   2   2   0 8243.88  238.68
   2   2   0 7603.44  249.78
  -2   2   0 8286.57  238.68
  -2  -2   0 7721.03  238.58
   2   2  -1 1543.85   46.10
   2   2  -1 1530.05   46.10
   2  -2   1 1504.15   45.70
   2   2  -1 1408.66   48.00
   2   2  -1 1459.35   45.10
  -2  -2  -1 1479.65   46.00
  -2  -2  -1 1571.24   47.20
  -2   2   1 1435.36   47.00
  -2   2   1 1417.16   46.10
  -2  -2  -1 1485.95   46.00
   2  -2   1 1477.45   45.60
  -2   2   1 1467.25   46.70
  -2   2   1 1521.15   46.40
   2  -2   1 1415.86   45.60
   2  -2   1 1591.64   47.40
   2   2  -1 1487.45   47.10
  -2  -2   1 1535.55   48.20
   2  -2  -1 1553.84   46.20
  -2  -2   1 1413.76   44.60
   2   2   1 1252.17   49.90
   2  -2  -1 1461.25   46.40
   2   2   1 1456.75   45.50
  -2  -2   1 1498.95   45.70
   2  -2  -1 1550.44   45.90
  -2   2  -1 1458.85   45.20
  -2  -2   1 1489.75   45.60
  -2  -2   1 1458.65   46.60
  -2   2  -1 1508.25   45.20
  -2   2  -1 1466.45   45.20
   2   2   1 1502.15   46.70
   2  -2  -1 1434.56   45.70
   2   2   1 1510.45   45.70
   2  -2  -1 1464.45   46.60
  -2   2   2   49.80    5.00
   2   2  -2   49.40    5.20
   2   2  -2   50.29    3.60
  -2  -2  -2   40.70    5.00
  -2  -2  -2   47.70    3.10
   2  -2   2   43.10    2.30
   2   2  -2   51.39    3.20
   2   2  -2   49.70    3.10
  -2   2   2   46.40    3.40
  -2  -2  -2   48.30    3.00
  -2  -2   2   46.70    3.60
   2   2   2   48.30    3.00
   2  -2  -2   56.19    5.70
  -2  -2   2   48.60    6.50
   2  -2  -2   53.49    3.60
  -2   2  -2   46.90    4.80
   2  -2  -2   39.20    4.40
  -2   2  -2   37.00    4.10
   2  -2  -2   43.50    3.30
  -2  -2   2   45.90    3.10
   2  -2  -2   45.00    4.20
  -2  -2  -3  472.75   19.70
   2   2  -3  439.76   15.20
  -2   2   3  458.55   19.60
   2   2  -3  464.65   17.80
   2   2  -3  463.55   19.40
  -2  -2  -3  455.65   15.00
  -2   2   3  443.96   16.00
   2   2  -3  432.66   15.10
  -2  -2  -3  468.25   19.20
   2  -2  -3  458.45   16.20
   2  -2  -3  451.75   16.10
   2  -2  -3  467.75   19.90
  -2   2  -3  463.15   18.70
   2  -2  -3  467.95   18.70
  -2   2  -3  464.55   19.60
  -2  -2   3  458.15   15.50
  -2  -2   3  452.25   21.50
   2   2   3  463.35   15.30
  -2   2   4   59.99    7.30
  -2  -2  -4   73.29    8.00
  -2  -2  -4   66.29    7.70
  -2   2   4   73.99    4.30
   2   2  -4   85.29    7.10
   2   2  -4   73.29    8.00
  -2   2  -4   80.89    8.30
  -2   2  -4   75.69    7.70
   2  -2  -4   66.29    7.00
   2  -2  -4   74.19    4.20
   2   2   4   62.79    7.60
   2  -2  -4   66.69    7.90
  -2  -2   4   61.49    9.00
   2  -2  -4   74.39    4.20
  -2  -2  -5   64.09    8.70
   2  -2   5   58.69    9.80
   2   2  -5   62.59    8.60
   2   2  -5   55.29    7.60
  -2  -2  -5   55.69    8.30
  -2   2   5   51.49    8.00
   2  -2  -5   67.29    9.20
  -2   2  -5   67.59    9.10
   2   2   5   63.79    8.90
   2  -2  -5   53.29    7.50
  -2   2  -5   45.00    7.90
  -2  -2   5   75.99   11.10
   2   2  -6   21.60    6.90
   2   2  -6   22.30    8.00
  -2   2   6   19.90    8.10
  -2  -2  -6   33.80    8.70
   2  -2   6   28.90    8.40
   2  -2  -6   44.70    9.40
  -2  -2   6   18.30    9.10
   2   2   6   37.90   12.80
  -2   2  -6   39.10    8.70
   2  -2  -6   33.40    7.90
  -2   2  -6   40.70    9.10
   2  -2   7   16.80   23.80
  -2  -2  -7   17.30    9.60
   2   2  -7    2.70   10.90
   2  -2  -7   26.90   10.50
   2  -2  -7    0.70    8.20
  -2  -2   7    3.90   15.30
   3   2   0  370.46   14.10
   3  -2   0  359.36   13.90
  -3  -2   0  348.67   12.70
  -3  -2   0  358.46   12.90
   3   2   0  339.77   11.90
   3  -2   0  359.76   12.90
  -3   2   0  362.96   12.70
   3   2   0  354.76   12.80
   3  -2   0  359.46   11.80
   3   2   0  337.67   12.70
  -3   2   0  364.36   13.90
   3  -2   0  330.07   12.60
  -3  -2   0  338.27   11.90
  -3   2   0  362.06   12.90
  -3  -2   0  369.06   14.00
  -3  -2  -1 2400.16   71.49
  -3   2   1 2260.27   70.99
  -3   2   1 2477.95   71.09
  -3  -2  -1 2105.89   70.99
   3   2  -1 2313.97   70.69
   3  -2   1 2188.98   70.09
   3   2  -1 2237.08   71.39
  -3  -2  -1 2385.26   70.49
  -3  -2  -1 2378.26   70.49
   3  -2   1 2262.47   69.69
   3  -2   1 2361.06   70.29
   3   2  -1 2016.20   72.39
  -3   2   1 2300.87   72.19
   3   2  -1 2352.56   70.59
   3  -2  -1 2376.76   70.79
   3   2   1 2398.46   70.59
   3   2   1 2271.17   71.29
   3   2   1 2224.58   71.39
  -3  -2   1 2345.97   73.19
  -3  -2   1 2297.87   70.69
   3  -2  -1 2366.76   71.19
   3  -2  -1 2045.70   71.69
  -3   2  -1 2282.37   70.19
  -3   2  -1 2216.28   70.09
   3  -2  -1 2347.97   70.79
   3   2  -2  963.00   30.90
  -3   2   2  935.81   33.50
   3   2  -2  972.10   33.40
   3   2  -2  942.31   30.60
  -3  -2  -2 1008.00   33.80
  -3   2   2  950.80   31.40
   3  -2   2  925.61   30.00
  -3  -2  -2  951.50   30.70
  -3  -2  -2  908.01   30.50
   3   2  -2  995.40   31.20
  -3  -2   2  916.11   33.90
  -3  -2   2  905.21   29.40
   3   2   2  828.42   30.80
  -3  -2   2  960.00   30.10
  -3   2  -2  921.61   32.20
   3  -2  -2  939.21   30.20
  -3   2  -2  915.31   30.60
   3  -2  -2  951.20   32.20
   3  -2  -2  917.11   30.90
   3  -2  -2  918.21   30.20
  -3   2  -2  944.11   29.10
   3   2   2  908.61   29.60
  -3   2   3 1213.28   43.30
  -3  -2  -3 1218.78   38.30
   3   2  -3 1158.08   38.70
   3   2  -3 1243.98   39.00
   3   2  -3 1248.78   43.00
  -3   2   3 1180.08   39.40
  -3  -2  -3 1249.28   43.10
   3   2  -3 1234.08   40.40
   3  -2  -3 1274.77   44.20
  -3   2  -3 1218.58   42.30
  -3   2  -3 1298.77   44.20
   3  -2  -3 1248.98   42.40
   3  -2  -3 1264.87   40.50
   3  -2  -3 1204.58   40.20
   3   2   3 1260.77   39.30
  -3  -2   3 1253.77   46.40
  -3  -2   3 1228.38   39.90
   3   2  -4  552.34   20.70
  -3   2   4  628.64   22.10
  -3   2   4  670.43   28.10
   3   2  -4  669.23   25.10
   3   2  -4  671.43   27.60
  -3  -2  -4  661.13   27.50
   3  -2  -4  670.13   28.40
  -3  -2   4  728.03   32.00
   3  -2  -4  676.83   26.80
  -3   2  -4  651.53   26.90
   3  -2  -4  629.54   22.80
  -3   2  -4  682.13   28.20
  -3   2   5  557.04   27.00
  -3  -2  -5  534.65   26.10
   3  -2   5  558.74   29.20
   3   2  -5  548.95   26.50
   3   2  -5  537.05   23.80
   3  -2  -5  528.65   26.60
   3   2   5  546.85   26.30
  -3  -2   5  546.85   28.60
  -3   2  -5  561.14   25.20
  -3   2  -5  531.05   25.80
   3  -2  -5  523.65   24.20
  -3  -2  -6   76.99   11.20
   3   2  -6   56.79    8.30
   3   2  -6   44.20    9.70
   3  -2   6   55.39   10.30
  -3   2   6   50.79    9.60
   3  -2  -6   64.39    9.50
  -3   2  -6   70.89   10.50
   3  -2  -6   65.99   10.80
  -3  -2   6   45.40   10.20
   3   2  -7   29.30   10.30
  -3  -2  -7   -3.10    8.90
  -3  -2   7   16.70   15.00
   3  -2  -7    5.00    9.00
  -4  -2   0  821.32   27.40
   4   2   0  864.81   28.70
   4  -2   0  858.01   27.50
  -4  -2   0  859.61   30.10
   4   2   0  852.41   30.10
   4  -2   0  926.31   30.60
  -4   2   0  879.81   28.80
  -4  -2   0  821.12   28.40
   4  -2   0  872.71   28.70
  -4   2   0  865.71   28.40
  -4  -2   0  862.61   28.70
  -4   2   0  909.71   30.30
   4   2   0  828.92   27.40
  -4  -2  -1 1149.29   37.40
   4  -2   1 1182.88   37.40
   4   2  -1 1132.59   37.60
  -4   2   1 1198.18   39.80
  -4   2   1 1137.99   37.80
  -4  -2  -1 1227.08   38.90
   4   2  -1 1153.48   37.80
   4   2  -1 1145.79   38.30
  -4  -2  -1 1067.19   37.10
  -4  -2  -1 1220.08   38.40
  -4   2   1 1167.68   37.90
  -4  -2   1 1135.49   39.80
   4  -2  -1 1209.18   37.70
  -4  -2   1 1154.68   37.40
   4   2   1 1188.68   37.20
  -4   2  -1 1157.78   37.00
   4  -2  -1 1118.79   37.40
  -4   2  -1 1171.78   36.90
   4  -2  -1 1063.49   37.20
  -4  -2  -2  681.03   24.50
  -4  -2  -2  735.13   24.80
   4   2  -2  741.53   25.40
   4   2  -2  723.33   25.20
  -4   2   2  711.63   27.70
   4  -2   2  751.32   24.40
  -4  -2  -2  793.02   27.70
   4   2  -2  734.73   27.00
   4   2  -2  751.92   23.90
  -4   2   2  781.52   25.80
  -4   2  -2  766.02   25.30
  -4   2  -2  773.22   25.20
  -4  -2   2  787.52   30.40
   4  -2  -2  785.82   26.40
  -4  -2   2  753.42   26.10
   4   2   2  789.32   25.70
   4  -2  -2  760.62   26.30
   4  -2  -2  742.63   26.30
   4  -2  -2  750.42   27.70
  -4  -2  -3  150.18    7.10
  -4  -2  -3  183.38   11.20
  -4   2   3  179.98   11.70
   4   2  -3  173.58   10.90
   4   2  -3  180.48    8.20
   4   2  -3  175.38    8.00
  -4   2   3  161.98    8.30
   4   2  -3  175.88    8.40
   4  -2   3  155.18    6.50
  -4  -2  -3  174.08    7.50
  -4  -2   3  157.68    7.90
  -4   2  -3  167.48    6.60
   4  -2  -3  169.68    8.30
  -4   2  -3  162.78    6.50
   4  -2  -3  169.58   11.10
   4  -2  -3  163.28    8.20
  -4   2  -3  170.38   10.70
   4   2   3  161.28    7.30
   4  -2  -3  170.18    9.10
  -4  -2   3  167.68   12.40
   4   2  -4  100.59    5.60
   4   2  -4  102.39    9.60
  -4   2   4   98.99   10.10
   4   2  -4  105.39    7.60
  -4  -2  -4   93.79    9.70
  -4   2   4   99.39    6.20
  -4  -2   4   96.69    5.60
   4  -2  -4   96.59    8.10
  -4  -2   4  114.89   11.80
   4  -2  -4  107.49   10.50
  -4   2  -4  107.09    9.60
   4  -2  -4   95.69    6.10
  -4   2   5   53.29    9.00
   4   2  -5   45.90    8.30
  -4  -2  -5   47.40    8.50
   4   2  -5   53.49    6.80
   4  -2  -5   54.39    9.10
  -4   2  -5   52.19    9.00
   4  -2  -5   67.39    8.00
   4   2   5   55.79    8.50
   4  -2  -5   53.49    4.20
  -4  -2   5   49.50    9.70
   4  -2   6  266.47   20.60
   4   2  -6  286.47   19.30
  -4  -2  -6  268.37   18.80
  -4   2   6  240.58   18.90
  -4  -2   6  269.47   21.10
   4  -2  -6  225.58   16.10
   4  -2  -6  263.67   19.10
  -4  -2  -7   28.40   10.30
   4   2  -7   62.59   11.80
  -4  -2   7   17.40   15.40
   4  -2  -7   38.40   10.80
  -5   2   0  768.02   26.40
  -5  -2   0  737.33   26.20
  -5   2   0  829.42   28.40
   5   2   0  765.02   26.40
   5  -2   0  777.52   26.40
   5   2   0  656.73   24.70
  -5  -2   0  831.52   28.70
   5  -2   0  748.53   25.10
   5   2  -1  916.11   32.10
  -5  -2  -1  977.10   32.10
   5   2  -1  885.61   32.40
  -5  -2  -1  981.50   32.50
  -5  -2  -1  921.31   31.70
   5  -2   1 1015.50   32.10
  -5   2   1  999.60   32.60
  -5   2   1 1010.30   34.60
  -5  -2  -1  886.61   33.10
   5  -2  -1  973.60   32.80
   5  -2  -1  986.70   32.60
  -5  -2   1  953.40   35.20
  -5  -2   1  934.51   32.60
  -5   2  -1  899.91   31.80
  -5   2  -1 1005.10   32.40
   5   2   1 1025.00   32.60
   5   2  -2   51.89    4.50
  -5  -2  -2   58.39    4.60
  -5  -2  -2   52.89    4.10
  -5   2   2   50.19    6.70
   5   2  -2   56.89    5.00
  -5  -2  -2   61.39    6.20
  -5   2   2   62.99    5.50
   5   2  -2   57.79    6.00
   5  -2   2   56.19    4.40
  -5  -2   2   65.49    5.10
  -5  -2   2   61.39    7.90
   5  -2  -2   61.09    6.10
   5   2   2   62.39    4.80
  -5   2  -2   56.29    4.10
  -5   2  -2   62.69    4.70
   5  -2  -2   68.29    4.90
   5  -2  -2   59.89    5.50
   5   2  -3  128.09    6.70
   5   2  -3  135.79    7.50
   5  -2   3  118.59    6.00
  -5   2   3  124.29   10.40
  -5   2   3  119.69    7.50
   5   2  -3  157.98   10.10
  -5  -2  -3  141.09    6.90
  -5  -2  -3  131.29    9.70
   5   2  -3  132.49    7.40
  -5  -2  -3  120.09    6.40
  -5   2  -3  138.79    6.50
   5  -2  -3  139.69    9.90
   5  -2  -3  130.09    7.90
   5  -2  -3  125.59    7.50
  -5   2  -3  127.69    9.90
   5   2   3  135.29    6.90
  -5  -2   3  140.29    7.50
  -5  -2   3  138.99   11.50
   5  -2  -3  116.39    7.50
  -5  -2  -4    1.00    1.90
  -5  -2  -4   15.60    5.70
  -5   2   4   -0.10    2.90
   5   2  -4    2.80    3.20
   5   2  -4   -2.10    2.80
   5   2  -4   13.30    5.70
  -5   2   4    0.10    5.50
   5  -2  -4   -0.70    4.90
  -5  -2   4    1.30    2.80
   5  -2  -4    3.20    3.80
  -5   2  -4    9.10    5.10
  -5  -2   4   -0.30    6.60
   5  -2  -4   11.00    3.40
  -5   2   5  170.58   14.60
  -5  -2  -5  168.98   14.50
   5   2  -5  175.78   14.10
   5   2  -5  164.88   10.90
   5  -2  -5  163.88    8.50
  -5  -2   5  179.18   16.30
   5  -2  -5  174.38   14.30
   5  -2  -5  158.58   11.80
  -5   2   6   12.70    7.90
  -5  -2  -6   26.60    9.60
   5   2  -6   10.40    7.80
   5  -2   6    9.30    8.80
   5  -2  -6   21.10    8.30
  -5  -2  -7   21.30    9.60
   5   2  -7   25.00    9.70
  -5  -2   7   22.30   16.50
   5  -2  -7   19.70   10.60
   6   2   0  228.88    9.90
  -6   2   0  252.77   13.10
  -6  -2   0  252.87   13.60
   6  -2   0  248.48   11.70
  -6   2   0  249.18   11.60
   6  -2   0  263.17   10.50
   6   2   0  247.48   11.40
  -6  -2   0  253.97   11.50
  -6   2   1  278.77   14.30
   6  -2   1  273.17   11.90
  -6  -2  -1  258.57   13.30
  -6  -2  -1  259.67   12.00
  -6   2   1  262.97   12.20
   6   2  -1  268.57   12.20
   6   2  -1  267.67   12.50
  -6  -2  -1  274.67   12.00
   6  -2  -1  294.07   13.20
  -6   2  -1  315.67   15.00
   6   2   1  289.87   12.80
  -6   2  -1  293.47   12.80
  -6  -2   1  300.07   13.30
   6  -2  -1  292.27   12.90
  -6  -2   1  313.87   15.80
  -6   2   2  230.28   13.40
  -6  -2  -2  213.98   11.80
  -6   2   2  229.28   11.30
   6   2  -2  212.78   11.90
  -6  -2  -2  203.58    9.90
   6   2  -2  209.28   10.60
   6  -2   2  238.28   10.30
  -6  -2  -2  221.08   10.40
   6  -2  -2  214.78   10.70
  -6  -2   2  226.18   14.20
   6  -2  -2  225.38   11.70
   6   2   2  202.78   10.00
  -6   2  -2  198.98    9.60
  -6  -2   2  204.68   10.50
  -6   2  -2  206.18    9.50
   6  -2  -2  194.88    9.40
   6   2  -3  147.59   10.60
  -6   2   3  160.98   11.90
  -6  -2  -3  138.49   10.40
   6   2  -3  159.28    8.90
   6  -2   3  147.39    7.40
   6   2  -3  142.69    7.00
  -6  -2  -3  140.49    7.60
  -6  -2  -3  160.08    8.10
  -6   2   3  149.79    9.00
  -6  -2   3  155.38   12.80
  -6  -2   3  167.78    9.10
   6  -2  -3  153.28    8.60
  -6  -2   3  164.18    9.10
   6  -2  -3  154.38    9.10
  -6   2  -3  153.98    7.80
  -6   2  -3  149.49    7.50
   6   2   3  148.19    8.10
   6  -2  -3  173.28   11.40
   6   2  -4    1.30    3.00
  -6  -2  -4    1.90    2.40
  -6   2   4    3.20    6.80
  -6   2   4   -2.50    3.10
   6   2  -4   15.20    6.50
   6   2  -4    2.90    3.00
  -6  -2  -4   -0.80    6.20
  -6  -2   4    1.70    3.00
   6  -2  -4    7.30    6.40
   6  -2  -4   -4.30    3.30
  -6  -2   4    6.60    7.90
  -6   2   5  374.66   22.60
  -6  -2  -5  388.46   21.80
   6   2  -5  362.56   15.00
   6   2  -5  382.46   21.70
   6  -2  -5  366.66   16.10
  -6  -2   5  413.66   25.50
   6  -2  -5  400.46   22.70
   6  -2  -5  393.96   19.20
  -6   2   6  177.58   17.10
  -6  -2  -6  191.88   16.80
   6   2  -6  198.58   16.40
   6  -2  -6  202.08   17.20
  -6  -2   6  204.38   19.70
  -6  -2  -7   -2.90    8.60
   6   2  -7    2.50   12.80
   6  -2  -7   30.00   14.40
  -6  -2   7    8.40   27.10
   7  -2   0    6.60    3.00
  -7   2   0   -4.00    4.60
  -7  -2   0    3.10    3.40
  -7  -2   0   -1.20    4.40
   7   2   0    5.10    3.60
  -7   2   0    1.20    3.80
   7  -2   0   -1.80    3.90
   7   2   0   -4.00    2.20
   7   2  -1  118.69    8.00
   7   2  -1  109.69    5.10
  -7  -2  -1  126.29    8.10
  -7  -2  -1  134.59    9.50
   7  -2   1  134.19    8.00
  -7   2   1  124.99    8.40
  -7   2   1  131.59   10.30
   7   2  -1  118.69    8.20
  -7  -2  -1  123.69    7.70
   7   2   1  126.89    8.30
   7  -2  -1  153.78    9.10
  -7  -2   1  143.49   10.90
  -7   2  -1  130.09    9.70
   7  -2  -1  139.79    8.40
  -7   2  -1  130.49    8.30
  -7  -2   1  132.69    8.70
   7  -2   2  543.15   20.50
  -7   2   2  524.75   24.00
  -7  -2  -2  514.25   20.40
   7   2  -2  524.45   21.00
  -7  -2  -2  531.95   22.00
   7   2  -2  528.75   22.30
  -7   2   2  535.45   21.30
   7  -2  -2  513.05   21.10
   7   2   2  508.15   19.80
  -7   2  -2  466.35   19.00
   7  -2  -2  549.85   20.80
  -7  -2   2  494.95   20.20
  -7   2  -2  501.25   19.50
  -7  -2   2  516.95   23.90
   7  -2  -2  471.35   18.70
  -7   2   3  525.15   21.30
   7  -2   3  511.65   19.80
   7   2  -3  522.25   21.10
   7   2  -3  503.95   23.20
   7   2  -3  492.45   17.90
  -7  -2  -3  542.55   20.30
  -7  -2  -3  563.74   24.10
  -7   2   3  553.74   25.70
  -7  -2   3  518.85   21.20
  -7  -2   3  528.35   26.50
   7  -2  -3  518.35   20.30
   7  -2  -3  536.95   23.40
  -7   2  -3  539.45   20.00
  -7  -2   3  532.45   21.30
   7   2   3  521.95   20.40
   7  -2  -3  534.75   21.50
   7   2  -4   52.49    4.90
  -7  -2  -4   76.79    9.10
  -7   2   4   78.39   10.30
  -7   2   4   65.29    6.50
   7   2  -4   61.59    6.10
   7   2  -4   63.89    8.60
  -7  -2  -4   71.89    5.40
   7  -2  -4   66.39    6.40
  -7   2  -4   64.69    4.70
  -7  -2   4   74.69   11.30
   7  -2  -4   81.89    9.90
   7  -2  -4   68.29    6.60
  -7  -2   4   64.09    6.10
   7   2  -5  283.57   18.30
  -7   2   5  268.47   19.40
  -7  -2  -5  257.17   18.40
   7   2  -5  261.27   12.40
   7  -2  -5  270.87   13.30
   7  -2  -5  283.87   18.80
  -7  -2   5  273.67   21.20
   7  -2  -5  269.97   15.10
   7   2  -6   31.50    9.30
  -7  -2  -6   36.60    9.50
   7  -2  -6   54.49   11.30
  -7  -2   6   47.80   12.60
   7   2  -7    2.60   12.30
   7  -2  -7   42.60   13.10
  -7  -2   7   -0.60   17.40
   8   2   0 1596.94   55.79
  -8  -2   0 1772.82   59.39
  -8   2   0 1815.82   59.39
  -8  -2   0 1617.04   55.89
   8  -2   0 1651.83   55.99
   8  -2   0 1683.53   54.59
  -8   2   0 1666.13   56.09
  -8  -2  -1  658.03   26.90
   8   2  -1  596.44   24.50
  -8  -2  -1  622.64   24.30
   8  -2   1  651.13   24.50
  -8   2   1  649.43   24.70
  -8   2   1  624.44   27.10
   8   2  -1  612.54   24.50
  -8  -2   1  626.64   24.90
  -8  -2   1  619.24   27.70
   8  -2  -1  649.74   25.00
   8  -2  -1  646.44   24.50
  -8   2  -1  662.73   24.90
  -8   2  -1  682.03   27.70
   8   2   1  626.44   24.60
   8  -2   2   33.10    4.80
  -8   2   2   29.90    5.10
  -8  -2  -2   45.40    6.10
   8   2  -2   44.70    5.60
  -8  -2  -2   39.50    5.20
   8   2  -2   36.10    5.80
   8  -2  -2   34.30    5.80
   8  -2  -2   30.40    5.10
  -8  -2   2   45.10    8.30
  -8   2  -2   26.20    4.70
   8  -2  -2   31.80    3.80
  -8  -2   2   38.70    5.30
   8   2   2   33.80    4.90
  -8  -2  -3   36.30    4.90
   8   2  -3   34.90    5.60
  -8  -2  -3   31.70    7.00
   8  -2   3   23.10    4.30
  -8   2   3   43.50    9.00
   8   2  -3   19.30    5.60
  -8  -2   3   15.10    8.00
   8  -2  -3   36.40    5.40
   8  -2  -3   27.60    6.80
   8   2   3   28.80    4.80
  -8   2  -3   29.20    4.40
  -8  -2   3   26.30    5.10
   8  -2  -3   27.00    4.00
   8   2  -4   90.19   10.10
  -8  -2  -4   90.09    6.60
   8   2  -4   83.99    7.50
  -8  -2  -4   87.39   10.30
  -8   2   4   68.79   10.20
  -8   2   4   96.29    8.00
   8  -2  -4   80.29    6.80
   8  -2  -4   79.99    7.50
  -8  -2   4   94.09   12.20
  -8   2  -4   76.49    5.80
   8  -2  -4   75.49    9.60
   8   2  -5  145.99    9.40
  -8   2   5  163.48   16.00
  -8  -2  -5  161.58   14.30
   8   2  -5  158.58   14.10
   8  -2  -5  155.38   10.10
  -8  -2   5  168.48   17.30
   8  -2  -5  176.28   15.00
  -8  -2  -6   94.79   13.30
   8   2  -6   78.89   11.80
  -8   2   6   78.59   16.10
  -8  -2   6   91.09   15.20
   8  -2  -6  118.89   14.40
   8   2  -7   77.09   14.10
   8  -2  -7   57.49   16.20
  -8  -2   7   48.40   22.60
  -9   2   0  284.87   16.40
  -9  -2   0  283.77   14.30
  -9   2   0  263.87   14.00
  -9  -2   0  263.57   16.00
   9   2   0  287.87   14.50
   9  -2   0  265.57   12.50
   9  -2   0  277.37   14.20
   9   2  -1  320.37   15.40
  -9  -2  -1  297.87   14.80
  -9   2   1  309.17   15.30
   9  -2   1  317.37   15.20
  -9   2   1  301.17   17.60
   9   2  -1  284.67   14.90
  -9  -2  -1  308.87   17.00
  -9  -2   1  284.47   17.70
  -9  -2   1  297.47   15.10
   9   2   1  291.97   14.80
   9  -2  -1  299.27   15.30
   9  -2  -1  305.47   14.60
  -9   2  -1  337.27   18.10
  -9   2  -1  323.57   15.30
  -9   2   2   30.20    5.90
   9   2  -2   29.20    5.60
  -9  -2  -2   26.70    4.90
  -9  -2  -2   31.70    5.50
   9   2  -2   25.30    5.80
  -9   2   2   26.20    7.20
   9  -2   2   25.30    5.10
   9   2   2   27.00    5.00
   9  -2  -2   33.00    5.60
  -9  -2   2   31.00    5.50
   9  -2  -2   33.20    5.90
  -9   2  -2   32.70    5.50
  -9  -2   2   27.40    8.30
   9  -2   3  183.08   10.50
   9   2  -3  175.88   12.70
  -9   2   3  163.38   14.80
  -9  -2  -3  180.58   10.60
  -9  -2  -3  181.58   12.60
  -9   2   3  177.48   11.70
   9   2  -3  184.48   11.50
   9  -2  -3  194.18   11.70
  -9  -2   3  172.88   15.50
  -9   2  -3  194.08   10.70
   9  -2  -3  177.88   13.00
   9   2   3  161.48   10.40
  -9  -2   3  182.48   11.40
   9  -2  -3  179.48    9.70
  -9  -2  -4   74.99    6.60
  -9   2   4   69.99    7.60
  -9  -2  -4   79.19    9.70
  -9   2   4   79.39   12.20
   9   2  -4   72.49    7.50
   9   2  -4   77.79    9.80
  -9  -2  -4   75.09    6.70
  -9  -2   4   89.79   12.80
   9  -2  -4   83.09    8.00
   9  -2  -4   74.89   10.20
  -9   2  -4   77.39    6.40
  -9  -2  -5   13.60    7.90
   9   2  -5   22.50    9.00
   9   2  -5   17.20    5.20
  -9   2   5   10.90    9.20
   9  -2  -5   12.90    8.50
  -9  -2   5   15.20   10.70
   9  -2  -5   13.10    5.10
  -9   2   6   16.10   15.50
   9   2  -6    7.80    8.30
   9  -2  -6   29.60   10.30
  -9  -2   6   17.50   11.30
 -10  -2   0  681.73   27.70
  10   2   0  713.73   28.10
 -10  -2   0  729.33   31.30
 -10   2   0  670.83   27.70
 -10   2   0  715.83   31.40
  10  -2   0  662.83   25.80
  10  -2   0  686.53   27.80
 -10   2   1  145.09   10.20
  10   2  -1  123.09    9.70
  10   2  -1  136.69   10.10
 -10  -2  -1  140.19    9.70
 -10  -2  -1  132.59   11.30
 -10   2   1  127.69   12.50
  10  -2   1  133.39    9.60
  10  -2  -1  144.79    9.60
  10  -2  -1  128.99   10.00
 -10  -2   1  135.49   10.10
 -10   2  -1  141.19   10.00
 -10  -2   1  145.69   12.60
 -10   2  -1  148.19   12.00
  10   2   1  147.39   10.20
  10   2  -2   21.20    5.80
 -10  -2  -2   35.90    5.70
  10  -2   2   30.70    5.80
 -10   2   2   24.30    7.20
 -10   2   2   41.20    6.70
  10   2  -2   36.20    6.60
 -10  -2   2   33.70    6.20
  10   2   2   23.40    5.60
 -10   2  -2   21.00    5.30
 -10  -2   2   26.50    8.70
  10  -2  -2   33.10    6.10
  10  -2  -2   30.50    6.10
 -10   2   3    4.10    8.30
  10  -2   3   10.80    4.60
 -10   2   3   10.10    4.70
 -10  -2  -3   18.70    5.10
  10   2  -3   21.70    6.70
 -10  -2   3   35.60   10.10
  10  -2  -3   16.70    3.60
 -10   2  -3   11.20    4.40
  10  -2  -3   11.90    6.20
 -10  -2   3   10.60    5.20
  10  -2  -3   16.90    5.70
  10   2   3   16.40    5.10
 -10  -2  -4  377.26   21.90
  10   2  -4  387.86   18.90
 -10  -2  -4  366.26   17.30
 -10   2   4  410.86   25.00
  10   2  -4  382.56   22.10
  10  -2  -4  409.06   22.60
  10  -2  -4  412.86   19.90
 -10  -2   4  390.06   26.00
 -10   2  -4  384.66   17.50
  10   2  -5  241.68   14.30
 -10   2   5  258.47   21.50
  10   2  -5  267.97   18.80
  10  -2  -5  281.87   19.50
 -10  -2   5  279.27   23.00
  10  -2  -5  243.18   14.80
 -10   2   6  148.29   18.00
  10   2  -6  179.18   17.00
  10  -2  -6  227.38   19.40
 -10  -2   6  190.48   21.80
  11   2   0 2282.37   77.59
 -11  -2   0 2318.27   81.19
  11  -2   0 2324.47   75.69
 -11   2   0 2290.07   77.59
 -11  -2   0 2334.67   77.79
  11  -2   0 2323.27   77.69
 -11   2   0 2410.96   81.79
  11   2   0 2340.07   77.39
  11  -2   1  452.65   20.70
  11   2  -1  426.56   20.50
 -11  -2  -1  461.55   23.60
  11   2  -1  447.36   21.10
 -11  -2  -1  458.55   20.80
 -11   2   1  451.85   21.20
 -11   2   1  415.76   23.40
  11  -2  -1  450.45   20.10
 -11   2  -1  433.86   23.20
 -11  -2   1  464.15   21.00
  11   2   1  446.06   20.40
  11  -2  -1  461.25   21.20
 -11  -2   1  410.76   23.60
 -11   2  -1  422.86   20.20
  11   2  -2  118.59   10.10
  11   2  -2  115.59   11.00
  11  -2   2  119.89    9.70
 -11  -2  -2  130.69   12.00
 -11   2   2  130.49   13.50
 -11  -2  -2  131.89   10.00
 -11   2   2  127.39   10.50
  11  -2  -2  158.48   11.50
 -11  -2   2  125.99   10.60
 -11   2  -2  155.08   10.80
 -11  -2   2  137.39   14.50
  11  -2  -2  118.59   10.40
  11   2   2  137.59   10.30
 -11  -2  -3   47.30    6.60
 -11   2   3   41.60    7.40
 -11   2   3   70.29   11.60
  11   2  -3   45.50    7.20
  11  -2   3   27.50    6.90
  11   2  -3   41.00    8.00
  11   2   3   35.30    6.10
 -11  -2   3   46.90   11.10
 -11  -2   3   33.40    6.90
 -11   2  -3   33.30    6.10
  11  -2  -3   40.80    7.80
  11  -2  -3   37.60    7.00
  11   2  -4  178.68   15.40
  11   2  -4  196.68   13.30
 -11   2   4  190.78   18.30
 -11  -2  -4  188.08   11.80
 -11   2  -4  202.18   11.90
  11  -2  -4  191.08   13.60
  11  -2  -4  224.98   16.30
 -11  -2   4  186.48   18.70
 -11   2   5   27.10   11.10
  11   2  -5   15.20    8.60
  11   2  -5   12.80    6.20
  11  -2  -5   37.30    7.30
  11  -2  -5   18.90    9.20
 -11  -2   5   27.40   11.40
  11   2  -6   25.40   12.30
 -11   2   6    6.90   20.30
 -11  -2   6   26.20   14.40
  11  -2  -6   35.50   11.10
  12   2   0  233.68   14.50
 -12   2   0  245.98   17.00
 -12  -2   0  236.78   16.90
  12  -2   0  228.28   12.90
  12   2   0  255.17   14.70
 -12  -2   0  225.08   14.40
 -12   2   0  232.18   14.60
  12  -2   0  242.28   14.90
 -12  -2  -1    7.80    6.30
 -12  -2  -1   -4.40    5.90
 -12   2   1    5.80    5.40
  12  -2   1   -1.80    5.60
 -12   2   1  -10.20    7.60
  12   2  -1    5.40    4.90
  12  -2   1    3.80    3.80
  12   2  -1    3.90    5.00
  12  -2  -1    0.00    4.40
 -12   2  -1   -0.40    5.60
 -12  -2   1    8.90    5.40
  12  -2  -1    4.80    5.20
 -12   2  -1   17.40    6.30
 -12  -2   1   14.30    7.80
 -12   2   2   63.59    8.40
  12   2  -2   66.99    8.60
  12  -2   2   68.99    8.20
 -12  -2  -2   89.59    9.30
 -12   2   2   63.09   11.30
  12   2  -2   79.29    9.30
 -12  -2   2   79.99    8.90
  12  -2  -2   69.49    8.40
 -12  -2   2   78.89    8.90
 -12   2  -2   69.19    8.70
 -12  -2   2   88.09   12.30
  12  -2  -2   62.69    8.40
  12   2   2   72.59    8.70
  12   2  -3  181.48   14.60
 -12   2   3  187.78   13.60
 -12  -2  -3  181.88   12.30
 -12   2   3  185.48   16.50
  12   2  -3  207.78   14.10
 -12  -2   3  190.48   13.70
  12  -2  -3  197.78   14.00
  12  -2  -3  212.68   15.10
 -12   2  -3  190.98   12.90
 -12  -2   3  193.58   18.90
  12   2   3  184.18   12.50
  12   2  -4  303.57   20.30
 -12  -2  -4  313.27   16.80
 -12   2   4  313.17   23.40
  12   2  -4  328.07   18.50
  12  -2  -4  323.67   18.80
 -12  -2   4  325.67   25.30
 -12   2  -4  327.87   16.90
  12  -2  -4  334.77   21.00
  12   2  -5   81.49    9.80
 -12   2   5   96.19   15.30
  12   2  -5  102.09   13.10
  12  -2  -5   91.19   10.30
  12  -2  -5   67.69   12.00
 -12  -2   5  114.29   17.70
 -12   2   6   21.30   20.90
  12   2  -6   58.99   12.50
 -12  -2   6   66.19   26.10
  12  -2  -6   51.09   17.20
  12  -2  -6   43.30   18.30
 -13   2   0   60.99    8.70
  13  -2   0   44.30    7.60
  13   2   0   54.39    7.70
  13   2   0   64.89    8.50
 -13  -2   0   41.90    9.10
 -13   2   0   62.59   10.50
 -13  -2   0   49.90    7.80
  13  -2   0   58.89    7.00
  13  -2   1   37.30    7.00
 -13  -2  -1   23.10    6.70
 -13  -2  -1   22.00    7.80
 -13   2   1   23.80    6.60
  13  -2   1   31.40    5.40
  13   2  -1   18.50    6.50
  13   2  -1   28.70    7.00
 -13   2  -1   17.90    6.10
 -13  -2   1   25.50    6.60
 -13   2  -1   38.70    8.50
  13  -2  -1   31.60    7.10
  13  -2  -1   35.50    6.90
  13   2   1   17.30    5.80
 -13  -2   1   43.10   10.90
 -13  -2  -2  297.37   17.20
 -13   2   2  332.17   18.50
  13  -2   2  286.77   17.00
 -13   2   2  271.77   20.30
  13   2  -2  295.97   17.70
  13   2  -2  312.17   18.90
  13   2   2  294.17   16.80
 -13   2  -2  283.37   16.80
 -13  -2   2  292.67   21.40
 -13  -2   2  277.97   16.90
  13  -2  -2  271.47   17.40
 -13  -2   2  259.67   16.60
  13  -2  -2  295.17   17.20
 -13  -2  -3  215.98   14.10
 -13   2   3  200.18   18.90
  13   2  -3  235.88   15.60
 -13   2   3  201.68   14.90
 -13  -2  -3  198.58   13.60
  13   2  -3  209.08   16.20
  13  -2  -3  242.08   16.00
 -13   2  -3  230.18   14.70
  13  -2  -3  224.58   16.50
 -13  -2   3  237.18   15.80
 -13  -2   3  233.48   20.80
 -13   2   4   79.89   13.80
  13   2  -4   84.09   11.90
  13   2  -4   60.89    9.30
 -13  -2  -4   88.99    9.20
 -13   2  -4   93.19    9.40
  13  -2  -4   90.69   11.70
 -13  -2   4   84.59   15.80
  13  -2  -4  101.29   11.00
 -13   2   5   20.00   13.10
  13   2  -5   20.10    9.70
  13   2  -5   25.80    8.30
 -13  -2   5    8.00   13.00
  13  -2  -5   41.10   10.30
  13  -2  -5   31.80    8.10
  13   2  -6   -0.80   14.50
 -13  -2   6   12.90   27.70
  13  -2  -6    6.90   16.00
  13  -2  -6   -5.00   18.10
  14   2   0  179.08   13.70
 -14  -2   0  165.08   13.20
  14   2   0  194.38   13.70
  14  -2   0  177.98   13.70
 -14  -2   0  187.28   16.00
 -14   2   0  176.88   15.60
  14  -2   0  180.38   11.90
 -14   2   0  181.98   13.70
 -14   2   1  104.29   12.60
  14  -2   1   95.49    8.70
  14  -2   1   94.89   10.60
  14   2  -1   87.89   10.20
 -14   2   1   75.19    9.90
 -14  -2  -1  117.79   13.30
 -14  -2  -1   97.59   10.70
  14   2  -1  108.39   10.70
  14  -2  -1  113.19   10.30
  14  -2  -1   94.89   10.60
 -14  -2   1   92.39   10.50
 -14  -2   1   93.29   13.70
 -14   2  -1  100.89   10.40
  14   2   1   94.59   10.60
 -14  -2   1  106.19   11.10
 -14   2  -1   92.19   12.50
 -14   2   2   70.69    9.70
 -14   2   2   90.59   12.80
  14  -2   2   63.39    8.60
  14   2  -2   71.39   10.20
 -14  -2  -2   74.99    9.60
  14   2  -2   96.69   10.70
 -14   2  -2   66.99    9.10
  14  -2  -2   76.79    9.90
  14  -2  -2   69.69    9.10
 -14  -2   2   75.49   12.50
 -14  -2   2   48.80    9.30
  14   2   2   59.69    8.70
 -14   2   3   78.89   13.60
 -14   2   3   46.00    8.70
 -14  -2  -3   68.09    9.00
  14   2  -3   69.69    9.90
  14   2  -3   51.39   10.00
  14  -2  -3   58.19    9.30
 -14  -2   3   57.29    9.00
 -14   2  -3   52.79    8.40
  14  -2  -3   57.89   10.00
 -14  -2   3   78.69   14.30
 -14  -2  -4   24.50    7.00
  14   2  -4   33.20    8.40
  14   2  -4   17.60    8.50
 -14   2   4   46.80   12.30
 -14   2  -4   25.20    7.10
 -14  -2   4   35.20   13.80
  14  -2  -4   25.10    8.30
  14   2  -5    6.40    9.30
 -14   2   5   -6.60   11.10
  14   2  -5  -20.60    9.60
  14  -2  -5   18.40    8.30
 -14  -2   5   20.10   14.80
  14  -2  -5   -1.50   14.20
  15   2   0   27.80    7.20
 -15   2   0   27.40    8.50
  15  -2   0   29.80    8.60
 -15   2   0   30.30    8.80
 -15  -2   0   19.30    7.30
  15   2   0   29.70    8.00
  15  -2   0   21.80    5.80
 -15  -2   0   31.20    7.80
 -15  -2   0   33.80    9.90
  15   2  -1   26.90    7.50
 -15   2   1   23.10    8.00
 -15  -2  -1   43.30   10.50
 -15  -2  -1   13.70    7.70
  15   2  -1   32.50    8.40
 -15   2   1   30.10    9.70
  15  -2   1   41.80    6.50
 -15  -2  -1   19.10    7.70
  15   2   1   39.40    8.40
  15   2   1   27.40    7.20
 -15  -2   1   30.30    9.80
 -15   2  -1   26.10    7.60
 -15   2  -1   28.30    8.60
  15  -2  -1   35.70    8.60
 -15  -2   1   17.30    7.80
  15  -2  -1   32.30    6.70
 -15  -2  -2  110.99   11.50
 -15   2   2  105.39   11.60
  15   2  -2   92.89   11.70
  15  -2   2   90.29   10.90
 -15  -2  -2  114.79   11.60
 -15   2   2  109.49   15.00
  15   2  -2   82.99   10.70
 -15   2  -2   88.49   10.80
 -15  -2   2  107.29   12.00
  15   2   2   96.09   11.10
  15  -2  -2   89.79   10.40
 -15  -2   2  118.59   15.60
  15  -2  -2   85.79   10.90
 -15   2   3   14.40   10.50
 -15  -2  -3   20.60    7.40
  15   2  -3   36.50    9.40
 -15   2   3   39.10    9.20
 -15   2  -3   13.50    6.80
  15  -2  -3   13.50    7.90
 -15  -2   3   29.40    8.50
  15  -2  -3   19.50    8.00
 -15  -2   3   14.70   10.50
 -15   2   4   37.60   12.30
  15   2  -4   58.59   11.40
  15  -2  -4   20.10    9.30
  15  -2  -4   15.90    8.70
 -15  -2   4   42.60   14.60
 -15   2  -4   39.20    8.60
  15   2  -5  115.09   15.50
  15   2  -5  123.99   13.40
 -15   2   5  121.09   29.00
 -15  -2   5  122.69   19.30
  15  -2  -5  113.39   15.10
  15  -2  -5  134.29   13.80
 -16  -2   0  -13.50    9.40
  16   2   0   10.80    6.90
 -16  -2   0  -11.00    7.30
  16  -2   0    5.10    5.50
 -16   2   0    7.00    7.10
 -16   2   0    3.70    8.10
  16   2   0    6.30    6.50
  16  -2   0   18.90    8.00
 -16  -2  -1   80.29   10.60
 -16  -2  -1   83.39   12.60
 -16   2   1   62.49   10.10
  16   2  -1   75.39   10.80
  16  -2   1   78.79   11.10
 -16   2   1   72.19   13.00
  16   2  -1   77.69   10.30
 -16   2  -1   60.89   10.20
  16   2   1   75.39   10.40
  16   2   1   60.19    8.70
  16  -2  -1   86.59    9.80
 -16  -2   1   81.49   11.10
 -16   2  -1   86.69   12.30
  16  -2  -1  103.19   12.00
 -16  -2   1  103.29   14.20
 -16   2   2   22.10    7.80
 -16  -2  -2   27.10    8.30
 -16   2   2   27.90   11.40
  16  -2   2   19.00    7.40
  16   2  -2   20.40    7.70
  16   2   2   10.90    8.60
 -16  -2   2   14.40    7.40
  16  -2  -2    3.60    6.70
 -16  -2   2    9.60   10.10
 -16   2   3   31.10    9.00
 -16  -2  -3   24.40    7.70
  16   2  -3    9.90    8.00
  16   2  -3   47.00   10.20
 -16  -2   3   44.00   14.60
  16  -2  -3   50.59   10.40
 -16   2  -3   44.70    9.50
  16  -2  -3   52.99   14.90
 -16  -2  -4   -5.40    8.50
  16   2  -4    1.40   10.20
  16   2  -4    9.40    9.80
 -16   2   4   -4.70   13.40
 -16  -2   4   15.20   13.20
  16  -2  -4    0.50    9.80
 -16   2  -4   -2.90   16.40
  16  -2  -4   14.00    9.30
 -17   2   0  116.89   12.50
 -17   2   0  101.09   14.60
 -17  -2   0   91.19   11.70
  17   2   0   99.39   11.60
  17  -2   0  105.59   12.60
  17   2   0   99.89   12.30
 -17  -2   0  114.09   15.00
  17  -2   1   36.00    9.60
  17   2  -1   34.60    9.40
 -17  -2  -1   44.70   10.50
 -17   2   1   49.70   10.60
 -17   2   1   44.10   11.80
  17   2  -1   58.99    9.80
 -17  -2  -1   54.19   10.10
  17  -2  -1   56.39    8.70
 -17  -2   1   49.00   12.50
  17   2   1   41.40    9.10
 -17  -2   1   50.99   10.00
  17  -2  -1   30.40    9.40
  17   2   1   31.60    8.00
 -17   2  -1   64.09   10.90
 -17   2   2  350.96   25.90
  17   2  -2  343.77   22.60
 -17   2   2  383.66   23.50
 -17  -2  -2  341.77   21.60
  17   2  -2  333.57   22.00
 -17  -2   2  328.37   25.30
  17  -2  -2  339.77   22.20
 -17  -2   2  307.47   21.20
 -17   2  -2  348.27   21.10
  17   2   2  292.87   20.60
  17  -2  -2  332.37   20.80
 -17   2   3  409.56   25.30
 -17  -2  -3  387.86   23.20
  17   2  -3  432.46   26.10
  17   2  -3  460.65   26.00
 -17   2   3  415.06   29.70
 -17   2  -3  459.45   25.20
 -17  -2   3  475.45   32.20
  17  -2  -3  445.06   26.40
 -17  -2   3  450.35   26.60
  17  -2  -3  445.96   26.40
 -17   2   4   38.50   22.30
  17   2  -4   36.80   12.80
  17   2  -4   47.40   11.10
 -17  -2  -4   48.10   14.80
  17  -2  -4   57.09   11.70
 -17   2  -4   46.40   18.90
 -17  -2   4   47.00   14.40
  17  -2  -4   31.20   16.30
 -18  -2   0  310.97   24.40
 -18   2   0  287.47   23.10
  18  -2   0  311.07   21.00
 -18   2   0  338.87   21.60
  18   2   0  288.07   19.50
  18   2   0  298.57   20.80
 -18  -2   0  298.07   20.80
 -18  -2  -1  143.29   17.30
  18   2  -1  152.08   14.50
 -18   2   1  144.19   17.40
  18  -2   1  155.68   15.60
 -18  -2  -1  152.18   14.90
  18   2  -1  152.28   15.00
 -18   2   1  131.09   14.10
  18  -2  -1  159.48   15.40
 -18   2  -1  154.98   15.40
  18   2   1  132.49   14.40
 -18  -2   1  133.99   14.30
 -18  -2   1  140.09   17.40
  18   2  -2   96.09   12.80
 -18  -2  -2   63.09   11.10
  18   2  -2   72.99   11.90
 -18   2   2   76.09   12.20
  18  -2  -2  104.49   13.00
  18  -2  -2   89.79   12.90
 -18   2  -2   90.39   12.50
 -18  -2   2   85.99   15.60
  18   2  -3   71.19   14.50
  18   2  -3   84.09   15.70
 -18  -2  -3   67.89   10.90
 -18   2   3   57.49   19.40
 -18   2  -3   57.59   13.80
 -18  -2   3   82.49   18.00
  18  -2  -3   56.69   14.00
  18  -2  -3   44.20   13.20
 -19   2   0    9.50   12.80
  19  -2   0   10.50    9.00
 -19  -2   0    1.10    8.20
 -19  -2   0    4.70    9.80
  19   2   0    9.50    8.90
 -19   2   0   -2.90    7.70
 -19   2   1   -7.20   10.90
  19   2  -1   17.60   11.10
 -19  -2  -1   14.90    9.40
 -19   2   1  -10.10    8.60
  19   2  -1  -14.90   11.70
  19  -2   1   20.10   14.40
 -19  -2  -1   -9.70   10.40
  19  -2  -1    2.40    9.60
 -19   2  -1   -2.30    8.50
 -19  -2   1  -19.60    9.80
 -19  -2   1   -3.00   10.70
  19   2   1  -25.90   12.80
  19   2  -2   36.30   22.40
  19   2  -2   20.00    9.90
 -19   2   2   19.50   13.40
 -19   2   2   26.40   18.00
 -19  -2  -2   40.70   10.60
 -19  -2   2   11.50   18.90
 -19   2  -2   11.30   11.40
  19  -2  -2   19.00   10.40
 -19  -2   2   19.10   11.70
 -20  -2   0  126.29   15.00
  20   2   0  104.69   14.80
 -20   2   0  127.89   15.50
  20  -2   0  128.09   15.20
 -20   2   0   91.49   17.20
 -20  -2   0  143.99   18.80
  20  -2   1    6.20   24.70
 -20  -2  -1   20.80   16.70
 -20  -2  -1   18.90   15.80
  20   2  -1   16.40   16.80
 -20   2   1   47.40   16.10
 -20   2   1   22.10   15.90
 -20   2  -1   42.50   14.30
 -20  -2   1   33.60   21.90
  20   2   1   50.69   26.30
 -20  -2   1   36.40   20.90
   0  -3   0    1.20    1.70
   0   3   0    2.30    1.70
   0   3   0    2.80    1.80
   0  -3   0    0.10    1.60
   0  -3   1  435.16   14.60
   0  -3  -1  423.56   15.20
   0  -3  -1  415.06   14.30
   0  -3   1  426.06   14.00
   0  -3  -1  429.46   14.40
   0   3  -1  413.66   13.90
   0  -3  -1  419.56   15.20
   0   3   1  416.86   14.40
   0   3  -1  421.26   14.50
   0   3   1  417.56   15.20
   0   3  -1  435.86   14.00
   0  -3   1  439.96   14.00
   0   3   1  427.76   14.40
   0   3   1  425.46   15.20
   0  -3   2 1272.37   38.50
   0  -3  -2 1274.07   39.50
   0  -3  -2 1223.48   39.40
   0   3  -2 1275.67   38.50
   0   3  -2 1256.17   41.20
   0  -3  -2 1256.67   41.90
   0  -3   2 1226.78   38.50
   0   3   2 1262.67   40.50
   0   3  -2 1255.27   38.50
   0   3   2 1256.07   39.60
   0  -3  -2 1280.57   41.80
   0   3  -2 1281.67   41.10
   0   3   3  654.13   21.50
   0   3  -3  673.63   25.10
   0   3   3  655.53   24.50
   0  -3  -3  623.54   25.20
   0  -3   3  652.93   27.70
   0  -3  -3  632.34   25.00
   0   3  -3  673.63   24.70
   0  -3  -3  626.34   21.30
   0   3   4  209.08   12.50
   0  -3  -4  209.18   12.70
   0   3  -4  221.98   13.10
   0  -3   4  216.08   15.00
   0   3  -4  197.38   11.90
   0  -3  -4  194.78   12.80
   0   3  -5  642.74   28.70
   0  -3  -5  649.34   28.70
   0  -3  -5  664.63   29.60
   0  -3   5  629.84   32.10
   0   3  -5  646.34   27.90
   0   3   5  626.64   28.60
   0   3  -6    7.80    7.10
   0  -3   6    6.50    8.20
   0  -3  -6    4.00    6.90
   0  -3  -6    1.50    7.70
   0  -3   7    7.70   15.50
   0  -3  -7   -8.90    8.80
   0   3  -7   -0.10   11.60
  -1  -3   0  285.37   10.10
   1  -3   0  282.47   10.10
  -1   3   0  279.17   10.10
   1  -3   0  285.37   10.10
   1   3   0  295.27   10.20
  -1  -3   0  283.47   10.10
   1   3   0  282.77   10.40
  -1   3   0  278.97   10.10
   1   3   0  306.37   10.20
  -1  -3   0  259.97   10.20
   1   3  -1 6544.25  193.68
   1  -3   1 6549.34  194.78
  -1   3   1 6659.83  193.18
   1   3  -1 6706.53  192.98
  -1   3   1 6303.77  200.48
   1  -3   1 6414.56  193.58
  -1   3   1 6726.33  193.78
  -1   3   1 6215.58  193.08
  -1  -3  -1 6393.16  192.98
  -1  -3  -1 6490.15  193.98
   1  -3   1 6000.50  194.08
  -1  -3  -1 6151.98  192.98
   1   3  -1 6279.37  192.68
   1   3   1 6353.46  193.88
  -1   3  -1 6056.79  195.68
  -1  -3   1 6533.75  194.58
  -1  -3   1 6574.34  193.88
   1   3   1 6938.11  195.08
  -1   3  -1 6298.07  193.38
  -1  -3   1 6477.05  193.68
  -1   3  -1 6292.17  193.88
   1  -3  -1 6450.45  194.68
   1  -3  -1 6412.66  193.98
  -1  -3   1 6612.04  196.28
   1   3   1 6706.73  194.98
   1  -3  -1 6746.73  194.08
   1   3   1 6565.24  193.98
   1  -3  -1 5768.62  205.08
   1  -3  -1 6373.86  194.58
   1   3  -2 1045.40   33.50
  -1   3   2 1006.90   32.70
  -1  -3  -2 1006.70   34.70
   1   3  -2 1049.09   31.90
   1  -3   2  999.70   31.30
  -1  -3  -2  983.50   32.30
   1   3  -2 1043.40   34.50
  -1  -3  -2 1051.19   35.00
   1  -3   2 1007.80   31.30
  -1   3   2 1015.20   33.60
  -1  -3  -2 1014.30   32.30
   1   3   2 1036.60   32.70
  -1   3  -2 1040.90   34.20
  -1  -3   2 1030.60   36.90
   1  -3  -2 1027.90   32.90
   1  -3  -2 1056.09   34.70
  -1  -3   2  984.40   33.60
  -1  -3   2 1026.80   32.10
   1  -3  -2 1001.50   32.80
   1  -3  -2 1063.59   35.20
  -1   3  -2  979.70   31.50
  -1  -3   2 1072.09   32.20
  -1  -3  -3  229.08   12.00
   1   3  -3  211.28   10.50
  -1   3   3  200.58    8.60
  -1   3   3  228.08   11.40
   1   3  -3  201.08   11.50
  -1  -3  -3  209.38   11.60
  -1  -3  -3  204.38    8.10
  -1   3  -3  224.38   11.40
   1   3   3  213.18    8.40
  -1  -3   3  227.58   14.00
   1  -3  -3  223.98   12.30
   1  -3  -3  209.08   11.30
  -1   3  -3  222.18   11.50
   1  -3  -3  214.48    8.70
   1   3   3  213.58   11.10
   1  -3  -3  217.98    8.80
   1   3  -4   12.40    5.30
  -1   3   4   16.50    4.80
   1   3  -4    7.80    4.00
  -1  -3  -4   23.90    5.60
  -1   3   4    8.40    1.90
   1  -3   4    8.30    6.40
  -1  -3  -4   11.80    5.30
   1  -3  -4   20.20    6.00
   1  -3  -4   12.70    2.10
  -1  -3   4    9.40    6.30
   1  -3  -4    2.90    4.10
  -1   3  -4    3.50    4.30
   1  -3  -4   10.40    2.00
   1   3   4   11.00    4.70
  -1   3  -4    7.50    5.00
   1  -3   5  416.56   23.90
   1   3  -5  388.96   20.70
  -1  -3  -5  395.16   20.90
  -1   3   5  373.56   20.10
  -1  -3  -5  376.96   20.50
   1   3  -5  378.86   19.20
  -1   3  -5  402.16   21.00
  -1   3  -5  425.36   21.10
   1   3   5  391.86   20.40
   1  -3  -5  409.96   21.00
  -1  -3   5  390.46   23.70
   1  -3  -5  409.96   21.90
   1  -3   6   86.19   12.70
   1   3  -6  110.29   12.30
  -1  -3  -6   96.59   11.20
  -1  -3  -6   99.49   12.00
  -1   3  -6  116.79   12.40
  -1  -3   6   91.79   13.60
   1  -3  -6  114.69   12.70
   1  -3  -6  119.59   12.20
   1  -3   7  159.58   18.20
  -1  -3  -7  197.48   17.50
   1   3  -7  206.28   18.10
   1  -3  -7  196.58   18.40
  -1   3  -7  194.38   17.30
   1  -3  -7  147.19   15.60
  -1  -3   7  145.19   17.60
  -2  -3   0 4034.30  122.59
   2  -3   0 4315.87  122.69
  -2  -3   0 4121.19  122.69
  -2  -3   0 3814.22  123.09
  -2  -3   0 3956.70  121.89
   2   3   0 3856.21  123.09
  -2   3   0 4196.48  122.59
   2  -3   0 4605.44  123.59
  -2   3   0 3655.03  127.49
  -2   3   0 3994.70  122.59
   2  -3   0 3656.03  125.19
   2  -3   0 4152.38  122.59
   2   3   0 3960.20  122.49
   2   3   0 4172.28  122.69
   2   3   0 4226.48  122.69
   2   3  -1 5621.74  164.28
  -2   3   1 5429.46  164.48
  -2   3   1 5309.17  164.38
  -2  -3  -1 5663.03  164.38
   2  -3   1 5293.57  163.88
   2  -3   1 5502.85  167.28
   2   3  -1 5556.24  165.18
  -2   3   1 5335.07  167.78
  -2  -3  -1 5555.44  164.38
   2  -3   1 5479.85  164.28
  -2  -3  -1 5549.94  165.38
   2   3  -1 5136.89  166.48
  -2   3   1 5501.35  166.08
   2   3  -1 5327.67  164.28
  -2  -3   1 5383.06  161.78
   2  -3  -1 5424.26  162.38
  -2  -3   1 5343.77  165.88
   2  -3  -1 5388.96  162.68
  -2  -3   1 5403.86  164.38
  -2  -3   1 5418.56  161.78
  -2  -3   1 5283.87  162.58
  -2   3  -1 5189.48  161.38
  -2   3  -1 5588.74  161.48
   2  -3  -1 5229.28  161.98
  -2   3  -1 4892.31  167.78
   2  -3  -1 5538.45  162.08
   2   3   1 5268.57  164.68
   2   3   1 5556.84  161.88
   2   3   1 5527.85  161.98
  -2  -3  -2  214.88    8.10
   2   3  -2  201.48   10.00
   2  -3   2  184.58    7.10
   2  -3   2  189.88    7.10
  -2  -3  -2  212.28   10.60
   2  -3   2  186.78    7.10
  -2   3   2  195.68    8.40
   2   3  -2  194.08    7.80
   2   3  -2  201.78    8.00
  -2   3   2  202.98    9.60
   2   3  -2  194.28    8.20
  -2  -3  -2  192.88    7.90
  -2   3  -2  203.78    8.70
  -2  -3   2  202.98    7.90
   2  -3  -2  168.78    8.90
   2  -3  -2  190.18    9.90
   2  -3  -2  182.08    8.00
  -2  -3   2  204.08   11.70
   2  -3  -2  191.18    9.30
  -2  -3   2  189.28    8.10
   2  -3  -2  192.58    8.10
  -2   3  -2  183.28    6.90
   2   3   2  195.08    7.90
  -2   3   3  227.88    9.50
  -2  -3  -3  238.98   12.30
   2   3  -3  224.58    8.50
  -2  -3  -3  227.68   12.40
   2   3  -3  224.58   10.60
   2   3  -3  212.88   11.90
  -2   3   3  222.08   11.70
  -2  -3  -3  216.38    8.60
  -2  -3   3  236.78   14.30
   2   3   3  219.18    8.70
   2  -3  -3  217.78    9.30
   2  -3  -3  216.88    9.30
   2  -3  -3  217.98   12.30
  -2   3  -3  207.58   11.60
   2  -3  -3  234.38   11.60
  -2   3  -3  231.78   11.40
  -2  -3   3  220.58    8.50
  -2  -3  -4  148.39   11.00
  -2  -3  -4  152.48   11.20
  -2   3   4  149.49    7.20
   2   3  -4  156.48   11.50
   2   3  -4  156.58    9.80
  -2   3   4  156.88   10.80
  -2  -3   4  149.09   13.10
   2   3   4  160.68   10.90
   2  -3  -4  153.18   10.60
   2  -3  -4  164.88    7.40
  -2   3  -4  160.18   10.90
   2  -3  -4  172.08   12.00
  -2   3  -4  157.68   11.30
   2   3  -5  138.19   12.30
   2   3  -5  147.29   10.70
   2  -3   5  145.69   14.40
  -2  -3  -5  144.39   12.30
  -2   3   5  143.59   11.80
   2  -3  -5  147.19   13.10
   2  -3  -5  139.09   11.40
   2   3   5  135.19   11.50
  -2   3  -5  119.39   11.30
  -2  -3   5  160.18   14.60
  -2   3  -5  139.09   11.40
  -2  -3  -6   87.39   11.60
   2  -3   6   81.29   12.50
   2   3  -6  117.69   12.50
   2  -3  -6   83.69   12.20
  -2  -3   6   98.69   14.10
  -2   3  -6  120.99   12.40
   2  -3  -6   93.89   11.00
   2   3  -7   41.80   11.60
   2  -3   7   11.80   16.70
  -2  -3  -7   36.80   10.70
  -2  -3   7   34.40   12.70
  -2   3  -7   66.79   12.40
   2  -3  -7   51.39   11.90
   2  -3  -7   42.00   10.40
   3   3   0    7.70    1.70
  -3   3   0   10.70    2.40
  -3  -3   0    4.20    2.40
   3   3   0    4.10    2.40
  -3  -3   0    6.20    1.70
  -3  -3   0    8.70    2.90
   3   3   0    9.60    2.90
   3  -3   0    7.30    2.50
  -3   3   0   11.00    2.80
  -3  -3   0    7.40    2.70
  -3   3   0   11.80    3.00
   3   3   0    5.40    2.50
  -3   3   0    5.60    1.20
   3  -3   0    5.70    2.20
   3  -3   0   10.20    1.40
   3  -3   0   10.60    2.90
  -3   3   1 3726.93  115.39
  -3   3   1 3702.63  115.29
   3   3  -1 3842.02  115.19
   3   3  -1 3802.82  115.09
  -3  -3  -1 4073.79  116.19
   3   3  -1 3765.52  115.89
  -3   3   1 3861.61  116.39
   3  -3   1 3781.12  116.29
  -3  -3  -1 3661.33  114.99
   3  -3   1 3634.94  114.69
  -3  -3  -1 3705.03  114.99
   3  -3  -1 4015.00  117.89
  -3   3  -1 3836.02  116.99
  -3  -3   1 3947.90  120.29
  -3   3  -1 3727.93  117.09
   3  -3  -1 3880.61  117.69
  -3  -3   1 3986.30  117.69
   3  -3  -1 3990.80  118.99
   3   3   1 3977.60  117.59
   3  -3  -1 3911.11  117.69
   3   3   1 3260.37  134.49
   3   3  -2   64.29    3.60
  -3  -3  -2   62.89    6.00
  -3  -3  -2   65.49    4.10
  -3  -3  -2   66.39    4.20
   3   3  -2   56.09    5.50
  -3   3   2   68.99    6.00
   3  -3   2   53.29    4.10
   3  -3   2   60.89    3.40
   3   3  -2   58.29    4.00
   3   3  -2   62.49    4.30
  -3   3   2   59.89    4.50
   3   3   2   59.39    4.20
   3  -3  -2   63.19    4.90
  -3   3  -2   68.49    4.60
  -3   3  -2   70.59    3.70
  -3  -3   2   64.99    7.40
   3   3   2   48.00    4.30
   3  -3  -2   61.79    4.40
  -3  -3   2   71.29    4.50
   3  -3  -2   57.19    5.60
  -3   3  -2   63.09    3.60
   3  -3  -2   65.89    4.60
  -3  -3   2   57.59    3.60
  -3  -3  -3   72.59    7.40
  -3   3   3   70.79    4.90
  -3   3   3   75.19    7.00
   3   3  -3   68.49    4.10
  -3  -3  -3   66.69    4.10
  -3  -3  -3   70.49    4.20
   3   3  -3   74.29    7.00
   3   3  -3   68.09    5.10
   3   3  -3   72.99    4.50
   3  -3  -3   81.49    7.60
   3  -3  -3   74.89    6.30
   3  -3  -3   76.49    5.10
  -3   3  -3   68.39    5.90
   3   3   3   66.89    4.20
  -3  -3   3   71.69    8.70
  -3  -3   3   67.99    4.40
   3  -3  -3   70.89    4.90
  -3  -3  -4  265.07   15.10
  -3   3   4  241.48   14.30
  -3   3   4  244.18   10.50
   3   3  -4  233.38   12.20
   3   3  -4  225.28   14.20
   3   3  -4  233.68    9.10
   3  -3  -4  243.48   13.50
  -3  -3   4  206.58    9.00
  -3   3  -4  264.17   13.40
   3  -3  -4  221.78   14.50
  -3   3  -4  267.27   14.80
  -3  -3   4  240.68   16.90
   3  -3  -4  240.68   10.30
  -3  -3  -5   46.00    8.60
   3   3  -5   39.30    6.20
   3  -3   5   63.59   10.40
  -3   3   5   46.70    7.60
   3   3  -5   29.60    7.80
  -3  -3   5   25.70    9.20
   3  -3  -5   45.90    7.20
   3  -3  -5   32.30    7.60
   3   3   5   37.90    7.30
  -3   3  -5   38.90    7.20
   3  -3   6    6.00    8.00
   3   3  -6   -6.50    7.60
  -3  -3  -6   -9.20    7.80
  -3  -3   6    3.40    8.20
   3  -3  -6   38.50   10.10
  -3   3  -6   -1.40    6.80
   3  -3  -6   13.10    7.10
   3  -3   7  -16.40   16.30
   3   3  -7   32.50   11.70
   3  -3  -7   45.00   11.30
  -3  -3   7   39.40   15.70
  -4  -3   0   21.50    4.00
  -4  -3   0   24.70    4.00
   4   3   0   19.90    3.70
   4   3   0   16.50    2.10
  -4   3   0   21.90    3.20
   4   3   0   11.30    3.50
  -4  -3   0   20.10    2.30
  -4   3   0   24.70    3.60
   4  -3   0   20.70    2.10
  -4   3   0   22.30    4.10
   4  -3   0   16.40    3.20
  -4   3   1  671.53   22.40
  -4  -3  -1  637.84   22.30
  -4   3   1  598.84   21.60
   4  -3   1  580.44   20.00
  -4  -3  -1  595.84   21.50
   4   3  -1  613.04   21.70
   4   3  -1  637.04   22.70
  -4  -3  -1  630.94   21.80
   4  -3   1  639.04   21.50
   4   3  -1  625.94   21.90
  -4  -3  -1  650.73   22.70
  -4   3   1  638.44   23.30
   4  -3  -1  685.63   22.60
   4  -3  -1  656.73   22.30
   4   3   1  569.54   22.90
  -4  -3   1  654.63   22.40
  -4   3  -1  637.14   21.90
   4   3   1  628.24   22.00
  -4  -3   1  617.84   24.50
  -4   3  -1  641.14   21.60
  -4  -3  -2  553.44   20.10
  -4   3   2  583.74   22.80
   4   3  -2  556.74   18.60
  -4  -3  -2  605.74   22.70
   4  -3   2  565.74   19.60
  -4   3   2  578.14   21.00
   4   3  -2  613.84   20.70
   4   3  -2  607.54   22.60
  -4  -3  -2  542.25   19.90
   4   3  -2  556.44   20.30
  -4   3  -2  597.44   20.70
   4  -3  -2  603.44   21.80
  -4  -3   2  648.74   21.90
  -4  -3   2  625.84   25.80
   4   3   2  589.94   21.20
  -4   3  -2  595.04   20.60
   4  -3  -2  632.94   22.20
   4  -3  -2  612.14   21.90
   4  -3  -2  618.34   23.20
   4  -3  -2  593.74   21.70
  -4  -3  -3  416.66   18.80
   4   3  -3  389.56   15.10
   4   3  -3  383.36   15.00
  -4   3   3  423.66   18.90
  -4   3   3  403.16   15.80
  -4  -3  -3  386.56   14.60
   4   3  -3  421.96   18.50
   4  -3   3  372.76   13.60
   4   3  -3  415.16   15.30
  -4  -3  -3  397.46   14.70
   4  -3  -3  440.66   19.40
   4  -3  -3  415.96   16.40
  -4   3  -3  407.26   14.20
   4   3   3  417.36   15.40
  -4  -3   3  417.16   15.80
   4  -3  -3  436.76   17.70
  -4   3  -3  403.46   14.20
  -4  -3   3  412.26   21.60
  -4   3  -3  420.16   17.20
   4  -3  -3  427.26   16.30
  -4  -3  -4  400.56   20.20
   4   3  -4  375.36   14.60
   4   3  -4  425.56   20.20
  -4   3   4  375.56   15.50
  -4   3   4  404.76   20.20
   4   3  -4  384.26   16.70
  -4   3  -4  409.26   18.30
   4  -3  -4  386.56   18.10
   4  -3  -4  415.96   20.30
  -4  -3   4  368.36   14.60
  -4  -3   4  408.96   22.70
   4  -3  -4  384.96   15.60
   4   3  -5   36.90    5.80
  -4   3   5   29.90    7.40
  -4  -3  -5   33.90    7.60
   4   3  -5   25.10    7.10
   4  -3  -5   49.40    7.40
   4  -3  -5   23.50    7.70
   4   3   5   34.60    7.20
  -4   3  -5   33.80    6.60
   4  -3  -5   42.40    4.10
  -4  -3   5   41.40    9.90
   4  -3   6   28.40    9.20
  -4  -3  -6   43.30    9.40
   4   3  -6   46.10    9.40
   4  -3  -6   34.50    7.80
  -4  -3   6   33.60   10.10
   4  -3  -6   39.20    9.70
  -4  -3  -7    4.00    8.50
   4   3  -7  -13.10    9.90
   4  -3   7   11.00   16.90
   4  -3  -7    8.50    9.70
  -4  -3   7   11.10   21.60
   5   3   0 1224.08   40.40
  -5  -3   0 1279.07   42.50
   5   3   0 1088.09   38.90
  -5   3   0 1343.27   42.60
   5  -3   0 1221.88   40.40
  -5  -3   0 1170.88   38.70
   5  -3   0 1255.27   38.80
  -5   3   0 1254.37   40.50
  -5  -3   0 1215.08   40.40
   5   3  -1  617.24   22.40
  -5  -3  -1  605.74   23.20
   5  -3   1  656.03   22.20
  -5  -3  -1  593.34   22.30
   5   3  -1  605.24   22.90
  -5   3   1  644.34   24.50
  -5  -3  -1  630.14   22.30
  -5   3   1  604.64   22.60
  -5   3  -1  620.24   22.10
   5  -3  -1  638.84   22.20
  -5  -3   1  638.24   25.20
   5   3   1  627.04   22.30
  -5   3  -1  618.14   21.70
  -5  -3   1  616.04   22.40
   5  -3  -1  575.54   22.20
  -5  -3  -2   69.39    4.90
   5   3  -2   82.49    5.80
  -5  -3  -2   70.59    5.20
   5   3  -2   67.79    5.10
  -5   3   2   59.49    5.40
  -5   3   2   75.09    7.50
  -5  -3  -2   77.59    6.80
   5  -3   2   62.49    4.70
   5   3  -2   64.69    6.50
   5  -3  -2   67.99    5.40
   5   3   2   76.09    5.30
  -5   3  -2   65.29    4.50
   5  -3  -2   70.79    6.20
  -5  -3   2   68.49    5.50
  -5   3  -2   72.69    5.10
   5  -3  -2   62.89    5.30
  -5  -3   2   69.29    7.70
   5   3  -3  397.96   18.30
  -5  -3  -3  398.16   18.60
  -5   3   3  377.76   15.70
   5   3  -3  396.96   15.40
   5  -3   3  366.56   13.70
  -5  -3  -3  385.66   14.70
   5   3  -3  364.56   13.90
   5   3  -3  339.77   14.70
  -5   3   3  390.36   18.90
  -5  -3  -3  368.16   14.30
   5  -3  -3  403.36   18.80
   5   3   3  402.06   15.30
   5  -3  -3  361.66   15.90
  -5  -3   3  414.06   21.80
   5  -3  -3  379.56   16.00
  -5   3  -3  388.06   14.20
   5  -3  -3  390.36   16.60
  -5   3  -3  401.86   14.50
  -5  -3   3  410.16   16.00
  -5   3   4  234.38   11.80
  -5  -3  -4  266.77   16.00
  -5   3   4  272.87   16.50
   5   3  -4  262.37   15.70
  -5  -3  -4  268.27   10.70
   5   3  -4  262.17   12.00
   5   3  -4  258.57   11.40
   5  -3  -4  256.47   13.50
   5  -3  -4  260.97   16.10
  -5  -3   4  238.88   11.20
   5  -3  -4  251.77   11.80
  -5  -3   4  266.77   18.20
  -5  -3  -5   34.10    8.70
  -5   3   5   20.60    7.30
   5   3  -5   32.40    8.40
   5  -3  -5   34.30    4.30
   5  -3  -5   28.20    7.90
  -5  -3   5   33.50    9.90
   5  -3  -5   31.00    6.20
   5   3  -6   22.30    8.70
   5  -3   6   16.00   12.50
   5  -3  -6   31.50    9.00
   5  -3  -6   21.60    7.20
   5  -3   7   26.40   29.70
   5   3  -7   17.80   11.40
  -5  -3  -7   -1.70    8.50
  -5  -3   7   17.80   23.80
   5  -3  -7   35.30   11.20
   6   3   0  146.79    7.20
  -6   3   0  179.48   10.80
  -6   3   0  171.38    9.10
   6   3   0  168.88    9.00
   6  -3   0  176.78    9.20
   6  -3   0  176.48    7.80
  -6  -3   0  160.38    8.90
  -6  -3   0  184.38   11.20
  -6  -3   0  168.88    7.60
  -6   3   1  527.05   20.30
  -6  -3  -1  527.65   20.00
  -6  -3  -1  564.64   21.80
  -6  -3  -1  505.25   19.70
   6   3  -1  500.65   20.00
  -6   3   1  524.15   22.20
   6  -3   1  526.55   19.70
   6   3  -1  508.75   20.60
   6   3   1  572.24   20.80
  -6  -3   1  537.75   23.40
  -6  -3   1  548.35   20.80
  -6   3  -1  560.04   20.50
   6  -3  -1  502.45   20.50
   6  -3  -1  523.75   20.00
  -6  -3  -2  640.64   25.10
   6   3  -2  710.03   27.70
  -6   3   2  710.13   26.60
  -6  -3  -2  734.73   27.70
   6  -3   2  764.32   25.70
  -6   3   2  740.83   29.10
   6   3  -2  756.02   26.50
  -6  -3  -2  728.63   25.90
  -6   3  -2  769.22   26.80
  -6  -3   2  780.52   31.90
   6  -3  -2  775.02   28.60
   6  -3  -2  740.53   27.80
  -6   3  -2  704.03   26.30
   6   3   2  806.42   27.40
  -6  -3   2  774.12   27.80
   6  -3  -2  787.82   27.30
  -6  -3  -3  378.76   18.10
   6   3  -3  373.16   18.20
   6   3  -3  344.27   13.00
  -6   3   3  389.96   19.30
  -6  -3  -3  384.16   15.00
  -6   3   3  374.36   16.00
  -6  -3  -3  332.37   14.50
   6  -3   3  359.06   14.10
   6   3  -3  377.26   15.60
   6  -3  -3  382.96   16.20
  -6   3  -3  365.26   14.50
  -6   3  -3  344.77   14.10
   6   3   3  379.06   15.30
   6  -3  -3  379.26   16.10
  -6  -3   3  402.16   21.60
  -6  -3   3  375.36   15.90
   6  -3  -3  381.96   18.40
  -6   3   4  977.40   39.80
  -6  -3  -4  982.50   32.70
   6   3  -4  973.10   38.70
   6   3  -4 1006.70   33.90
  -6  -3  -4  994.60   39.10
  -6   3   4  965.10   34.40
   6   3  -4  902.01   34.20
  -6  -3   4 1015.60   43.10
   6  -3  -4  981.70   34.80
   6  -3  -4 1035.20   36.60
   6  -3  -4  992.70   39.40
  -6  -3   4  933.61   34.20
   6   3  -5   14.90    7.30
  -6  -3  -5    8.20    7.30
   6   3  -5    8.10    3.10
  -6   3   5   -1.90    6.40
   6  -3  -5   15.20    4.30
   6  -3  -5    0.90    4.70
   6  -3  -5    1.70    6.20
  -6  -3   5    7.70    8.90
   6   3  -6   46.20    9.40
  -6  -3  -6   69.79   11.70
  -6  -3   6   67.09   13.30
   6  -3  -6   57.69   11.00
  -6  -3  -7   31.60   10.80
  -6  -3   7   38.60   24.90
   6  -3  -7   29.30   14.80
  -7   3   0 2674.33   82.99
  -7   3   0 2582.44   84.99
  -7  -3   0 2530.25   84.99
   7  -3   0 2521.75   80.69
   7   3   0 2635.14   82.89
   7  -3   0 2692.43   82.99
  -7  -3   0 2562.64   82.69
   7  -3   1 1018.80   35.00
  -7   3   1  964.90   35.20
   7   3  -1 1009.40   35.90
  -7  -3  -1 1050.19   35.00
  -7  -3  -1 1015.90   37.10
   7   3  -1  947.11   35.00
  -7  -3  -1  984.50   34.90
  -7   3   1 1062.89   38.10
   7   3   1 1044.80   35.40
  -7  -3   1  968.90   35.40
   7  -3  -1 1014.80   35.60
   7  -3  -1  992.50   34.60
  -7  -3   1 1037.00   38.80
  -7   3  -1 1015.40   35.20
  -7  -3  -2  445.76   19.30
   7   3  -2  448.86   18.60
   7   3  -2  421.46   19.40
   7  -3   2  462.55   18.00
  -7   3   2  446.26   18.80
  -7  -3  -2  418.56   17.80
  -7   3   2  451.85   21.50
   7   3   2  442.46   18.10
  -7   3  -2  459.05   17.90
  -7   3  -2  397.36   17.00
   7  -3  -2  446.16   18.50
   7  -3  -2  450.35   19.10
   7  -3  -2  410.76   17.30
  -7  -3   2  428.96   18.20
  -7  -3   2  463.75   22.60
   7   3  -3   86.49    8.70
  -7  -3  -3   97.09    9.30
  -7   3   3   94.59   10.10
  -7   3   3   99.69    7.80
   7   3  -3   97.49    7.70
   7  -3   3   99.49    6.60
  -7  -3  -3  106.19    7.00
  -7   3  -3  107.59    6.90
   7  -3  -3   98.89    7.80
   7  -3  -3   96.79    7.20
  -7  -3   3  107.79    7.90
   7  -3  -3  108.29    9.50
   7   3   3   89.19    6.80
  -7  -3   3   96.29   11.00
   7   3  -4  170.68    9.90
  -7  -3  -4  164.38   13.40
   7   3  -4  167.88   12.90
  -7   3   4  148.19    9.80
  -7   3   4  162.48   13.70
  -7  -3  -4  176.48    9.10
   7  -3  -4  175.18   13.30
  -7   3  -4  164.88    8.10
   7  -3  -4  176.98   10.90
  -7  -3   4  173.98   16.50
   7  -3  -4  173.88   10.60
   7   3  -5  165.48    9.50
  -7   3   5  169.68   15.30
  -7  -3  -5  181.18   14.80
   7   3  -5  186.38   15.00
   7  -3  -5  171.68   15.00
   7  -3  -5  166.78   10.10
  -7  -3   5  180.48   17.70
   7  -3  -5  176.28   11.90
  -7  -3  -6   43.10   10.60
   7   3  -6   46.60   10.10
  -7   3   6   24.00    9.40
  -7  -3   6   51.99   12.00
   7  -3  -6   64.29   11.00
  -7  -3  -7   85.69   14.10
   7   3  -7   90.69   15.60
   7  -3  -7  110.79   16.20
  -7  -3   7   79.09   33.10
  -8  -3   0  276.57   13.80
   8  -3   0  302.07   14.30
   8   3   0  289.57   14.10
  -8  -3   0  309.97   16.40
   8  -3   0  289.47   12.50
  -8   3   0  308.57   16.20
  -8   3   0  291.77   14.10
  -8  -3  -1  127.59    8.30
  -8  -3  -1  134.49    9.00
  -8   3   1  154.18   11.40
   8  -3   1  145.69    9.10
  -8   3   1  143.89    9.50
   8   3  -1  135.39    9.30
  -8  -3  -1  142.19   10.40
   8   3  -1  151.58    9.40
   8  -3  -1  138.79    9.20
  -8   3  -1  148.79    9.30
  -8  -3   1  148.99    9.60
  -8   3  -1  151.08   11.00
  -8  -3   1  149.59   11.80
   8   3   1  141.39    9.20
   8  -3  -1  150.78    8.90
  -8   3   2  161.38   12.60
   8   3  -2  127.59    9.00
   8  -3   2  145.69    8.80
  -8  -3  -2  137.39    9.90
  -8  -3  -2  121.79    8.30
  -8   3   2  141.39    9.40
   8   3  -2  108.09    9.20
  -8   3  -2  135.09    8.50
  -8  -3   2  135.09    9.20
   8  -3  -2  147.99    9.60
   8   3   2  132.49    8.70
   8  -3  -2  141.99    9.80
  -8  -3   2  120.49   11.80
  -8   3   3  159.38   13.30
  -8  -3  -3  147.09    9.30
   8  -3   3  155.78    9.00
   8   3  -3  150.38   11.50
  -8  -3  -3  136.79   11.30
  -8   3   3  165.28   10.60
   8   3  -3  150.58    9.90
  -8  -3   3  157.38   10.20
  -8   3  -3  157.88    9.30
   8   3   3  165.38    9.70
  -8  -3   3  161.78   14.50
   8  -3  -3  153.38   11.30
   8  -3  -3  141.59    8.90
   8  -3  -3  155.28   10.40
  -8   3   4   -0.20    6.70
   8   3  -4  -12.70    6.50
  -8  -3  -4   -1.00    5.60
  -8  -3  -4    5.40    3.40
  -8   3   4    3.30    4.00
   8   3  -4    6.10    4.30
  -8  -3   4    1.00    8.20
   8  -3  -4   21.00    7.80
   8  -3  -4    1.90    4.00
   8  -3  -4    7.30    4.10
  -8  -3  -5   65.09   10.80
  -8   3   5   68.29   11.40
   8   3  -5   76.99   10.90
   8   3  -5   69.19    6.60
  -8  -3   5   66.49   13.30
   8  -3  -5   67.39    7.00
   8  -3  -5   64.89   10.60
  -8  -3  -6   17.50    9.00
   8   3  -6   39.10    9.50
   8  -3  -6   72.09   12.70
  -8  -3   6   54.89   13.20
   8   3  -7   22.50   10.90
  -8  -3   7   13.50   28.10
   8  -3  -7   30.40   12.30
   9  -3   0  553.64   23.10
  -9  -3   0  611.54   26.90
  -9   3   0  547.45   23.10
  -9  -3   0  559.44   23.30
   9  -3   0  563.84   21.40
   9   3   0  542.85   22.90
  -9   3   0  601.24   26.10
  -9   3   1  546.45   22.30
   9   3  -1  485.45   21.90
   9  -3   1  501.45   21.30
   9   3  -1  517.85   21.80
  -9  -3  -1  498.95   21.40
  -9   3   1  493.35   23.80
  -9  -3  -1  521.55   23.80
   9  -3  -1  520.25   21.70
   9  -3  -1  500.45   20.40
  -9  -3   1  488.05   24.30
  -9  -3   1  481.75   21.30
   9   3   1  492.45   21.30
  -9   3  -1  507.05   21.20
  -9   3  -1  508.65   23.60
  -9   3   2  204.48   14.70
  -9  -3  -2  222.68   13.60
   9  -3   2  209.08   11.60
  -9   3   2  211.18   12.30
  -9  -3  -2  198.08   12.30
   9   3  -2  208.38   13.00
   9   3  -2  197.68   11.90
  -9  -3  -2  188.38   11.40
   9  -3  -2  235.78   13.00
   9  -3  -2  205.28   12.30
  -9  -3   2  206.88   15.60
  -9  -3   2  192.38   12.10
  -9   3  -2  224.68   12.00
   9   3   2  191.08   11.50
  -9   3   3  110.99   12.20
  -9   3   3  125.89    9.60
  -9  -3  -3  122.59    8.70
   9   3  -3  113.69   10.70
  -9  -3  -3  120.79   10.40
   9   3  -3  108.69    8.80
   9  -3   3  114.19    8.20
  -9   3  -3  113.09    8.30
   9  -3  -3  103.89    9.50
   9  -3  -3   95.49    8.70
   9  -3  -3  108.99    7.80
  -9  -3   3  104.09    8.60
   9   3   3  104.79    8.40
  -9  -3   3  100.19   12.60
   9   3  -4   45.70    8.60
  -9  -3  -4   49.90    8.70
   9   3  -4   46.30    6.60
  -9   3   4   58.29   10.80
  -9  -3  -4   49.60    5.90
  -9   3   4   52.39    6.70
  -9   3  -4   49.50    5.30
   9  -3  -4   44.70    5.90
   9  -3  -4   40.90    8.70
   9  -3  -4   37.00    6.20
   9   3  -5   39.80    6.10
  -9   3   5   29.10    9.80
   9   3  -5   24.90    8.10
  -9  -3  -5   24.50    8.60
  -9  -3   5   33.60   11.80
   9  -3  -5   43.60    6.60
   9  -3  -5   44.80   10.10
  -9  -3  -6   11.00    8.70
   9   3  -6   10.40    8.50
   9  -3  -6   -0.60    8.20
  10  -3   0  202.48   12.30
  10  -3   0  191.28   10.30
  10   3   0  187.28   11.90
 -10   3   0  192.48   13.70
 -10  -3   0  199.78   14.50
 -10  -3   0  179.28   11.60
 -10   3   0  198.08   12.20
 -10   3   1  136.89   10.20
  10  -3   1  122.09    9.30
 -10   3   1  136.09   11.70
 -10  -3  -1  126.89    9.60
 -10  -3  -1  137.29   12.00
  10   3  -1  118.29    9.70
  10   3  -1  115.09    9.80
 -10   3  -1   94.79    8.50
 -10   3  -1  124.89   11.10
 -10  -3   1  107.89    9.40
  10  -3  -1  115.29    9.50
  10   3   1  119.59    9.10
  10  -3  -1  121.09    8.50
 -10  -3   1  101.89   11.40
 -10   3   2  492.65   25.20
 -10  -3  -2  488.15   21.10
  10  -3   2  471.45   21.00
 -10   3   2  486.75   21.80
 -10  -3  -2  472.65   23.20
  10   3  -2  469.15   22.50
  10   3  -2  462.15   21.30
 -10  -3  -2  475.95   21.70
 -10  -3   2  516.95   27.30
  10  -3  -2  538.05   23.20
  10  -3  -2  497.65   22.80
 -10  -3   2  495.65   22.60
 -10   3  -2  504.65   22.00
  10   3   2  527.25   22.50
 -10   3   3  114.59   12.30
  10  -3   3  102.69    8.50
 -10   3   3  117.89   10.20
 -10  -3  -3  126.09    9.50
  10   3  -3  132.29   10.50
 -10  -3  -3  119.59   10.80
  10   3  -3  129.19   11.60
  10   3   3  138.39    9.90
  10  -3  -3  143.49   11.20
 -10  -3   3  143.49   15.10
 -10   3  -3  123.39    9.50
  10  -3  -3  136.29   11.50
 -10  -3   3  109.09    9.70
  10  -3  -3  128.59    8.70
 -10  -3   3  119.19   10.00
  10   3  -4  233.18   16.40
 -10  -3  -4  208.78   15.60
  10   3  -4  207.08   13.20
 -10  -3  -4  205.78   12.00
 -10   3   4  221.78   18.30
 -10   3  -4  245.18   12.60
 -10  -3   4  219.18   19.70
  10  -3  -4  237.68   17.00
  10  -3  -4  220.78   14.00
  10   3  -5   87.79   11.90
 -10   3   5   85.39   13.20
  10   3  -5   79.59    8.30
 -10  -3  -5   76.79   11.80
 -10  -3   5   81.09   15.10
  10  -3  -5  108.59   12.90
  10  -3  -5   91.19    9.20
  10   3  -6   32.40   10.20
 -10  -3   6   34.10   13.10
  10  -3  -6   38.20   10.40
 -11   3   0    0.50    5.10
 -11  -3   0   13.70    5.40
  11  -3   0    5.40    3.50
 -11   3   0    4.50    5.80
  11   3   0    7.40    4.80
 -11  -3   0   12.80    6.90
  11  -3   0   20.40    6.20
  11   3  -1  996.00   38.80
  11  -3   1 1046.80   38.90
 -11  -3  -1 1027.80   38.80
 -11   3   1 1031.50   39.30
 -11   3   1 1062.19   42.60
  11  -3   1 1016.10   36.00
 -11  -3  -1 1045.80   41.80
  11   3  -1 1035.30   39.30
  11  -3  -1 1006.70   37.50
  11  -3  -1 1051.69   39.10
 -11   3  -1 1020.40   38.60
  11   3   1 1049.79   39.10
 -11  -3   1 1038.40   43.30
 -11  -3   1  974.90   38.70
 -11   3  -1 1037.90   42.10
 -11  -3  -2  304.17   18.20
  11   3  -2  295.37   16.40
  11  -3   2  314.77   16.40
 -11   3   2  288.57   16.40
  11   3  -2  308.07   17.50
 -11  -3  -2  283.47   15.70
 -11   3   2  309.77   19.90
 -11  -3   2  271.47   19.50
  11  -3  -2  295.97   16.30
 -11   3  -2  304.47   15.90
 -11  -3   2  264.77   15.60
  11  -3  -2  268.57   15.90
  11   3   2  298.47   16.00
 -11   3   3   91.59    9.50
  11   3  -3   92.89    9.50
  11  -3   3   70.29    7.80
  11   3  -3   92.59   10.20
 -11  -3  -3   72.09    7.80
 -11   3   3   69.59   11.00
 -11  -3   3   66.39    8.70
  11  -3  -3   94.79   10.10
 -11  -3   3   89.99   13.10
 -11  -3   3   87.89    9.10
  11  -3  -3   77.69    6.70
 -11   3  -3   84.99    8.50
  11   3   3   85.29    8.20
  11  -3  -3   78.89    9.50
 -11   3   4   67.69   11.30
 -11  -3  -4   59.69    7.00
  11   3  -4   40.00    7.60
  11   3  -4   55.79    9.50
  11  -3  -4   51.99    9.50
 -11   3  -4   44.70    6.40
  11  -3  -4   54.59    8.10
 -11  -3   4   45.00   12.80
  11   3  -5   46.30   10.30
 -11   3   5   49.20   12.10
  11   3  -5   33.40    7.00
  11  -3  -5   45.80   10.00
  11  -3  -5   47.50    7.80
 -11  -3   5   26.00   12.50
  11   3  -6  100.19   14.40
  11  -3  -6   75.79   12.80
 -11  -3   6   55.79   17.30
  11  -3  -6   70.59   10.80
 -12  -3   0    3.80    5.10
 -12  -3   0   -0.40    7.00
 -12   3   0   14.50    7.00
  12  -3   0    1.70    4.80
  12  -3   0    8.40    4.30
 -12   3   0    8.20    5.40
  12   3   0   -1.10    4.70
  12   3   0    6.20    5.50
 -12   3   1  300.27   17.40
  12  -3   1  320.77   17.40
  12   3  -1  335.07   18.00
  12   3  -1  290.07   17.00
  12  -3   1  306.57   14.70
 -12  -3  -1  320.67   19.80
 -12   3   1  360.86   21.30
 -12  -3  -1  333.77   17.60
  12   3   1  303.97   17.00
 -12   3  -1  284.17   16.90
 -12   3  -1  312.67   19.60
 -12  -3   1  332.77   21.00
  12  -3  -1  316.57   16.20
  12  -3  -1  304.77   17.30
 -12  -3   1  322.27   17.70
 -12  -3  -2  101.19   10.10
  12   3  -2  105.59   10.60
  12  -3   2  113.09   10.00
 -12  -3  -2  115.09   11.80
  12   3  -2  101.39   10.10
 -12   3   2  116.09   13.60
 -12   3   2  106.99   10.50
 -12   3  -2  107.69   10.10
  12   3   2  125.59   10.70
  12  -3  -2  109.19   10.00
  12  -3  -2  110.49   10.90
 -12  -3   2  108.29   10.50
 -12  -3   2  122.49   15.50
 -12   3   3   18.80    6.80
 -12  -3  -3   11.10    5.80
  12   3  -3   16.80    6.80
  12   3  -3   22.90    6.80
 -12  -3   3   29.00   11.10
 -12  -3   3   23.70    6.30
  12  -3  -3   23.10    7.40
  12   3   3   21.00    6.60
  12  -3  -3   31.10    7.70
  12   3  -4    7.20    7.40
 -12  -3  -4    9.40    5.30
  12   3  -4   20.80    6.60
 -12  -3  -4   20.10    5.70
 -12  -3   4   22.20   12.40
  12  -3  -4   -4.40    7.70
 -12   3  -4    6.90    5.00
  12   3  -5   51.49   10.70
 -12   3   5   70.19   13.50
  12   3  -5   56.99    8.60
 -12  -3   5   41.60   14.30
  12  -3  -5   61.69    9.10
  12  -3  -5   57.69   11.00
  12   3  -6   36.30   15.90
 -12  -3   6   20.70   23.50
  12  -3  -6   33.60   12.60
  12  -3  -6   30.90   12.50
  13   3   0  409.56   21.00
 -13  -3   0  397.76   20.80
  13  -3   0  425.06   21.40
  13   3   0  413.76   21.00
  13  -3   0  384.96   18.50
 -13   3   0  408.56   21.20
 -13   3   0  417.46   23.90
 -13  -3   0  406.76   24.00
 -13   3   1  295.47   19.90
 -13   3   1  312.07   17.70
 -13  -3  -1  269.77   16.40
  13  -3   1  284.37   14.30
 -13  -3  -1  280.77   19.30
  13  -3   1  279.97   16.70
  13   3  -1  285.47   17.40
  13   3  -1  276.87   16.90
  13   3   1  284.07   16.70
  13  -3  -1  291.97   15.70
 -13  -3   1  282.97   16.80
  13  -3  -1  259.27   16.80
 -13  -3   1  288.87   20.40
 -13   3  -1  267.97   18.70
 -13   3  -1  260.57   16.20
  13   3  -2  179.28   13.50
 -13   3   2  167.58   13.20
  13  -3   2  153.28   12.20
 -13   3   2  155.08   15.10
  13   3  -2  165.68   13.80
 -13  -3  -2  161.58   13.90
 -13  -3  -2  147.49   12.30
  13  -3  -2  150.68   12.90
 -13   3  -2  167.48   12.40
 -13  -3   2  150.58   15.90
  13  -3  -2  158.08   12.40
  13   3   2  147.59   12.10
 -13  -3   2  165.98   13.00
  13   3  -3   80.99    9.90
  13   3  -3   88.49   10.80
 -13   3   3   56.39   11.90
 -13  -3  -3   57.19    8.50
 -13   3   3   78.39    9.80
  13  -3  -3   61.79    9.20
  13  -3  -3   71.69    9.60
 -13  -3   3   61.39    8.80
 -13  -3   3   82.89   14.60
 -13   3  -3   79.89    9.40
 -13   3   4   30.20   10.70
  13   3  -4   41.50    9.50
 -13  -3  -4   24.60    6.80
  13   3  -4   22.00    7.30
  13  -3  -4   35.30    7.90
 -13   3  -4   37.50    7.30
 -13  -3   4   59.49   13.70
  13   3  -5   93.09   10.90
  13   3  -5   85.59   12.90
 -13   3   5   84.79   14.70
  13  -3  -5   59.49   10.00
  13  -3  -5   62.89   11.80
 -13  -3   5   87.99   16.80
  14  -3   0  199.28   14.80
 -14  -3   0  191.38   16.70
  14  -3   0  193.58   12.20
 -14   3   0  199.38   14.70
 -14  -3   0  182.58   14.20
 -14   3   0  212.68   17.30
  14   3   0  196.88   14.30
  14   3   0  213.58   15.10
  14   3  -1   83.79   10.00
  14   3  -1   84.19   10.10
 -14   3   1  112.59   14.10
 -14   3   1   90.29   10.20
 -14  -3  -1   89.99   10.50
  14  -3   1   93.49    8.00
 -14  -3  -1   97.09   12.70
  14  -3   1  104.69   10.90
 -14   3  -1   63.39   10.50
  14  -3  -1   77.19    9.90
 -14   3  -1   97.99   10.30
 -14  -3   1   66.79   11.60
 -14  -3   1   80.59    9.80
  14  -3  -1   98.39    9.20
  14   3   1   94.09   10.50
  14   3  -2  223.08   16.30
 -14  -3  -2  195.78   16.70
 -14   3   2  227.98   19.00
 -14  -3  -2  192.38   14.40
  14   3  -2  195.48   14.90
 -14   3   2  211.78   15.50
  14  -3   2  225.68   15.30
 -14   3  -2  200.08   14.70
  14   3   2  200.28   14.70
  14  -3  -2  209.78   15.50
 -14  -3   2  195.68   18.70
  14  -3  -2  209.08   14.50
 -14  -3   2  202.98   14.90
 -14  -3   2  222.38   15.60
 -14   3   3  229.28   20.10
  14   3  -3  208.68   15.80
 -14   3   3  204.58   16.10
 -14  -3  -3  223.88   15.10
  14   3  -3  238.88   17.90
  14  -3  -3  235.88   16.80
 -14   3  -3  249.58   16.00
 -14  -3   3  224.68   21.20
 -14  -3   3  223.08   16.30
  14  -3  -3  240.88   16.90
  14   3  -4  158.88   13.70
 -14  -3  -4  137.19   11.90
 -14   3   4  109.89   15.90
  14   3  -4  159.48   15.60
  14  -3  -4  146.59   14.40
 -14  -3   4  171.28   21.10
 -14   3  -4  129.09   11.60
  14  -3  -4  144.99   13.50
 -14   3   5   33.00   17.60
  14   3  -5   42.30    9.40
  14   3  -5   57.99   11.50
  14  -3  -5   47.70    9.70
  14  -3  -5   53.59   12.00
 -14  -3   5   78.59   17.00
  15   3   0   20.60    7.00
  15   3   0   33.30    7.90
  15  -3   0   13.40    5.40
  15  -3   0   20.60    8.00
 -15  -3   0   16.30    8.50
 -15  -3   0   27.70    7.60
 -15   3   0   19.80    8.60
  15   3  -1   37.50    7.90
  15  -3   1   28.00    7.70
 -15  -3  -1   20.80    9.60
 -15  -3  -1   44.00    8.70
 -15   3   1   48.20   10.40
  15   3  -1   45.10    9.30
 -15  -3   1   38.10    8.80
  15  -3  -1   22.70    7.50
  15  -3  -1   38.10    6.90
  15   3   1   42.10    8.70
 -15  -3   1   31.50   10.40
 -15   3  -1   35.60    9.90
 -15   3  -1   27.60    7.80
 -15   3   2   19.90    8.50
 -15   3   2   21.20   10.40
  15  -3   2   21.80    7.80
  15   3  -2   22.70    8.50
  15   3  -2   39.00    8.70
 -15  -3   2   30.10    8.60
  15  -3  -2   28.80    8.20
  15   3   2   19.80    7.00
  15  -3  -2   31.50    7.20
 -15   3  -2   22.20    7.70
 -15  -3   2   42.90   13.20
  15   3  -3    9.40    7.40
 -15  -3  -3    6.50    6.60
  15   3  -3   -5.70    6.50
 -15   3   3    6.50    8.00
 -15   3   3   -5.20    8.80
  15  -3  -3   20.10   10.00
 -15  -3   3    8.30    8.90
  15  -3  -3   -0.60    7.40
 -15  -3   3   14.50   11.30
  15   3  -4   43.70    9.90
 -15   3   4   23.10   12.50
 -15  -3  -4   43.20    9.70
  15   3  -4   20.90    9.40
  15  -3  -4   22.80   12.20
  15  -3  -4   42.20   10.40
 -15  -3   4   30.70   13.30
 -15   3  -4   26.10   11.70
  15   3  -5   33.50   10.00
  15   3  -5   52.59   12.20
 -15   3   5   81.29   24.90
 -15  -3   5   54.09   26.40
  15  -3  -5   56.69   13.90
  15  -3  -5   43.00   13.50
 -16   3   0   84.59   13.60
  16   3   0   80.99   10.90
 -16  -3   0   88.89   11.20
 -16  -3   0  113.99   14.90
  16  -3   0   90.29   11.10
 -16   3   0   64.19   10.20
 -16  -3   0   89.39   11.00
  16   3   0   91.19   10.70
 -16   3   1   35.00   10.80
 -16   3   1   23.20    8.00
 -16  -3  -1   33.50    8.50
 -16  -3  -1   39.40   11.20
  16  -3   1   58.79    9.70
 -16  -3  -1   32.60    8.50
  16   3  -1   20.20    7.70
  16   3  -1   33.40    9.10
 -16  -3   1   42.30    9.30
 -16  -3   1   25.90   10.60
 -16   3  -1   29.40    8.50
  16   3   1   24.50    7.50
  16  -3  -1   46.30    8.10
  16  -3  -1   26.40    8.50
 -16  -3   1   26.00    8.50
  16   3   1   15.70    7.70
 -16  -3  -2  223.38   16.60
 -16  -3  -2  259.97   17.40
  16   3  -2  236.08   17.80
 -16   3   2  242.68   20.80
  16   3  -2  216.68   17.10
 -16   3   2  236.68   17.80
  16  -3   2  241.68   17.30
 -16  -3   2  269.17   18.80
  16  -3  -2  269.57   18.50
 -16   3  -2  232.48   17.10
  16  -3  -2  229.38   16.50
 -16  -3   2  284.77   23.20
  16   3   2  215.98   17.10
 -16  -3  -3   28.80    9.10
  16   3  -3   -2.70    7.50
 -16   3   3  -17.40   11.10
 -16   3   3   10.80    7.90
  16   3  -3    2.70    9.60
 -16  -3   3   10.00    9.50
 -16   3  -3   11.10    7.70
  16  -3  -3   15.40    8.10
 -16  -3   3   10.60   12.00
  16  -3  -3   16.90    8.20
 -16   3   4  180.78   20.40
 -16  -3  -4  217.18   15.60
  16   3  -4  191.98   17.00
  16   3  -4  232.18   19.80
 -16  -3   4  213.78   23.30
  16  -3  -4  213.08   18.10
  16  -3  -4  198.38   17.30
 -16   3  -4  215.28   18.80
 -17   3   0  209.58   19.20
  17  -3   0  231.58   17.70
 -17   3   0  248.28   17.70
  17   3   0  227.78   16.60
  17   3   0  234.38   18.00
 -17  -3   0  235.48   17.90
 -17  -3   0  244.78   20.30
  17   3  -1   51.79    9.70
 -17  -3  -1   54.09   12.40
  17  -3   1   41.70    9.20
 -17  -3  -1   53.99   10.10
 -17   3   1   48.30   10.40
  17   3  -1   58.99   10.80
 -17   3   1   61.09   12.30
 -17   3  -1   60.69   10.20
  17   3   1   78.99   11.40
 -17  -3   1   53.99   13.40
  17   3   1   54.09    9.50
  17  -3  -1   53.29   10.50
 -17  -3   1   79.39   11.80
 -17  -3  -2   -2.70    7.30
  17   3  -2   11.10    8.10
 -17   3   2  -10.00   10.80
  17   3  -2    7.00    8.20
 -17   3   2   -2.00    7.90
  17  -3  -2   -6.40    8.70
 -17  -3   2    8.80   11.00
 -17  -3   2    0.80    6.90
 -17   3  -2    6.10    8.30
  17   3   2   -0.70    9.00
  17  -3  -2   11.90   10.20
  17   3  -3   36.20   10.20
  17   3  -3   28.10   13.70
 -17   3   3   35.20   14.10
 -17  -3  -3   58.59   10.20
 -17  -3   3   29.90   17.40
 -17  -3   3   30.10   13.20
 -17   3  -3   38.90   10.30
  17  -3  -3   42.50   14.70
  17  -3  -3   39.00   10.90
 -17   3   4   12.50   15.50
  17   3  -4    9.80   18.40
 -17  -3  -4   -0.80   23.00
  17   3  -4   13.80    9.80
  17  -3  -4   -2.30   19.40
 -17   3  -4   -8.20   15.90
  17  -3  -4   19.30   12.20
 -17  -3   4   10.50   19.30
  18  -3   0   72.99   11.10
 -18   3   0   52.99   12.70
 -18  -3   0   74.89   14.10
  18   3   0   75.19   11.10
 -18   3   0   72.49   11.20
 -18  -3   0   49.99   10.10
  18   3   0   88.99   11.90
 -18  -3  -1   28.70   11.00
 -18  -3  -1   23.30    9.20
  18   3  -1   48.00   11.40
 -18   3   1   32.40   12.20
  18  -3   1   30.30   12.80
 -18   3   1   25.20    9.10
  18   3  -1   13.50    8.40
 -18  -3   1   23.50   10.90
  18  -3  -1   32.00    9.00
  18   3   1   20.70   12.30
  18   3   1   32.80   11.00
 -18   3  -1   18.70   10.00
 -18   3   2   70.69   13.60
  18   3  -2   88.59   12.90
  18   3  -2   63.39   11.80
 -18   3   2   68.39   12.10
 -18  -3  -2   82.99   12.00
 -18  -3   2   68.09   11.50
 -18   3  -2   70.69   11.60
  18  -3  -2   51.99   11.50
 -18  -3   2   77.39   15.50
  18   3  -3   10.80   13.80
 -18   3   3    6.40   25.00
 -18  -3  -3   23.40   10.50
  18   3  -3   10.30   14.70
 -18   3   3   14.50   13.50
 -18  -3   3   18.40   12.50
  18  -3  -3    4.10   14.70
 -18   3  -3    1.60   12.70
 -19  -3   0   50.99   13.70
  19  -3   0   77.09   12.50
 -19   3   0   64.99   12.10
  19   3   0   44.60   13.20
  19   3   0   34.80   12.50
 -19  -3   0   47.10   12.80
 -19   3   0   75.39   14.60
  19   3  -1   -5.90   13.60
  19  -3   1    3.40   15.10
 -19  -3  -1   -5.60    8.80
 -19   3   1  -12.40    9.50
 -19   3   1   -3.20   10.30
  19   3  -1    5.40    9.60
 -19  -3  -1   -7.10   10.30
  19   3   1   -7.00   14.10
 -19  -3   1    1.70    9.70
 -19   3  -1    6.10    9.80
  19  -3  -1    0.10   11.20
 -19  -3   1    7.40   11.40
  19   3  -2    5.60   13.10
 -19   3   2   -1.80   14.90
 -19  -3  -2    1.20    8.70
 -19   3   2  -16.80   12.40
  19   3  -2   18.90   11.70
 -19  -3   2   37.00   16.70
 -19   3  -2   -7.50   11.50
 -19  -3   2    4.30   22.70
  19  -3  -2   10.10   11.00
 -20   3   0   14.50   10.90
 -20  -3   0   20.50   13.90
  20  -3   0   26.30   16.40
  20   3   0   23.00   15.50
 -20   3   0   10.80   14.60
 -20  -3   0    6.00   11.90
  20   3  -1   26.00   16.70
  20   3  -1    8.10   30.40
 -20   3   1   21.20   17.00
 -20   3   1   -1.30   21.40
 -20  -3  -1   19.60   15.60
  20  -3   1   33.20   28.70
 -20  -3  -1   20.00   19.80
  20   3   1    7.10   36.70
  20  -3  -1    1.30   20.90
 -20   3  -1   43.50   16.50
 -20  -3   1   -1.50   15.90
 -20  -3   1   38.60   22.40
   0   4   0  558.84   19.10
   0   4   0  590.34   19.20
   0  -4   0  576.14   19.10
   0  -4   0  579.54   19.20
   0   4   1 8777.62  272.27
   0  -4  -1 9015.10  272.27
   0  -4   1 8727.33  276.07
   0   4   1 9432.56  274.17
   0  -4  -1 8873.81  272.67
   0   4  -1 8784.62  271.87
   0  -4   1 9006.80  274.47
   0   4   1 9291.67  274.87
   0  -4   1 8843.32  272.57
   0   4  -1 9223.28  272.17
   0   4   1 9508.25  273.27
   0  -4  -1 9107.39  273.07
   0   4  -1 9285.67  274.37
   0   4   2  227.88    9.20
   0  -4  -2  221.88    9.00
   0   4   2  223.38    8.90
   0  -4  -2  225.88   10.80
   0   4  -2  212.78    8.10
   0  -4  -2  225.08    9.10
   0  -4   2  230.18    8.20
   0  -4  -2  240.88   11.10
   0   4  -2  213.38    9.90
   0  -4  -3  841.32   32.00
   0  -4  -3  866.31   28.40
   0  -4   3  899.81   35.30
   0   4   3  856.71   30.20
   0   4  -3  898.91   31.60
   0  -4  -3  869.71   31.90
   0   4   3  860.81   28.50
   0  -4  -3  853.61   28.40
   0  -4   4 1382.26   52.19
   0  -4  -4 1297.47   42.00
   0   4   4 1307.97   46.50
   0  -4  -4 1313.27   47.90
   0  -4  -4 1309.27   48.20
   0   4  -4 1429.06   48.10
   0   4   4 1302.97   42.20
   0  -4   5   97.59   12.70
   0  -4  -5   91.09   10.30
   0  -4  -5  110.49   10.90
   0   4   5   96.99    9.20
   0   4  -5   94.39   10.00
   0   4  -6  230.58   16.70
   0  -4  -6  187.18   15.90
   0  -4   6  186.58   18.40
   0  -4  -6  180.48   15.10
   0   4  -7   -6.20   13.10
   0  -4   7   -0.70   16.90
   0  -4  -7   -3.50    8.50
  -1  -4   0  145.69    6.80
   1  -4   0  154.68    6.40
  -1   4   0  146.19    6.40
   1   4   0  152.88    6.50
   1  -4   0  141.39    6.30
  -1  -4   0  144.09    6.40
  -1   4   0  155.88    6.50
   1   4   0  144.89    6.40
  -1  -4   0  141.49    6.40
   1   4   0  134.39    6.50
   1   4  -1  440.06   14.40
  -1  -4  -1  444.36   15.60
  -1   4   1  409.16   14.80
   1  -4   1  404.46   13.90
  -1   4   1  395.76   14.60
   1  -4   1  430.46   14.30
  -1   4   1  381.96   14.90
   1  -4   1  416.56   14.20
  -1  -4  -1  436.56   14.90
   1   4  -1  429.76   14.40
  -1  -4  -1  397.26   14.50
   1   4  -1  401.76   14.80
   1  -4  -1  397.86   13.90
   1  -4  -1  414.46   14.80
   1  -4  -1  417.16   15.10
   1   4   1  424.76   15.60
  -1   4  -1  431.46   14.10
  -1  -4   1  439.46   14.50
   1  -4  -1  404.16   14.80
  -1   4  -1  407.06   14.20
   1   4   1  412.06   14.90
  -1   4  -1  408.06   14.10
  -1  -4   1  443.26   17.30
   1  -4  -1  429.66   15.70
  -1  -4   1  426.86   14.50
   1   4   1  406.56   14.70
   1  -4   2  139.59    5.90
  -1  -4  -2  145.19    6.70
  -1   4   2  154.28    7.10
  -1  -4  -2  156.98    8.80
  -1   4   2  149.88    7.10
  -1  -4  -2  150.88    6.90
   1   4  -2  156.58    6.30
   1   4  -2  150.28    6.30
   1  -4   2  146.89    5.90
   1   4  -2  148.79    8.10
   1   4   2  137.89    6.40
  -1  -4   2  135.89    7.00
   1   4   2  129.49    6.50
  -1  -4   2  154.08   10.30
   1  -4  -2  148.19    8.50
   1  -4  -2  125.09    6.40
   1  -4  -2  141.39    6.70
  -1   4  -2  142.89    5.60
  -1   4  -2  143.79    7.30
  -1  -4   2  148.39    6.10
   1  -4  -2  137.09    8.10
  -1   4   3  418.06   17.00
  -1  -4  -3  392.36   14.80
  -1  -4  -3  414.76   18.40
  -1   4   3  418.06   15.40
  -1  -4  -3  416.66   18.40
  -1  -4  -3  417.96   14.90
   1   4  -3  454.15   18.30
  -1  -4   3  428.16   21.00
   1   4   3  413.96   16.70
   1  -4  -3  410.76   18.60
  -1  -4   3  418.46   13.90
   1  -4  -3  416.06   15.20
   1   4   3  416.46   15.00
  -1   4  -3  427.76   17.40
   1  -4  -3  407.46   15.20
   1  -4  -3  414.46   18.00
   1  -4   4  261.47   17.50
  -1   4   4  255.07   10.50
  -1   4   4  262.37   13.90
  -1  -4  -4  266.07   15.00
  -1  -4  -4  259.77    9.90
   1   4  -4  277.37   15.00
  -1  -4  -4  286.57   15.30
  -1  -4  -4  252.77   10.00
   1  -4  -4  257.37   14.20
   1   4   4  264.97   13.80
   1  -4  -4  241.58   14.60
   1   4   4  249.18    9.80
  -1  -4   4  268.07   17.50
   1  -4  -4  253.47   10.20
  -1   4  -4  258.47   14.20
   1  -4   5  272.07   19.50
  -1  -4  -5  241.58   16.00
  -1   4   5  241.68   14.90
   1   4  -5  242.08   15.70
  -1  -4  -5  252.27   16.40
   1   4   5  241.18   14.60
  -1  -4   5  221.58   17.90
   1  -4  -5  248.28   15.70
   1  -4  -5  241.08   16.30
  -1   4  -5  252.37   15.60
   1  -4   6   72.09   12.70
  -1  -4  -6   56.49   10.10
   1   4  -6   66.89   10.20
   1  -4  -6   71.99   11.30
  -1  -4   6   62.49   12.50
   1  -4  -6   49.90    9.40
  -1   4  -6   62.99   10.40
   1   4  -7    1.00    8.80
  -1  -4  -7   30.50    9.60
   1  -4   7    9.50   13.00
  -1  -4   7   23.10   21.80
  -1   4  -7   12.00   11.60
   1  -4  -7    9.50    8.60
   1  -4  -7    6.90   10.40
   2  -4   0 9222.58  278.57
  -2  -4   0 9491.65  279.97
  -2  -4   0 9338.57  277.97
  -2  -4   0 8983.80  282.87
   2   4   0 9999.00  279.57
   2  -4   0 9486.35  277.97
  -2   4   0 9291.87  277.97
  -2   4   0 9506.95  278.77
   2   4   0 9374.86  277.97
   2  -4   0 9567.74  288.87
  -2   4   0 8164.28  302.27
   2   4   0 9312.07  288.87
  -2  -4   0 8467.65  280.77
  -2  -4  -1  906.61   28.60
   2  -4   1  840.22   28.00
   2  -4   1  871.41   27.10
  -2   4   1  799.02   28.50
   2   4  -1  942.31   28.50
  -2  -4  -1  896.31   29.30
   2   4  -1  867.91   29.10
  -2  -4  -1  908.41   28.50
  -2   4   1  872.41   28.70
   2   4  -1  883.21   28.40
   2  -4   1  838.52   28.10
  -2   4   1  833.92   28.60
   2   4   1  863.01   29.40
  -2   4  -1  846.72   28.10
  -2  -4   1  866.91   30.90
   2   4   1  918.41   28.80
  -2  -4   1  878.21   28.50
   2  -4  -1  852.61   28.70
   2  -4  -1  869.21   28.80
   2  -4  -1  903.51   28.90
  -2   4  -1  872.01   28.10
   2  -4  -1  947.31   29.00
  -2   4  -1  819.22   27.20
   2   4  -2 1691.13   52.29
  -2   4   2 1745.53   53.29
   2  -4   2 1633.14   52.99
   2   4  -2 1700.43   54.49
  -2   4   2 1591.44   53.39
  -2  -4  -2 1626.94   52.59
  -2  -4  -2 1704.43   55.09
  -2  -4  -2 1674.23   52.59
   2  -4   2 1671.13   51.69
   2   4  -2 1756.52   52.49
   2  -4  -2 1710.23   52.79
  -2   4  -2 1670.03   51.39
  -2  -4   2 1779.22   52.19
   2  -4  -2 1719.73   54.09
   2  -4  -2 1486.35   52.79
  -2   4  -2 1703.33   52.79
   2  -4  -2 1655.73   52.59
  -2  -4   2 1662.13   56.99
   2  -4  -2 1618.24   54.19
   2   4   2 1741.63   52.49
  -2  -4   2 1579.74   53.19
  -2  -4  -3  231.28    9.30
   2   4  -3  230.48    8.90
  -2   4   3  216.88   11.40
  -2  -4  -3  209.58    9.10
   2   4  -3  237.68   12.40
  -2   4   3  246.18   10.20
  -2  -4  -3  237.08   12.80
   2  -4  -3  243.58   10.10
   2  -4  -3  234.28   12.10
  -2  -4   3  226.58   15.00
   2  -4  -3  234.78   10.10
  -2  -4   3  239.18    9.20
   2   4   3  238.38    9.60
  -2   4  -3  236.48   11.70
   2  -4  -3  219.98   12.50
   2   4  -4  103.69    7.80
  -2   4   4  101.99    6.00
  -2   4   4  102.79    8.50
   2   4  -4   98.59    9.00
  -2  -4  -4  109.59    9.70
  -2   4  -4   96.49    8.30
   2  -4  -4   99.69    9.40
  -2  -4   4   90.19   10.80
   2   4   4   89.89    8.00
   2  -4  -4  108.29    5.90
   2  -4  -4   97.29    8.30
   2   4   4   80.69    4.60
  -2  -4  -5  514.45   25.10
  -2   4   5  485.55   23.50
   2   4  -5  536.55   25.30
   2  -4   5  521.85   28.70
   2  -4  -5  523.15   25.70
  -2  -4   5  533.75   28.80
   2  -4  -5  502.65   24.00
  -2   4  -5  523.45   24.30
   2   4   5  498.15   23.60
  -2  -4  -6    4.90    6.90
   2  -4   6    9.40    9.20
  -2  -4   6   19.80   10.50
  -2   4  -6   26.70    8.70
   2  -4  -6   22.50    8.40
   2   4  -7   17.30   10.20
  -2  -4  -7   -1.20    9.10
   2  -4   7   24.80   18.20
  -2   4  -7   38.30   11.30
  -2  -4   7   18.60   20.40
   2  -4  -7   -1.50    8.40
   2  -4  -7   11.00    8.70
   3   4   0  241.38    9.90
  -3   4   0  291.67   11.20
   3   4   0  287.97   11.20
  -3   4   0  289.27    9.30
   3  -4   0  300.77   11.90
  -3  -4   0  299.77   12.20
  -3   4   0  277.17   11.00
  -3  -4   0  277.17   11.10
   3  -4   0  289.67   11.10
   3   4   0  260.07   11.60
   3   4   0  286.97   11.20
  -3  -4   0  285.27   11.20
  -3  -4   0  280.67   10.20
   3  -4   0  262.17    9.30
   3  -4   1 3274.97  103.79
  -3   4   1 3481.55  103.89
   3  -4   1 3499.55  103.09
  -3   4   1 3324.27  104.19
  -3  -4  -1 3333.87  103.39
  -3  -4  -1 3447.05  103.59
  -3  -4  -1 3611.74  104.49
  -3   4   1 3091.49  104.59
   3   4  -1 3440.86  103.59
   3   4  -1 3467.95  104.49
  -3  -4  -1 3258.07  104.09
   3   4  -1 3298.27  103.39
   3  -4  -1 3715.13  107.49
   3   4   1 3173.68  115.89
   3   4   1 3648.93  106.49
  -3  -4   1 3655.23  109.29
  -3   4  -1 3551.74  105.89
   3  -4  -1 3535.05  106.49
  -3  -4   1 3425.26  106.19
   3  -4  -1 3356.96  106.29
   3  -4  -1 3211.18  105.89
  -3   4  -1 3386.06  105.69
   3  -4   2  496.35   18.40
   3   4  -2  520.25   18.50
  -3  -4  -2  530.45   18.70
  -3  -4  -2  528.95   18.50
  -3   4   2  541.35   20.30
   3   4  -2  548.25   20.70
  -3   4   2  530.85   19.30
  -3  -4  -2  567.04   21.10
   3  -4   2  503.85   17.70
   3   4  -2  521.45   18.70
   3  -4  -2  525.75   18.80
  -3  -4   2  501.75   17.30
   3  -4  -2  511.85   20.10
  -3   4  -2  532.25   18.30
  -3  -4   2  557.54   23.30
  -3   4  -2  511.55   17.40
   3  -4  -2  524.65   19.70
  -3   4  -2  513.85   17.60
   3  -4  -2  477.55   19.40
   3   4   2  523.15   18.50
   3  -4  -2  498.05   18.50
  -3  -4   2  521.55   18.40
  -3  -4  -3  547.45   19.70
  -3   4   3  563.14   20.80
  -3  -4  -3  546.25   19.70
   3   4  -3  568.14   23.10
   3   4  -3  609.44   20.00
  -3  -4  -3  584.04   24.00
   3   4  -3  540.85   19.50
  -3   4   3  597.94   23.10
  -3  -4   3  590.24   26.60
   3  -4  -3  572.04   23.80
  -3   4  -3  593.84   22.20
  -3  -4   3  606.04   20.30
   3  -4  -3  583.74   22.90
   3  -4  -3  561.64   21.00
   3  -4  -3  569.94   21.00
   3   4   3  578.84   20.30
  -3  -4  -4   18.70    2.50
  -3   4   4   13.80    3.20
   3   4  -4   28.20    5.90
   3   4  -4   23.90    2.60
  -3  -4  -4   23.50    6.50
  -3   4   4   10.80    4.70
  -3  -4   4   21.40    7.80
  -3   4  -4   29.80    5.30
   3  -4  -4   29.10    3.80
   3  -4  -4   26.30    5.10
   3   4   4   20.80    2.70
   3   4  -5  329.37   18.70
   3  -4   5  295.37   20.90
  -3  -4  -5  310.17   18.60
  -3   4   5  268.17   17.00
  -3   4  -5  298.67   16.60
  -3  -4   5  277.17   20.70
   3  -4  -5  274.17   16.50
   3   4   5  286.07   16.60
   3  -4  -5  312.67   19.30
   3  -4  -5  287.67   11.70
   3   4  -6  -20.10    8.10
   3  -4   6   12.30    8.90
  -3  -4  -6    6.90    6.90
  -3  -4   6    8.70    9.60
   3  -4  -6   -6.00    8.00
  -3   4  -6   -3.40    6.80
   3  -4  -6  -11.50    6.50
  -3  -4  -7   15.00    9.30
   3   4  -7   26.50   11.90
   3  -4   7   36.20   20.10
  -3  -4   7   13.60   17.50
   3  -4  -7   22.30    9.00
   4  -4   0  592.94   20.50
  -4   4   0  567.14   18.40
  -4   4   0  586.14   20.60
  -4  -4   0  578.14   21.80
  -4   4   0  606.94   21.90
   4   4   0  494.95   18.90
   4   4   0  600.64   20.60
  -4  -4   0  571.34   19.20
  -4  -4   0  598.24   20.60
   4  -4   0  570.64   18.50
  -4   4   1   50.29    5.50
   4   4  -1   43.40    4.40
  -4  -4  -1   48.20    4.40
  -4   4   1   54.49    4.70
   4  -4   1   44.60    4.00
  -4   4   1   43.00    3.70
  -4  -4  -1   41.20    4.30
  -4  -4  -1   40.90    3.90
   4   4  -1   42.30    4.00
  -4  -4  -1   50.49    5.00
   4   4  -1   39.70    4.80
  -4  -4   1   39.80    4.60
  -4   4  -1   35.80    3.60
  -4   4  -1   32.00    3.80
   4   4   1   37.70    4.00
   4  -4  -1   42.20    3.90
   4   4   1   49.50    4.90
   4  -4  -1   47.50    4.40
  -4  -4   1   41.10    5.90
  -4  -4  -2 1601.24   52.29
  -4   4   2 1721.93   55.19
  -4  -4  -2 1665.03   52.59
   4  -4   2 1549.14   51.69
  -4  -4  -2 1721.63   54.99
   4   4  -2 1625.14   52.39
   4  -4   2 1584.84   51.69
  -4   4   2 1653.53   53.19
   4   4  -2 1681.03   52.69
   4   4  -2 1674.53   54.59
  -4   4  -2 1697.03   52.19
   4  -4  -2 1668.23   53.29
  -4   4  -2 1625.74   51.89
  -4  -4   2 1706.03   57.89
  -4  -4   2 1433.66   50.49
   4  -4  -2 1649.73   54.39
   4   4   2 1704.23   52.89
   4  -4  -2 1687.43   53.99
  -4  -4   2 1735.33   53.19
   4   4  -3    5.50    2.50
   4  -4   3    7.50    1.70
  -4  -4  -3   12.90    4.50
   4   4  -3    7.50    2.30
  -4  -4  -3   14.40    2.80
  -4  -4  -3    9.60    2.30
  -4   4   3    7.30    3.00
  -4   4   3   11.90    4.50
   4   4  -3   17.60    5.00
   4  -4  -3   11.50    4.70
   4   4   3    4.20    2.50
   4  -4  -3    5.20    2.80
  -4   4  -3    8.50    1.90
  -4  -4   3    9.60    2.60
   4  -4  -3   16.20    3.20
  -4   4  -3    9.30    3.30
  -4  -4   3   11.30    6.00
   4  -4  -3    4.40    3.60
  -4   4   4  252.97   14.70
  -4   4   4  244.38   11.50
  -4  -4  -4  239.48   14.80
  -4  -4  -4  243.08    9.90
   4   4  -4  231.98   10.00
   4   4  -4  224.28   14.20
   4  -4  -4  256.07   11.80
   4  -4  -4  260.87   14.30
  -4   4  -4  272.67   13.90
   4  -4  -4  259.17   15.70
  -4  -4   4  258.37   17.80
  -4   4   5   60.89    8.50
   4   4  -5   72.79    9.80
  -4  -4  -5   57.09    9.30
   4  -4  -5   63.29    8.10
  -4   4  -5   74.79    8.60
   4   4   5   66.69    8.40
   4  -4  -5   61.69    5.20
  -4  -4   5   72.69   11.50
   4  -4  -5   58.29    9.40
   4  -4   6  104.89   14.30
   4   4  -6   89.89   11.90
  -4  -4  -6   97.39   12.40
   4  -4  -6  101.99   12.60
   4  -4  -6   96.29   10.90
  -4  -4   6  108.79   15.50
  -4  -4  -7   62.19   12.30
   4  -4   7   36.10   23.90
   4   4  -7   78.79   12.80
   4  -4  -7   62.09   12.60
  -4  -4   7   11.30   26.70
   5   4   0   69.89    4.30
   5  -4   0   76.79    3.90
  -5  -4   0   76.49    5.90
  -5  -4   0   78.19    6.90
   5  -4   0   78.69    5.80
   5   4   0   76.29    5.90
  -5   4   0   75.89    5.70
  -5  -4   0   76.69    4.40
  -5   4   0   82.89    7.30
   5  -4   1   49.50    4.80
   5  -4   1   43.00    2.60
  -5  -4  -1   42.50    4.60
  -5   4   1   40.40    4.70
   5   4  -1   33.50    4.80
  -5  -4  -1   44.60    4.60
  -5   4   1   53.29    6.10
   5   4  -1   47.30    4.90
  -5  -4  -1   45.90    5.20
  -5   4  -1   43.10    4.00
   5   4   1   39.80    4.40
   5  -4  -1   37.70    3.90
  -5  -4   1   40.70    4.50
  -5  -4   1   41.40    6.80
  -5   4  -1   41.70    4.40
   5  -4  -1   30.40    4.30
   5   4  -2  111.39    6.80
  -5   4   2   95.49    7.90
   5  -4   2  104.09    5.90
  -5   4   2   99.19    7.00
   5   4  -2   89.79    6.10
   5  -4   2   99.39    5.50
  -5  -4  -2   92.09    5.90
   5   4  -2   97.69    7.60
  -5  -4  -2   96.79    6.30
  -5  -4  -2  114.09    8.20
  -5  -4   2   93.69    9.50
   5  -4  -2   98.99    6.90
   5  -4  -2  101.99    7.30
  -5   4  -2   94.09    5.60
   5   4   2  101.39    6.40
   5  -4  -2  102.79    6.80
  -5  -4   2  102.49    6.70
  -5   4  -2  111.69    6.20
  -5  -4  -3  760.12   26.20
   5   4  -3  760.42   29.70
   5   4  -3  672.63   26.10
   5  -4   3  746.63   25.10
  -5   4   3  773.72   30.20
  -5   4   3  766.72   27.20
  -5  -4  -3  778.42   30.00
  -5  -4  -3  702.13   25.80
   5   4  -3  796.62   26.90
   5  -4  -3  787.22   28.20
   5  -4  -3  768.12   29.00
   5  -4  -3  809.02   31.10
  -5  -4   3  844.12   34.60
  -5   4  -3  741.43   26.00
   5   4   3  779.42   27.40
  -5  -4   3  786.92   27.80
  -5   4  -3  779.12   26.30
  -5  -4  -4   18.60    6.20
  -5   4   4    0.60    3.10
  -5  -4  -4    5.80    2.70
   5   4  -4   -1.50    5.20
  -5   4   4   11.40    5.80
   5   4  -4    6.00    2.90
   5  -4  -4    8.20    6.10
  -5  -4   4   12.20    7.90
   5  -4  -4    6.10    4.20
   5  -4  -4    5.80    3.50
   5   4  -5  184.58   14.10
   5   4  -5  152.48    7.60
  -5   4   5  160.18   13.40
  -5  -4  -5  162.18   13.80
   5  -4  -5  178.38   12.60
  -5  -4   5  168.18   16.30
   5  -4  -5  193.68   15.00
   5  -4  -5  168.38    9.50
  -5  -4  -6  283.37   20.20
   5   4  -6  258.67   19.00
   5  -4   6  290.47   22.80
   5  -4  -6  254.47   19.30
  -5  -4   6  229.78   21.20
   5  -4  -6  245.28   16.40
   5   4  -7   43.90   11.40
   5  -4   7   16.70   28.10
  -5  -4  -7   48.70   11.80
  -5  -4   7   69.99   22.80
   5  -4  -7   63.29   13.00
  -6   4   0  802.92   28.70
   6   4   0  808.52   28.80
   6   4   0  690.03   26.40
  -6  -4   0  827.72   30.70
   6  -4   0  830.52   26.50
  -6  -4   0  791.82   26.60
   6  -4   0  817.42   28.60
  -6  -4   0  820.02   28.80
  -6   4   0  867.61   31.00
   6  -4   1  386.46   15.10
  -6   4   1  373.86   17.00
  -6   4   1  342.27   15.30
   6   4  -1  322.27   14.80
  -6  -4  -1  339.37   14.70
  -6  -4  -1  370.36   16.30
  -6  -4  -1  354.26   15.10
   6   4  -1  354.76   15.80
   6   4   1  339.37   14.70
  -6  -4   1  344.47   17.30
   6  -4  -1  337.07   14.80
  -6  -4   1  331.57   14.70
  -6   4  -1  346.37   14.60
   6  -4  -1  343.17   14.00
   6   4  -2  636.84   25.30
  -6  -4  -2  652.63   25.30
   6  -4   2  654.73   23.00
   6   4  -2  665.33   24.10
  -6   4   2  663.43   24.50
  -6  -4  -2  607.14   23.20
  -6   4   2  645.74   26.30
   6  -4   2  581.64   21.70
  -6   4  -2  641.04   23.40
   6   4   2  662.53   24.20
  -6  -4   2  682.83   29.20
  -6  -4   2  682.43   24.80
   6  -4  -2  625.74   25.10
  -6   4  -2  659.33   23.90
   6  -4  -2  680.83   24.80
   6  -4  -2  670.33   24.90
   6   4  -3  589.94   25.20
  -6   4   3  580.64   25.70
  -6  -4  -3  561.24   25.00
  -6  -4  -3  587.34   21.70
  -6   4   3  580.64   22.80
   6   4  -3  571.34   22.20
   6  -4   3  587.34   20.70
   6   4   3  583.84   21.90
   6  -4  -3  591.14   22.90
   6  -4  -3  616.14   25.30
   6  -4  -3  565.94   22.40
  -6   4  -3  581.04   20.80
  -6  -4   3  567.34   27.80
  -6  -4   3  577.84   22.30
  -6   4  -3  541.75   20.50
  -6  -4  -4  348.67   19.00
  -6   4   4  306.77   15.00
  -6   4   4  328.57   18.80
  -6  -4  -4  324.77   13.70
   6   4  -4  335.97   18.40
   6   4  -4  340.97   14.60
  -6  -4   4  373.06   22.80
   6  -4  -4  354.76   19.70
   6  -4  -4  343.27   15.70
   6  -4  -4  342.57   16.90
   6   4  -5   46.60    4.60
  -6   4   5   41.60    8.60
   6   4  -5   52.09    8.70
  -6  -4  -5   62.19    9.70
   6  -4  -5   60.39    8.10
   6  -4  -5   66.19   10.30
   6  -4  -5   42.90    5.30
  -6  -4   5   61.19   12.20
   6   4  -6  149.29   14.50
  -6  -4  -6  153.08   15.70
   6  -4  -6  148.89   15.00
  -6  -4   6  153.08   18.30
   6   4  -7  131.29   15.10
   6  -4   7   89.49   28.20
  -6  -4  -7   95.89   14.70
  -6  -4   7   90.19   18.20
   6  -4  -7  101.19   15.00
   7  -4   0  829.02   29.10
  -7  -4   0  778.02   28.90
  -7   4   0  833.52   31.40
  -7  -4   0  798.82   31.20
   7  -4   0  776.82   26.60
   7   4   0  800.22   29.00
  -7  -4   0  749.33   26.50
  -7   4   0  781.12   28.80
  -7  -4  -1  317.47   13.60
   7   4  -1  300.37   14.50
   7   4  -1  305.17   14.30
  -7   4   1  287.77   15.50
  -7   4   1  298.17   14.30
   7  -4   1  301.77   13.70
  -7  -4  -1  277.27   14.80
  -7  -4  -1  298.47   13.90
   7   4   1  312.47   14.30
  -7   4  -1  299.57   13.80
   7  -4  -1  304.27   14.30
  -7  -4   1  310.47   17.10
   7  -4  -1  298.37   13.20
  -7  -4   1  305.17   14.40
  -7  -4  -2  657.73   26.70
  -7  -4  -2  655.93   26.20
   7   4  -2  664.03   26.80
   7   4  -2  697.33   25.80
  -7   4   2  666.53   28.20
  -7  -4  -2  666.23   25.10
   7  -4   2  688.53   24.90
  -7   4   2  687.13   26.20
   7  -4  -2  652.13   25.70
  -7  -4   2  695.53   25.80
  -7  -4   2  669.73   30.00
   7   4   2  661.03   25.20
  -7   4  -2  694.83   24.90
   7  -4  -2  639.84   25.70
  -7   4   3  370.66   17.00
  -7   4   3  370.56   19.90
   7   4  -3  370.96   18.70
  -7  -4  -3  378.46   16.10
   7  -4   3  378.96   15.40
  -7  -4  -3  381.66   18.80
   7   4  -3  391.96   16.80
  -7   4  -3  399.36   16.00
   7   4   3  378.26   16.40
  -7  -4   3  362.16   22.10
   7  -4  -3  386.26   17.30
   7  -4  -3  395.36   19.10
   7  -4  -3  378.76   16.90
  -7  -4   3  386.06   17.00
  -7   4   4  190.98   15.10
   7   4  -4  225.58   11.60
  -7  -4  -4  214.48   15.00
  -7  -4  -4  213.48   10.60
   7   4  -4  231.48   15.50
  -7   4   4  217.38   12.00
  -7  -4   4  212.28   18.10
   7  -4  -4  224.28   15.20
   7  -4  -4  204.88   12.20
   7  -4  -4  202.78   11.50
  -7   4  -4  197.88    9.10
   7   4  -5   42.20    8.30
  -7   4   5   27.50    8.20
   7   4  -5   45.50    5.10
  -7  -4  -5   32.60    8.40
   7  -4  -5   41.50    8.60
   7  -4  -5   39.90    5.60
   7  -4  -5   38.60    6.80
  -7  -4   5   43.50   11.30
  -7  -4  -6    2.00    8.90
   7   4  -6    8.10    7.90
   7  -4  -6    8.40    8.40
  -7  -4   6   -1.30    9.90
   7   4  -7  118.29   14.90
   7  -4   7  106.39   21.50
  -7  -4  -7   93.89   14.00
   7  -4  -7  141.29   16.70
  -8  -4   0  215.28   11.80
   8  -4   0  211.48    9.80
  -8  -4   0  222.48   13.90
  -8   4   0  219.68   11.80
  -8   4   0  234.88   13.70
   8  -4   0  225.18   12.00
   8   4   0  214.68   11.80
   8   4  -1  239.58   13.10
   8   4  -1  234.28   12.70
  -8  -4  -1  233.68   12.30
  -8   4   1  229.18   12.80
  -8  -4  -1  250.07   12.10
  -8  -4  -1  262.87   14.40
   8  -4   1  271.07   12.90
  -8   4   1  234.98   14.50
  -8  -4   1  286.57   16.80
   8  -4  -1  249.48   12.10
   8  -4  -1  248.88   13.20
   8   4   1  241.48   12.80
  -8   4  -1  267.37   13.10
  -8  -4   1  268.27   13.70
  -8  -4  -2  478.35   20.20
  -8  -4  -2  510.55   22.30
  -8   4   2  518.15   23.90
  -8   4   2  471.45   20.90
   8   4  -2  503.85   20.90
   8   4  -2  479.75   21.70
   8  -4   2  514.05   20.30
  -8  -4  -2  474.05   21.20
  -8  -4   2  500.15   20.80
   8  -4  -2  512.65   21.20
  -8   4  -2  510.25   20.20
   8   4   2  467.05   20.00
   8  -4  -2  452.45   20.50
  -8  -4   2  456.05   24.10
   8  -4   3  225.98   11.50
   8   4  -3  238.18   14.50
  -8   4   3  227.08   13.20
   8   4  -3  237.68   12.70
  -8  -4  -3  224.68   14.40
  -8   4   3  223.38   15.50
  -8  -4  -3  232.38   12.00
   8  -4  -3  249.18   13.60
  -8  -4   3  241.48   17.90
   8  -4  -3  235.58   12.60
   8  -4  -3  237.08   14.50
   8   4   3  237.48   12.50
  -8   4  -3  258.57   12.30
  -8  -4   3  243.68   13.30
  -8  -4  -4  128.59    8.40
  -8   4   4  139.89   13.40
  -8  -4  -4  137.29   12.20
  -8   4   4  121.29    9.30
   8   4  -4  121.19   11.70
   8   4  -4  123.59    9.10
   8  -4  -4  139.69    9.90
  -8   4  -4  132.69    7.70
  -8  -4   4  137.79   15.10
   8  -4  -4  126.49    9.40
   8  -4  -4  131.19   12.00
   8   4  -5   73.09    7.00
   8   4  -5   96.59   11.70
  -8  -4  -5   83.99   11.20
  -8   4   5  101.09   12.80
   8  -4  -5   86.79   11.60
   8  -4  -5  107.29    8.60
  -8  -4   5  113.79   15.20
  -8  -4  -6  102.59   13.40
   8   4  -6  117.19   14.10
   8  -4  -6   85.19   13.50
  -8  -4   6   81.09   15.20
   8   4  -7   -9.30   11.70
  -8  -4  -7   11.50   11.20
  -8  -4   7    0.80   27.30
   8  -4  -7   -2.40   20.80
  -9   4   0  735.43   28.30
  -9  -4   0  696.93   30.40
   9   4   0  729.53   28.10
   9  -4   0  721.63   25.50
   9  -4   0  761.22   28.40
  -9   4   0  696.53   30.30
  -9  -4   0  669.53   27.80
   9   4  -1  371.06   18.00
  -9  -4  -1  398.66   19.50
  -9  -4  -1  385.76   16.50
  -9   4   1  353.96   19.50
   9   4  -1  357.26   17.30
  -9   4   1  379.96   17.50
  -9  -4  -1  348.57   16.90
   9  -4   1  349.07   14.20
   9  -4   1  385.26   17.30
  -9   4  -1  370.56   17.20
   9   4   1  377.06   17.20
   9  -4  -1  373.86   16.30
  -9  -4   1  373.16   21.10
  -9  -4   1  356.66   17.30
   9  -4  -1  380.86   17.70
   9   4  -2  507.15   21.80
  -9   4   2  484.15   24.20
  -9  -4  -2  494.25   21.10
  -9  -4  -2  482.95   22.90
   9   4  -2  495.45   22.50
  -9   4   2  468.05   21.50
   9  -4   2  491.75   20.70
  -9  -4  -2  497.95   21.90
  -9   4  -2  536.35   21.70
   9  -4  -2  501.95   22.20
  -9  -4   2  511.35   26.50
   9  -4  -2  474.95   21.50
   9   4   2  512.95   21.70
  -9  -4   2  501.05   22.00
  -9   4   3  381.26   21.50
   9  -4   3  395.46   17.20
  -9   4   3  394.56   19.00
   9   4  -3  375.36   18.20
  -9  -4  -3  380.16   17.60
  -9  -4  -3  400.66   20.40
   9   4  -3  376.26   20.10
   9  -4  -3  385.66   20.00
  -9  -4   3  394.36   23.70
   9   4   3  415.36   18.20
   9  -4  -3  383.46   18.90
  -9   4  -3  407.96   17.70
   9  -4  -3  374.46   17.50
  -9  -4   3  397.36   18.80
  -9   4   4   15.30    8.00
  -9   4   4    9.00    4.80
  -9  -4  -4   26.40    7.50
   9   4  -4   18.30    5.00
   9   4  -4   17.00    7.10
   9  -4  -4   29.00    7.60
   9  -4  -4   19.50    5.20
  -9   4  -4   18.30    4.30
   9  -4  -4   17.90    5.50
  -9  -4   4   23.60    9.80
  -9   4   5   19.60    8.90
   9   4  -5   29.90    6.00
  -9  -4  -5   37.30    5.00
   9   4  -5   33.20    8.30
  -9  -4  -5   26.40    9.10
  -9  -4   5   22.00   10.90
   9  -4  -5   39.40    9.60
   9  -4  -5   43.50    6.70
   9   4  -6    6.60    8.40
  -9  -4  -6   14.40    9.00
  -9  -4   6   27.80   14.50
   9  -4  -6   24.20    9.30
  10  -4   0 1080.09   37.80
 -10   4   0 1085.69   43.40
 -10  -4   0 1113.49   40.90
  10   4   0 1181.18   41.40
  10  -4   0 1098.79   40.70
 -10  -4   0 1146.99   44.20
 -10   4   0 1076.89   40.60
 -10   4   1  257.47   14.40
  10  -4   1  252.37   13.90
  10   4  -1  246.08   14.10
 -10  -4  -1  257.67   14.20
 -10   4   1  265.37   16.60
  10   4  -1  251.37   14.70
  10  -4   1  228.38   11.00
 -10  -4  -1  240.98   15.90
 -10  -4   1  241.78   14.00
  10  -4  -1  232.78   12.30
  10  -4  -1  238.48   14.00
  10   4   1  217.98   13.30
 -10   4  -1  222.48   13.10
 -10  -4   1  236.28   16.60
  10   4  -2  619.64   26.50
 -10  -4  -2  643.94   26.70
  10  -4   2  610.54   25.90
 -10   4   2  594.84   26.70
 -10  -4  -2  690.93   29.20
 -10  -4  -2  648.04   26.20
  10   4  -2  635.74   27.70
 -10   4   2  655.83   30.40
  10  -4  -2  678.73   27.10
 -10  -4   2  657.43   31.80
 -10  -4   2  629.14   26.70
  10  -4  -2  624.74   26.90
 -10   4  -2  625.44   26.20
  10   4   2  632.44   26.30
 -10   4   3  172.88   12.00
  10   4  -3  160.28   12.80
  10  -4   3  140.09    9.90
 -10  -4  -3  157.28   10.60
 -10   4   3  164.68   14.40
  10   4  -3  143.79   11.30
 -10  -4  -3  118.39   11.80
  10   4   3  129.79   10.30
  10  -4  -3  154.08    9.90
  10  -4  -3  162.08   11.80
  10  -4  -3  161.88   11.90
 -10  -4   3  128.69   10.60
 -10  -4   3  173.28   16.40
 -10   4  -3  162.58   10.70
 -10  -4  -4  175.08   11.00
  10   4  -4  167.48   12.10
 -10  -4  -4  180.98   14.70
  10   4  -4  193.18   14.90
 -10   4   4  180.58   15.90
  10  -4  -4  185.38   14.70
 -10   4  -4  166.38   10.30
  10  -4  -4  192.28   12.90
 -10  -4   4  180.08   18.00
 -10   4   5  124.89   15.20
  10   4  -5  129.99   13.90
 -10  -4  -5  140.49   14.40
  10   4  -5  122.09   10.00
 -10  -4  -5  133.89    8.90
 -10  -4   5  135.69   18.10
  10  -4  -5  136.89   11.10
  10  -4  -5  139.69   14.30
 -10  -4  -6   51.89   11.90
  10   4  -6   65.89   12.20
  10  -4  -6   36.30   11.00
 -10  -4   6   63.69   15.50
 -11  -4   0  169.98   12.30
 -11   4   0  187.78   14.60
 -11   4   0  184.68   12.50
  11   4   0  195.88   12.70
 -11  -4   0  192.38   14.60
  11  -4   0  194.78   13.00
  11  -4   0  202.38   10.70
 -11  -4  -1    8.50    4.90
  11  -4   1   10.00    5.00
  11  -4   1   14.60    3.60
  11   4  -1   26.50    6.40
 -11   4   1    6.70    5.60
 -11   4   1    9.10    6.40
  11   4  -1   13.20    5.40
 -11  -4  -1   18.50    6.90
 -11   4  -1    5.90    5.00
  11   4   1    1.80    5.00
  11  -4  -1    1.20    5.30
 -11  -4   1    2.00    7.60
  11  -4  -1   12.80    4.60
 -11   4   2   21.20    6.10
  11  -4   2    5.00    4.30
  11   4  -2   16.50    6.10
 -11  -4  -2    0.80    5.00
 -11  -4  -2    9.20    5.70
  11   4  -2    5.00    5.40
 -11   4   2   -1.90    6.90
 -11  -4   2   -2.90    8.00
  11  -4  -2   -7.40    5.10
 -11   4  -2    9.30    5.40
  11   4   2    0.00    4.90
  11  -4  -2    7.50    5.30
 -11  -4   2   -3.70    5.60
 -11  -4  -3  452.45   21.00
  11   4  -3  427.76   21.60
 -11  -4  -3  479.45   23.70
 -11   4   3  475.85   22.80
 -11   4   3  501.65   27.20
  11   4  -3  437.76   23.50
  11  -4  -3  429.36   20.00
  11  -4  -3  471.85   23.40
 -11  -4   3  485.95   22.50
 -11   4  -3  484.65   21.50
 -11  -4   3  498.05   28.90
  11  -4  -3  482.15   23.00
  11   4   3  439.86   21.40
 -11  -4  -4  185.98   15.10
  11   4  -4  177.98   12.70
  11   4  -4  161.48   14.70
 -11   4   4  165.88   16.30
 -11  -4  -4  155.88   11.00
  11  -4  -4  149.49   12.30
  11  -4  -4  166.88   14.50
 -11  -4   4  186.98   19.80
 -11   4  -4  176.58   11.20
 -11   4   5   60.79   13.90
  11   4  -5   65.99   11.40
 -11  -4  -5   76.99    7.40
 -11  -4  -5   77.79   11.70
  11   4  -5   67.39    8.60
 -11  -4   5   47.60   14.40
  11  -4  -5   55.29   10.90
  11   4  -6    8.00   10.20
  11  -4  -6   23.00   17.00
  11  -4  -6   14.30   11.30
 -11  -4   6   -6.90   12.80
  12   4   0   32.60    6.40
  12   4   0   28.10    6.70
 -12   4   0   26.90    6.30
  12  -4   0   43.40    7.00
 -12  -4   0   27.60    6.40
  12  -4   0   24.30    4.70
 -12  -4   0   40.20    9.80
 -12   4   0   17.40    7.00
 -12   4   1  277.57   16.10
 -12  -4  -1  263.27   15.80
  12  -4   1  299.07   16.40
  12  -4   1  245.78   12.50
 -12   4   1  262.47   18.00
 -12  -4  -1  283.87   18.40
  12   4  -1  263.97   16.10
  12   4  -1  265.07   16.10
  12  -4  -1  269.07   14.60
 -12  -4   1  275.07   19.60
 -12   4  -1  277.77   16.00
  12  -4  -1  263.47   15.90
 -12  -4   1  246.18   15.80
  12   4   1  264.97   16.10
 -12  -4  -2    3.10    6.10
  12  -4   2   14.20    5.90
 -12   4   2   19.50    6.60
 -12   4   2   21.90    8.00
  12   4  -2    4.30    6.20
 -12  -4  -2   11.20    5.60
  12   4  -2   -0.60    5.40
 -12   4  -2   12.40    6.10
  12  -4  -2    8.20    5.60
  12  -4  -2    5.50    6.00
 -12  -4   2    4.90    9.00
  12   4   2   12.80    5.70
 -12  -4   2    6.80    5.80
 -12  -4  -3  113.79   10.20
  12   4  -3  123.29   12.30
 -12   4   3   96.09   10.50
 -12   4   3  119.99   14.20
  12   4  -3  108.99   10.90
  12  -4  -3   92.49   10.60
 -12  -4   3   96.29   10.10
 -12  -4   3  111.19   10.50
  12  -4  -3  112.49   11.00
 -12  -4   3  112.99   15.40
  12   4   3  105.89    9.80
 -12   4  -3  110.89    9.80
  12   4  -4   24.70    8.40
  12   4  -4   15.80    6.50
 -12  -4  -4   31.90    6.70
 -12   4   4   22.00    9.80
  12  -4  -4   35.00    8.30
 -12   4  -4   24.70    6.30
 -12   4   5    9.60   13.80
  12   4  -5   32.30    7.70
 -12  -4  -5   24.00    9.40
  12   4  -5   15.90    9.00
  12  -4  -5   23.10    7.50
  12  -4  -5  -14.70   10.80
 -12  -4   5    9.50   13.30
  12   4  -6   47.50   12.00
  12  -4  -6   59.29   14.60
  12  -4  -6   61.39   13.90
 -12  -4   6   20.20   27.20
 -13  -4   0   27.90    7.10
 -13  -4   0   33.30    8.60
  13  -4   0   23.10    6.60
 -13   4   0   26.60    9.30
 -13   4   0   24.80    6.60
  13   4   0   32.40    7.50
  13   4   0   23.60    6.60
  13  -4   0   30.70    5.20
  13  -4   1  404.16   17.60
 -13  -4  -1  421.86   21.30
 -13  -4  -1  400.06   23.30
  13   4  -1  406.46   21.40
 -13   4   1  428.46   25.00
 -13   4   1  417.96   21.50
  13   4  -1  411.86   21.60
  13  -4   1  396.46   21.10
 -13  -4   1  426.66   25.70
  13  -4  -1  421.06   21.80
  13   4   1  425.06   21.70
 -13  -4   1  442.86   22.30
 -13   4  -1  402.46   21.20
  13  -4  -1  429.96   20.10
 -13  -4  -2  108.69   12.30
 -13   4   2  106.09   12.90
  13  -4   2   97.29    9.90
  13   4  -2   90.99   10.10
  13   4  -2   99.19   11.00
 -13  -4  -2  105.99   10.80
 -13   4   2   87.69   10.50
  13   4   2  103.99   10.40
  13  -4  -2   99.59   10.40
 -13  -4   2   97.39   15.00
 -13   4  -2   77.19    9.50
  13  -4  -2   90.89    9.50
 -13  -4   2  100.39   10.40
 -13   4   3   48.20    8.80
 -13  -4  -3   39.90    7.20
  13   4  -3   52.69    9.00
  13   4  -3   28.40    8.30
 -13   4   3   53.99   11.80
 -13  -4   3   49.10    8.40
 -13  -4   3   47.40   13.10
 -13   4  -3   51.09    8.10
  13  -4  -3   50.19    8.70
  13  -4  -3   47.00    8.80
 -13  -4   3   44.80    8.30
 -13   4   4   55.69   11.50
 -13  -4  -4   56.09    8.10
 -13  -4  -4   51.09    8.20
  13   4  -4   55.49    9.40
  13   4  -4   38.60    9.40
  13  -4  -4   51.49    9.80
 -13   4  -4   53.29    7.90
  13  -4  -4   44.90    9.10
  13   4  -5    2.70    8.40
  13   4  -5   14.00    8.90
 -13   4   5    7.40   15.30
 -13  -4   5   13.00   11.60
  13  -4  -5    0.30   11.20
  13  -4  -5   -5.90    6.80
  14   4   0  228.18   15.60
  14   4   0  224.38   15.40
 -14   4   0  245.48   19.10
 -14  -4   0  207.18   15.00
 -14   4   0  217.88   15.50
 -14  -4   0  235.88   18.60
  14  -4   0  231.68   16.00
  14  -4   0  217.88   12.80
 -14   4   1  244.98   18.80
  14   4  -1  272.67   17.10
  14   4  -1  256.67   17.00
  14  -4   1  264.17   16.90
 -14   4   1  258.87   17.10
 -14  -4  -1  252.17   16.40
 -14  -4  -1  246.88   18.90
  14  -4  -1  227.98   14.10
 -14   4  -1  237.58   15.70
 -14  -4   1  218.48   15.60
  14  -4  -1  242.18   16.30
  14   4   1  240.88   16.10
 -14  -4   1  253.17   19.60
  14   4  -2   42.40    8.80
 -14  -4  -2   34.10    8.70
 -14   4   2   39.00   10.00
 -14   4   2   43.30    8.90
  14  -4   2   32.20    7.90
  14   4  -2   39.70    8.00
 -14  -4  -2   40.70    8.60
 -14  -4   2   24.40    7.10
  14  -4  -2   38.70    8.90
  14   4   2   28.00    7.30
 -14   4  -2   39.80    8.70
  14  -4  -2   31.20    7.40
 -14  -4   2   52.99   13.20
 -14  -4  -3   16.70    6.60
 -14   4   3   13.60    8.70
  14   4  -3   32.40    7.90
 -14   4   3   21.00    7.10
  14   4  -3   22.50    8.50
  14  -4  -3   29.30    8.00
 -14   4  -3   28.90    7.70
 -14  -4   3   21.90    7.40
 -14  -4   3   21.10   11.60
  14  -4  -3   30.80    8.20
 -14   4   4  125.69   15.80
  14   4  -4   97.79   11.40
 -14  -4  -4  106.09   10.60
  14   4  -4   91.39   13.10
 -14   4  -4  128.09   11.40
  14  -4  -4  123.69   13.00
  14  -4  -4  126.49   13.60
 -14  -4   4  113.69   19.00
  14   4  -5   82.19   11.00
 -14   4   5   83.99   20.60
  14   4  -5  125.79   15.30
  14  -4  -5  111.29   15.00
 -14  -4   5   85.89   18.00
  14  -4  -5  102.69   12.20
  15   4   0  184.18   14.40
 -15   4   0  171.78   16.50
 -15  -4   0  198.88   14.90
  15   4   0  191.98   14.80
 -15  -4   0  163.38   16.30
 -15   4   0  183.38   14.70
  15  -4   0  160.48   11.40
  15  -4   0  173.08   14.50
  15   4  -1  233.58   17.20
 -15  -4  -1  226.98   16.10
 -15   4   1  231.18   16.90
  15  -4   1  234.18   16.40
 -15   4   1  227.48   19.10
  15   4  -1  241.08   17.20
 -15  -4  -1  229.08   18.50
  15  -4  -1  229.18   16.20
  15   4   1  203.88   15.40
 -15  -4   1  231.68   16.70
 -15   4  -1  202.88   15.50
  15  -4  -1  213.68   13.90
 -15  -4   1  224.98   19.20
 -15   4   2   41.50    9.20
 -15  -4  -2   57.09    9.50
  15   4  -2   50.09    9.50
  15   4  -2   43.10    9.20
 -15  -4  -2   40.00   10.50
 -15   4   2   40.20   10.60
  15  -4   2   49.99    8.70
  15   4   2   56.89    9.50
 -15  -4   2   42.10    8.90
 -15  -4   2   34.00    8.40
 -15   4  -2   37.70    8.40
  15  -4  -2   39.00    9.00
 -15  -4   2   65.39   14.20
  15  -4  -2   50.69    8.40
  15   4  -3   98.99   12.50
 -15   4   3   95.09   14.80
  15   4  -3  112.89   12.30
 -15   4   3  109.89   12.60
 -15  -4  -3  118.89   11.60
 -15  -4   3  105.99   12.20
 -15   4  -3  109.59   11.40
  15  -4  -3  125.69   12.80
  15  -4  -3  102.99   12.00
 -15  -4   3  119.99   17.10
  15   4  -4    7.70    8.90
 -15   4   4   15.50   10.20
  15   4  -4    7.30    7.90
 -15  -4  -4   12.30    9.80
  15  -4  -4   22.60   12.30
  15  -4  -4   11.00    8.70
 -15   4  -4    1.10    9.70
 -15  -4   4   14.20   12.50
  15   4  -5   34.60   12.40
  15   4  -5   53.49   12.40
 -15   4   5   37.60   24.70
  15  -4  -5   53.39   19.00
 -15  -4   5   26.90   17.70
  15  -4  -5   37.40   11.10
 -16   4   0   27.70    9.00
  16   4   0   49.80    9.70
  16   4   0   63.79   10.10
 -16  -4   0   40.60    9.30
 -16   4   0   66.79   11.70
 -16  -4   0   40.00   10.30
  16  -4   0   45.20    9.40
 -16   4   1   42.20    9.80
  16   4  -1   23.50    8.10
 -16  -4  -1   41.30    8.80
  16   4  -1   32.70    8.40
 -16   4   1   35.00   11.00
 -16  -4  -1   27.60   10.00
 -16   4  -1   37.50    8.70
  16   4   1   29.90    8.20
 -16  -4   1   27.10   10.50
  16   4   1   37.80    8.50
  16  -4  -1   14.50    7.70
 -16  -4   1   33.50    8.60
  16  -4  -1    9.80    8.80
 -16   4   2   64.89   13.10
  16  -4   2   73.89   10.70
  16   4  -2   99.09   12.00
 -16   4   2   79.79   12.00
 -16  -4  -2  101.79   11.70
  16   4  -2   83.49   12.20
  16   4   2  107.99   11.90
 -16  -4   2   92.49   14.60
  16  -4  -2   91.79   12.40
 -16   4  -2   82.19   10.90
  16  -4  -2   90.29   10.70
 -16  -4   2   61.89   10.40
  16   4  -3   58.19   10.40
 -16  -4  -3   69.79   10.90
 -16  -4  -3   74.19   10.90
 -16   4   3   65.89   13.30
  16   4  -3   48.30   11.10
 -16   4   3   73.69   11.30
 -16  -4   3   75.69   13.70
 -16   4  -3   88.09   11.70
  16  -4  -3  107.19   12.50
 -16  -4   3   84.29   16.00
  16  -4  -3   69.19   11.70
  16   4  -4   35.30   10.00
  16   4  -4   64.09   16.20
 -16   4   4   42.40   16.20
 -16  -4  -4   40.60   10.00
 -16  -4   4   46.90   15.30
  16  -4  -4   44.30   13.70
  16  -4  -4   46.90   17.70
 -16   4  -4   44.20   14.60
 -17   4   0   14.70    9.70
  17  -4   0   -7.20    7.70
 -17   4   0   -7.80    7.90
 -17  -4   0    5.60    7.00
  17   4   0    1.10    6.70
 -17  -4   0   14.10    7.60
  17   4   0   -3.20    7.20
 -17  -4   0   13.70   11.00
  17   4  -1    0.20    7.20
 -17   4   1   23.10    9.20
 -17  -4  -1   15.90    8.70
  17   4  -1   -8.10    7.50
 -17   4   1    7.30   10.20
  17  -4   1   11.60    7.90
 -17  -4  -1   13.00    9.90
  17  -4  -1   22.70    9.30
 -17   4  -1   16.50    8.50
 -17  -4   1   11.60    7.80
  17   4   1   27.10    8.90
  17   4   1   11.80    7.70
 -17  -4   1   -0.40    9.40
 -17  -4   1    4.10    7.40
 -17  -4  -2   56.99   10.20
  17   4  -2   42.00   10.30
 -17   4   2   32.70   11.40
 -17  -4  -2   51.89   10.00
  17   4  -2   52.79   10.40
 -17   4   2   37.80    9.40
  17   4   2   38.20   12.10
 -17  -4   2   39.10   13.50
 -17   4  -2   61.19   10.50
  17  -4  -2   41.00   10.00
 -17  -4   2   34.30    9.50
 -17  -4  -3   -3.10    7.40
 -17   4   3   38.70   15.70
 -17   4   3  -12.00   12.20
  17   4  -3   10.80   14.40
  17   4  -3   26.80   10.10
  17  -4  -3   10.60   14.00
 -17  -4   3   20.80   13.70
 -17   4  -3   28.40    9.90
 -17  -4   3   20.10   15.40
 -17   4   4   41.10   16.30
 -17  -4  -4   49.00   19.50
  17   4  -4   50.09   14.30
  17   4  -4   49.70   17.70
  17  -4  -4   65.09   17.70
 -17  -4   4   71.29   17.20
 -17   4  -4   49.60   19.90
  17  -4  -4   48.90   13.10
  18   4   0  246.58   19.00
 -18   4   0  219.48   18.00
 -18  -4   0  224.58   21.20
 -18  -4   0  220.18   18.10
  18   4   0  204.58   16.90
 -18   4   0  251.97   21.90
 -18  -4  -1   39.80   10.00
 -18   4   1   40.80   10.10
 -18  -4  -1   54.69   13.60
 -18   4   1   17.20   10.60
  18  -4   1   44.60   12.70
  18   4  -1   32.80    8.90
 -18   4  -1   43.10   10.50
 -18  -4   1   55.39   11.00
  18   4   1   32.70   15.70
  18   4   1   30.90   10.10
 -18  -4   1   38.00   12.20
 -18   4   2   33.90   11.50
 -18  -4  -2   11.40    8.60
  18   4  -2   16.10   13.30
  18   4  -2   20.10    9.20
 -18   4   2   15.90   11.40
 -18   4  -2   -1.00   10.80
 -18  -4   2   19.70   12.50
  18  -4  -2    8.50    8.30
 -18  -4   2   15.50   14.90
  18   4  -3   43.50   14.60
 -18   4   3    4.80   16.20
 -18   4   3   26.50   19.60
 -18  -4  -3   15.30   10.20
  18   4  -3   33.40   13.20
 -18   4  -3   28.50   18.30
 -18  -4   3   33.50   17.50
  18  -4  -3   43.60   14.10
  19   4   0   19.30   13.50
  19   4   0    6.40   14.60
 -19  -4   0   32.70   13.50
  19  -4   0   20.80   10.70
 -19   4   0    4.20   10.70
 -19  -4   0   11.90   12.30
 -19   4   0   -3.90    9.40
  19   4  -1    8.30   16.20
  19   4  -1    3.70    9.90
 -19  -4  -1    9.60   10.70
 -19  -4  -1   30.20   11.60
 -19   4   1   10.10    8.60
 -19   4   1    7.70   11.20
  19  -4   1   -2.60   17.60
 -19  -4   1    3.50   16.00
  19  -4  -1    5.10   12.10
  19   4   1  -12.90   22.60
  19   4   1    3.30   15.20
 -19  -4   1   32.80   14.00
 -19   4  -1   34.40   11.00
  19   4  -2   28.00   10.70
 -19   4   2    5.10   15.10
 -19  -4  -2   -7.90   10.10
 -19   4   2    6.60   11.80
  19   4  -2   13.30   11.00
  19  -4  -2   10.60   13.00
 -19  -4   2    6.00   12.00
 -19   4  -2   21.60    9.70
 -19  -4   2   28.20   17.20
  20   4   0  102.99   17.10
 -20   4   0  121.99   15.20
 -20  -4   0  140.69   16.10
  20  -4   0  129.29   15.50
 -20  -4   0  135.19   18.90
 -20   4   1   64.29   19.50
  20   4  -1   44.20   29.50
  20   4  -1   20.70   13.50
 -20  -4  -1   41.00   18.70
  20  -4   1   21.90   33.50
 -20  -4  -1   57.29   17.60
 -20   4   1   57.79   14.00
 -20  -4   1   70.69   20.10
  20  -4  -1   53.59   15.70
 -20  -4   1   87.59   13.30
  20   4   1   57.09   35.80
 -20   4  -1   71.69   13.20
   0   5   0   -0.40    2.30
   0   5   0   -1.10    2.00
   0  -5   0    4.50    2.10
   0  -5   0    2.00    2.40
   0   5   1 2537.45   78.19
   0   5  -1 2513.15   77.69
   0   5  -1 2549.24   77.59
   0   5  -1 2604.04   77.69
   0  -5  -1 2564.74   78.89
   0  -5   1 2656.93   77.79
   0  -5  -1 2426.56   77.99
   0   5   1 2446.86   78.59
   0  -5  -1 2482.45   77.99
   0  -5  -2   57.99    4.40
   0   5  -2   57.09    5.00
   0  -5  -2   59.99    4.20
   0  -5  -2   58.69    5.40
   0   5  -2   59.39    3.60
   0   5   2   59.99    4.40
   0  -5  -2   52.09    5.60
   0   5  -2   54.69    3.40
   0  -5   2   60.09    3.70
   0  -5  -3   84.89    5.30
   0  -5  -3   79.89    5.10
   0  -5   3   93.39    9.60
   0  -5  -3   77.29    7.10
   0   5  -3   76.79    6.80
   0  -5  -3   93.39    7.80
   0   5   3   87.79    5.40
   0   5   4  230.68   10.00
   0  -5  -4  238.28    9.90
   0  -5  -4  231.88   14.50
   0  -5   4  252.47   17.60
   0  -5  -4  242.88   14.10
   0   5   4  237.18   12.20
   0   5  -4  231.78   13.60
   0   5   5   31.80    6.10
   0  -5   5   38.70   10.30
   0  -5  -5   31.00    7.50
   0   5  -5   27.80    7.00
   0  -5  -5   27.00    6.70
   0  -5  -6   21.40    8.00
   0  -5  -6    7.00    7.40
   0   5  -6   19.90    7.40
   0  -5   6    4.60    9.00
   0  -5  -7   -1.90    8.30
   0  -5   7   15.50   12.20
   0   5  -7   11.70   13.50
   1  -5   0 2514.65   75.19
   1   5   0 2360.76   75.19
  -1  -5   0 2409.56   75.49
  -1   5   0 2481.25   75.29
   1   5   0 2478.35   75.29
  -1   5   0 2484.95   75.19
   1  -5   0 2436.06   75.09
  -1  -5   0 2387.26   75.19
  -1  -5   0 2387.36   75.19
  -1  -5  -1  170.98    7.90
  -1  -5  -1  165.58    7.70
   1   5  -1  188.08    7.80
  -1   5   1  184.08    8.30
  -1  -5  -1  181.78    8.60
   1  -5   1  177.58    7.50
   1   5  -1  185.38    7.80
   1   5  -1  185.88    8.00
  -1   5   1  175.88    8.10
  -1  -5   1  201.88    8.20
   1  -5  -1  188.48    9.00
   1   5   1  175.08    8.20
  -1   5  -1  190.78    7.90
  -1  -5   1  196.78   10.80
  -1   5  -1  190.08    7.40
   1  -5  -1  187.38    8.30
   1  -5  -1  187.08    8.40
   1  -5  -1  186.38    8.60
  -1   5  -1  182.68    7.70
  -1   5   2 1854.31   75.19
  -1  -5  -2 2141.59   65.69
   1  -5   2 2156.98   64.69
   1   5  -2 2066.89   64.89
   1   5  -2 2066.59   66.69
   1   5  -2 2162.28   64.99
  -1   5   2 2105.09   65.89
  -1  -5  -2 2130.69   65.59
  -1  -5  -2 2229.48   67.99
  -1  -5   2 2152.28   70.19
   1  -5  -2 2129.59   67.39
   1  -5  -2 2012.60   65.49
  -1   5  -2 2192.08   65.99
  -1  -5   2 2140.89   64.79
   1  -5  -2 2048.20   65.49
   1   5   2 2094.19   65.49
  -1   5  -2 2075.79   64.39
   1  -5  -2 2067.89   64.69
   1  -5  -2 2126.89   67.39
  -1   5  -2 2017.90   64.29
   1   5  -3  919.61   32.50
  -1  -5  -3  842.12   29.40
  -1   5   3  894.81   30.00
  -1  -5  -3  912.11   33.10
  -1   5   3  898.41   30.70
  -1  -5  -3  845.72   29.40
   1   5  -3  909.21   28.40
   1   5   3  826.82   28.60
  -1   5  -3  873.51   30.70
   1  -5  -3  799.22   28.60
   1   5   3  843.32   29.10
   1  -5  -3  886.41   32.20
   1  -5  -3  875.01   28.90
  -1  -5   3  855.91   34.90
  -1  -5   3  874.81   27.40
   1  -5  -3  849.41   31.60
  -1   5   4  191.78   11.00
  -1  -5  -4  188.68   12.60
  -1   5   4  184.18    8.80
   1   5  -4  194.98   12.60
  -1  -5  -4  185.18   12.40
  -1  -5  -4  180.98    8.20
   1  -5   4  202.58   15.50
   1   5   4  198.28    8.70
   1  -5  -4  202.08    9.00
   1  -5  -4  192.88   12.40
   1   5   4  201.58   11.10
  -1   5  -4  203.78   12.20
  -1  -5   4  192.18   15.70
   1  -5  -4  197.58   13.10
   1  -5   5  255.27   19.50
  -1  -5  -5  226.88   15.60
   1   5  -5  227.68   15.60
  -1   5   5  235.98   14.00
   1  -5  -5  242.98   16.50
  -1   5  -5  231.28   15.10
   1   5   5  218.68   13.60
  -1  -5   5  215.68   18.40
   1  -5  -5  235.28   15.00
   1  -5   6   48.00   11.90
  -1  -5  -6   24.50    8.60
   1   5  -6   50.89    9.70
  -1   5  -6   37.90    9.00
   1  -5  -6   51.89    9.70
  -1  -5   6   27.60   10.60
   1  -5  -6   51.89    9.10
   1  -5   7   68.19   15.90
   1   5  -7   45.10   12.10
  -1  -5  -7   52.69   11.70
  -1   5  -7   59.89   11.50
   1  -5  -7   40.30   10.10
  -1  -5   7   60.19   18.70
  -2  -5   0 3171.78   95.69
  -2   5   0 3128.39   96.09
   2  -5   0 3068.39   96.19
  -2  -5   0 3226.98   96.49
   2   5   0 2948.21   96.59
   2   5   0 3217.38   96.49
  -2   5   0 2985.30   96.19
   2   5   0 3341.27   96.49
  -2   5   0 3086.59   99.99
  -2  -5   0 3187.38   96.89
  -2   5   1  433.76   16.30
  -2   5   1  452.65   16.70
   2  -5   1  475.95   16.40
   2   5  -1  462.95   16.60
  -2  -5  -1  449.06   16.60
  -2  -5  -1  470.35   16.80
  -2   5   1  487.15   17.20
   2   5  -1  478.35   16.50
   2   5  -1  461.75   17.20
  -2  -5  -1  493.85   17.60
  -2   5  -1  455.85   16.20
   2  -5  -1  459.85   16.70
   2  -5  -1  479.95   16.80
  -2   5  -1  450.15   14.80
  -2   5  -1  473.85   16.20
   2   5   1  430.36   15.40
   2  -5  -1  460.15   16.50
  -2  -5   1  452.85   18.90
   2   5   1  465.55   16.80
  -2  -5   1  463.75   16.50
   2  -5  -1  471.15   16.90
   2  -5   2  242.48   10.30
  -2   5   2  246.48   10.60
  -2  -5  -2  247.88   12.20
   2  -5   2  261.37    9.60
  -2   5   2  252.37   10.80
  -2  -5  -2  246.88   10.40
   2   5  -2  245.88    9.90
   2   5  -2  258.57   11.80
  -2  -5  -2  232.48   10.00
   2   5  -2  259.17   10.10
   2  -5  -2  251.67   10.70
  -2  -5   2  287.77   10.80
  -2  -5   2  282.17   10.70
  -2   5  -2  260.17   10.70
   2  -5  -2  251.07   11.00
  -2   5  -2  267.07    9.90
   2   5   2  268.67   11.10
  -2   5  -2  272.57   10.10
   2  -5  -2  267.47   12.40
   2  -5  -2  245.38   10.90
  -2  -5   2  277.37   14.80
   2  -5  -2  254.47   12.20
  -2  -5  -3   41.40    6.00
  -2   5   3   33.00    4.20
   2   5  -3   31.60    2.80
  -2   5   3   34.80    3.90
  -2  -5  -3   35.40    3.60
   2   5  -3   36.30    5.30
  -2  -5  -3   31.30    3.20
   2   5  -3   37.10    3.10
  -2   5  -3   35.60    4.60
   2  -5  -3   37.30    4.00
   2   5   3   41.90    3.80
   2  -5  -3   31.10    4.90
  -2  -5   3   39.20    3.20
   2   5   3   34.70    4.00
   2  -5  -3   43.50    6.00
  -2  -5   3   20.70    6.40
   2  -5  -3   32.00    3.70
   2   5  -4   75.19    8.40
  -2   5   4   79.89    7.30
  -2  -5  -4   76.69    4.80
  -2  -5  -4   68.29    8.10
  -2   5   4   80.39    5.50
   2  -5  -4   75.89    7.90
   2  -5  -4   82.19    5.50
  -2   5  -4   88.49    7.80
   2   5   4   72.19    6.90
   2   5   4   77.89    4.90
   2  -5  -4   80.19    9.40
  -2  -5   4  104.29   11.80
  -2   5   5   66.09    8.10
   2  -5   5   69.49   11.50
   2   5  -5   67.79    9.30
  -2  -5  -5   81.89    9.80
  -2   5  -5   61.79    8.30
   2  -5  -5   60.49    9.70
   2   5   5   78.19    8.10
  -2  -5   5   51.89   10.80
   2  -5  -5   73.89    8.90
  -2  -5  -6  102.39   12.00
   2  -5   6  116.89   15.60
   2   5  -6  132.49   13.40
   2  -5  -6  111.19   11.80
  -2  -5   6  131.59   17.10
   2  -5  -6  115.69   13.30
  -2   5  -6  142.79   12.90
  -2  -5  -7   31.20   10.50
   2   5  -7   22.90   10.20
   2  -5   7   32.60   13.80
  -2  -5   7   -7.50   31.10
   2  -5  -7   22.10    9.30
   2  -5  -7   36.70   10.90
  -2   5  -7   38.00   11.50
   3   5   0  249.28   10.60
  -3  -5   0  252.27   10.60
  -3   5   0  219.38    8.30
   3   5   0  234.88   11.00
  -3  -5   0  253.07    9.60
   3  -5   0  244.88    8.40
   3  -5   0  247.28   11.00
   3  -5   0  262.17   10.50
  -3   5   0  253.77   10.50
  -3  -5   0  252.37   11.20
  -3  -5  -1 2087.59   65.89
   3   5  -1 2160.48   67.09
  -3   5   1 1980.40   65.69
  -3  -5  -1 2058.19   65.99
  -3  -5  -1 2134.69   66.19
  -3  -5  -1 2199.58   66.89
  -3   5   1 2115.89   66.49
   3   5  -1 2038.60   65.99
  -3   5   1 2135.99   66.59
   3  -5   1 2148.49   65.79
   3   5  -1 2160.98   66.19
   3   5   1 2254.07   67.99
  -3   5  -1 2092.49   67.19
   3  -5  -1 2304.57   68.69
  -3  -5   1 2242.58   67.89
   3  -5  -1 2164.98   67.99
   3   5   1 1831.82   70.49
  -3  -5   1 2328.07   71.19
  -3   5  -1 2113.59   67.29
   3  -5  -1 2140.99   67.39
   3  -5   2  226.58    9.30
  -3  -5  -2  248.38   11.90
  -3   5   2  252.87   11.30
   3   5  -2  224.58   11.40
  -3  -5  -2  230.88   10.20
   3   5  -2  225.28    9.80
  -3  -5  -2  244.38   10.10
   3   5  -2  239.78   10.10
   3  -5   2  221.48    9.40
  -3   5   2  226.68   10.50
   3   5   2  231.08   10.10
  -3  -5   2  238.58   10.00
  -3  -5   2  219.68    8.80
  -3  -5   2  222.28   13.50
  -3   5  -2  240.98    9.30
   3  -5  -2  217.88   10.40
   3  -5  -2  223.88   11.10
   3  -5  -2  225.48   11.30
  -3   5  -2  216.78    8.90
   3  -5  -2  221.98   10.10
  -3   5  -2  226.88    9.30
   3  -5  -2  217.48   10.10
  -3   5   3   20.70    4.30
  -3  -5  -3   14.70    2.80
  -3   5   3   19.60    3.50
   3  -5   3   18.30    2.00
  -3  -5  -3   12.40    2.40
  -3  -5  -3   22.40    5.40
   3   5  -3   12.50    2.50
   3   5  -3   12.80    4.40
   3   5  -3   14.60    2.50
  -3   5  -3   18.60    2.10
  -3   5  -3   17.00    1.90
   3  -5  -3   15.80    5.40
   3   5   3   18.60    3.10
   3  -5  -3   21.50    3.20
  -3   5  -3   11.70    3.40
   3  -5  -3   19.90    3.50
  -3  -5   3   22.70    7.20
  -3  -5   3   15.20    2.60
   3  -5  -3   25.70    4.50
  -3  -5  -4   57.39    7.70
   3   5  -4   48.70    6.90
   3   5  -4   39.00    3.30
  -3  -5  -4   46.60    3.80
  -3   5   4   49.60    4.80
  -3   5   4   47.80    6.50
   3  -5  -4   49.90    6.80
  -3  -5   4   48.80    9.20
   3  -5  -4   63.69    5.20
   3   5   4   52.39    6.00
  -3   5  -4   55.89    6.70
   3   5   4   50.49    4.10
   3  -5  -4   39.10    7.20
  -3  -5  -5   64.49    9.20
  -3   5   5   64.49    8.20
   3   5  -5   88.79   10.50
   3  -5   5   70.79   11.60
   3  -5  -5   69.59    5.40
   3  -5  -5   62.19    9.90
   3   5   5   79.09    8.40
  -3   5  -5   74.99    8.60
  -3  -5   5   82.09   13.10
   3  -5  -5   79.29    8.80
   3   5  -6  160.58   14.40
  -3  -5  -6  166.68   14.80
   3  -5   6  135.89   16.80
  -3  -5   6  133.89   16.70
  -3   5  -6  174.48   14.10
   3  -5  -6  141.29   13.50
   3  -5  -6  167.88   15.00
   3   5  -7  147.09   16.40
  -3  -5  -7  151.78   16.10
   3  -5  -7  136.69   15.30
   3  -5  -7  105.99   13.50
  -3  -5   7   88.79   18.20
  -4   5   0 4242.18  127.49
  -4  -5   0 4250.37  127.49
  -4   5   0 3782.02  127.59
   4   5   0 3975.60  132.69
   4  -5   0 4243.08  127.29
   4  -5   0 4063.19  128.29
  -4  -5   0 4175.38  128.69
  -4  -5   0 4290.27  126.09
   4   5   0 4318.67  127.59
  -4   5   1 1079.29   38.10
  -4   5   1 1027.20   36.40
   4   5  -1 1180.88   37.60
   4  -5   1 1116.49   36.90
   4   5  -1 1155.78   38.40
  -4  -5  -1 1173.88   37.70
  -4  -5  -1 1154.58   37.50
  -4   5   1 1121.69   37.60
   4   5   1 1087.89   37.60
  -4  -5   1 1155.98   37.40
   4  -5  -1 1171.28   36.80
   4  -5  -1 1126.69   37.50
  -4   5  -1 1091.29   36.90
   4   5   1 1136.99   37.50
  -4   5  -1 1108.99   36.70
  -4  -5   1 1126.39   40.20
  -4  -5  -2  897.71   30.50
   4   5  -2  910.71   30.60
  -4  -5  -2  960.40   33.00
   4   5  -2  906.71   32.40
  -4  -5  -2  869.91   30.30
   4   5  -2  856.61   30.30
  -4   5   2  882.61   31.10
   4  -5   2  889.91   29.20
  -4   5   2  952.20   32.20
   4  -5   2  858.91   29.60
  -4  -5   2  920.41   35.80
   4  -5  -2  913.81   31.60
  -4   5  -2  855.51   30.00
  -4  -5   2  941.91   31.30
   4  -5  -2  973.80   32.70
   4   5   2  946.71   31.30
   4  -5  -2  870.11   32.20
  -4   5  -2  909.61   30.40
  -4   5   3  793.52   28.10
  -4  -5  -3  733.93   26.70
   4   5  -3  699.13   26.50
   4   5  -3  785.12   30.20
  -4   5   3  803.22   29.80
  -4  -5  -3  772.12   26.90
   4  -5   3  763.52   25.60
   4   5  -3  842.72   27.40
  -4  -5  -3  840.62   31.20
   4  -5  -3  789.32   31.20
  -4   5  -3  834.72   26.80
   4  -5  -3  821.12   28.90
  -4  -5   3  835.42   28.40
   4   5   3  807.52   28.20
   4  -5  -3  755.92   28.70
   4  -5  -3  832.12   30.50
  -4  -5   3  841.52   35.20
  -4   5  -3  826.22   28.70
  -4  -5  -4  596.54   26.50
   4   5  -4  547.45   25.40
  -4  -5  -4  569.14   20.60
  -4   5   4  581.14   22.20
   4   5  -4  573.04   20.60
  -4   5   4  611.54   25.50
  -4  -5   4  621.54   31.20
  -4   5  -4  637.24   24.80
   4  -5  -4  620.74   27.60
   4  -5  -4  617.34   25.80
   4  -5  -4  601.54   23.10
   4   5  -5   27.50    7.80
  -4  -5  -5   37.90    8.30
  -4   5   5   35.50    6.90
   4  -5  -5   43.40    8.80
   4  -5  -5   28.30    6.60
  -4   5  -5   48.70    7.50
  -4  -5   5   32.40   10.70
   4  -5  -5   45.30    4.90
   4   5   5   25.70    8.20
   4   5  -6   -7.00    7.60
  -4  -5  -6   13.10    7.80
   4  -5   6   22.30   10.30
   4  -5  -6   -1.90    7.70
  -4  -5   6   11.70    9.40
  -4  -5  -7    4.80    9.30
   4   5  -7   13.90   11.40
   4  -5   7   -7.40   21.40
   4  -5  -7   -9.20    9.20
  -4  -5   7   26.50   19.10
  -5  -5   0   33.50    4.40
   5   5   0   30.10    3.00
  -5  -5   0   27.10    4.80
   5  -5   0   30.60    2.40
  -5   5   0   35.40    5.10
  -5   5   0   34.70    4.80
   5   5   0   42.10    4.70
   5  -5   0   32.30    4.50
  -5  -5   0   29.60    3.10
   5   5  -1  114.49    7.10
   5  -5   1  118.99    7.20
  -5   5   1  111.79    7.40
  -5  -5  -1  117.79    7.10
  -5   5   1  126.89    8.60
  -5  -5  -1  102.09    7.30
   5   5  -1  111.59    7.80
  -5  -5  -1  121.79    7.50
  -5  -5   1  127.19    7.60
  -5  -5   1  125.49    9.50
   5  -5  -1  105.19    6.50
  -5   5  -1  110.59    7.10
   5  -5  -1  119.29    7.30
   5   5   1  109.09    7.10
  -5   5   2  252.27   12.80
  -5  -5  -2  238.38   10.90
   5   5  -2  242.28   11.20
  -5  -5  -2  237.18   12.30
   5   5  -2  237.58   12.30
   5  -5   2  220.38   10.10
   5  -5   2  207.58    9.00
  -5   5   2  234.98   11.40
  -5   5  -2  222.38    9.90
  -5  -5   2  220.88   14.30
  -5  -5   2  237.18   11.00
   5   5   2  224.68   10.80
   5  -5  -2  214.78   10.80
   5  -5  -2  217.68   11.50
   5  -5  -2  238.58   11.60
  -5   5  -2  222.38   10.10
  -5  -5  -3  155.88   11.30
  -5   5   3  161.48   11.00
  -5  -5  -3  130.39    7.60
   5   5  -3  153.88   10.60
  -5   5   3  172.58    9.40
  -5  -5  -3  148.09    8.20
   5   5  -3  158.18    8.50
   5   5  -3  130.79    7.80
   5  -5   3  144.79    7.10
  -5  -5   3  183.68    9.50
  -5   5  -3  169.98    8.10
   5  -5  -3  176.58   10.60
   5  -5  -3  178.98    9.90
   5  -5  -3  181.38   11.50
  -5  -5   3  189.98   14.60
  -5   5  -3  161.98    7.90
   5   5   3  189.68    9.30
  -5  -5  -4 1082.79   42.00
  -5   5   4 1058.59   37.70
  -5   5   4 1098.99   41.40
   5   5  -4 1058.29   41.50
  -5  -5  -4 1101.59   36.30
   5   5  -4 1083.39   36.40
   5  -5  -4 1111.89   38.90
   5  -5  -4 1166.78   43.60
   5  -5  -4 1081.09   40.90
  -5  -5   4 1143.79   47.40
  -5   5   5  114.79   11.50
   5   5  -5  123.89   11.80
  -5  -5  -5  120.89   12.20
  -5  -5   5  112.09   14.70
   5  -5  -5  115.29   12.90
   5  -5  -5  111.39   10.20
   5  -5  -5  131.79    8.10
   5  -5   6   90.09   14.40
   5   5  -6   98.29   11.90
  -5  -5  -6  109.99   12.90
   5  -5  -6  116.79   14.00
  -5  -5   6   90.99   15.50
   5  -5  -6  109.99   11.70
  -5  -5  -7   15.40   10.00
   5   5  -7   25.50   10.60
   5  -5   7   17.70   19.30
   5  -5  -7    6.70   11.80
  -5  -5   7    9.20   13.00
   6   5   0 4300.77  133.89
   6  -5   0 4481.45  133.99
  -6  -5   0 4162.08  132.69
  -6   5   0 4381.46  135.89
  -6  -5   0 4376.16  136.19
  -6  -5   0 4314.77  133.99
   6  -5   0 4277.77  135.09
  -6   5   0 4329.17  133.99
  -6  -5  -1  385.06   16.70
   6   5  -1  339.37   16.00
  -6  -5  -1  342.57   15.00
  -6  -5  -1  354.06   15.20
  -6   5   1  367.36   15.90
  -6   5   1  373.96   17.10
   6   5  -1  333.67   15.10
   6  -5   1  362.06   15.00
   6  -5  -1  349.07   14.10
  -6  -5   1  362.86   18.20
  -6  -5   1  354.06   15.30
   6  -5  -1  354.06   15.40
   6   5   1  356.56   15.10
  -6   5  -1  345.57   14.90
   6  -5   2  200.08    8.90
  -6  -5  -2  232.48   12.50
   6  -5   2  237.48   10.80
  -6   5   2  217.38   11.70
  -6  -5  -2  229.48   11.20
   6   5  -2  236.68   11.50
  -6   5   2  215.08   12.90
   6   5  -2  232.88   12.70
   6  -5  -2  232.58   11.90
  -6  -5   2  243.78   11.90
  -6   5  -2  226.08   10.50
  -6  -5   2  240.18   15.40
   6  -5  -2  225.78   11.90
  -6   5  -2  247.48   11.20
   6  -5  -2  240.08   11.90
   6   5   2  227.98   11.50
  -6   5   3  155.78    9.40
  -6  -5  -3  151.68    8.70
   6   5  -3  158.58   11.10
  -6  -5  -3  166.48   11.50
   6   5  -3  171.88    9.50
  -6   5   3  159.18   11.90
   6  -5   3  157.78    8.10
   6  -5  -3  172.28   10.00
  -6   5  -3  151.58    8.10
   6  -5  -3  159.38   11.20
   6   5   3  165.88    9.40
  -6  -5   3  178.68   15.10
   6  -5  -3  189.68   10.90
  -6  -5   3  183.58   10.00
  -6   5  -3  195.88    9.00
   6   5  -4  622.34   27.90
  -6   5   4  616.14   27.90
  -6  -5  -4  603.64   22.60
  -6   5   4  605.54   24.10
   6   5  -4  603.14   23.20
  -6  -5  -4  650.53   28.40
   6  -5  -4  659.83   28.90
   6  -5  -4  639.94   24.90
  -6  -5   4  614.44   32.30
   6  -5  -4  649.34   26.70
   6   5  -5  167.58   13.60
  -6  -5  -5  165.08   13.90
   6   5  -5  156.38    8.50
  -6   5   5  146.39   13.10
   6  -5  -5  159.48    9.70
   6  -5  -5  171.48   12.60
  -6  -5   5  170.48   17.40
   6  -5  -5  159.38   14.40
  -6  -5  -6   95.99   13.10
   6   5  -6   92.89   12.50
  -6  -5   6   95.49   15.30
   6  -5  -6  113.79   13.90
   6   5  -7   12.00    9.70
  -6  -5  -7    8.10    9.50
   6  -5   7  -19.60   24.90
  -6  -5   7   -6.80   24.70
   6  -5  -7    5.40   10.60
   7  -5   0  387.26   14.90
  -7   5   0  453.25   19.90
  -7  -5   0  419.76   15.60
  -7  -5   0  407.86   17.70
  -7   5   0  430.36   17.80
  -7  -5   0  436.66   19.90
   7  -5   0  404.36   17.60
   7   5   0  418.86   17.90
  -7  -5  -1  220.88   11.10
   7  -5   1  222.98   11.30
   7  -5   1  216.58    8.40
  -7   5   1  243.88   12.40
   7   5  -1  238.28   12.70
  -7  -5  -1  236.88   12.90
  -7   5   1  234.48   13.50
   7   5  -1  218.98   11.70
  -7  -5  -1  196.18   11.20
  -7   5  -1  219.78   11.40
  -7  -5   1  238.58   14.80
  -7  -5   1  209.48   11.50
   7   5   1  213.08   11.40
   7  -5  -1  218.08   10.50
   7  -5  -1  244.48   12.10
   7  -5   2  128.59    6.80
   7  -5   2  170.28    9.10
   7   5  -2  147.19   10.70
  -7  -5  -2  160.98   10.10
  -7   5   2  152.88    9.80
   7   5  -2  163.28    9.70
  -7  -5  -2  138.99    8.90
  -7  -5  -2  160.98   10.50
  -7   5   2  171.78   11.90
   7   5   2  154.78    9.40
  -7   5  -2  162.08    9.30
   7  -5  -2  167.38   10.30
   7  -5  -2  162.88   10.00
  -7  -5   2  167.38   10.00
  -7  -5   2  152.78   12.90
  -7  -5  -3  308.07   13.90
   7   5  -3  291.57   14.30
   7  -5   3  280.87   12.80
  -7   5   3  299.17   14.80
  -7   5   3  307.27   17.70
  -7  -5  -3  303.47   16.40
   7   5  -3  275.27   16.10
   7  -5  -3  292.67   14.50
   7   5   3  291.97   13.80
   7  -5  -3  287.17   14.40
   7  -5  -3  283.97   15.60
  -7  -5   3  277.77   19.10
  -7  -5   3  282.57   13.90
  -7   5  -3  276.47   12.60
  -7  -5  -4   53.49    5.30
  -7   5   4   43.40    8.30
  -7  -5  -4   47.10    7.90
   7   5  -4   40.40    7.90
   7   5  -4   60.39    6.00
  -7   5   4   39.00    5.90
  -7  -5   4   51.39   11.50
   7  -5  -4   44.80    6.30
   7  -5  -4   60.49    8.80
   7  -5  -4   52.49    6.70
  -7   5  -4   49.30    4.50
  -7   5   5  215.88   16.50
   7   5  -5  244.38   16.80
   7   5  -5  211.88   11.10
  -7  -5  -5  208.58   16.40
   7  -5  -5  232.18   14.70
   7  -5  -5  221.08   12.40
  -7  -5   5  215.38   19.70
   7  -5  -5  236.08   17.40
  -7  -5  -6  128.99   15.00
   7   5  -6  107.79   14.10
  -7  -5   6   81.19   14.90
   7  -5  -6   83.49   12.50
   7   5  -7  159.78   17.20
  -7  -5  -7  161.48   18.10
   7  -5   7  166.78   26.90
  -7  -5   7  146.69   26.80
   7  -5  -7  207.68   19.80
   8   5   0  273.47   14.00
  -8   5   0  302.67   16.50
   8  -5   0  299.87   14.40
   8  -5   0  281.57   11.60
  -8  -5   0  277.47   11.70
  -8  -5   0  279.27   14.20
  -8  -5   0  282.57   16.50
  -8   5   0  286.77   14.20
  -8   5   1    7.20    4.40
  -8  -5  -1    4.50    3.60
   8   5  -1    5.00    4.60
  -8  -5  -1    3.80    4.20
   8  -5   1    3.60    3.40
  -8  -5  -1    8.10    3.50
   8  -5  -1   11.30    3.30
  -8  -5   1    8.80    4.50
  -8  -5   1    4.00    5.60
  -8   5  -1    9.70    4.20
   8  -5  -1    4.00    4.00
   8   5   1   15.50    4.30
  -8   5   2  126.99    9.30
  -8  -5  -2  123.79    9.20
   8  -5   2  129.09    8.70
   8   5  -2  125.69   10.10
  -8  -5  -2  120.49    8.90
  -8   5   2  142.29   11.50
   8   5  -2  127.49    9.40
  -8  -5  -2  128.99    9.70
   8  -5  -2  129.19    9.10
   8  -5  -2  107.59    8.40
  -8   5  -2  109.79    8.20
  -8  -5   2  114.59    8.80
   8   5   2  117.79    8.80
  -8  -5   2   95.99   11.00
   8  -5   3   46.50    5.40
  -8   5   3   54.09    8.50
  -8  -5  -3   59.69    8.20
  -8  -5  -3   62.29    6.20
  -8   5   3   57.49    7.10
   8   5  -3   58.09    7.80
   8   5  -3   46.70    6.30
  -8   5  -3   60.89    5.90
   8  -5  -3   54.09    7.60
   8  -5  -3   67.99    7.30
   8  -5  -3   50.69    6.10
   8   5   3   60.89    6.40
  -8  -5   3   60.29   10.80
   8   5  -4   53.39    8.70
  -8  -5  -4   48.30    8.90
  -8  -5  -4   48.30    5.70
  -8   5   4   46.90    9.20
  -8   5   4   42.40    6.30
   8   5  -4   57.69    6.60
  -8  -5   4   71.49   12.00
   8  -5  -4   42.50    6.40
   8  -5  -4   52.79    9.40
  -8   5  -4   45.10    4.60
   8  -5  -4   48.00    6.80
   8   5  -5   59.89    9.90
  -8   5   5   46.10    9.70
   8   5  -5   36.50    5.80
  -8  -5  -5   51.49    5.30
  -8  -5  -5   36.40    9.00
  -8  -5   5   64.69   12.70
   8  -5  -5   60.59    7.90
   8  -5  -5   52.39    6.80
   8  -5  -5   64.09   11.00
   8   5  -6   25.10    9.80
  -8  -5  -6   47.50   10.70
  -8  -5   6   48.80   13.00
   8  -5  -6   55.59   11.40
  -8  -5  -7    4.10   10.20
   8   5  -7    3.20   11.20
   8  -5   7   23.60   27.10
  -8  -5   7    0.80   25.50
   8  -5  -7   17.70   12.00
   9   5   0    8.00    4.40
  -9  -5   0   11.10    5.80
   9  -5   0   16.70    3.20
  -9  -5   0   -1.90    4.10
   9  -5   0   10.50    4.80
  -9   5   0   15.00    5.00
  -9   5   0    6.50    4.60
  -9   5   1   11.80    4.90
   9  -5   1   11.30    2.50
   9   5  -1   15.40    5.10
   9   5  -1    6.00    4.80
  -9   5   1   16.10    6.20
  -9  -5  -1   10.00    4.60
   9  -5   1    5.90    4.30
  -9  -5  -1   16.00    5.60
  -9  -5  -1    5.60    3.30
  -9   5  -1   11.20    4.40
  -9  -5   1   22.40    5.60
   9  -5  -1    9.70    3.70
   9   5   1    0.50    4.50
   9  -5  -1    3.50    4.30
   9   5  -2  516.05   22.20
  -9  -5  -2  520.15   22.10
  -9   5   2  553.14   25.80
   9   5  -2  512.65   23.70
  -9  -5  -2  493.25   22.40
  -9  -5  -2  542.85   24.20
   9  -5   2  521.15   21.70
  -9   5   2  474.35   22.20
   9   5   2  536.15   22.60
   9  -5  -2  506.55   22.60
  -9   5  -2  547.95   22.40
   9  -5  -2  533.55   22.40
  -9  -5   2  527.75   27.10
  -9  -5   2  511.05   22.60
   9  -5   3    0.80    3.60
   9   5  -3    6.20    5.50
  -9   5   3    2.40    4.40
  -9  -5  -3   -4.10    5.50
   9   5  -3    7.80    4.70
  -9  -5  -3    5.20    4.20
  -9   5   3   -1.30    6.30
   9   5   3    9.40    4.50
   9  -5  -3    8.00    6.00
  -9  -5   3    5.00    4.80
  -9  -5   3   -0.20    7.70
   9  -5  -3    2.30    3.80
   9  -5  -3    4.20    5.00
  -9   5  -3    6.10    4.30
   9   5  -4   37.70    7.60
  -9  -5  -4   34.30    8.70
  -9  -5  -4   56.69    6.30
  -9   5   4   45.60    9.30
  -9   5   4   38.70    6.50
   9   5  -4   48.00    6.90
  -9  -5   4   50.69   11.80
   9  -5  -4   51.99    9.10
   9  -5  -4   48.60    6.70
   9  -5  -4   51.19    7.00
  -9   5  -4   48.30    5.60
  -9   5   5    6.40    7.90
   9   5  -5   23.30    5.40
  -9  -5  -5   34.10    9.50
   9   5  -5   19.80    8.20
  -9  -5  -5   16.40    6.90
  -9  -5   5   36.30   13.10
   9  -5  -5   19.90    5.90
  -9  -5  -6    3.90    8.80
   9   5  -6   -0.50    9.20
  -9  -5   6  -13.60   12.30
   9  -5  -6   -7.00    8.40
 -10  -5   0   83.39    8.60
 -10  -5   0  115.49   11.30
  10  -5   0  124.49   10.00
 -10   5   0  109.89    9.60
  10   5   0  117.09    9.80
 -10   5   0  121.19   11.20
  10  -5   0  107.99    6.90
  10  -5   1  300.67   15.70
 -10   5   1  318.77   18.60
 -10  -5  -1  303.37   17.70
  10   5  -1  293.37   16.10
 -10  -5  -1  296.27   15.60
  10   5  -1  273.27   16.00
  10  -5   1  298.37   12.20
 -10   5   1  312.37   16.50
 -10  -5  -1  293.87   14.40
 -10  -5   1  290.97   16.20
  10  -5  -1  321.47   16.90
  10   5   1  335.37   16.60
 -10   5  -1  311.77   16.30
 -10  -5   1  316.07   19.40
  10  -5  -1  314.47   14.80
 -10   5   2  126.59   10.50
  10   5  -2  132.89   10.50
 -10  -5  -2  108.99    9.40
  10   5  -2  109.69   10.80
 -10   5   2  130.39   12.40
 -10  -5  -2  134.39   11.30
  10  -5   2  131.49    9.80
 -10  -5  -2  120.19    9.90
  10  -5  -2  133.99   10.70
 -10   5  -2  132.29    9.90
  10   5   2  118.69    9.70
 -10  -5   2  121.09   10.30
 -10  -5   2  121.69   13.30
  10  -5  -2  117.59    9.30
 -10   5   3    6.80    6.40
 -10  -5  -3    6.80    4.60
 -10  -5  -3    0.70    6.20
  10   5  -3    1.90    5.30
  10  -5   3    8.70    4.80
  10   5  -3    7.90    4.70
  10  -5  -3    5.10    4.30
 -10  -5   3   15.20    5.30
 -10  -5   3   22.90    8.90
  10  -5  -3   12.30    6.40
 -10   5  -3    8.30    4.80
  10  -5  -3   11.60    5.70
  10   5  -4  106.89    9.90
 -10  -5  -4  122.29    9.20
 -10  -5  -4  126.19   12.50
  10   5  -4  115.39   12.00
 -10   5   4  130.69   13.50
 -10   5  -4  126.49    8.90
  10  -5  -4  125.69   10.90
  10  -5  -4   95.49    8.90
 -10  -5   4  133.79   15.80
  10  -5  -4   98.19   11.70
  10   5  -5    2.90    4.80
 -10   5   5   -5.20    8.30
 -10  -5  -5    1.70    5.90
 -10  -5  -5    6.90    7.70
  10   5  -5    1.70    7.10
  10  -5  -5   21.60    8.50
  10  -5  -5   -4.20    5.60
 -10  -5   5    1.00   10.40
  10   5  -6   98.19   13.60
 -10  -5  -6   69.19   12.10
 -10  -5   6   56.69   16.20
  10  -5  -6   57.29   11.50
 -11   5   0   79.39    8.50
 -11   5   0   94.49   10.80
  11  -5   0   82.89    8.50
 -11  -5   0   85.99    8.90
  11  -5   0   86.69    6.50
 -11  -5   0   85.49   10.50
  11   5   0   78.59    8.60
  11   5  -1  346.27   18.80
 -11  -5  -1  327.57   17.60
  11  -5   1  340.57   14.20
  11  -5   1  335.67   17.60
  11   5  -1  355.56   18.20
 -11   5   1  388.36   21.70
 -11  -5  -1  348.87   20.00
 -11   5   1  350.46   18.50
  11  -5  -1  349.96   16.50
  11   5   1  386.46   18.90
 -11  -5   1  383.26   22.60
 -11   5  -1  350.86   18.20
  11  -5  -1  322.37   18.10
 -11  -5   1  368.06   18.80
 -11  -5  -2   79.59    8.60
  11  -5   2   70.99    8.30
 -11  -5  -2   80.39    9.60
 -11  -5  -2   86.69    9.10
  11   5  -2   87.19    9.40
 -11   5   2   77.89    9.00
 -11   5   2   74.89   10.30
  11   5  -2   83.69   10.10
 -11  -5   2   70.49   11.70
  11  -5  -2   80.09    8.30
 -11  -5   2   64.49    8.30
  11   5   2   85.49    8.90
 -11   5  -2   90.59    9.10
  11  -5  -2   75.89    9.00
 -11   5   3  233.88   15.20
 -11   5   3  263.07   18.50
 -11  -5  -3  247.38   16.10
  11   5  -3  222.38   14.60
 -11  -5  -3  232.58   14.10
  11   5  -3  242.28   16.50
  11  -5  -3  262.37   16.20
 -11   5  -3  255.07   14.40
  11   5   3  250.97   14.80
 -11  -5   3  237.98   20.50
  11  -5  -3  251.17   15.90
 -11  -5   3  253.77   15.30
  11  -5  -3  248.78   14.00
 -11   5   4   32.70   10.00
 -11  -5  -4   20.10    7.70
  11   5  -4   24.20    7.80
 -11  -5  -4   11.00    5.40
 -11   5  -4   26.20    5.80
  11  -5  -4   26.80    6.80
  11  -5  -4   23.10    8.30
 -11  -5   4   39.00   12.60
 -11   5   5   89.49   13.50
  11   5  -5  110.29   10.10
 -11  -5  -5   87.79   12.10
 -11  -5  -5   92.99    8.90
  11   5  -5   83.79   12.50
 -11  -5  -5   85.29    8.90
  11  -5  -5   80.39   12.10
  11  -5  -5  102.09   10.60
 -11  -5   5  105.19   16.60
 -11  -5  -6   72.79   12.70
  11   5  -6  105.59   14.50
 -11  -5   6  115.39   19.20
  11  -5  -6  121.99   15.40
  11  -5  -6   89.49    9.90
 -12  -5   0   35.30    6.90
  12  -5   0   41.50    5.10
  12   5   0   40.30    7.00
 -12  -5   0   29.00    8.50
 -12   5   0   45.60    7.50
  12  -5   0   32.30    6.90
 -12   5   0   26.60    7.80
  12  -5   1  351.76   19.10
  12   5  -1  396.46   21.00
  12  -5   1  357.16   15.60
 -12   5   1  371.06   22.30
 -12  -5  -1  386.36   19.80
  12   5  -1  389.96   20.20
 -12  -5  -1  394.46   22.10
 -12   5   1  409.36   20.80
 -12   5  -1  388.76   20.00
  12   5   1  393.06   20.10
  12  -5  -1  396.66   20.50
 -12  -5   1  377.06   19.80
 -12  -5   1  370.66   23.00
  12  -5  -1  372.26   17.70
 -12  -5  -2   24.90    7.20
 -12  -5  -2   26.30    6.50
  12   5  -2   10.70    6.20
  12   5  -2   17.10    6.40
 -12   5   2   27.60    6.90
  12  -5   2   22.80    5.90
 -12   5   2   17.10    8.30
  12  -5  -2   10.70    6.00
  12   5   2   -1.40    5.10
  12  -5  -2   17.60    5.60
 -12  -5   2   20.10    6.40
 -12  -5   2    6.30    8.00
 -12   5  -2   22.30    6.30
  12   5  -3    5.80    6.30
 -12   5   3    3.60    5.60
 -12  -5  -3    8.10    5.80
  12   5  -3    3.60    6.60
 -12  -5  -3    4.40    5.40
 -12   5   3    3.70    8.10
  12   5   3   10.70    6.10
 -12  -5   3   24.50    7.10
  12  -5  -3   14.40    7.00
 -12  -5   3   10.60    9.80
  12  -5  -3    9.10    6.00
 -12   5  -3    9.10    5.60
 -12  -5  -4   27.50    8.60
  12   5  -4   25.40    7.00
 -12   5   4   38.00   10.70
 -12  -5  -4   26.40    6.50
  12   5  -4   40.10    9.10
 -12   5  -4   26.00    6.10
 -12  -5   4   17.20   12.60
  12  -5  -4   39.50    9.00
  12  -5  -4   40.70    8.10
 -12   5   5   14.50   14.40
  12   5  -5   28.10    8.00
  12   5  -5   32.20    9.60
 -12  -5  -5   24.80    9.00
 -12  -5   5   27.20   13.10
  12  -5  -5    8.00    6.60
  12  -5  -5    9.00    8.60
  12   5  -6    9.50   16.00
 -12  -5   6   31.30   26.80
  12  -5  -6   54.19   18.60
  12  -5  -6   10.00    9.60
 -13  -5   0   13.90    7.10
  13  -5   0   -1.30    3.70
  13   5   0    3.50    5.30
 -13  -5   0  -11.70    7.60
 -13   5   0   -1.70    5.10
 -13   5   0   -5.70    7.10
  13  -5   0    8.40    5.80
  13   5   0   13.50    6.90
  13   5  -1  134.39   12.10
 -13   5   1  160.68   13.20
 -13  -5  -1  132.59   12.10
  13  -5   1  145.59   11.90
 -13  -5  -1  146.99   13.90
 -13   5   1  146.09   13.80
  13   5  -1  153.68   12.40
  13  -5   1  141.19    8.80
  13  -5  -1  160.58   13.30
 -13   5  -1  151.58   12.40
 -13  -5   1  150.18   15.40
 -13  -5   1  151.48   12.50
  13  -5  -1  154.98   10.70
  13   5   1  163.28   13.20
 -13  -5  -2  198.28   14.40
  13   5  -2  242.48   16.70
 -13   5   2  237.28   15.80
 -13   5   2  229.58   18.30
  13   5  -2  253.77   16.40
 -13  -5  -2  211.58   16.60
  13  -5   2  218.38   15.10
  13  -5  -2  196.18   14.00
  13   5   2  234.48   15.40
 -13  -5   2  214.98   15.60
 -13   5  -2  248.68   15.80
 -13  -5   2  238.88   20.80
  13  -5  -2  253.57   16.40
  13   5  -3  129.49   13.10
 -13   5   3  140.69   15.70
 -13   5   3  144.19   13.10
  13   5  -3  151.58   13.10
 -13  -5  -3  136.79   11.70
 -13  -5   3  147.59   18.10
  13  -5  -3  122.99   11.80
 -13   5  -3  140.29   11.90
 -13  -5   3  135.19   12.30
  13  -5  -3  154.78   13.40
 -13  -5  -4   69.89    8.80
  13   5  -4   60.89   10.60
 -13   5   4   64.89   12.60
  13   5  -4   55.79    9.40
 -13  -5   4   42.90   14.20
  13  -5  -4   80.79   11.50
  13  -5  -4   69.49    9.90
 -13   5  -4   69.39    8.70
  13   5  -5  112.89   11.70
  13   5  -5  124.69   15.10
 -13   5   5   90.89   15.20
 -13  -5  -5  136.39   10.70
  13  -5  -5  102.39   11.90
 -13  -5   5  126.89   19.80
  13  -5  -5  125.19   14.50
  14  -5   0    9.90    6.40
 -14   5   0   32.50    9.00
 -14  -5   0   15.30    6.80
  14   5   0   21.50    7.20
  14  -5   0   10.90    4.50
  14   5   0   17.90    7.20
 -14   5   0   27.90    7.60
 -14  -5   0   26.10    8.90
  14  -5   1   57.49    8.90
 -14  -5  -1   60.59   10.60
  14   5  -1   42.20    8.10
 -14   5   1   53.49   10.30
 -14   5   1   52.79    8.70
  14   5  -1   47.80    8.50
 -14  -5  -1   41.80    8.00
 -14  -5   1   62.19   11.70
  14  -5  -1   48.20    6.90
  14  -5  -1   59.49    9.50
 -14  -5   1   74.79    9.70
  14   5   1   51.99    8.90
 -14  -5  -2  213.58   15.50
  14  -5   2  209.38   15.20
  14   5  -2  213.98   15.60
  14   5  -2  200.88   16.00
 -14  -5  -2  225.28   17.80
 -14   5   2  197.58   15.60
 -14   5   2  213.78   18.10
 -14   5  -2  209.28   15.10
 -14  -5   2  196.68   14.90
  14   5   2  195.58   14.70
  14  -5  -2  238.48   16.60
 -14  -5   2  224.18   19.70
  14  -5  -2  180.38   13.50
 -14   5   3  251.87   17.50
  14   5  -3  243.18   18.40
  14   5  -3  249.08   17.10
 -14   5   3  238.28   19.60
 -14  -5  -3  230.58   15.90
  14  -5  -3  226.68   16.10
 -14   5  -3  217.78   15.40
 -14  -5   3  241.68   16.60
 -14  -5   3  232.58   21.90
  14  -5  -3  239.08   17.00
 -14  -5   3  218.98   15.90
 -14   5   4   89.59   13.50
 -14  -5  -4  107.99   10.50
  14   5  -4   89.09   11.30
  14   5  -4  106.09   13.60
  14  -5  -4  112.49   12.90
 -14  -5   4  105.89   17.40
  14  -5  -4  116.99   13.20
 -14   5  -4  108.99   10.70
  14   5  -5    1.70   11.80
  14   5  -5   -7.00    8.80
 -14   5   5   32.40   20.10
  14  -5  -5    8.30   11.70
  14  -5  -5   28.40   12.50
 -14  -5   5   19.10   15.00
 -15  -5   0  319.97   22.60
 -15   5   0  273.27   21.00
  15  -5   0  305.97   19.50
  15   5   0  319.27   19.70
 -15   5   0  288.97   19.10
  15   5   0  296.27   19.00
 -15  -5   0  278.07   18.50
  15   5  -1   25.00    7.80
 -15   5   1   50.39   11.70
  15  -5   1   32.30    8.00
 -15  -5  -1   34.00    8.40
 -15  -5  -1   54.69   11.00
  15   5  -1   25.20    8.50
  15  -5  -1   32.70    8.60
  15  -5  -1   37.20    6.60
 -15   5  -1   43.40    8.90
  15   5   1   35.00    8.60
 -15  -5   1   26.80    7.80
 -15  -5   1   57.59   12.20
 -15   5   2   61.89   10.60
 -15  -5  -2   73.29   10.50
 -15   5   2   79.59   14.00
  15   5  -2   64.89   10.60
  15  -5   2   73.79   10.40
  15   5  -2   85.49   11.20
 -15  -5  -2   54.59   11.10
 -15  -5   2   74.59   14.40
  15  -5  -2   61.49    8.90
  15  -5  -2   62.89   10.40
 -15  -5   2   57.89   10.00
  15   5   2   83.79   10.80
 -15   5  -2   68.39   10.40
  15   5  -3  138.49   13.70
  15   5  -3  105.29   13.00
 -15  -5  -3   93.69   11.20
 -15   5   3  117.19   12.70
 -15   5   3   89.49   14.00
  15  -5  -3  100.89   12.00
 -15  -5   3   87.79   16.60
 -15  -5   3  107.59   12.30
 -15   5  -3  114.49   12.00
  15  -5  -3  102.49   12.00
  15   5  -4   63.39   11.10
 -15   5   4   47.80   12.70
  15   5  -4   45.50   11.10
 -15  -5  -4   68.09    9.70
 -15  -5  -4   65.79    9.50
  15  -5  -4   82.79   12.70
 -15  -5   4   92.69   18.40
  15  -5  -4   97.29   12.60
 -15   5  -4   77.19   10.40
  15   5  -5   22.80   13.30
 -15   5   5   -6.70   23.00
  15   5  -5    9.10   10.30
  15  -5  -5    4.90   19.60
  15  -5  -5   25.20   15.80
 -15  -5   5   -1.00   14.00
  16   5   0   34.20    9.00
  16   5   0   11.30    7.30
  16  -5   0   27.40    8.30
 -16  -5   0   13.10    7.40
 -16   5   0   21.30    8.90
 -16   5   0    5.90    7.10
 -16  -5   0   16.60    9.60
 -16   5   1   41.40    9.40
 -16   5   1   57.49   12.40
 -16  -5  -1   45.90   10.90
  16   5  -1   38.00    9.70
 -16  -5  -1   42.20    9.10
  16  -5   1   36.60    8.50
  16   5  -1   33.60    8.90
 -16  -5   1   47.20   12.70
 -16  -5   1   60.69   10.70
  16  -5  -1   46.60    9.40
  16   5   1   55.59   10.10
 -16   5  -1   46.10    9.50
 -16  -5  -2   45.50    9.60
  16  -5   2   21.40    7.90
  16   5  -2   39.70    9.70
 -16   5   2   39.30    9.50
 -16  -5  -2   37.20   10.60
 -16   5   2   26.60   10.60
  16   5  -2   61.89   10.60
  16  -5  -2   50.19    8.30
 -16   5  -2   35.40    9.00
  16   5   2   39.00   11.70
 -16  -5   2   61.69   14.90
  16  -5  -2   43.90    9.50
 -16  -5   2   46.60   10.10
 -16  -5   2   57.99   10.60
 -16   5   3   78.29   14.10
  16   5  -3   60.49   11.60
  16   5  -3   87.19   11.80
 -16  -5  -3   66.19   10.70
 -16   5   3   62.79   11.10
 -16  -5   3   75.89   14.20
 -16   5  -3   96.99   12.20
  16  -5  -3   77.99   15.70
 -16  -5   3   62.89   16.30
  16  -5  -3   85.99   12.20
 -16   5   4  122.89   17.40
  16   5  -4  137.19   16.20
  16   5  -4  131.09   14.50
 -16  -5  -4  129.39   13.60
 -16   5  -4  132.89   14.10
  16  -5  -4  125.29   14.60
  16  -5  -4  135.79   16.40
 -16  -5   4  126.49   20.20
 -17   5   0  -10.80    9.70
 -17  -5   0    6.20    7.10
 -17   5   0   -0.90    7.00
  17  -5   0   -5.80    7.10
 -17  -5   0   24.10   10.60
  17   5   0   -0.20    9.50
  17   5   0   -3.60    7.00
 -17  -5  -1  247.88   18.70
 -17  -5  -1  215.98   20.20
  17   5  -1  224.48   17.70
  17   5  -1  258.77   18.50
 -17   5   1  273.77   19.30
 -17   5   1  261.57   22.00
  17  -5   1  256.77   19.10
  17   5   1  277.47   19.60
  17   5   1  256.57   18.90
 -17   5  -1  268.17   19.30
  17  -5  -1  258.87   19.30
 -17  -5   1  289.47   24.30
 -17  -5   1  273.97   19.30
 -17  -5  -2   38.90    9.90
 -17   5   2   66.79   13.40
 -17   5   2   34.70    9.80
  17   5  -2   43.90   10.60
  17   5  -2   48.40   10.30
  17   5   2   43.70   11.30
 -17  -5   2   51.19   10.60
 -17   5  -2   42.60   10.20
  17  -5  -2   44.30   10.10
  17   5  -3   23.80    9.70
 -17  -5  -3   38.90   10.00
 -17   5   3    5.30   11.40
  17   5  -3   17.40   13.60
 -17   5   3   -3.40   12.00
 -17  -5  -3   26.30    9.50
  17  -5  -3   39.50   10.40
 -17  -5   3    9.40   13.30
 -17   5  -3   16.00   10.90
  17   5  -4  121.19   16.10
  17   5  -4  110.59   15.80
 -17   5   4  110.29   30.20
 -17  -5  -4  102.09   18.50
 -17  -5   4  117.29   20.60
  17  -5  -4  133.69   15.40
  17  -5  -4  101.99   29.10
 -17   5  -4  105.89   19.30
  18   5   0  -13.20   13.60
  18  -5   0   15.60    8.60
 -18   5   0   17.20    8.70
 -18  -5   0   21.40    9.30
 -18   5   0   13.50   10.00
  18   5   0    6.90   11.40
 -18  -5   0    6.60    8.50
 -18   5   1   52.89   10.90
  18   5  -1   15.80   10.80
 -18  -5  -1   28.50    9.70
 -18  -5  -1    7.00   10.80
  18   5  -1   25.80    9.70
 -18   5   1   43.40   12.30
  18  -5   1   27.10   10.40
 -18  -5  -1   38.10   10.00
 -18  -5   1   21.50   12.80
 -18  -5   1   14.50   11.80
  18   5   1   21.90    8.70
 -18   5  -1   10.70    9.30
  18  -5  -1    7.70    8.30
  18   5   1   16.50   12.40
 -18  -5  -2   52.19   11.40
  18   5  -2   53.69   10.80
 -18  -5  -2   62.89   11.40
 -18   5   2   69.79   14.70
 -18   5   2   51.79   11.10
  18   5  -2   70.79   12.80
 -18  -5   2   88.89   17.90
 -18   5  -2   64.19   12.30
  18  -5  -2   56.39   11.20
 -18  -5   2   60.49   12.50
 -18  -5  -3   10.10   10.70
 -18   5   3   22.40   19.50
 -18   5   3   10.10   24.80
  18   5  -3   36.00   10.70
  18   5  -3    3.20   12.40
 -18  -5   3    0.40   12.60
  18  -5  -3   29.10   17.60
 -18   5  -3   25.90   12.20
  19   5   0    3.80   12.80
 -19  -5   0   15.60   12.70
 -19   5   0   11.00    9.00
  19   5   0   -3.60   14.30
  19  -5   0    6.90   15.70
 -19  -5   0   -3.10   14.80
  19   5  -1   87.39   13.10
  19  -5   1   68.19   16.40
 -19   5   1   66.19   13.70
 -19  -5  -1   70.79   14.20
 -19   5   1   93.79   13.10
 -19  -5  -1   74.69   12.70
  19   5  -1   88.09   13.20
 -19  -5   1   72.79   15.90
  19  -5  -1   52.99   11.70
 -19   5  -1   81.29   12.40
  19   5   1   65.89   15.90
 -19  -5   1   59.29   13.10
 -19   5   2   63.49   14.80
  19   5  -2  101.69   14.80
 -19   5   2  112.39   14.50
 -19  -5  -2  106.29   14.00
  19   5  -2  101.99   13.90
 -19  -5   2   94.29   16.30
  19  -5  -2  109.59   14.60
 -19  -5   2  105.39   18.80
 -19   5  -2  115.89   14.10
  20  -5   0    7.90   17.70
 -20  -5   0    3.70   11.80
  20   5   0   -1.60   22.80
 -20   5   0   -0.30   16.60
 -20  -5   0   -2.50   13.80
  20   5   0   23.00   15.30
  20   5  -1   32.90   24.10
 -20  -5  -1   45.40   19.50
  20   5  -1   21.00   13.80
 -20   5   1   33.80   15.00
 -20   5   1    8.30   17.20
 -20  -5  -1   34.30   19.70
  20   5   1   44.80   31.70
 -20  -5   1   33.30   21.90
 -20   5  -1   45.60   13.30
 -20  -5   1   29.50   16.20
  20  -5  -1   12.50   17.80
   0   6   0 5036.10  153.48
   0  -6   0 5067.99  153.48
   0  -6  -1    4.50    3.10
   0  -6   1    5.50    2.40
   0   6  -1    4.10    2.50
   0   6  -1    7.30    2.30
   0  -6  -1    5.90    3.00
   0   6   1   10.50    3.10
   0  -6  -1    6.30    2.50
   0   6  -1    5.70    2.20
   0   6   2 1770.42   56.19
   0   6  -2 1838.82   56.39
   0   6  -2 1768.62   54.99
   0  -6  -2 1731.13   55.89
   0  -6   2 1793.82   55.09
   0   6  -2 1752.42   54.99
   0  -6  -2 1581.64   55.49
   0  -6  -2 1835.72   57.99
   0   6  -3  121.79    5.40
   0  -6   3  122.39    5.50
   0  -6  -3  115.69    6.70
   0  -6  -3  113.69    9.10
   0  -6  -3  118.29    8.60
   0   6  -3  113.29    7.80
   0  -6   3  126.29   11.20
   0   6   3  120.59    6.90
   0  -6  -3  106.99    6.40
   0   6   4   28.70    3.60
   0  -6  -4   35.80    6.90
   0  -6  -4   26.70    5.90
   0  -6  -4   33.80    3.80
   0   6  -4   25.70    5.90
   0   6   4   41.80    5.10
   0  -6   4   31.20    8.00
   0  -6  -5   46.50    9.30
   0   6  -5   22.40    6.60
   0  -6   5   35.40   10.40
   0  -6  -5   43.40    7.90
   0  -6   6  193.78   19.60
   0   6  -6  205.98   15.80
   0  -6  -6  159.88   14.50
   0  -6  -7   30.90   10.50
   0   6  -7   48.50   15.90
   0  -6   7   53.99   17.50
  -1  -6   0   85.39    5.60
  -1   6   0   85.19    5.50
  -1  -6   0   81.09    5.30
   1   6   0   76.59    5.30
  -1   6   0   85.79    5.10
   1  -6   0   78.99    5.10
  -1   6   1    1.00    2.90
  -1  -6  -1    8.30    2.80
   1   6  -1    2.50    2.50
  -1  -6  -1    6.50    3.20
   1   6  -1    5.20    2.20
   1   6  -1   -0.20    2.00
   1  -6   1    1.80    2.80
  -1  -6  -1   -0.90    3.00
  -1   6  -1    5.80    1.70
  -1   6  -1    3.50    2.00
  -1   6  -1    2.40    2.50
   1  -6  -1    4.10    2.80
   1  -6  -1    1.40    2.30
   1   6   1    9.40    3.40
   1  -6  -1    4.70    1.60
  -1  -6   1    7.30    2.90
  -1  -6   1    5.60    4.80
   1  -6  -1    7.70    3.30
   1   6  -2 1148.09   36.20
   1   6  -2 1041.70   35.80
   1   6  -2 1138.19   37.70
  -1  -6  -2 1132.89   38.70
  -1  -6  -2 1061.79   36.60
   1  -6   2 1116.39   35.80
  -1  -6  -2 1144.09   36.90
  -1   6   2 1164.48   37.20
   1  -6  -2 1046.00   36.60
  -1   6  -2 1059.39   35.60
   1  -6  -2 1092.79   38.20
  -1  -6   2 1135.59   36.20
   1  -6  -2 1164.78   37.10
   1   6   2 1156.28   37.10
   1  -6  -2 1171.38   38.90
  -1   6  -2 1098.59   35.80
  -1  -6   2 1106.29   41.40
  -1   6  -2 1162.28   36.90
  -1  -6  -3  777.22   27.10
   1  -6   3  823.02   25.70
  -1  -6  -3  819.02   30.80
   1   6  -3  812.32   26.10
  -1   6   3  762.52   27.10
   1   6  -3  795.72   29.50
  -1   6   3  786.62   27.70
  -1  -6  -3  787.12   27.20
  -1  -6   3  829.82   33.90
   1  -6  -3  793.12   30.30
  -1   6  -3  711.43   25.40
   1  -6  -3  781.92   30.30
   1  -6  -3  752.12   27.40
   1   6   3  847.02   27.80
  -1   6  -3  855.91   29.30
   1  -6  -3  792.62   27.50
  -1  -6   3  820.02   26.20
  -1   6  -3  794.42   25.60
  -1   6   4  179.68    9.20
   1   6  -4  191.18   12.30
   1  -6   4  185.58   15.50
  -1  -6  -4  147.19   11.70
  -1   6   4  181.98   10.30
  -1  -6  -4  181.88    8.50
   1  -6  -4  181.68   12.90
  -1   6  -4  186.18   11.50
   1   6   4  170.78    8.60
   1  -6  -4  188.78   12.50
   1  -6  -4  165.18    8.80
  -1  -6   4  196.28   15.90
   1   6  -5  205.88   14.50
  -1  -6  -5  214.28   15.20
   1  -6   5  207.18   17.90
  -1  -6  -5  188.28    8.40
   1  -6  -5  187.78   14.40
   1  -6  -5  192.48    8.80
   1  -6  -5  164.98   13.20
  -1   6  -5  202.18   13.50
  -1  -6   5  182.58   17.50
   1  -6   6   30.80   11.50
  -1  -6  -6   17.10    7.50
   1   6  -6    0.60    6.70
   1  -6  -6   27.60    8.80
  -1  -6   6   13.20   10.60
   1  -6  -6   31.10    8.40
  -1   6  -6   20.20    8.40
   1   6  -7   -7.90   13.10
   1  -6   7  -10.90   15.90
  -1  -6   7    7.90   20.80
  -1   6  -7    4.00   12.40
   1  -6  -7    5.00    8.30
   2  -6   0  187.78    8.50
  -2   6   0  173.58    6.90
  -2  -6   0  174.98    8.50
   2   6   0  185.28    8.70
  -2   6   0  174.68    8.30
  -2  -6   0  180.78    8.00
  -2  -6   0  189.78    9.10
   2   6   0  192.58    9.00
   2   6  -1 1050.39   34.60
   2   6  -1 1079.79   35.30
   2  -6   1 1092.19   34.50
  -2   6   1  996.10   34.50
   2   6  -1 1082.39   34.70
  -2  -6  -1 1079.79   35.00
  -2  -6  -1  987.20   34.50
  -2   6   1 1072.89   35.00
  -2  -6  -1 1054.79   35.30
   2  -6  -1 1120.49   36.10
  -2   6  -1 1081.49   35.60
   2  -6  -1 1124.39   35.80
   2   6   1 1076.99   36.10
  -2  -6   1 1121.59   38.70
   2  -6  -1 1135.89   35.60
  -2  -6   1 1110.79   35.80
  -2   6  -1 1097.79   35.40
   2   6   1  965.30   34.30
  -2   6  -1 1092.19   33.80
   2  -6   2 1030.40   32.40
   2   6  -2 1031.30   34.50
  -2  -6  -2 1060.09   35.50
  -2   6   2  857.71   37.70
   2   6  -2  979.00   32.70
  -2   6   2 1042.00   33.90
   2   6  -2 1016.20   32.90
  -2  -6  -2 1004.70   33.30
   2  -6   2 1006.00   32.70
  -2  -6  -2  932.61   32.90
  -2   6  -2 1066.99   34.20
  -2   6  -2 1055.39   33.80
   2  -6  -2 1053.39   35.10
   2  -6  -2 1030.40   36.10
   2  -6  -2 1089.79   36.80
  -2   6  -2 1096.89   34.00
   2  -6  -2  953.40   33.80
   2  -6  -2  996.90   34.80
  -2  -6   2 1110.49   40.00
  -2  -6   2 1063.69   34.40
  -2  -6   2  977.00   34.00
   2   6   2 1079.99   35.10
  -2   6   3  113.59    7.00
   2  -6   3  117.59    5.30
   2   6  -3  112.19    5.80
   2   6  -3  118.09    8.40
  -2  -6  -3  104.99    6.40
  -2  -6  -3  123.59    9.40
  -2   6   3  101.09    6.80
   2   6  -3  124.49    6.10
  -2  -6  -3  107.49    6.30
   2  -6  -3  122.99    7.10
   2  -6  -3  122.79    9.00
  -2  -6   3  116.99   11.00
   2   6   3  105.39    6.60
   2   6   3   96.99    5.90
  -2   6  -3  127.09    7.70
  -2   6  -3  107.89    5.20
   2  -6  -3  104.29    6.60
  -2   6  -3  126.79    5.40
  -2  -6   3  118.39    6.10
   2  -6  -3  104.79    8.10
  -2   6   4  222.48   10.40
  -2  -6  -4  211.88   14.00
   2   6  -4  192.48   12.80
  -2   6   4  210.88   11.50
  -2  -6  -4  202.18    9.30
   2   6   4  216.08   11.00
   2  -6  -4  203.48   13.60
  -2  -6   4  214.48   16.40
   2  -6  -4  215.28   13.20
   2  -6  -4  209.68   10.10
  -2   6  -4  225.58   12.50
   2   6   4  195.88    9.50
   2  -6   5   46.60   11.10
   2   6  -5   50.99    8.40
  -2  -6  -5   54.39    8.60
   2  -6  -5   45.50    4.40
   2  -6  -5   44.20    7.90
   2  -6  -5   38.80    8.30
  -2  -6   5   38.00   10.40
  -2   6  -5   63.29    8.40
  -2  -6  -6    3.10    6.50
   2  -6   6   -3.50    8.50
   2   6  -6   -0.80    6.80
   2  -6  -6    3.10    6.80
   2  -6  -6    8.00    7.80
  -2   6  -6   -0.20    7.20
  -2  -6   6    0.10    9.10
   2  -6   7  -46.80   24.20
  -2  -6  -7    5.60    8.90
   2   6  -7   20.60   11.00
  -2  -6   7    3.50   16.10
   2  -6  -7  -11.60    9.10
  -2   6  -7  -11.00   13.40
  -3  -6   0  832.52   29.00
  -3   6   0  867.21   28.30
   3   6   0  831.52   28.30
  -3  -6   0  842.32   28.30
  -3   6   0  727.13   26.10
   3   6   0  760.02   28.50
  -3  -6   0  877.01   27.40
   3  -6   0  877.71   28.30
  -3   6   1  896.41   30.40
   3  -6   1  920.51   30.60
  -3  -6  -1  915.01   31.40
   3   6  -1  951.20   31.70
   3   6  -1  948.21   31.00
   3   6  -1  914.71   30.80
  -3   6   1  939.31   31.10
  -3   6   1  937.11   31.30
  -3  -6  -1  794.22   29.90
  -3  -6  -1  958.60   31.20
   3  -6  -1  953.90   31.70
  -3   6  -1  932.81   30.90
   3   6   1  929.21   31.50
   3   6   1  855.11   30.50
  -3   6  -1  915.91   31.10
  -3  -6   1  927.71   31.40
  -3  -6   1  996.10   34.70
   3  -6  -1  903.61   30.90
   3  -6  -1  969.80   31.80
  -3   6   2  796.32   28.00
  -3  -6  -2  781.22   27.70
   3  -6   2  785.22   26.40
   3   6  -2  807.22   27.50
  -3  -6  -2  879.61   30.10
  -3   6   2  785.52   28.00
   3   6  -2  781.42   29.00
   3   6  -2  791.22   27.30
   3  -6   2  825.72   26.90
  -3  -6  -2  788.32   27.60
  -3   6  -2  781.42   26.40
  -3  -6   2  804.32   31.90
   3   6   2  783.02   27.60
   3  -6  -2  818.52   29.00
  -3  -6   2  808.92   27.30
   3  -6  -2  746.73   27.40
   3  -6  -2  795.52   28.70
  -3   6  -2  806.72   26.20
  -3  -6   2  767.32   25.90
   3  -6  -2  821.92   27.90
  -3   6  -2  783.62   26.60
   3   6  -3  284.67   14.40
  -3  -6  -3  294.87   15.30
   3   6  -3  307.07   12.10
   3   6  -3  250.67   11.20
   3  -6   3  275.47   10.70
  -3  -6  -3  273.47   11.90
  -3  -6  -3  282.07   12.10
  -3   6   3  298.27   13.60
  -3   6   3  312.07   13.20
   3  -6  -3  284.47   13.10
   3  -6  -3  307.17   15.10
   3  -6  -3  305.27   13.40
  -3   6  -3  301.07   11.30
  -3   6  -3  297.27   13.30
   3   6   3  318.97   13.10
  -3  -6   3  315.17   18.70
  -3  -6   3  289.37   12.30
   3  -6  -3  305.77   15.30
   3   6  -4   71.39    4.70
  -3  -6  -4   77.79    9.10
  -3   6   4   73.69    7.10
  -3   6   4   74.39    6.30
   3   6  -4   84.59    8.60
  -3  -6  -4   72.89    5.10
   3  -6  -4   60.39    7.40
   3   6   4   82.39    6.60
  -3   6  -4   70.39    7.20
   3  -6  -4   71.29    9.30
   3   6   4   61.19    5.00
  -3  -6   4   87.79   11.30
   3  -6  -4   67.19    5.90
   3  -6   5   18.20    9.80
  -3  -6  -5   10.90    6.90
   3   6  -5   20.00    7.30
  -3   6   5    7.00    5.80
   3  -6  -5   16.80    6.10
  -3  -6   5   -1.70    7.50
   3  -6  -5   21.40    7.30
  -3   6  -5   19.90    6.20
   3  -6  -5   13.50    3.70
  -3  -6  -6   90.79   12.10
   3   6  -6  125.09   13.60
   3  -6   6  102.09   14.90
  -3   6  -6  116.19   12.00
  -3  -6   6  117.89   16.50
   3  -6  -6  114.99   13.30
   3  -6  -6  120.69   12.30
  -3  -6  -7   57.19   12.20
   3   6  -7   61.99   13.30
   3  -6   7   54.99   21.00
  -3  -6   7   33.00   15.90
   3  -6  -7   54.19   12.70
   3  -6  -7   39.10   10.50
  -4  -6   0  806.12   27.70
  -4  -6   0  776.12   28.40
  -4   6   0  737.73   24.50
   4   6   0  810.22   27.60
   4  -6   0  775.02   27.20
  -4   6   0  845.12   27.70
   4  -6   0  737.33   24.50
  -4  -6   0  786.62   26.00
   4  -6   1  115.49    6.80
  -4  -6  -1  118.79    7.00
  -4   6   1  113.99    7.50
   4   6  -1  113.39    7.00
   4   6  -1  109.49    7.50
  -4   6   1  118.19    7.30
  -4  -6  -1  105.39    6.90
  -4  -6  -1  110.99    7.00
  -4  -6   1   78.29    4.00
   4   6   1   92.29    6.60
  -4   6  -1   95.79    5.80
  -4   6  -1   96.39    6.00
  -4  -6   1   98.99    8.50
  -4  -6   1  109.19    6.70
   4   6   1   93.89    6.20
   4  -6  -1   98.69    5.80
   4  -6  -1  100.89    6.70
  -4   6   2  319.77   14.30
  -4  -6  -2  364.96   15.90
   4  -6   2  328.97   12.20
  -4   6   2  328.57   14.70
   4   6  -2  352.36   14.10
   4   6  -2  333.57   15.30
  -4  -6  -2  333.77   14.00
   4  -6   2  345.77   13.30
   4   6  -2  316.17   13.60
  -4  -6   2  332.77   18.10
  -4  -6   2  351.46   14.30
  -4   6  -2  329.07   13.20
   4  -6  -2  340.27   14.60
  -4   6  -2  349.57   13.60
   4   6   2  340.17   14.40
   4  -6  -2  351.86   15.40
   4  -6  -2  343.67   15.20
  -4   6  -2  340.07   12.40
  -4  -6  -3  158.18    8.60
   4   6  -3  184.38    9.00
  -4   6   3  189.38   10.90
   4   6  -3  177.48   11.20
   4   6  -3  166.28    8.60
  -4  -6  -3  171.58    8.90
  -4  -6  -3  190.48   12.30
   4  -6   3  180.08    7.90
  -4   6   3  180.68    9.80
  -4   6  -3  180.38    8.10
  -4   6  -3  183.78    9.20
   4   6   3  173.88    9.30
  -4   6  -3  175.38    7.90
  -4  -6   3  202.28   15.30
  -4  -6   3  175.48    9.00
   4  -6  -3  180.68    9.90
   4  -6  -3  194.48   12.00
   4  -6  -3  185.28   11.00
  -4  -6  -4   25.40    7.10
   4   6  -4   21.00    3.30
  -4  -6  -4   20.80    3.30
  -4   6   4   14.10    4.10
  -4   6   4   23.80    5.40
   4   6  -4   33.70    6.70
  -4  -6   4   19.30    9.50
   4  -6  -4   32.60    7.60
   4  -6  -4   28.40    6.10
  -4   6  -4   26.70    5.40
   4   6  -5   76.49   10.20
  -4  -6  -5   97.39   11.00
  -4   6   5   93.49    9.40
   4  -6  -5   77.89    9.40
   4  -6  -5   89.99    6.80
  -4  -6   5   81.59   13.30
   4  -6  -5   84.39   10.90
  -4   6  -5   92.89    9.20
   4  -6   6   28.30   11.10
  -4  -6  -6    4.70    7.90
   4   6  -6    1.50    7.00
   4  -6  -6   19.30    8.50
  -4  -6   6  -11.00    9.70
   4  -6  -6   10.90    7.40
   4  -6   7   72.69   16.10
   4   6  -7   65.69   12.10
  -4  -6  -7   69.79   13.00
   4  -6  -7   78.29   13.70
  -4  -6   7   50.79   15.50
   5   6   0 1040.50   35.40
   5  -6   0  997.60   32.10
  -5  -6   0 1056.49   35.50
   5  -6   0 1000.40   35.10
  -5  -6   0 1057.99   33.60
  -5   6   0 1063.99   35.60
  -5  -6   0 1014.80   36.90
   5   6  -1  997.80   33.60
   5   6  -1  941.71   34.30
   5  -6   1  958.40   33.00
  -5  -6  -1 1010.70   33.70
  -5  -6  -1  852.31   33.50
  -5  -6  -1  982.30   33.60
  -5   6   1 1026.20   34.80
  -5   6   1  983.00   33.90
   5  -6  -1  978.80   33.40
  -5   6  -1  988.90   34.20
   5  -6  -1 1005.40   34.90
   5   6   1 1057.29   35.00
  -5  -6   1  995.20   34.60
  -5  -6   1 1009.80   37.60
   5   6  -2 1552.64   51.09
   5   6  -2 1522.05   52.89
   5  -6   2 1627.64   50.49
   5  -6   2 1510.05   49.20
  -5  -6  -2 1602.24   53.09
  -5   6   2 1539.35   52.69
  -5   6   2 1564.34   51.79
  -5  -6  -2 1539.25   51.09
  -5   6  -2 1565.34   50.89
   5  -6  -2 1624.64   52.99
  -5  -6   2 1541.15   51.69
   5  -6  -2 1572.64   52.09
   5  -6  -2 1637.94   52.79
  -5  -6   2 1604.94   56.99
   5   6   2 1598.34   51.89
  -5   6  -2 1453.75   50.39
   5   6  -3   26.30    4.10
   5   6  -3   30.00    5.80
  -5   6   3   33.30    6.00
  -5  -6  -3   26.00    4.20
  -5  -6  -3   36.70    6.80
   5  -6   3   32.90    3.50
  -5   6   3   40.40    5.10
  -5   6  -3   32.30    3.70
  -5  -6   3   26.00    7.70
   5  -6  -3   36.60    6.40
   5   6   3   28.90    4.40
  -5  -6   3   21.80    2.40
  -5   6  -3   29.30    3.30
   5  -6  -3   31.50    4.90
   5  -6  -3   31.60    5.20
  -5  -6   3   31.40    4.30
   5   6  -4  450.05   17.60
  -5   6   4  445.96   21.40
  -5   6   4  430.76   18.80
  -5  -6  -4  433.96   17.30
  -5  -6  -4  437.86   22.20
   5   6  -4  464.65   22.30
   5  -6  -4  451.15   22.20
   5  -6  -4  433.16   18.60
  -5  -6   4  436.06   25.80
   5  -6  -4  443.46   20.90
  -5  -6  -5   -0.80    6.90
   5   6  -5   20.30    7.10
  -5   6   5    5.20    5.70
  -5  -6  -5   13.60    3.20
  -5  -6   5   16.50    9.30
   5  -6  -5    8.00    5.60
   5  -6  -5   13.10    4.20
   5  -6  -5    3.80    7.20
  -5  -6  -6   36.70    9.90
   5   6  -6   40.40    9.80
   5  -6   6   36.80   11.70
   5  -6  -6   45.10    8.60
  -5  -6   6   21.40   11.60
   5  -6  -6   38.90    9.90
   5  -6   7    5.00   17.30
   5   6  -7  -23.80   10.90
  -5  -6  -7   -5.90    8.80
   5  -6  -7    4.60   10.60
  -5  -6   7    6.70   11.70
  -6   6   0   89.79    7.80
   6  -6   0   81.39    4.20
   6  -6   0   85.99    6.70
  -6  -6   0   71.29    6.50
  -6  -6   0   71.69    7.70
   6   6   0   88.99    7.10
  -6   6   0   92.59    7.00
  -6  -6   0   91.99    5.30
   6  -6   1  409.96   16.30
   6   6  -1  373.46   17.10
  -6   6   1  415.06   18.00
  -6  -6  -1  383.66   16.30
  -6  -6  -1  395.16   16.10
  -6   6   1  400.96   16.80
   6   6  -1  381.16   16.40
  -6  -6  -1  341.07   16.70
   6  -6  -1  382.46   16.50
  -6  -6   1  377.76   16.40
  -6  -6   1  393.66   19.30
   6   6   1  390.06   16.60
   6  -6  -1  365.56   15.00
  -6   6  -1  401.96   16.20
  -6  -6  -2  260.27   12.90
  -6  -6  -2  269.57   13.00
  -6   6   2  267.37   13.50
  -6   6   2  273.67   14.70
   6   6  -2  289.17   13.50
  -6  -6  -2  303.07   14.70
   6   6  -2  299.77   14.80
   6  -6   2  280.37   12.40
   6   6   2  278.47   13.30
  -6   6  -2  272.37   12.40
  -6  -6   2  278.67   13.40
  -6   6  -2  290.07   12.80
  -6  -6   2  292.07   17.20
   6  -6  -2  263.67   13.50
   6  -6  -2  304.67   14.00
   6  -6   3   13.30    3.30
   6   6  -3   19.60    4.30
  -6   6   3   23.50    4.80
  -6  -6  -3   21.50    4.20
  -6   6   3   21.00    5.80
   6   6  -3   18.00    5.70
  -6  -6  -3   31.20    6.90
  -6  -6   3   17.70    4.30
  -6   6  -3   12.60    3.40
   6  -6  -3   16.20    4.60
   6  -6  -3   13.10    5.50
   6   6   3   17.10    4.20
  -6  -6   3   28.90    9.10
   6  -6  -3   20.80    4.70
   6   6  -4  120.79   10.70
   6   6  -4  116.79    7.80
  -6   6   4  130.19   11.30
  -6  -6  -4  102.59   10.60
  -6  -6  -4  119.29    7.60
  -6   6   4  117.09    8.70
  -6  -6   4  127.19   14.00
   6  -6  -4  129.59   10.20
   6  -6  -4  123.29    8.70
  -6   6  -4  122.89    6.30
   6  -6  -4   95.19   10.80
  -6  -6  -5   14.40    3.50
  -6   6   5   16.50    6.70
   6   6  -5   18.40    7.20
   6   6  -5   17.70    3.70
  -6  -6  -5   12.30    7.60
   6  -6  -5    8.20    5.70
  -6  -6   5   20.00   11.30
   6  -6  -5   12.40    4.50
  -6  -6  -6  102.09   13.10
   6   6  -6  106.79   12.80
  -6  -6   6   99.69   15.50
   6  -6  -6   95.39   11.10
   6  -6  -6   94.19   13.40
   6   6  -7   19.50   13.10
  -6  -6  -7   22.00   10.80
   6  -6   7    5.70   21.10
   6  -6  -7   35.20   14.50
  -6  -6   7   62.89   27.40
  -7  -6   0  175.08    8.30
  -7  -6   0  195.08   12.30
   7  -6   0  186.18   10.40
  -7  -6   0  180.38   10.50
  -7   6   0  190.18   10.70
   7   6   0  207.08   11.10
   7  -6   0  160.38    7.50
  -7   6   0  190.08   12.20
  -7  -6  -1   33.90    4.60
  -7  -6  -1   37.30    5.20
  -7   6   1   46.50    5.70
   7   6  -1   40.60    5.60
   7  -6   1   38.30    5.20
   7   6  -1   32.20    5.60
  -7  -6  -1   29.70    5.60
  -7   6   1   40.10    6.00
   7  -6  -1   39.90    4.40
   7  -6  -1   47.60    5.70
  -7   6  -1   42.50    5.70
   7   6   1   43.60    5.50
  -7  -6   1   37.70    5.30
  -7  -6   1   56.59    7.90
  -7  -6  -2  108.89    8.20
  -7  -6  -2  111.69    8.80
   7  -6   2  108.79    7.50
   7   6  -2  109.89    8.10
  -7   6   2  110.99    8.50
  -7   6   2  115.19    9.90
   7   6  -2  100.59    8.80
  -7  -6  -2  101.19    7.60
  -7   6  -2  115.49    7.90
   7  -6  -2  106.19    8.40
  -7  -6   2  122.79   11.70
   7   6   2  109.09    7.90
  -7  -6   2  123.89    8.50
   7  -6  -2  104.59    8.20
   7  -6   3  526.45   21.10
  -7   6   3  574.34   25.50
  -7   6   3  566.04   23.50
  -7  -6  -3  582.24   22.40
   7   6  -3  566.94   22.80
   7   6  -3  531.45   24.70
  -7  -6  -3  579.04   25.40
   7  -6  -3  599.34   25.40
   7  -6  -3  594.34   24.20
  -7  -6   3  571.94   29.40
   7   6   3  564.24   22.80
  -7  -6   3  557.84   23.20
   7  -6  -3  584.64   23.80
  -7   6  -3  542.05   21.70
  -7   6   4  244.88   13.60
  -7  -6  -4  282.27   17.50
   7   6  -4  264.07   13.30
   7   6  -4  253.17   16.30
  -7  -6  -4  253.97   12.60
  -7   6   4  282.57   17.50
  -7   6  -4  286.27   12.20
   7  -6  -4  286.37   17.30
  -7  -6   4  287.37   20.90
   7  -6  -4  311.67   16.20
   7  -6  -4  278.57   14.80
   7   6  -5  194.68   15.30
   7   6  -5  208.38   11.00
  -7  -6  -5  216.08   10.60
  -7  -6  -5  220.28   16.50
  -7   6   5  202.68   15.70
   7  -6  -5  203.48   14.10
  -7  -6   5  214.78   20.20
   7  -6  -5  205.08   12.10
   7  -6  -5  230.58   17.10
  -7  -6  -6  187.48   17.10
   7   6  -6  194.58   17.10
  -7  -6   6  180.18   20.50
   7  -6  -6  173.58   17.00
   7   6  -7   -3.30   21.40
   7  -6   7   21.00   21.90
  -7  -6   7   12.50   29.80
   7  -6  -7   17.30   12.60
  -8  -6   0  779.32   31.70
   8  -6   0  782.82   29.10
  -8   6   0  775.82   29.10
  -8  -6   0  732.33   26.00
  -8   6   0  734.13   30.80
  -8  -6   0  766.62   29.00
   8   6   0  747.03   28.80
   8  -6   0  750.92   25.40
  -8   6   1  640.14   27.90
   8   6  -1  669.43   27.40
   8   6  -1  655.13   26.30
   8  -6   1  646.64   25.80
  -8  -6  -1  662.83   26.20
  -8   6   1  664.83   26.60
  -8  -6  -1  708.03   25.60
  -8  -6  -1  702.53   28.00
  -8   6  -1  667.63   26.10
   8  -6  -1  663.13   24.30
  -8  -6   1  684.23   29.80
  -8  -6   1  673.03   26.40
   8  -6  -1  671.43   26.50
   8   6   1  635.74   25.90
  -8  -6  -2  752.32   29.50
  -8  -6  -2  756.22   28.40
   8  -6   2  659.73   24.00
  -8  -6  -2  719.23   28.80
   8   6  -2  734.43   28.40
  -8   6   2  766.22   31.20
  -8   6   2  735.73   28.90
   8   6  -2  749.33   30.10
   8  -6   2  735.63   27.70
  -8  -6   2  763.92   34.50
  -8   6  -2  775.32   29.10
   8  -6  -2  746.83   29.30
   8  -6  -2  812.32   30.20
   8   6   2  776.02   29.60
  -8  -6   2  751.42   29.60
   8   6  -3  275.27   16.20
   8  -6   3  247.58   12.70
  -8  -6  -3  264.67   13.60
  -8  -6  -3  266.87   16.00
  -8   6   3  264.87   14.60
   8   6  -3  285.17   14.60
  -8   6   3  310.57   17.90
   8  -6  -3  283.47   15.20
  -8   6  -3  309.37   14.00
  -8  -6   3  278.97   20.10
  -8  -6   3  298.87   15.00
   8  -6  -3  306.37   16.80
   8   6   3  291.17   14.70
   8  -6  -3  276.57   15.30
  -8  -6  -4   35.40    7.40
   8   6  -4   40.40    5.90
  -8   6   4   28.30    7.60
  -8   6   4   44.50    6.50
  -8  -6  -4   34.90    5.30
   8   6  -4   21.10    6.90
  -8  -6   4   27.80   11.40
  -8   6  -4   33.00    4.60
   8  -6  -4   37.90    8.30
   8  -6  -4   50.79    7.10
   8  -6  -4   32.70    5.80
  -8   6   5  160.88   15.00
  -8  -6  -5  189.58   15.90
  -8  -6  -5  197.58   10.40
   8   6  -5  196.58   11.30
   8   6  -5  202.98   16.10
  -8  -6   5  203.68   21.10
   8  -6  -5  201.48   12.70
   8  -6  -5  214.88   16.80
   8  -6  -5  201.68   14.00
   8   6  -6   10.80    9.10
  -8  -6  -6   32.00   10.60
  -8  -6   6    5.00   14.40
   8  -6  -6    4.90    9.10
  -9  -6   0  900.41   31.40
   9  -6   0  977.60   35.20
  -9  -6   0  929.81   34.90
   9   6   0  919.31   34.70
  -9   6   0 1018.40   38.20
  -9  -6   0  918.91   37.10
   9  -6   0  845.42   30.80
  -9   6   0  935.41   35.20
  -9  -6  -1  130.69    8.90
  -9  -6  -1  155.98   11.60
   9  -6   1  153.88   10.10
  -9   6   1  142.59   11.50
  -9  -6  -1  139.29   10.20
   9   6  -1  147.59   10.60
   9   6  -1  135.19   10.60
  -9   6   1  126.39   10.10
   9  -6  -1  135.89    8.40
  -9  -6   1  148.39   10.50
  -9   6  -1  144.19    9.90
  -9  -6   1  141.29   13.00
   9  -6  -1  128.29    9.90
   9   6   1  135.79   10.20
  -9  -6  -2  738.63   29.60
  -9   6   2  723.13   30.90
   9  -6   2  664.63   27.00
  -9   6   2  661.33   27.90
  -9  -6  -2  686.63   27.50
   9   6  -2  694.03   29.40
  -9  -6  -2  658.93   27.80
   9   6  -2  669.53   27.60
   9  -6  -2  652.53   26.80
  -9  -6   2  655.73   27.40
  -9  -6   2  679.73   32.40
   9   6   2  713.83   27.60
   9  -6  -2  685.33   27.70
  -9   6  -2  665.63   27.00
  -9   6   3  101.19    9.50
   9   6  -3  120.59    9.70
   9  -6   3  112.49    8.30
  -9  -6  -3  117.59    9.00
  -9   6   3  108.69   11.00
  -9  -6  -3  120.19   10.80
   9   6  -3  118.79   11.10
   9  -6  -3  120.69   10.30
   9  -6  -3  114.99    9.50
  -9  -6   3  131.89   10.00
  -9   6  -3  126.19    9.00
   9  -6  -3  118.99   10.50
   9   6   3  114.79    9.20
  -9  -6   3  121.09   14.20
   9   6  -4    8.20    6.20
  -9  -6  -4   20.50    5.00
  -9   6   4    4.80    6.00
   9   6  -4   19.10    5.60
  -9   6   4   23.00    7.70
  -9  -6  -4   14.60    6.80
  -9  -6   4   49.99   12.50
   9  -6  -4   18.90    6.30
  -9   6  -4   23.10    4.60
   9  -6  -4   15.80    5.60
   9  -6  -4   19.70    7.60
  -9  -6  -5   68.79    6.60
   9   6  -5   84.19    8.00
  -9   6   5   75.09   11.30
   9   6  -5   72.99   11.30
  -9  -6  -5   49.70   10.40
   9  -6  -5   64.19    7.90
   9  -6  -5   80.99   11.50
  -9  -6   5   80.59   14.60
   9   6  -6    4.80    8.80
  -9  -6  -6   16.00    9.00
  -9  -6   6    7.40   14.10
   9  -6  -6    6.30   10.60
   9  -6  -6  -12.10    9.10
  10  -6   0 1140.59   42.00
 -10  -6   0 1149.69   44.80
  10   6   0 1115.69   42.00
  10  -6   0 1108.09   37.80
 -10  -6   0 1157.68   42.20
 -10   6   0 1118.79   41.90
 -10   6   0 1179.88   45.20
 -10   6   1  378.76   20.80
 -10  -6  -1  386.06   20.60
  10   6  -1  395.26   20.00
  10  -6   1  395.86   18.80
 -10  -6  -1  410.26   17.80
 -10  -6  -1  354.16   18.10
 -10   6   1  377.46   19.10
  10   6  -1  403.46   19.40
  10  -6  -1  417.16   19.60
 -10  -6   1  427.26   23.60
 -10   6  -1  373.76   18.70
 -10  -6   1  411.56   19.70
  10   6   1  362.56   18.60
  10  -6  -1  369.26   16.80
 -10   6   2  286.07   18.20
  10  -6   2  300.17   15.40
 -10  -6  -2  259.67   15.10
 -10  -6  -2  279.87   16.80
 -10  -6  -2  266.07   15.10
 -10   6   2  294.47   16.30
  10   6  -2  270.87   15.30
  10   6  -2  274.47   16.60
  10  -6  -2  282.67   15.70
  10   6   2  254.77   14.90
 -10  -6   2  276.97   15.60
 -10   6  -2  285.57   15.20
  10  -6  -2  259.97   14.20
 -10  -6   2  257.47   19.00
 -10   6   3   18.70    7.90
 -10   6   3   33.00    7.10
 -10  -6  -3   17.10    6.80
 -10  -6  -3   10.20    5.30
  10   6  -3   26.00    7.60
  10   6  -3   15.90    5.80
  10   6   3   16.40    5.50
  10  -6  -3   19.00    5.40
 -10   6  -3   13.70    5.10
  10  -6  -3   16.80    5.90
 -10  -6   3   17.20    8.80
 -10  -6  -4  219.08   16.60
  10   6  -4  228.68   14.10
  10   6  -4  214.98   16.00
 -10  -6  -4  200.38   12.40
 -10   6   4  203.38   16.80
  10  -6  -4  207.88   14.20
 -10  -6   4  232.38   21.10
  10  -6  -4  219.18   16.00
  10  -6  -4  213.38   13.40
 -10   6  -4  209.68   11.90
  10   6  -5   30.90    9.00
 -10  -6  -5   28.10    9.10
 -10   6   5   39.60   10.20
  10   6  -5   39.30    6.70
 -10  -6  -5   43.90    6.00
  10  -6  -5   51.59    7.90
  10  -6  -5   49.00   10.50
 -10  -6   5   18.60   13.00
  10   6  -6   39.20   10.60
 -10  -6  -6   57.19   11.50
 -10  -6   6   18.60   16.30
  10  -6  -6   37.60   15.00
  10  -6  -6   41.90   10.70
 -11   6   0  144.69   13.20
  11  -6   0  158.08   11.40
  11  -6   0  131.59    7.90
 -11   6   0  146.19   11.10
  11   6   0  143.69   11.20
 -11  -6   0  140.59   12.90
 -11  -6   0  131.29   10.80
 -11   6   1  547.95   25.40
  11  -6   1  548.75   20.20
 -11  -6  -1  569.94   27.50
  11   6  -1  571.24   26.30
  11  -6   1  583.54   25.20
 -11   6   1  552.24   27.80
  11   6  -1  573.64   25.70
 -11  -6  -1  586.84   25.40
  11  -6  -1  577.14   26.00
 -11   6  -1  559.24   25.60
  11  -6  -1  563.34   23.20
 -11  -6   1  639.24   31.10
 -11  -6   1  585.44   26.20
  11   6   1  621.04   26.40
 -11  -6  -2  158.48   11.90
 -11   6   2  171.28   12.50
 -11   6   2  143.29   13.80
 -11  -6  -2  160.58   11.80
  11   6  -2  163.78   13.00
  11  -6   2  158.18   11.40
  11   6  -2  148.69   12.00
 -11  -6  -2  166.58   13.60
  11  -6  -2  148.79   10.70
 -11  -6   2  147.89   15.20
  11  -6  -2  153.38   11.90
  11   6   2  135.69   11.40
 -11  -6   2  155.88   11.90
 -11   6  -2  146.39   11.30
  11   6  -3  338.37   20.10
 -11   6   3  334.37   18.80
 -11  -6  -3  307.07   17.20
  11   6  -3  351.26   18.50
 -11  -6  -3  308.97   18.90
 -11   6   3  348.97   21.70
  11  -6  -3  358.26   19.40
 -11  -6   3  350.96   24.90
  11   6   3  304.27   17.50
 -11   6  -3  350.86   17.70
 -11  -6   3  340.37   18.40
  11  -6  -3  350.46   17.80
  11  -6  -3  333.97   19.00
 -11  -6  -4   77.29    8.30
  11   6  -4   71.59    9.10
 -11   6   4   61.29   10.40
 -11  -6  -4   53.99    9.50
  11   6  -4   71.79   10.60
  11  -6  -4   96.59   10.30
  11  -6  -4   70.19   10.50
 -11   6  -4   64.39    7.50
 -11  -6   4   97.69   15.10
 -11  -6  -5   17.90    9.20
  11   6  -5   11.70    8.30
 -11   6   5   38.40   11.40
 -11  -6  -5   14.90   11.10
  11   6  -5   19.10    7.50
  11  -6  -5    6.60    7.80
 -11  -6   5   20.60   13.30
  11  -6  -5    5.20    7.70
 -11  -6  -6   27.90   11.20
  11   6  -6    4.80   16.30
  11  -6  -6   19.60   15.10
 -11  -6   6   34.20   18.50
  11  -6  -6   14.40   11.00
  12   6   0  346.47   19.30
  12  -6   0  340.17   15.20
 -12  -6   0  352.26   19.20
  12  -6   0  367.06   19.30
 -12  -6   0  373.36   21.90
 -12   6   0  334.67   18.70
 -12   6   0  351.36   21.50
 -12  -6  -1  141.39   11.40
  12   6  -1  161.58   12.20
 -12  -6  -1  152.28   13.50
  12   6  -1  153.48   12.70
 -12   6   1  131.59   11.80
  12  -6   1  125.79    7.80
  12  -6   1  161.68   12.30
 -12   6   1  154.18   14.20
 -12   6  -1  133.89   11.60
  12  -6  -1  138.89    9.60
  12   6   1  133.89   11.50
  12  -6  -1  143.89   11.70
 -12  -6   1  158.18   15.30
 -12  -6   1  143.29   12.10
 -12  -6  -2   67.19    8.60
 -12   6   2   58.59   10.10
  12  -6   2   52.59    7.80
  12   6  -2   65.79    9.00
 -12   6   2   78.69    9.70
  12   6  -2   53.09    8.90
 -12  -6  -2   59.09    7.70
 -12  -6  -2   48.50    8.60
  12   6   2   56.79    8.20
  12  -6  -2   71.49    8.00
 -12  -6   2   67.79   12.60
 -12  -6   2   52.29    8.40
 -12   6  -2   65.09    8.40
  12  -6  -2   76.19   10.00
 -12  -6  -3  217.38   14.10
  12   6  -3  225.48   16.80
 -12  -6  -3  241.18   16.10
 -12   6   3  226.18   18.20
 -12   6   3  227.48   15.50
  12   6  -3  222.88   15.10
  12  -6  -3  229.38   14.10
  12   6   3  225.68   14.90
 -12  -6   3  235.58   21.00
  12  -6  -3  235.68   15.80
 -12  -6   3  230.98   15.40
  12  -6  -3  252.77   16.10
 -12   6  -3  230.98   14.50
 -12  -6  -4  253.37   18.20
  12   6  -4  235.58   15.90
 -12   6   4  263.17   20.10
  12   6  -4  220.08   17.60
 -12  -6  -4  253.57   15.00
  12  -6  -4  281.57   18.70
  12  -6  -4  272.17   17.20
 -12   6  -4  242.48   14.60
 -12  -6   4  278.97   24.00
 -12  -6  -5   13.10    8.20
 -12  -6  -5   12.60    8.20
 -12   6   5    8.60   13.70
  12   6  -5   19.00    6.90
  12  -6  -5    5.60    6.90
  12  -6  -5   -3.00    8.50
 -12  -6   5   12.60   14.40
  12   6  -6   27.50   15.40
  12  -6  -6   13.60   12.90
 -12  -6   6   -9.20   19.80
  12  -6  -6    1.20   20.70
  13  -6   0   37.90    8.00
 -13  -6   0   54.49    9.80
  13  -6   0   37.90    5.20
  13   6   0   28.10    7.70
 -13   6   0   29.00    7.60
 -13  -6   0   45.40    8.20
 -13   6   0   46.60    9.40
 -13  -6  -1  308.27   20.40
 -13   6   1  316.77   20.70
 -13  -6  -1  298.67   17.70
  13   6  -1  273.57   17.40
  13   6  -1  299.17   18.30
  13  -6   1  285.57   17.50
 -13   6   1  286.07   17.80
  13   6   1  276.37   17.10
 -13  -6   1  278.87   17.30
  13  -6  -1  283.07   17.40
  13  -6  -1  268.97   14.70
 -13  -6   1  304.37   21.50
 -13   6  -1  308.67   17.90
 -13  -6  -2   43.10    8.70
 -13   6   2   40.00    8.20
  13  -6   2   31.80    7.40
  13   6  -2   31.70    8.50
 -13   6   2   30.30    8.90
  13   6  -2   32.30    8.00
 -13  -6  -2   26.20    7.20
 -13  -6   2   32.20    8.20
 -13  -6   2   37.80   11.40
  13  -6  -2   29.40    7.50
  13   6   2   21.50    7.00
  13  -6  -2   41.20    7.00
 -13   6  -2   37.30    8.10
 -13   6   3   35.20   10.50
  13   6  -3   31.90    8.30
 -13  -6  -3   45.10    7.80
 -13   6   3   27.70    8.10
  13   6  -3   24.50    8.00
 -13  -6   3   26.10    7.60
 -13   6  -3   42.50    7.60
 -13  -6   3   60.19   13.80
  13  -6  -3   44.10    9.50
  13  -6  -3   46.40    8.60
 -13  -6  -4   24.80    7.30
  13   6  -4   31.10    9.30
  13   6  -4    9.90    7.20
 -13   6   4   41.50   10.70
  13  -6  -4   32.50    8.90
 -13  -6   4   33.30   13.40
  13  -6  -4   18.60    7.90
 -13   6  -4   31.80    7.00
  13   6  -5   62.79   12.50
 -13   6   5   58.09   22.00
 -13  -6  -5   71.59   10.60
  13   6  -5   70.39   10.10
  13  -6  -5   65.69   10.10
  13  -6  -5   80.49   12.60
 -13  -6   5   49.70   14.80
  14  -6   0   89.59   10.30
 -14  -6   0   61.89    9.40
 -14   6   0   77.59    9.90
  14   6   0   73.49   10.50
 -14   6   0   92.19   12.60
 -14  -6   0   66.79   11.30
  14   6   0   50.39    9.00
 -14  -6  -1   82.29   11.80
  14   6  -1   90.79   11.10
 -14  -6  -1   96.29   10.60
 -14   6   1  104.99   13.30
  14   6  -1  103.89   11.10
 -14   6   1  100.79   11.60
  14  -6   1   88.59   10.60
  14  -6  -1   90.39    8.60
 -14  -6   1   90.29   13.30
  14  -6  -1  112.39   11.70
 -14  -6   1   76.79   10.20
  14   6   1   69.99    9.90
 -14   6  -1  107.49   11.60
  14   6  -2   60.29    9.80
 -14  -6  -2   53.29    8.60
  14   6  -2   34.20    8.50
 -14   6   2   44.60   10.20
 -14   6   2   49.10    9.30
 -14  -6  -2   64.89   10.80
  14   6   2   39.20    7.80
  14  -6  -2   35.50    8.90
 -14  -6   2   54.99   12.40
 -14  -6   2   55.79    9.50
  14  -6  -2   34.90    6.90
 -14   6  -2   44.30    8.30
 -14  -6  -3   -4.40    6.10
 -14   6   3   17.50    9.90
  14   6  -3   11.40    7.30
 -14   6   3    8.30    6.60
 -14  -6   3   25.40   11.80
  14  -6  -3    1.60    6.40
 -14   6  -3   -7.80    7.10
 -14  -6   3  -11.20    8.70
  14  -6  -3    5.00    7.10
  14   6  -4   12.80    7.90
 -14  -6  -4   11.20    6.80
  14   6  -4   25.80    8.90
 -14  -6   4   18.30   14.60
  14  -6  -4    8.30    7.70
 -14   6  -4    0.00    6.90
  14   6  -5    5.90   14.50
 -14  -6  -5   10.60   13.90
  14   6  -5   -1.60   16.30
 -14  -6   5   -3.90   17.60
  14  -6  -5    5.50   10.20
  14  -6  -5  -13.70   19.20
  15   6   0  108.09   12.20
  15  -6   0  119.19   12.60
 -15   6   0  103.79   11.50
 -15  -6   0  102.69   11.90
 -15  -6   0  114.59   13.90
 -15   6   0   94.29   12.90
  15   6   0  105.49   12.10
  15  -6   1   71.49   10.30
 -15   6   1   77.59   10.80
 -15  -6  -1   84.59   11.90
 -15  -6  -1   57.79   10.20
  15   6  -1   88.09   11.00
  15   6  -1   75.69   10.90
 -15   6   1   59.59   11.50
 -15  -6   1   93.99   14.10
  15  -6  -1   91.89   11.20
 -15   6  -1   84.99   11.40
 -15  -6   1   84.89   11.00
  15   6   1   87.69   11.50
 -15  -6  -2  139.49   15.10
  15   6  -2  117.09   13.40
  15  -6   2  109.79   12.10
 -15   6   2  126.09   13.10
 -15  -6  -2  126.69   12.70
  15   6  -2  124.89   12.90
 -15   6   2  146.09   15.70
 -15   6  -2  103.39   11.90
  15   6   2  116.59   12.30
  15  -6  -2  111.19   12.50
 -15  -6   2  122.29   16.50
  15  -6  -2   99.79   10.40
 -15  -6   2  145.19   13.40
 -15   6   3    3.40    8.90
 -15   6   3   12.00    8.50
  15   6  -3    3.00    7.70
  15   6  -3   18.00    8.40
 -15  -6  -3   19.60    8.10
  15  -6  -3   21.10    9.70
 -15  -6   3    8.30    8.90
 -15  -6   3    0.80   11.70
  15  -6  -3    3.80    7.80
 -15   6  -3    9.30    6.90
 -15  -6   3   15.90   11.70
  15   6  -4   37.60    9.20
  15   6  -4   34.90   10.00
 -15   6   4    1.30   22.40
 -15  -6  -4   14.90    7.50
  15  -6  -4   39.30   10.40
 -15  -6   4   65.59   16.10
  15  -6  -4   30.10   11.60
 -15   6  -4   18.20   12.40
  15   6  -5   10.50   11.00
  15   6  -5   15.10   22.30
  15  -6  -5   17.70   23.70
 -15  -6   5   -1.00   23.30
  15  -6  -5   21.90   17.70
  16  -6   0   -8.30    7.80
  16   6   0    9.40    8.00
 -16  -6   0  -11.90    7.90
  16   6   0   17.10    7.50
 -16   6   0    2.60    7.60
 -16   6   0   -3.00    7.60
 -16  -6   0    8.50   10.00
 -16   6   1   71.49   12.70
 -16   6   1   74.49   11.20
  16   6  -1   66.59   11.10
 -16  -6  -1   75.59   10.60
 -16  -6  -1   70.09   12.80
  16  -6   1   52.89   10.00
  16   6  -1   72.69   10.60
 -16   6  -1   63.59   10.60
 -16  -6   1   56.29   10.00
 -16  -6   1   68.89   13.30
  16   6   1   58.69   10.10
  16  -6  -1   57.79   10.30
  16   6  -2   41.40    9.40
 -16  -6  -2   31.40    9.00
 -16   6   2   63.69   10.60
  16   6  -2   24.80    8.80
 -16  -6  -2   47.70   10.90
 -16   6   2   36.20   11.10
  16  -6  -2   56.09   10.30
 -16  -6   2   43.90   12.70
 -16  -6   2   45.50   10.00
 -16   6  -2   60.39   10.50
  16   6   2   33.80   10.60
  16   6  -3  238.38   18.40
  16   6  -3  224.78   18.90
 -16   6   3  209.88   20.40
 -16  -6  -3  226.78   17.10
 -16   6   3  215.18   17.70
 -16   6  -3  266.47   18.00
  16  -6  -3  221.98   18.40
  16  -6  -3  226.48   17.20
 -16  -6   3  219.38   17.90
 -16  -6   3  225.28   23.80
 -16   6   4   19.20   14.30
 -16  -6  -4   23.30    9.80
  16   6  -4    7.60   11.80
  16   6  -4   40.30   11.70
 -16  -6  -4   20.80   12.20
  16  -6  -4   13.30   10.80
 -16  -6   4    8.70   15.20
  16  -6  -4   19.30   18.70
 -16   6  -4   19.80   17.80
 -17   6   0    2.00    7.10
  17   6   0    2.90    7.00
  17   6   0   30.30    8.90
  17  -6   0   -3.50    7.30
 -17  -6   0   34.30   11.40
 -17  -6   0   11.20    8.30
  17   6  -1  161.58   15.30
  17   6  -1  183.28   16.40
 -17  -6  -1  183.38   16.00
 -17   6   1  163.88   15.30
  17  -6   1  155.78   15.40
 -17  -6  -1  161.38   18.10
 -17   6   1  170.38   18.30
  17  -6  -1  194.68   16.20
 -17   6  -1  161.08   15.20
  17   6   1  168.68   15.10
  17   6   1  166.88   15.70
 -17  -6   1  216.28   20.90
 -17  -6   1  168.48   15.50
  17   6  -2  105.49   14.10
 -17  -6  -2   79.19   14.20
 -17   6   2  122.09   16.00
  17   6  -2   98.29   12.80
 -17   6   2  126.89   14.00
 -17  -6  -2   92.79   12.60
  17   6   2   84.39   14.80
 -17   6  -2  132.09   14.00
  17  -6  -2   90.69   12.60
 -17  -6   2  102.19   13.70
 -17  -6   2   96.09   12.70
 -17  -6   2  114.59   17.20
 -17   6   3  223.08   21.10
 -17   6   3  210.38   18.40
  17   6  -3  242.78   19.10
 -17  -6  -3  248.58   18.10
  17   6  -3  239.88   19.80
 -17  -6   3  247.38   24.70
 -17   6  -3  231.98   17.90
  17  -6  -3  254.97   19.80
  17   6  -4    1.80   14.20
  17   6  -4   14.00   22.20
 -17  -6  -4   27.90   20.10
 -17   6   4   -4.10   19.50
  17  -6  -4   -6.30   15.80
 -17   6  -4   20.70   15.20
 -18   6   0   13.60    8.20
  18   6   0   -3.70   10.90
  18   6   0   -2.00   12.00
 -18  -6   0    8.10   11.70
  18  -6   0    9.30   10.80
 -18  -6   0   11.40    9.50
 -18  -6  -1   78.49   14.00
  18   6  -1   76.99   12.30
  18   6  -1  104.99   14.00
 -18  -6  -1   60.89   11.20
 -18   6   1   74.29   12.60
  18  -6   1   74.09   11.40
 -18   6   1   63.19   13.60
 -18   6  -1   82.09   12.50
  18   6   1   57.79   11.70
 -18  -6   1   91.39   16.30
  18   6   1   91.49   13.80
  18  -6  -1   81.39   12.80
 -18  -6   1   50.29   11.10
  18   6  -2   65.19   12.00
 -18   6   2   78.99   14.90
 -18   6   2   60.79   12.30
  18   6  -2   50.79   11.20
 -18  -6  -2   92.29   12.60
  18  -6  -2   78.29   12.70
 -18  -6   2   86.99   17.20
 -18   6  -2   88.79   12.60
 -18  -6   2   78.19   12.40
 -18  -6  -3   11.00   13.50
  18   6  -3   24.90   16.20
 -18   6   3    6.30   18.40
 -18  -6  -3   11.60   17.90
 -18   6   3   29.00   30.80
  18   6  -3    4.10   22.00
 -18   6  -3   24.40   14.70
  18  -6  -3    3.70   11.60
 -18  -6   3   -5.30   13.70
 -19   6   0   26.00    9.60
 -19  -6   0   15.00   14.60
  19  -6   0   -7.60   10.70
  19   6   0   48.30   14.00
 -19  -6   0   41.50   13.70
 -19  -6   0    8.60   12.60
  19   6   0   40.60   16.10
  19  -6   1   29.70   16.80
 -19  -6  -1   12.80   10.10
  19   6  -1   29.00   16.70
 -19   6   1   14.60   15.60
 -19  -6  -1    3.10    9.30
  19   6  -1   15.60   12.70
 -19  -6  -1   17.00   12.90
 -19   6   1   25.60   15.00
 -19   6  -1   27.70   12.10
 -19  -6   1    0.20   10.70
  19  -6  -1   11.90   11.90
  19   6   1   18.30   20.80
  19   6   1    2.80   23.50
 -19  -6   1   10.80   13.30
 -19  -6  -2   29.10   11.70
 -19   6   2   11.20   16.10
  19   6  -2    4.20   24.40
 -19  -6  -2   -2.00   13.10
  19   6  -2   22.70   15.50
 -19  -6   2    9.90   20.50
  19  -6  -2   13.70   14.30
 -19  -6   2   -5.60   20.50
 -19   6  -2   35.40   14.40
 -20  -6   0   17.50   17.00
  20   6   0   21.90   14.50
  20   6   0   13.00   15.50
 -20  -6   0   29.80   18.20
 -20   6   0   24.70   20.00
  20  -6   0   17.20   27.50
   0   7   0   -8.50    3.30
   0  -7   0   -2.60    3.00
   0   7  -1 1803.42   58.19
   0   7  -1 1877.11   58.79
   0  -7   1 1864.61   58.79
   0   7   1 1870.51   59.39
   0  -7  -1 2011.80   60.49
   0  -7  -1 1826.42   59.29
   0   7  -1 1798.92   58.59
   0  -7  -2 2355.06   77.79
   0   7  -2 2470.45   75.29
   0   7   2 2445.86   76.49
   0  -7  -2 2415.16   76.19
   0  -7   2 2530.85   75.49
   0   7  -2 2364.16   75.09
   0   7  -2 2377.06   75.99
   0  -7   3  424.96   22.10
   0   7  -3  415.86   17.50
   0  -7  -3  429.76   19.10
   0  -7   3  399.26   14.80
   0   7  -3  418.76   14.90
   0   7  -3  379.76   14.50
   0   7   3  435.96   16.70
   0  -7  -3  410.86   16.30
   0  -7  -3  384.26   16.10
   0  -7  -4   50.39    4.80
   0  -7   4   55.99   10.00
   0  -7  -4   51.19    7.10
   0   7  -4   55.89    7.10
   0   7   4   42.90    4.70
   0  -7   5   19.80    9.30
   0  -7  -5   19.90    3.30
   0  -7  -5   37.80    7.80
   0   7  -6  130.59   13.30
   0  -7   6  137.09   17.10
   0  -7  -6  117.39   12.60
   0  -7  -7   44.00   10.80
   0  -7   7   20.30   18.30
   0   7  -7   24.60   12.40
   1   7   0  143.89    7.70
  -1   7   0  126.59    7.40
   1  -7   0  137.89    7.50
  -1  -7   0  128.99    7.40
  -1  -7   0  135.69    7.70
   1   7  -1  114.79    6.40
   1  -7   1  111.99    6.30
   1   7  -1  108.69    6.30
  -1   7   1  112.79    6.90
  -1  -7  -1  118.29    7.50
  -1  -7  -1  111.09    6.80
   1   7  -1  102.79    6.30
   1   7   1  124.29    7.10
  -1   7  -1  129.79    6.70
  -1   7  -1  115.19    6.40
  -1   7  -1  117.09    5.50
  -1  -7   1  116.39    6.60
   1  -7  -1  125.39    7.30
  -1  -7   1  118.89    8.70
  -1  -7  -2 1105.49   39.50
   1  -7   2 1240.38   39.10
   1   7  -2 1142.59   38.90
   1   7  -2 1214.88   39.30
   1   7  -2 1253.07   40.60
  -1  -7  -2 1228.28   41.80
  -1   7   2 1219.38   40.40
  -1  -7  -2 1255.07   40.20
   1   7   2 1253.27   41.40
  -1   7  -2 1238.18   40.10
  -1   7  -2 1289.67   40.90
  -1  -7   2 1234.28   45.70
   1  -7  -2 1304.37   43.30
  -1  -7   2 1302.57   40.70
  -1   7  -2 1209.98   40.20
   1  -7  -2 1175.68   41.30
  -1   7   3  602.04   22.20
   1   7  -3  614.64   23.50
  -1  -7  -3  581.34   24.40
   1   7  -3  623.74   20.50
   1   7  -3  556.54   20.00
   1  -7   3  602.64   20.10
  -1  -7  -3  575.84   21.50
  -1  -7  -3  516.15   21.10
   1  -7  -3  577.24   24.30
  -1   7  -3  620.64   20.50
   1  -7  -3  599.54   22.20
  -1  -7   3  632.84   20.90
   1  -7  -3  589.34   24.50
   1  -7  -3  550.74   21.80
  -1  -7   3  601.94   28.10
  -1   7  -3  621.94   23.10
   1   7   3  578.74   22.00
  -1   7   4   92.79    6.60
   1  -7   4   87.09   11.40
  -1  -7  -4   86.69    9.10
  -1  -7  -4   84.99    6.00
  -1   7   4   85.19    6.20
   1   7  -4   89.79    8.70
  -1   7  -4   91.39    8.30
   1  -7  -4   93.49    6.50
   1   7   4   90.99    6.40
  -1  -7   4  103.79   12.20
   1  -7  -4   90.09    9.50
   1   7   4   90.59    6.00
   1  -7  -4   88.79    9.20
  -1  -7  -5  301.07   12.50
   1  -7   5  313.97   23.00
  -1  -7  -5  318.07   19.10
   1   7  -5  328.17   18.30
   1  -7  -5  319.77   13.40
   1  -7  -5  298.37   19.10
  -1  -7   5  329.37   23.40
   1  -7  -5  299.07   18.60
  -1   7  -5  354.26   18.20
   1  -7   6   62.29   13.80
  -1  -7  -6   71.29   11.00
   1   7  -6   98.69   11.80
   1  -7  -6   81.49   11.00
  -1   7  -6   92.89   11.50
  -1  -7   6   86.19   14.70
   1  -7   7   19.10   13.40
   1   7  -7    9.30   12.00
  -1  -7  -7   16.00    9.50
  -1  -7   7  -11.70   18.50
   1  -7  -7   29.80   10.20
  -1   7  -7    6.30   20.50
  -2   7   0 1560.64   50.39
  -2  -7   0 1650.23   51.29
  -2  -7   0 1672.23   52.39
   2  -7   0 1543.35   51.49
   2   7   0 1588.44   51.79
   2   7   0 1514.55   51.99
  -2  -7   0 1682.43   51.89
  -2   7   0 1652.73   51.79
   2   7  -1  590.94   21.90
   2   7  -1  616.24   22.30
   2   7  -1  598.24   21.80
  -2   7   1  609.04   22.40
   2  -7   1  635.24   21.80
  -2  -7  -1  671.63   23.10
  -2  -7  -1  598.84   22.20
   2   7   1  565.84   19.70
  -2  -7   1  605.34   21.40
  -2   7  -1  628.34   21.20
   2   7   1  606.34   21.80
   2  -7  -1  581.34   21.60
   2  -7  -1  534.45   20.50
  -2   7  -1  612.24   21.10
  -2  -7   1  610.84   24.00
  -2   7   2  201.38   10.00
   2   7  -2  192.78    8.80
   2   7  -2  198.88    9.10
   2  -7   2  193.18    8.80
   2  -7   2  195.78    8.60
  -2  -7  -2  179.28    9.20
  -2  -7  -2  198.78    9.70
   2   7  -2  193.88   10.20
  -2  -7  -2  199.18   10.90
   2  -7  -2  219.78   11.10
   2   7   2  199.78    9.90
   2  -7  -2  185.48    8.30
   2  -7  -2  209.88   11.20
  -2   7  -2  202.68    8.80
  -2  -7   2  202.58   13.30
  -2  -7   2  208.58    9.40
  -2   7  -2  193.18    8.80
  -2   7  -2  191.68    8.70
   2  -7  -2  199.88   10.00
  -2   7   3  107.69    7.20
   2   7  -3   99.79    5.60
  -2  -7  -3   91.59    6.20
   2   7  -3  101.69    8.00
   2  -7   3  108.79    5.40
  -2   7   3   83.89    6.00
  -2  -7  -3  102.99    6.60
  -2  -7  -3  104.19    8.80
   2   7  -3  109.49    6.00
  -2  -7   3  113.39    6.30
   2  -7  -3  117.09    9.00
   2  -7  -3  114.69    7.30
   2  -7  -3  109.89    7.30
   2   7   3  110.69    7.10
  -2   7  -3  105.09    5.50
  -2  -7   3  103.59   11.00
   2  -7  -3  113.29    9.20
  -2   7  -3  115.19    7.40
  -2  -7  -4  112.59    6.90
   2   7  -4  112.19    5.80
  -2   7   4  113.29    7.90
  -2  -7  -4  109.49   10.30
  -2   7   4  121.89    7.80
   2   7  -4  122.99    9.70
   2   7   4  116.89    7.20
  -2   7  -4  136.09    9.40
   2  -7  -4  108.99    7.40
  -2  -7   4  117.39   13.10
   2  -7  -4  122.69   10.90
   2  -7  -4  106.99    9.80
   2   7  -5   68.79    9.30
   2  -7   5   68.79   12.40
  -2  -7  -5   73.39    5.10
  -2  -7  -5   66.69    9.60
   2  -7  -5   75.09   10.30
  -2  -7   5   81.89   12.60
   2  -7  -5   80.09    9.70
  -2   7  -5   71.39    8.70
   2  -7  -5   72.69    5.90
  -2  -7  -6  109.79   12.20
   2   7  -6  120.69   13.10
   2  -7   6  116.49   16.70
   2  -7  -6  107.69   12.20
  -2   7  -6  127.19   12.50
  -2  -7   6   95.69   15.70
   2  -7  -6   98.49   12.80
   2  -7   7   49.40   13.80
  -2  -7  -7   68.49   11.80
   2   7  -7   69.09   19.00
  -2  -7   7   60.69   18.00
   2  -7  -7   60.59   11.80
  -3  -7   0 1257.07   40.20
   3  -7   0 1275.87   41.10
   3   7   0 1235.08   41.10
  -3  -7   0 1218.98   41.80
  -3  -7   0 1236.68   41.20
  -3   7   0 1324.77   41.30
  -3   7   0 1155.88   40.00
  -3  -7  -1 1001.20   37.50
  -3  -7  -1 1189.78   39.10
  -3   7   1 1130.99   39.00
   3   7  -1 1257.07   39.10
   3  -7   1 1198.78   38.50
  -3  -7  -1 1211.78   39.00
  -3   7  -1 1207.08   39.60
   3  -7  -1 1217.98   39.50
   3  -7  -1 1254.37   40.40
  -3  -7   1 1292.97   40.40
   3   7   1 1049.49   38.70
   3  -7  -1 1204.38   40.20
  -3  -7   1 1243.18   43.20
  -3   7  -1 1155.28   39.60
   3   7   1 1256.17   40.50
   3  -7   2  835.62   27.80
   3   7  -2  846.02   30.00
   3  -7   2  828.42   26.90
  -3   7   2  822.02   29.00
  -3   7   2  713.13   27.60
   3   7  -2  833.02   28.40
  -3  -7  -2  803.82   28.60
   3   7  -2  810.02   28.10
  -3  -7  -2  861.91   30.60
  -3   7  -2  774.52   27.90
   3  -7  -2  882.01   31.10
  -3   7  -2  840.42   28.40
   3  -7  -2  812.62   29.30
  -3  -7   2  818.02   27.50
   3   7   2  835.72   29.50
  -3  -7   2  830.52   28.90
  -3   7  -2  854.51   27.40
   3  -7  -2  791.92   28.70
  -3  -7   2  904.91   34.40
   3  -7  -2  852.51   30.30
   3   7  -3  109.09    8.80
   3   7  -3  112.69    6.60
   3   7  -3  102.39    6.10
  -3  -7  -3  100.59    6.60
  -3   7   3  102.39    7.40
  -3  -7  -3  111.79    9.10
  -3  -7  -3  112.19    7.00
  -3   7   3  112.59    7.30
   3  -7   3  107.29    5.80
   3  -7  -3   94.79    7.60
  -3   7  -3  117.89    6.00
   3   7   3   96.89    6.90
  -3   7  -3  109.19    5.70
   3  -7  -3  119.49    9.30
  -3  -7   3  114.69   11.50
   3  -7  -3  121.79    9.10
   3  -7  -3  104.49    7.30
  -3  -7   3  105.29    6.50
  -3   7  -3  122.29    7.30
  -3  -7  -4  174.68    9.00
  -3   7   4  166.28   10.40
   3   7  -4  189.98   12.70
  -3   7   4  169.38    9.80
  -3  -7  -4  164.38   12.50
   3   7  -4  174.88    8.20
   3  -7  -4  159.98   11.70
  -3   7  -4  187.18   10.70
   3  -7  -4  159.58   12.40
   3   7   4  157.08    8.70
   3  -7  -4  169.38    9.60
  -3  -7   4  186.98   15.60
   3   7   4  146.79    8.50
   3   7  -5  110.19   11.20
   3  -7   5   92.29   13.50
  -3  -7  -5  106.59    6.20
  -3  -7  -5   79.89   10.80
  -3  -7   5  109.89   15.10
   3  -7  -5  104.29    7.40
   3  -7  -5  101.69   10.40
  -3   7  -5  110.89   10.10
   3  -7  -5  115.29   12.10
   3   7  -6   -8.80    8.90
   3  -7   6  -10.60    9.90
  -3  -7  -6    9.70    7.50
   3  -7  -6    4.10    6.90
  -3   7  -6    9.00    9.60
   3  -7  -6    0.30    7.30
   3  -7   7   22.30   12.50
   3   7  -7   33.50   12.60
  -3  -7  -7    8.10    8.60
   3  -7  -7    8.20    9.00
   3  -7  -7   35.00   11.80
  -3  -7   7   29.70   17.00
   4   7   0  126.49    8.00
  -4  -7   0  127.39    8.40
  -4   7   0  131.59    7.80
  -4  -7   0  128.29    8.00
  -4  -7   0  134.19    6.70
   4  -7   0  117.79    7.40
  -4   7   0  125.79    5.10
   4   7  -1 1369.46   43.70
  -4   7   1 1344.77   44.00
  -4  -7  -1 1299.47   43.60
  -4  -7  -1 1362.26   43.90
  -4   7   1 1397.06   44.10
   4  -7   1 1285.67   43.00
  -4  -7  -1 1127.49   42.70
  -4  -7   1 1337.97   43.70
   4   7   1 1245.88   43.10
  -4  -7   1 1141.79   40.80
  -4  -7   1 1415.56   47.00
   4   7   1 1315.97   43.90
   4  -7  -1 1428.66   44.20
   4  -7  -1 1331.17   42.70
  -4   7  -1 1301.37   43.30
   4  -7   2  516.45   19.10
  -4   7   2  507.55   20.20
   4   7  -2  545.65   20.10
  -4  -7  -2  520.35   21.40
   4   7  -2  510.25   21.00
  -4   7   2  498.95   20.30
  -4  -7  -2  532.45   20.00
   4  -7  -2  533.25   21.30
  -4   7  -2  487.55   18.70
   4   7   2  458.85   18.40
   4   7   2  520.95   19.90
  -4   7  -2  497.35   17.00
  -4  -7   2  525.85   24.40
   4  -7  -2  501.15   20.10
   4  -7  -2  504.75   19.90
  -4   7  -2  490.35   18.40
  -4  -7   2  525.35   19.50
  -4   7   3   40.90    5.30
   4  -7   3   28.20    3.20
  -4  -7  -3   39.40    4.50
   4   7  -3   21.10    3.40
   4   7  -3   23.10    4.90
   4   7  -3   33.80    4.30
  -4   7   3   34.10    5.10
  -4  -7  -3   42.10    6.50
   4  -7  -3   30.70    5.30
  -4   7  -3   28.80    3.80
   4   7   3   38.30    4.60
  -4  -7   3   35.80    4.50
   4  -7  -3   29.40    5.60
  -4   7  -3   33.50    3.50
  -4   7  -3   34.30    3.40
  -4  -7   3   34.10    8.80
   4  -7  -3   44.90    5.30
   4   7  -4  562.24   20.10
  -4   7   4  525.95   21.40
  -4  -7  -4  541.95   25.10
  -4   7   4  482.15   22.10
   4   7  -4  568.34   25.00
  -4  -7  -4  506.75   20.00
   4  -7  -4  535.05   25.50
   4  -7  -4  550.24   24.50
   4   7   4  526.15   21.30
  -4   7  -4  536.55   22.10
  -4  -7   4  577.04   29.90
   4  -7  -4  551.04   21.70
  -4  -7  -5  173.08   14.30
  -4  -7  -5  149.79    8.10
   4   7  -5  167.88   13.80
  -4  -7   5  149.99   16.40
   4  -7  -5  151.38   12.30
  -4   7  -5  168.28   11.80
   4  -7  -5  149.29   14.00
   4  -7  -5  151.28    9.20
  -4  -7  -6  108.39   12.80
   4   7  -6  128.99   13.50
   4  -7   6  112.09   16.10
  -4  -7   6  122.89   17.40
   4  -7  -6  119.29   12.90
  -4   7  -6  134.99   12.40
   4  -7  -6  135.09   14.40
  -4  -7  -7   52.29   12.00
   4  -7   7   17.20   16.90
   4   7  -7   39.70   13.50
   4  -7  -7   13.20   10.10
   4  -7  -7   23.40    9.10
  -4  -7   7   44.70   17.10
   5   7   0  888.01   30.50
  -5   7   0  862.21   30.30
   5  -7   0  894.81   30.40
   5  -7   0  818.02   26.70
  -5  -7   0  852.21   28.60
  -5  -7   0  891.51   32.00
  -5  -7   0  853.01   30.20
  -5   7   0  771.22   26.60
  -5  -7  -1 1357.16   45.50
  -5   7   1 1324.97   46.10
  -5  -7  -1 1338.67   45.30
  -5   7   1 1354.16   45.60
   5  -7   1 1360.26   44.90
   5   7  -1 1370.46   45.40
  -5  -7  -1 1353.96   45.10
   5  -7  -1 1325.37   43.20
  -5  -7   1 1366.16   44.90
   5  -7  -1 1371.96   45.00
   5   7   1 1317.97   44.80
  -5  -7   1 1243.28   41.10
  -5  -7   1 1363.06   48.00
  -5   7  -1 1334.47   44.50
   5  -7   2   72.29    5.40
   5   7  -2   72.49    6.90
  -5  -7  -2   68.39    6.10
   5   7  -2   74.19    6.10
  -5   7   2   54.79    6.00
  -5  -7  -2   51.29    4.60
  -5  -7  -2   54.59    6.30
  -5   7   2   64.59    6.20
  -5   7  -2   67.59    5.20
  -5   7  -2   68.59    5.60
  -5  -7   2   72.79    9.00
   5  -7  -2   75.69    7.10
   5   7   2   66.49    6.20
   5  -7  -2   80.09    6.80
  -5  -7   2   70.69    6.20
   5   7  -3  309.17   13.60
   5   7  -3  283.67   15.40
  -5  -7  -3  297.67   16.00
  -5   7   3  313.07   14.30
  -5   7   3  276.57   14.70
  -5  -7  -3  271.67   13.20
   5  -7   3  284.87   12.10
  -5   7  -3  278.47   12.10
   5   7   3  298.07   13.60
   5  -7  -3  282.07   13.80
  -5  -7   3  280.47   18.60
   5  -7  -3  284.77   15.10
  -5  -7   3  291.47   13.50
   5  -7  -3  293.07   15.60
   5   7  -4  321.57   17.90
  -5  -7  -4  315.27   14.20
   5   7  -4  321.57   14.30
  -5   7   4  328.77   15.70
  -5   7   4  331.77   17.20
  -5  -7  -4  338.37   18.90
  -5   7  -4  321.67   12.50
   5  -7  -4  330.97   15.80
   5  -7  -4  369.86   18.30
   5  -7  -4  356.56   19.00
  -5  -7   4  320.57   22.50
   5   7  -5   88.59    6.10
  -5  -7  -5  119.89   12.60
   5   7  -5  110.59   11.10
  -5  -7  -5  127.99    7.20
   5  -7  -5  115.59   11.00
   5  -7  -5  125.49   12.80
  -5  -7   5  124.19   16.20
   5  -7  -5  104.69    8.30
  -5  -7  -6   14.70    8.30
   5  -7   6   -4.60    9.90
   5   7  -6    5.90    7.60
  -5  -7   6    5.30    9.50
   5  -7  -6   -1.20    7.50
   5  -7  -6    0.50    6.80
   5   7  -7    5.50   14.40
   5  -7   7   -7.50   17.00
  -5  -7  -7   -0.50    9.40
   5  -7  -7   18.80   15.80
  -5  -7   7  -38.20   27.20
  -6  -7   0   -2.80    4.70
   6  -7   0    1.40    3.40
  -6  -7   0    0.60    3.60
  -6   7   0    0.40    3.50
  -6  -7   0   -1.40    2.30
   6   7   0    1.00    4.10
   6   7   0   -1.90    3.10
   6  -7   0    0.30    1.40
   6   7  -1  255.47   12.70
  -6  -7  -1  265.87   12.90
  -6  -7  -1  258.07   13.50
  -6   7   1  264.67   13.10
   6  -7   1  268.87   12.50
  -6  -7  -1  269.47   12.60
   6   7  -1  255.57   13.50
  -6   7   1  276.87   14.10
  -6  -7   1  277.67   15.70
   6   7   1  268.47   13.20
  -6   7  -1  285.07   13.20
   6  -7  -1  296.17   13.60
  -6  -7   1  273.47   13.40
   6  -7  -1  265.87   11.70
  -6   7   2  237.88   13.40
  -6  -7  -2  240.98   12.30
  -6  -7  -2  262.77   13.70
   6  -7   2  252.87   11.80
   6   7  -2  280.77   12.90
   6   7  -2  243.08   13.70
  -6   7   2  246.38   12.90
  -6  -7  -2  211.28   11.60
  -6  -7   2  296.77   17.70
  -6   7  -2  270.47   12.40
   6  -7  -2  234.48   12.60
  -6  -7   2  277.57   13.40
   6   7   2  266.07   13.20
   6  -7  -2  261.77   13.30
   6   7  -3  216.58   11.40
  -6  -7  -3  208.08   13.20
   6   7  -3  216.48   13.20
   6  -7   3  203.78    9.90
  -6  -7  -3  191.18   10.50
  -6   7   3  190.58   12.60
  -6   7   3  196.38   11.40
   6  -7  -3  207.48   11.90
  -6  -7   3  188.38   15.80
  -6  -7   3  213.78   11.40
  -6   7  -3  207.28   10.30
   6  -7  -3  212.08   13.30
   6  -7  -3  216.88   12.80
   6   7   3  206.38   11.20
  -6   7   4    5.30    4.90
   6   7  -4    8.50    5.70
  -6  -7  -4    2.60    3.50
   6   7  -4    2.70    3.40
  -6   7   4    5.40    4.10
   6  -7  -4   11.60    4.90
   6  -7  -4   16.30    7.20
  -6  -7   4   14.90    8.00
   6   7  -5   53.19    5.30
   6   7  -5   70.89   10.10
  -6  -7  -5   66.49   10.60
  -6  -7  -5   61.39    5.70
   6  -7  -5   73.59    7.20
   6  -7  -5   70.69    9.30
  -6  -7   5   61.89   12.90
   6  -7  -5   66.69   10.30
  -6  -7  -6   67.99   11.60
   6   7  -6   50.59   10.20
   6  -7  -6   57.79   11.50
  -6  -7   6   25.30   12.10
   6  -7  -6   56.29    9.70
  -6  -7  -7   47.70   12.60
   6   7  -7   11.80   15.30
   6  -7   7   21.20   17.60
  -6  -7   7    7.40   25.60
   6  -7  -7   19.20   11.20
   7   7   0   33.70    5.70
  -7  -7   0   27.70    5.90
  -7  -7   0   19.10    5.40
   7  -7   0   35.70    5.20
  -7  -7   0   29.40    3.50
   7  -7   0   26.90    2.60
  -7   7   0   39.80    5.40
  -7   7   1  281.67   13.90
  -7  -7  -1  266.87   13.60
  -7  -7  -1  269.07   13.00
   7  -7   1  267.17   13.10
   7   7  -1  258.17   14.10
   7   7  -1  255.67   13.50
  -7  -7  -1  280.67   14.70
  -7   7   1  267.17   15.00
   7   7   1  278.87   13.90
   7  -7  -1  268.87   13.70
   7  -7  -1  277.07   12.20
  -7   7  -1  281.07   13.80
  -7  -7   1  287.57   14.10
  -7  -7   1  282.47   16.70
  -7  -7  -2  221.18   12.20
   7  -7   2  257.27   12.30
  -7  -7  -2  210.18   12.40
  -7   7   2  256.97   14.50
  -7   7   2  244.18   13.10
  -7  -7  -2  243.48   13.40
   7   7  -2  239.98   13.90
   7   7  -2  235.68   12.60
  -7   7  -2  257.27   12.80
   7  -7  -2  264.37   13.50
  -7  -7   2  249.08   13.20
  -7  -7   2  251.87   17.10
   7   7   2  273.27   13.50
   7  -7  -2  251.77   13.20
  -7  -7  -3  161.98   12.10
  -7   7   3  193.28   12.80
  -7  -7  -3  162.88   10.10
   7   7  -3  165.98   12.40
  -7   7   3  187.08   11.50
   7  -7   3  184.98    9.70
   7   7  -3  178.98   10.80
   7  -7  -3  185.98   11.60
  -7  -7   3  190.28   11.00
   7  -7  -3  178.58   12.30
  -7  -7   3  197.88   16.20
   7   7   3  176.18   10.70
  -7   7  -3  173.28    9.70
   7  -7  -3  185.38   12.10
  -7   7   4   61.39    7.10
  -7  -7  -4   64.49    6.30
  -7   7   4   69.79    9.00
  -7  -7  -4   56.99    8.70
   7   7  -4   54.99    8.50
   7   7  -4   67.29    6.60
   7  -7  -4   73.49    9.60
  -7  -7   4   66.49   11.90
  -7   7  -4   68.69    5.40
   7  -7  -4   65.99    7.60
   7  -7  -4   66.19    8.10
  -7  -7  -5   58.99    6.00
   7   7  -5   59.49    6.00
   7   7  -5   86.49   11.00
  -7  -7  -5   48.60    9.70
  -7  -7   5   44.20   11.80
   7  -7  -5   57.69    8.90
   7  -7  -5   51.99   10.40
   7  -7  -5   55.99    6.90
   7   7  -6   47.00   10.60
  -7  -7  -6   49.60   11.00
  -7  -7   6   43.30   14.00
   7   7  -7   30.90   16.10
   7  -7   7   28.70   30.20
  -7  -7  -7   48.90   12.50
  -7  -7   7   65.99   28.80
   7  -7  -7   60.49   16.60
  -8  -7   0  868.81   34.70
   8  -7   0  839.82   32.00
  -8   7   0  864.51   32.40
   8  -7   0  821.92   27.90
  -8  -7   0  829.82   29.00
  -8  -7   0  878.31   32.40
   8   7   0  893.51   32.50
  -8  -7  -1   36.30    6.20
   8  -7   1   41.70    6.10
  -8  -7  -1   44.60    5.10
   8   7  -1   48.50    6.90
  -8  -7  -1   35.80    5.60
  -8   7   1   41.90    7.00
  -8   7   1   49.90    6.60
   8   7  -1   47.60    6.70
   8  -7  -1   48.60    6.40
  -8  -7   1   61.39    8.70
  -8   7  -1   51.89    6.80
   8   7   1   46.00    6.20
  -8  -7   1   48.00    6.60
   8  -7  -1   50.49    4.90
  -8   7   2   45.60    6.50
   8   7  -2   41.70    6.80
  -8  -7  -2   35.00    5.90
   8  -7   2   42.40    5.50
  -8   7   2   42.80    7.50
   8   7  -2   42.30    6.30
  -8  -7  -2   36.40    5.70
  -8  -7  -2   33.30    5.50
  -8  -7   2   42.40    6.30
   8  -7  -2   34.70    5.60
  -8  -7   2   35.10    9.30
   8   7   2   54.29    6.50
   8  -7  -2   49.70    6.50
  -8   7  -2   59.19    6.60
  -8  -7  -3  146.19   11.90
   8   7  -3  142.99   11.70
  -8  -7  -3  152.18   10.00
  -8   7   3  145.99   12.40
   8   7  -3  148.39   10.60
   8  -7   3  140.69    9.10
  -8   7   3  159.18   11.00
  -8  -7   3  144.29   10.40
   8  -7  -3  151.08   10.90
   8  -7  -3  120.19   10.40
   8  -7  -3  168.88   11.40
   8   7   3  133.39    9.80
  -8   7  -3  144.09    9.20
  -8  -7   3  138.29   15.00
  -8  -7  -4   97.69    7.90
   8   7  -4   82.99    9.90
   8   7  -4   92.49    8.20
  -8   7   4   92.19   10.50
  -8  -7  -4   79.39   10.80
  -8   7   4   99.99    8.80
   8  -7  -4   94.69   11.00
  -8   7  -4   94.59    6.70
   8  -7  -4   83.89    8.70
  -8  -7   4   88.59   13.80
   8  -7  -4   90.19    9.30
   8   7  -5   35.20    5.70
   8   7  -5   47.10    9.00
  -8  -7  -5   31.70    5.10
   8  -7  -5   27.60    6.20
   8  -7  -5   54.49   11.00
  -8  -7   5    5.80   10.80
   8  -7  -5   23.60    6.90
  -8  -7  -6   37.80   10.70
   8   7  -6   33.60    9.90
  -8  -7   6   58.79   15.30
   8  -7  -6   58.49   12.10
  -9  -7   0   58.99    7.10
   9   7   0   47.40    6.70
  -9  -7   0   49.40    4.60
  -9   7   0   44.10    6.60
  -9  -7   0   61.89    8.30
  -9   7   0   50.59    7.70
   9  -7   0   51.49    3.90
   9  -7   0   42.90    6.40
  -9  -7  -1  127.69    8.60
  -9   7   1  122.19    9.90
  -9  -7  -1  123.59   10.50
   9   7  -1  133.39   10.70
   9  -7   1  130.59    9.60
   9   7  -1  151.18   10.70
  -9   7   1  134.89   11.60
  -9  -7  -1  113.89    9.30
   9  -7  -1  132.19    8.10
  -9  -7   1  143.49   12.90
   9  -7  -1  126.59   10.00
  -9  -7   1  153.48   10.80
  -9   7  -1  125.79    9.70
   9   7   1  124.39    9.70
  -9  -7  -2  618.94   26.40
   9   7  -2  661.23   28.80
  -9   7   2  662.33   29.20
  -9   7   2  610.04   27.00
  -9  -7  -2  658.83   27.20
  -9  -7  -2  681.43   28.20
   9   7  -2  637.04   26.70
   9  -7   2  677.33   26.30
   9  -7  -2  608.64   25.10
  -9  -7   2  612.94   30.50
  -9   7  -2  624.94   25.30
   9  -7  -2  617.84   26.30
  -9  -7   2  621.04   25.90
   9   7   2  612.44   25.60
  -9   7   3  482.05   22.30
   9   7  -3  460.35   21.50
  -9  -7  -3  472.15   21.40
  -9   7   3  525.25   25.40
  -9  -7  -3  487.45   23.40
   9  -7   3  486.75   20.50
   9   7  -3  498.45   24.50
   9   7   3  501.65   22.60
   9  -7  -3  493.05   23.10
   9  -7  -3  507.05   23.90
   9  -7  -3  524.65   23.70
  -9  -7   3  516.75   23.10
  -9   7  -3  560.74   22.20
  -9  -7   3  503.85   29.20
  -9   7   4   52.29    9.10
  -9  -7  -4   40.20    6.30
  -9   7   4   52.19    7.60
   9   7  -4   50.59    7.00
  -9  -7  -4   43.50    8.70
   9   7  -4   46.90    8.60
  -9  -7   4   51.29   12.80
   9  -7  -4   54.99    9.20
   9  -7  -4   39.90    7.10
   9  -7  -4   49.80    7.70
  -9   7  -4   51.09    5.90
  -9  -7  -5  253.77   18.90
   9   7  -5  249.97   14.10
  -9  -7  -5  249.18   13.20
   9   7  -5  263.37   18.80
  -9  -7   5  263.47   23.50
   9  -7  -5  240.98   18.60
   9  -7  -5  277.07   15.80
   9   7  -6   32.10   10.00
  -9  -7  -6    9.70    8.70
   9  -7  -6   27.70   11.50
   9  -7  -6   11.50   15.30
  -9  -7   6    2.70   14.00
  10  -7   0    2.20    2.50
 -10  -7   0    1.90    5.30
 -10  -7   0   18.40    7.60
  10   7   0    4.30    5.40
 -10   7   0   -1.50    4.80
 -10   7   0    8.10    6.00
  10   7  -1  234.28   15.10
 -10  -7  -1  221.78   12.30
  10  -7   1  259.17   14.40
 -10  -7  -1  229.88   15.30
 -10  -7  -1  227.98   14.00
  10   7  -1  238.68   14.30
 -10   7   1  227.58   15.80
 -10   7   1  224.68   14.20
  10  -7  -1  233.08   14.10
 -10  -7   1  227.28   16.70
 -10  -7   1  203.58   13.70
  10  -7  -1  236.48   11.50
  10   7   1  230.18   14.00
 -10   7  -1  205.68   13.60
 -10  -7  -2  349.67   18.00
 -10   7   2  369.76   20.80
 -10   7   2  339.17   18.60
 -10  -7  -2  409.06   20.50
  10  -7   2  341.67   17.70
 -10  -7  -2  363.96   18.40
  10   7  -2  365.86   20.00
  10   7  -2  387.36   19.00
  10  -7  -2  342.57   18.50
  10  -7  -2  383.76   17.90
  10   7   2  327.17   17.80
 -10  -7   2  360.86   18.70
 -10  -7   2  375.86   23.30
 -10   7  -2  378.96   18.40
 -10   7   3    0.20    4.70
 -10  -7  -3   10.00    5.50
  10   7  -3    9.80    5.50
 -10   7   3   -4.20    6.40
 -10  -7  -3   -3.60    5.80
  10   7  -3   -8.20    6.30
  10  -7  -3    5.10    4.80
  10  -7  -3    8.10    5.90
  10   7   3    6.70    5.20
 -10  -7   3   15.00    5.40
 -10  -7   3   10.30   10.90
 -10   7  -3   11.40    4.90
  10  -7  -3    4.70    5.70
  10   7  -4   22.00    7.60
 -10  -7  -4   29.70    5.80
 -10  -7  -4   16.90    8.00
  10   7  -4    8.70    6.00
 -10   7   4   15.30    8.00
  10  -7  -4   42.90    8.60
  10  -7  -4   33.10    7.60
 -10   7  -4   22.70    5.40
 -10  -7   4   11.50   10.60
  10  -7  -4   39.60    7.10
 -10  -7  -5   18.00    5.10
 -10  -7  -5   35.50   10.10
  10   7  -5   24.40    6.10
  10  -7  -5   21.10    8.90
  10  -7  -5   18.50    6.60
 -10  -7   5    9.00   11.80
 -10  -7  -6    3.50    8.70
  10   7  -6    6.90    9.60
  10  -7  -6   17.00   11.40
 -10  -7   6    4.90   20.20
  10  -7  -6   10.50   12.10
  11   7   0  174.58   12.40
 -11   7   0  151.88   13.20
  11  -7   0  141.69    8.20
  11  -7   0  160.88   11.80
 -11  -7   0  163.38   12.00
 -11  -7   0  181.38   14.80
 -11   7   0  147.69   11.50
  11   7  -1   16.80    6.60
 -11  -7  -1   29.40    7.70
  11  -7   1   14.30    2.60
  11  -7   1   14.10    5.30
 -11   7   1   31.70    8.80
 -11   7   1   20.60    6.80
 -11  -7  -1   17.80    4.60
  11   7  -1   21.20    6.40
 -11  -7  -1   19.90    5.90
  11   7   1   15.50    5.80
 -11   7  -1   28.40    6.40
 -11  -7   1   23.60    6.60
  11  -7  -1   32.90    7.30
 -11  -7   1   25.00    9.50
  11  -7  -1   23.60    4.50
  11   7  -2  403.56   20.30
 -11  -7  -2  400.36   19.90
  11   7  -2  389.76   21.70
 -11   7   2  383.36   22.60
 -11  -7  -2  391.16   21.50
  11  -7   2  409.06   19.90
 -11  -7  -2  418.46   20.20
 -11   7   2  389.16   20.50
 -11  -7   2  394.06   20.50
  11   7   2  403.16   20.40
  11  -7  -2  423.46   20.90
  11  -7  -2  375.06   18.80
 -11   7  -2  399.16   20.10
 -11  -7   2  411.96   25.20
 -11  -7  -3  223.88   14.40
  11   7  -3  253.27   15.60
 -11  -7  -3  241.98   16.00
 -11   7   3  240.38   17.70
  11   7  -3  221.38   16.50
 -11   7   3  250.07   16.00
  11  -7  -3  237.08   14.80
 -11  -7   3  244.88   15.60
  11   7   3  235.68   14.90
 -11  -7   3  242.58   21.40
 -11   7  -3  251.97   14.60
  11  -7  -3  246.98   15.90
  11  -7  -3  259.67   16.10
  11   7  -4   31.60    8.90
 -11  -7  -4   40.80    6.90
 -11  -7  -4   33.40    8.70
  11   7  -4   31.20    6.80
 -11   7   4   42.90    9.70
  11  -7  -4   44.00    9.20
 -11  -7   4   26.90   12.20
  11  -7  -4   40.00    8.30
 -11   7  -4   40.90    6.70
  11   7  -5   72.69    9.10
 -11  -7  -5   62.99   10.90
 -11  -7  -5   51.59    9.00
  11   7  -5   64.89   11.70
  11  -7  -5   71.09   11.20
 -11  -7   5   73.19   16.40
  11  -7  -5   73.79    9.50
  11   7  -6   44.00   11.90
 -11  -7  -6   26.90   11.00
 -11  -7   6   50.39   19.60
  11  -7  -6   33.90    9.10
  11  -7  -6    8.90   13.90
 -12  -7   0   38.60    9.10
  12   7   0   36.60    8.30
 -12  -7   0   42.40    7.80
  12  -7   0   47.60    7.90
 -12   7   0   36.60    8.70
 -12   7   0   31.50    7.40
  12  -7   0   33.40    4.40
 -12   7   1  164.18   13.00
  12   7  -1  150.08   13.20
  12  -7   1  156.28   12.20
 -12   7   1  152.28   14.00
  12   7  -1  153.18   12.70
 -12  -7  -1  172.28   14.30
 -12  -7  -1  151.18   12.20
  12   7   1  130.59   11.60
 -12   7  -1  127.49   11.30
  12  -7  -1  154.08   12.60
 -12  -7   1  140.19   15.30
 -12  -7   1  148.79   12.50
  12  -7  -1  142.19    9.30
  12  -7   2   79.09    9.10
 -12  -7  -2   84.49    8.80
  12   7  -2   67.39    9.50
 -12  -7  -2   84.69    9.50
 -12  -7  -2   90.59   10.50
  12   7  -2   62.09    9.40
 -12   7   2   80.09   10.90
 -12   7   2   80.59   10.10
 -12   7  -2   66.69    8.90
  12  -7  -2   73.69    9.20
 -12  -7   2   64.29   13.50
  12   7   2   53.29    8.40
 -12  -7   2   88.29   10.00
  12  -7  -2   66.49    7.60
 -12   7   3   81.79    9.80
 -12   7   3   62.29   11.00
 -12  -7  -3   68.99    9.70
 -12  -7  -3   64.89    8.80
  12   7  -3   69.99   10.50
  12   7  -3   75.39    9.50
 -12   7  -3   69.89    8.90
  12   7   3   74.89    9.50
 -12  -7   3   87.59   14.40
  12  -7  -3   73.39    8.60
  12  -7  -3   78.19    9.40
 -12  -7   3   78.79    9.50
  12  -7  -3   70.29    9.50
  12   7  -4   78.79    9.90
 -12   7   4   59.49   10.50
 -12  -7  -4   86.09    9.30
 -12  -7  -4   79.19   11.60
  12   7  -4   89.19   12.10
 -12   7  -4   78.39    8.80
  12  -7  -4   95.09   10.90
 -12  -7   4   73.59   15.20
  12  -7  -4   84.59   11.30
 -12  -7  -5   64.99    8.00
  12   7  -5   42.80    8.80
  12   7  -5   54.29   11.10
 -12  -7  -5   53.39   10.70
 -12  -7   5   42.10   15.60
  12  -7  -5   69.19   10.00
  12  -7  -5   50.09   13.00
  12   7  -6  111.19   15.60
 -12  -7  -6  111.59   15.60
  12  -7  -6   86.79   14.50
  12  -7  -6   79.69   15.60
 -13  -7   0   13.80    8.90
 -13   7   0   18.60    7.90
  13   7   0   28.30    7.90
 -13  -7   0   37.10    8.10
  13  -7   0   32.20    7.30
 -13   7   0   34.60    7.40
 -13   7   1  175.38   14.00
 -13   7   1  205.38   16.60
  13   7  -1  200.18   15.60
 -13  -7  -1  205.98   14.50
  13  -7   1  183.58   14.10
  13   7  -1  184.78   14.00
 -13  -7  -1  182.58   15.70
 -13  -7   1  219.58   18.50
 -13   7  -1  224.58   15.40
  13  -7  -1  188.78   11.50
 -13  -7   1  193.08   14.60
  13   7   1  189.78   14.50
  13  -7  -1  182.28   14.10
  13   7  -2   47.30    8.40
 -13   7   2   49.80   10.20
 -13  -7  -2   45.40    8.70
 -13   7   2   44.40    8.50
 -13  -7  -2   32.90    7.90
  13   7  -2   56.99    9.40
  13  -7   2   47.80    8.20
  13   7   2   48.40    8.20
  13  -7  -2   61.99    9.20
 -13   7  -2   58.79    9.00
 -13  -7   2   51.19    8.70
 -13  -7   2   39.90   11.50
  13  -7  -2   59.19    7.70
 -13   7   3    1.20    7.60
 -13   7   3    3.30    6.40
  13   7  -3   -2.90    7.00
  13   7  -3   13.10    7.00
 -13  -7  -3   10.80    6.40
 -13  -7  -3   -1.50    6.10
 -13   7  -3   -5.00    6.30
 -13  -7   3   11.00   11.10
  13  -7  -3   -4.60    6.80
 -13  -7   3  -11.50    7.80
 -13   7   4   52.89   11.00
 -13  -7  -4   55.89   10.70
  13   7  -4   46.90   10.10
 -13  -7  -4   51.09    8.50
  13   7  -4   61.49    9.50
  13  -7  -4   82.89   11.20
 -13   7  -4   69.79    9.00
  13  -7  -4   65.99   10.20
 -13  -7  -5   45.30   11.60
 -13  -7  -5   29.10   10.90
  13   7  -5   47.60   13.30
  13   7  -5   72.19   12.40
  13  -7  -5   37.30    9.70
  13  -7  -5   45.50   10.50
 -13  -7   5   46.50   15.40
 -14  -7   0   10.10    9.20
  14   7   0   -9.40    7.20
  14  -7   0   -8.90    7.00
 -14   7   0   -6.30    6.90
 -14  -7   0   -3.00    6.90
  14   7   0  -12.80    7.30
 -14   7   0   11.70    7.50
 -14  -7  -1   28.10    8.10
 -14  -7  -1   23.70    9.70
  14   7  -1   25.90    7.90
 -14   7   1   30.80    8.30
  14  -7   1   25.80    7.50
 -14   7   1   19.40    8.50
  14   7  -1   29.30    8.40
 -14   7  -1   15.20    7.20
 -14  -7   1   24.90   11.00
 -14  -7   1   29.20    8.30
  14   7   1   36.50    8.40
  14   7  -2  113.59   13.40
 -14  -7  -2  134.79   13.90
  14   7  -2  133.79   12.50
 -14   7   2  111.39   12.40
 -14  -7  -2  123.79   12.30
  14  -7   2   97.49   11.30
 -14   7   2  115.59   14.70
  14   7   2  126.09   12.30
 -14   7  -2  129.39   12.50
 -14  -7   2  102.59   11.50
 -14  -7   2  124.69   16.20
  14  -7  -2  125.49   12.60
  14  -7  -2  115.89   10.40
  14   7  -3   78.59   11.80
 -14  -7  -3  107.49   10.80
 -14   7   3   92.69   11.60
  14   7  -3   93.69   11.20
 -14   7   3   79.49   12.60
  14  -7  -3   86.19   11.50
 -14  -7   3   81.59   10.40
 -14   7  -3   98.19   11.00
  14  -7  -3   76.89   10.40
 -14  -7   3   93.09   16.80
 -14   7   4  186.88   18.00
  14   7  -4  212.08   18.50
  14   7  -4  196.18   16.10
 -14  -7  -4  184.58   14.60
 -14   7  -4  208.58   14.20
  14  -7  -4  168.48   15.20
  14  -7  -4  190.48   16.50
 -14  -7   4  203.28   24.30
 -14  -7  -5   23.30   12.70
  14   7  -5   11.80   15.50
 -14  -7  -5    6.00   13.90
  14   7  -5   12.60   13.60
  14  -7  -5   15.00   19.00
  14  -7  -5    5.20    9.30
 -15  -7   0  159.28   13.80
  15  -7   0  168.08   14.30
  15   7   0  138.69   13.30
 -15   7   0  150.48   13.80
  15   7   0  149.29   14.10
 -15  -7   0  120.79   15.30
 -15  -7  -1   49.90    9.30
 -15  -7  -1   64.49   11.10
  15  -7   1   56.59    9.90
  15   7  -1   60.39   10.00
 -15   7   1   72.39   12.10
 -15   7   1   87.89   11.20
  15   7  -1   70.29   10.70
 -15   7  -1   85.59   11.30
 -15  -7   1   55.29    9.70
  15  -7  -1   61.69   10.10
 -15  -7   1   72.39   13.60
  15   7   1   62.69   10.00
  15   7  -2    5.60    7.20
 -15  -7  -2   -9.10    8.00
 -15  -7  -2   11.40    7.00
 -15   7   2    8.80    8.20
  15   7  -2    8.10    8.00
  15  -7   2    4.40    7.20
 -15  -7   2   12.10   10.40
  15   7   2   19.80    8.00
 -15   7  -2    6.30    6.70
  15  -7  -2  -10.40    7.50
 -15  -7   2   -1.20    7.30
 -15  -7  -3   53.49    9.90
  15   7  -3   45.50   10.50
 -15   7   3   61.49   11.30
  15   7  -3   58.89   10.40
 -15   7   3   34.80   11.10
 -15  -7   3   72.39   11.00
  15  -7  -3   47.70    9.70
  15  -7  -3   70.89   11.50
 -15   7  -3   79.49   11.00
 -15  -7   3   73.59   16.20
  15   7  -4   40.60   10.90
  15   7  -4   43.10   10.20
 -15  -7  -4   55.59   10.70
 -15   7   4   11.70   17.80
  15  -7  -4   47.10   13.60
 -15  -7   4   45.50   15.00
 -15   7  -4   63.59   10.50
  16   7   0  528.85   28.20
 -16   7   0  481.55   26.90
  16  -7   0  495.15   27.10
 -16  -7   0  498.35   30.50
  16   7   0  526.35   27.50
 -16  -7   0  514.45   27.60
 -16  -7  -1  117.99   13.40
  16  -7   1  109.49   12.70
 -16  -7  -1  113.09   15.00
 -16   7   1  104.49   12.70
  16   7  -1  120.89   13.60
 -16   7   1  141.89   16.20
  16   7  -1  144.19   13.70
 -16  -7   1  122.69   16.30
  16   7   1  117.79   13.10
  16  -7  -1   93.19   12.10
 -16  -7   1  101.09   12.40
 -16   7  -1  124.69   13.30
  16   7  -2   33.20    9.70
 -16  -7  -2   35.20    9.00
  16   7  -2   46.50   10.20
 -16   7   2   36.50   11.10
 -16   7   2   34.00    9.60
 -16  -7  -2   33.40   10.30
 -16  -7   2   42.30   10.30
  16   7   2   36.10   12.30
  16  -7  -2   27.40    9.00
 -16  -7   2   43.20   13.60
 -16   7   3  163.28   15.60
 -16   7   3  157.88   17.40
  16   7  -3  195.48   18.20
  16   7  -3  190.28   16.70
 -16  -7  -3  208.78   16.10
 -16  -7   3  193.58   19.90
 -16   7  -3  192.38   15.90
  16  -7  -3  208.78   17.50
 -16  -7   3  188.18   21.70
 -16  -7   3  190.78   21.60
 -16   7   4   55.39   21.80
  16   7  -4   27.70   10.70
 -16  -7  -4   25.10   10.60
  16   7  -4   35.00   16.90
 -16   7  -4   46.40   22.80
 -16  -7   4   10.30   15.00
  16  -7  -4   34.20   12.10
  17  -7   0   -0.90    8.60
  17   7   0   -5.30    7.00
  17   7   0   -6.70    7.50
 -17  -7   0   -9.10   10.20
 -17   7   0  -25.60    9.40
 -17  -7   0   -3.30    8.00
  17  -7   1   31.40   10.10
  17   7  -1   32.40    9.60
 -17  -7  -1   36.10   12.10
  17   7  -1   60.09   10.90
 -17  -7  -1   41.60   10.20
 -17   7   1   39.30   11.40
 -17   7   1   42.80   10.40
  17  -7  -1   49.50   10.10
  17   7   1   69.89   11.10
  17   7   1   36.00    9.60
 -17  -7   1   35.90   13.20
 -17  -7   1   48.80   10.20
 -17   7  -1   62.59   11.40
 -17   7   2   38.30   11.90
 -17  -7  -2   31.60   10.40
 -17   7   2   33.50    9.50
  17   7  -2   38.00   10.80
 -17  -7  -2   45.00   10.10
  17   7   2   30.90   17.00
 -17  -7   2   47.20   14.40
 -17  -7   2   44.80   12.70
 -17   7  -2   56.59   10.50
  17  -7  -2   41.40   10.00
 -17   7   3    8.50   14.70
 -17   7   3    5.00   15.40
 -17  -7  -3    9.40   12.10
  17   7  -3   22.50    9.90
  17   7  -3   15.10   14.00
 -17   7  -3   11.00   13.40
  17  -7  -3    0.30   11.70
  18  -7   0   59.29   11.20
 -18  -7   0   72.39   11.90
  18   7   0   55.49   11.50
 -18   7   0   72.79   12.40
  18   7   0  106.39   13.30
 -18  -7   0   90.19   16.40
 -18   7   1   -4.60    9.30
 -18  -7  -1   22.50   13.50
 -18  -7  -1    8.50   11.80
  18  -7   1   10.40   13.00
 -18   7   1   11.20   10.50
  18   7  -1   20.00    9.60
  18   7  -1   31.40   10.60
 -18  -7   1  -14.70   12.40
  18   7   1   30.20   15.30
 -18  -7   1   24.80    9.70
  18  -7  -1   11.80    9.60
 -18   7  -1   17.40    9.80
 -18  -7  -2   18.70   10.00
  18   7  -2    3.20    9.60
 -18   7   2    8.60   15.20
 -18   7   2    7.60   15.30
  18   7  -2   13.60   13.40
 -18   7  -2   16.40   16.30
 -18  -7   2    3.80   14.60
 -18  -7   2   21.00   23.10
  18  -7  -2    8.00   11.60
 -18  -7   2   19.20   20.70
  18   7  -3   68.19   16.00
  18   7  -3   62.59   15.50
 -18   7   3   50.49   23.80
 -18  -7  -3   74.49   15.50
 -18   7   3  103.99   18.30
  18  -7  -3   49.20   11.80
 -18  -7   3   85.09   19.20
 -18   7  -3   60.69   17.80
 -19   7   0   10.70   11.10
  19   7   0   11.90   13.60
  19  -7   0    0.80   13.60
  19   7   0  -11.10   13.50
 -19  -7   0   11.40   11.70
 -19  -7   0   18.20   13.00
 -19   7   1   24.60   12.20
 -19   7   1   20.00   19.80
  19   7  -1   10.10   16.10
  19   7  -1   23.60    9.90
  19  -7   1   34.20   18.50
 -19  -7  -1   17.60   13.90
 -19  -7  -1   26.70   13.60
 -19  -7   1   23.60   14.80
  19  -7  -1    5.90   13.00
  19   7   1   46.00   15.60
 -19  -7   1   16.30   17.30
 -19  -7   1   24.00   16.20
 -19   7  -1   23.50   17.30
  19   7   1    9.60   19.60
 -19   7   2   23.60   19.30
 -19   7   2    7.90   14.20
 -19  -7  -2    2.40   18.30
  19   7  -2    0.50   14.20
  19   7  -2   17.20   12.00
 -19  -7   2   -2.20   15.50
  19   7   2   20.90   28.70
 -19   7  -2    4.30   14.60
  19  -7  -2   21.20   15.10
 -19  -7   2   23.60   24.00
   0  -8   0 5102.99  155.68
   0   8   0 5070.19  155.68
   0   8  -1 1224.98   39.90
   0   8   1 1282.27   41.40
   0  -8  -1 1233.58   41.10
   0  -8  -1 1296.97   42.00
   0   8  -1 1224.98   40.50
   0  -8   1 1256.27   40.60
   0  -8  -1 1124.39   38.40
   0   8  -2  371.26   14.90
   0  -8  -2  412.56   17.40
   0  -8  -2  363.66   15.30
   0   8   2  389.86   15.70
   0   8  -2  365.66   14.50
   0  -8   2  355.96   14.40
   0   8  -2  349.47   14.20
   0   8  -3 1298.87   46.60
   0  -8  -3 1543.35   48.80
   0   8   3 1574.24   49.20
   0  -8   3 1462.85   47.00
   0  -8   3 1495.15   55.79
   0   8  -3 1530.85   49.90
   0   8  -3 1440.56   47.00
   0  -8  -3 1427.76   51.29
   0  -8  -4  355.66   15.50
   0  -8  -4  365.06   19.30
   0  -8   4  385.96   23.40
   0   8   4  362.06   15.80
   0   8  -4  366.56   17.90
   0  -8  -5  373.36   15.40
   0  -8   5  388.36   26.40
   0   8  -5  385.96   20.10
   0  -8  -5  349.87   20.90
   0  -8   6   18.60   11.20
   0  -8  -6    4.30    7.20
   0   8  -6    9.10    7.80
   0  -8   7    0.30   14.80
   0   8  -7   -4.20   20.70
   0  -8  -7    1.10    8.20
   1   8   0 1595.64   52.49
  -1   8   0 1618.94   52.59
  -1  -8   0 1610.34   52.89
  -1  -8   0 1619.94   52.59
   1  -8   0 1692.83   52.79
   1   8  -1  261.17   11.60
  -1  -8  -1  274.27   12.20
  -1  -8  -1  287.57   12.90
   1  -8   1  276.57   11.80
  -1  -8  -1  238.28    9.60
  -1   8   1  284.07   12.40
  -1   8  -1  278.47   10.30
  -1  -8   1  266.27   11.60
   1   8   1  263.37   12.00
  -1  -8   1  259.07   14.00
   1  -8  -1  259.67   12.00
  -1   8  -1  268.07   11.80
   1   8  -2  266.77   11.30
   1   8  -2  255.77   11.20
  -1  -8  -2  272.57   12.10
   1  -8   2  258.77   11.20
  -1  -8  -2  259.07   13.20
  -1   8   2  262.17   12.20
   1   8  -2  272.37   12.20
  -1   8  -2  263.37   11.20
  -1   8  -2  258.27   11.10
   1   8   2  265.07   12.20
  -1   8  -2  272.67   11.30
   1  -8  -2  268.87   13.50
   1  -8  -2  263.67   12.10
  -1  -8   2  271.77   11.50
  -1  -8   2  273.17   16.00
   1  -8   3   36.40    3.50
  -1  -8  -3   27.10    4.00
   1   8  -3   33.60    3.50
  -1  -8  -3   34.60    4.70
   1   8  -3   34.40    3.60
   1   8  -3   35.70    5.40
  -1  -8  -3   42.10    6.60
  -1   8   3   34.70    4.90
   1  -8  -3   32.40    4.80
  -1  -8   3   36.20    3.70
   1  -8  -3   30.80    5.90
  -1   8  -3   39.50    3.40
  -1   8  -3   36.70    5.00
   1   8   3   36.10    4.70
  -1   8  -3   39.60    3.70
  -1  -8   3   30.90    8.10
  -1  -8  -4   64.19    5.50
   1   8  -4   58.69    4.00
  -1  -8  -4   50.19    7.70
   1  -8   4   62.09   10.80
  -1   8   4   60.99    5.80
   1   8  -4   45.80    6.80
  -1  -8   4   63.49   11.60
   1  -8  -4   61.79    8.30
  -1   8  -4   54.79    6.70
   1  -8  -4   47.80    7.30
   1  -8  -4   54.29    5.60
   1   8   4   59.59    5.60
  -1  -8  -5  260.47   17.70
   1  -8   5  303.77   23.00
   1   8  -5  315.27   17.80
  -1  -8  -5  270.27   12.30
  -1   8  -5  324.87   17.70
   1  -8  -5  300.97   18.70
   1  -8  -5  288.07   13.40
  -1  -8   5  314.07   23.10
   1   8  -6   38.60    9.20
   1  -8   6   29.30   11.90
  -1  -8  -6   55.89    9.90
  -1  -8   6   46.90   13.50
   1  -8  -6   34.10    8.90
  -1   8  -6   39.10    8.80
  -1  -8  -7   20.70    9.70
   1  -8   7    5.80   16.30
   1   8  -7   36.00   16.80
  -1  -8   7   49.90   16.40
  -1   8  -7    6.40   13.40
   1  -8  -7   26.60   10.10
  -2  -8   0  232.18   11.20
  -2   8   0  224.68    9.10
  -2  -8   0  238.08   11.10
  -2   8   0  253.27   11.20
   2   8   0  253.17   11.40
  -2  -8   0  219.98   10.30
   2  -8   0  238.18   10.90
   2  -8   1  507.65   18.60
  -2  -8  -1  497.35   19.40
   2   8  -1  507.05   18.90
  -2   8   1  500.85   19.10
  -2  -8  -1  448.06   16.80
  -2  -8  -1  492.55   19.10
  -2   8  -1  467.85   15.90
  -2   8  -1  494.75   18.30
   2   8   1  503.15   18.90
   2  -8  -1  447.66   17.10
  -2  -8   1  491.55   18.40
  -2  -8   1  458.65   20.50
   2  -8  -1  463.85   18.30
  -2   8   2  737.73   27.60
   2   8  -2  759.42   26.70
   2  -8   2  781.82   26.50
  -2  -8  -2  745.43   27.30
   2   8  -2  773.32   27.90
   2   8  -2  740.73   26.60
  -2  -8  -2  826.82   29.20
   2  -8  -2  835.52   30.10
  -2   8  -2  834.12   27.50
  -2   8  -2  764.02   27.70
   2   8   2  812.72   29.20
  -2   8  -2  826.32   28.10
  -2  -8   2  842.62   33.60
  -2  -8   2  805.92   28.40
   2  -8  -2  816.52   29.10
   2  -8  -2  779.62   26.70
   2  -8  -2  873.81   31.30
  -2  -8  -3  150.68    8.60
  -2  -8  -3  147.19   10.80
   2  -8   3  157.38    7.40
   2   8  -3  140.29    7.40
   2   8  -3  160.08    7.90
  -2   8   3  158.78    9.20
   2   8  -3  153.68    9.70
  -2   8  -3  144.49    8.60
  -2  -8   3  153.28    7.90
  -2   8  -3  156.08    7.40
  -2  -8   3  145.29   13.40
   2  -8  -3  142.99   10.30
   2  -8  -3  166.68   11.00
   2   8   3  147.59    8.80
  -2   8  -3  142.19    7.10
   2  -8  -3  148.59    8.80
  -2  -8  -4  643.44   28.20
   2   8  -4  643.44   26.90
  -2  -8  -4  597.44   23.10
   2   8  -4  616.24   21.80
  -2   8   4  643.94   24.40
   2  -8  -4  644.84   28.40
   2  -8  -4  677.33   25.10
  -2   8  -4  687.23   26.40
   2   8   4  635.54   24.50
   2  -8  -4  638.44   28.60
  -2  -8   4  704.73   33.80
  -2  -8  -5   28.10    7.40
   2   8  -5   32.50    7.30
  -2  -8  -5   37.60    4.30
   2  -8   5   31.30   10.50
  -2   8  -5   41.00    7.40
   2  -8  -5   30.40    7.60
   2  -8  -5   38.60    8.90
   2  -8  -5   31.60    4.70
  -2  -8   5   36.20   11.10
   2  -8   6  110.99   17.10
   2   8  -6  107.09   12.70
  -2  -8  -6  120.99   13.30
  -2  -8   6  150.88   18.60
   2  -8  -6  118.29   13.00
  -2   8  -6  132.09   12.60
   2   8  -7    9.50   14.30
   2  -8   7    9.20   19.20
  -2  -8  -7   15.50   10.10
  -2  -8   7   40.50   16.80
  -3   8   0  109.89    5.20
   3  -8   0  121.59    7.40
  -3   8   0  120.09    7.40
   3   8   0  121.69    7.80
  -3  -8   0  122.19    6.80
  -3  -8   0  130.59    8.00
  -3  -8   0  122.29    7.90
  -3  -8  -1  348.57   15.20
   3  -8   1  362.26   14.70
  -3  -8  -1  373.46   15.40
  -3   8   1  346.97   15.00
   3   8  -1  362.76   15.00
  -3   8  -1  356.56   14.40
  -3  -8   1  352.86   17.10
   3   8   1  322.87   14.60
   3  -8  -1  353.36   14.40
  -3  -8   1  358.36   14.50
   3  -8  -1  356.56   14.70
   3   8   1  299.47   13.00
  -3   8   2   12.90    2.80
   3   8  -2   22.10    3.90
  -3  -8  -2   22.20    3.90
  -3  -8  -2   22.10    4.90
   3   8  -2   17.40    3.90
  -3  -8   2   24.80    4.00
  -3  -8   2   14.10    3.70
   3  -8  -2   23.70    3.20
   3  -8  -2   22.80    4.60
  -3   8  -2   13.80    3.30
  -3   8  -2   18.30    3.00
  -3   8  -2   21.40    2.50
   3  -8  -2   22.70    4.90
   3  -8  -2   26.30    4.20
   3   8  -3  339.77   16.00
   3   8  -3  266.87   12.70
   3   8  -3  337.47   13.70
  -3  -8  -3  322.17   14.10
  -3   8   3  312.77   14.60
  -3  -8  -3  304.97   16.30
   3  -8   3  335.97   12.90
   3  -8  -3  350.46   16.90
  -3  -8   3  352.16   14.10
  -3  -8   3  364.06   20.50
  -3   8  -3  348.87   13.30
   3  -8  -3  274.67   13.30
  -3   8  -3  334.47   13.90
  -3   8  -3  302.37   12.60
   3  -8  -3  322.77   14.70
   3   8   3  320.97   14.40
   3  -8  -3  325.57   16.30
  -3  -8  -4  112.89   11.00
   3   8  -4  126.19   10.50
   3   8  -4  118.19    6.80
  -3   8   4  121.39    8.60
  -3  -8  -4  123.39    7.70
  -3  -8   4  130.49   14.20
   3  -8  -4  111.89    8.10
   3  -8  -4   98.59    9.90
   3  -8  -4  123.59   11.00
  -3   8  -4  126.19    8.80
   3  -8   5   34.00   11.30
   3   8  -5   37.60    7.60
  -3  -8  -5   28.10    8.20
  -3  -8  -5   29.50    4.10
   3  -8  -5   36.50    9.10
   3  -8  -5   31.90    7.00
  -3  -8   5   31.00   11.30
   3  -8  -5   22.60    4.50
  -3   8  -5   29.40    6.60
   3  -8   6   29.20   10.90
   3   8  -6   16.50    8.70
  -3  -8  -6   17.90    8.00
   3  -8  -6   43.50    9.40
  -3   8  -6   32.30    8.60
   3  -8  -6   24.60    9.70
  -3  -8   6   18.00   11.10
   3  -8   7   29.40   17.00
  -3  -8  -7   22.20    9.60
   3   8  -7   30.40   15.70
   3  -8  -7   27.50   19.80
  -3  -8   7   18.00   24.70
   4  -8   0  965.60   32.90
  -4  -8   0  904.71   32.70
   4   8   0  944.11   33.00
  -4   8   0  922.71   32.70
  -4  -8   0  950.50   31.50
  -4  -8   0  937.91   33.70
  -4  -8  -1  106.69    7.30
  -4  -8  -1   90.49    6.50
  -4  -8  -1  107.39    7.20
   4  -8   1  106.19    6.80
  -4   8   1  101.99    7.20
   4   8  -1  117.89    7.30
   4   8   1   92.89    6.40
   4  -8  -1   99.19    6.20
  -4  -8   1  110.69    7.20
   4   8   1  117.19    7.60
  -4  -8   1   98.39    5.30
   4  -8  -1  114.29    7.50
  -4  -8   1  109.79    9.60
  -4   8  -1  106.49    7.10
  -4   8   2  160.38    9.30
  -4  -8  -2  147.39    9.00
  -4  -8  -2  158.38   10.10
  -4   8   2  145.39    8.50
   4   8  -2  150.28    8.60
   4  -8   2  157.48    8.30
   4   8  -2  151.78    9.80
  -4  -8   2  162.98   12.80
  -4  -8   2  148.89    8.70
  -4   8  -2  160.88    8.40
   4  -8  -2  167.78    9.60
  -4   8  -2  153.28    8.10
   4  -8  -2  141.49    9.10
   4   8   2  166.68    9.50
  -4   8  -2  143.89    6.30
  -4  -8   2  148.59    6.80
   4  -8  -2  186.08   10.70
  -4   8   3  610.34   24.00
   4   8  -3  605.34   22.90
   4   8  -3  591.44   25.20
  -4  -8  -3  598.14   26.00
  -4   8   3  589.64   23.40
   4  -8   3  623.34   21.90
  -4  -8  -3  619.34   23.10
  -4  -8   3  618.84   29.80
  -4   8  -3  584.94   21.80
   4   8   3  639.54   23.70
  -4   8  -3  543.85   21.30
   4  -8  -3  604.04   23.90
   4  -8  -3  591.04   25.20
  -4   8  -3  638.24   22.10
  -4  -8   3  606.24   23.00
   4  -8  -3  649.64   26.10
   4   8  -4  426.76   21.10
   4   8  -4  414.16   16.80
  -4  -8  -4  437.56   21.90
  -4   8   4  426.96   18.70
  -4  -8  -4  417.46   17.20
  -4  -8   4  444.86   26.60
   4  -8  -4  434.36   18.90
  -4   8  -4  451.55   19.00
   4  -8  -4  426.86   21.30
   4  -8  -4  439.86   22.20
  -4  -8  -5   88.89    6.50
  -4  -8  -5  122.69   12.50
   4   8  -5   91.69   10.30
   4  -8  -5  113.09    8.10
   4  -8  -5  110.19   12.40
  -4   8  -5  100.99    9.30
  -4  -8   5  112.29   15.00
   4  -8  -5  109.59   11.10
   4   8  -6   29.90    9.20
  -4  -8  -6   34.20    9.70
   4  -8   6   38.10   12.00
   4  -8  -6   43.10   10.10
  -4  -8   6    9.10   11.20
   4  -8  -6   30.60    9.00
   4   8  -7   38.90   18.50
  -4  -8  -7   34.70   10.70
   4  -8   7   38.50   21.50
  -4  -8   7   44.20   23.10
   4  -8  -7   81.19   14.20
   4  -8  -7   60.39   14.40
  -5   8   0  306.47   14.00
  -5  -8   0  295.67   12.40
   5   8   0  313.57   14.20
  -5  -8   0  315.07   14.10
  -5   8   0  285.47   10.50
   5  -8   0  300.97   13.80
  -5  -8   0  330.27   15.40
   5   8  -1 2661.73   84.19
  -5   8   1 2556.14   84.29
  -5  -8  -1 2347.36   83.99
  -5  -8  -1 2722.73   84.39
   5  -8   1 2781.42   83.89
  -5   8   1 2647.34   84.39
  -5  -8  -1 2762.52   84.19
  -5  -8   1 2356.06   87.59
   5  -8  -1 2704.23   82.39
   5  -8  -1 2651.23   84.29
   5   8   1 2677.23   84.39
  -5  -8   1 2665.63   84.09
  -5  -8   1 2702.03   87.69
  -5   8  -1 2681.63   83.59
  -5  -8  -2  599.74   24.10
  -5   8   2  552.64   22.80
   5  -8   2  593.54   22.10
   5   8  -2  605.14   24.30
   5   8  -2  597.94   22.90
  -5   8   2  576.94   23.30
  -5  -8  -2  583.74   22.80
  -5  -8   2  589.44   27.40
  -5   8  -2  599.44   22.30
   5  -8  -2  628.94   24.70
   5  -8  -2  578.54   23.00
   5   8   2  583.94   23.00
  -5  -8   2  595.54   23.10
   5  -8  -2  556.64   23.00
   5   8  -3    9.70    5.10
  -5   8   3   18.30    4.30
   5  -8   3   13.90    3.10
  -5  -8  -3   17.90    4.10
  -5  -8  -3   20.50    5.70
  -5   8   3   16.20    4.60
   5   8  -3   17.20    4.00
   5  -8  -3    6.00    4.00
   5  -8  -3   16.80    5.20
  -5  -8   3   13.30    3.90
   5   8   3   15.40    4.20
  -5   8  -3   15.60    3.50
  -5  -8   3   31.80    8.40
   5  -8  -3   10.80    4.90
  -5  -8  -4   65.59    6.00
  -5   8   4   63.09    6.80
  -5  -8  -4   52.89    8.40
   5   8  -4   67.39    5.90
  -5   8   4   51.89    6.70
   5   8  -4   56.29    8.60
  -5  -8   4   69.99   11.50
   5  -8  -4   66.39    8.00
   5  -8  -4   91.59   10.40
  -5   8  -4   70.19    4.80
   5  -8  -4   64.89    6.80
   5   8  -5   69.79   10.20
  -5  -8  -5   85.19   11.00
   5   8  -5   71.59    5.40
  -5  -8  -5   78.99    6.10
   5  -8  -5   95.69   10.60
  -5  -8   5   91.09   14.30
   5  -8  -5   90.69    7.70
   5  -8  -5   92.69   11.70
  -5  -8  -6  279.27   20.70
   5   8  -6  308.97   21.10
   5  -8   6  281.37   24.60
   5  -8  -6  277.77   20.90
   5  -8  -6  262.57   18.70
  -5  -8   6  322.27   26.30
   5   8  -7  231.68   20.00
  -5  -8  -7  247.78   20.90
   5  -8   7  211.58   23.10
  -5  -8   7  159.98   22.00
  -6  -8   0  502.25   21.80
   6  -8   0  467.05   16.20
  -6  -8   0  489.45   18.20
   6  -8   0  519.25   20.50
  -6  -8   0  481.35   20.20
   6   8   0  485.15   20.30
  -6   8   0  525.25   20.70
  -6  -8  -1  370.96   17.00
   6   8  -1  402.36   17.50
  -6   8   1  403.66   17.50
  -6  -8  -1  405.26   17.60
  -6   8   1  373.86   17.80
  -6  -8  -1  406.26   16.90
   6  -8   1  390.26   16.90
   6   8   1  412.16   17.90
  -6  -8   1  407.36   17.70
  -6  -8   1  416.46   20.70
  -6   8  -1  396.36   17.40
   6  -8  -1  408.16   17.80
   6  -8  -1  411.96   16.00
  -6   8   2  732.53   27.60
  -6  -8  -2  746.53   28.30
   6   8  -2  694.63   26.70
  -6  -8  -2  698.23   26.80
   6  -8   2  697.33   25.90
  -6   8   2  679.03   27.70
   6   8  -2  658.43   28.00
  -6   8  -2  705.03   26.00
   6  -8  -2  687.03   26.50
  -6  -8   2  715.63   26.90
   6  -8  -2  702.93   27.00
   6   8   2  671.83   26.70
  -6  -8   2  690.33   31.70
  -6  -8  -3 1778.82   61.89
  -6  -8  -3 1758.82   58.59
  -6   8   3 1698.33   60.09
   6   8  -3 1760.12   61.69
   6  -8   3 1737.33   57.29
   6   8  -3 1817.02   58.99
  -6   8   3 1815.12   59.99
  -6   8  -3 1840.52   61.19
  -6  -8   3 1883.31   62.69
   6  -8  -3 2009.90   65.69
   6  -8  -3 1891.41   63.49
   6   8   3 1882.61   62.89
  -6  -8   3 1877.31   70.29
   6  -8  -3 1860.81   64.69
  -6   8   4   25.00    6.20
  -6  -8  -4   31.80    7.90
  -6   8   4   36.30    5.70
   6   8  -4   41.50    5.40
  -6  -8  -4   37.60    5.40
   6   8  -4   34.00    7.30
  -6   8  -4   44.30    4.30
   6  -8  -4   45.10    7.40
  -6  -8   4   35.60   10.10
   6  -8  -4   37.70    8.10
   6   8  -5   91.09    6.90
   6   8  -5  114.39   11.90
  -6  -8  -5  101.19   11.80
  -6  -8  -5   95.59    7.20
   6  -8  -5   90.59    8.30
  -6  -8   5   77.99   14.00
   6  -8  -5   83.69   10.00
   6  -8  -5  103.99   12.30
  -6  -8  -6   27.60    8.70
   6   8  -6   22.70    9.90
   6  -8  -6   29.70    9.40
  -6  -8   6    6.20   14.20
   6  -8  -6   24.30    8.60
   6   8  -7   82.19   17.40
   6  -8   7   76.99   25.30
  -6  -8  -7   85.79   14.90
   6  -8  -7   84.09   14.30
  -6  -8   7   64.19   26.90
  -7  -8   0    8.40    2.70
   7   8   0    4.20    4.40
  -7  -8   0    3.70    4.60
   7  -8   0    0.40    3.40
  -7  -8   0   13.20    4.60
  -7   8   0    5.40    4.00
  -7  -8  -1   39.80    5.80
   7   8  -1   30.90    5.30
   7   8  -1   28.10    5.90
  -7   8   1   27.60    5.60
  -7  -8  -1   36.30    5.00
  -7   8   1   39.90    6.00
  -7  -8  -1   39.10    6.10
   7  -8   1   32.20    5.00
  -7   8  -1   31.60    5.10
   7  -8  -1   28.60    5.20
  -7  -8   1   37.70    7.20
   7   8   1   33.40    5.80
   7  -8  -1   25.70    3.80
  -7  -8   1   24.50    5.60
  -7  -8  -2   74.89    6.80
   7   8  -2   68.29    7.80
   7   8  -2   79.09    7.60
  -7   8   2   80.39    8.40
  -7  -8  -2   82.99    7.30
  -7  -8  -2   86.49    7.90
  -7   8   2   69.09    7.50
   7  -8   2   79.59    6.80
   7  -8  -2   75.89    6.90
  -7   8  -2   81.09    7.00
  -7  -8   2   71.59    7.40
   7  -8  -2   58.29    6.70
   7   8   2   77.89    7.30
  -7  -8   2   69.49   10.00
  -7   8   3 1322.37   47.10
   7   8  -3 1288.57   47.90
   7   8  -3 1253.97   44.80
   7  -8   3 1282.97   43.40
  -7   8   3 1242.28   45.30
  -7  -8  -3 1289.37   47.70
  -7  -8  -3 1249.47   44.50
  -7  -8   3 1299.27   46.60
   7  -8  -3 1336.27   47.20
  -7   8  -3 1348.67   45.10
   7  -8  -3 1292.17   47.70
   7  -8  -3 1390.56   48.90
  -7  -8   3 1368.16   54.49
   7   8   3 1262.87   46.20
   7   8  -4  110.29   11.10
  -7   8   4  101.79    9.10
   7   8  -4  119.99    8.80
  -7  -8  -4  104.19   10.70
  -7   8   4   91.89    9.70
  -7  -8  -4  115.19    8.40
   7  -8  -4  106.09   10.30
  -7  -8   4  106.59   14.50
  -7   8  -4  113.79    7.10
   7  -8  -4  106.39   11.40
   7  -8  -4  109.79    9.40
   7   8  -5   43.40    8.80
  -7  -8  -5   43.40    5.50
   7   8  -5   38.90    5.40
  -7  -8  -5   57.79   10.40
   7  -8  -5   47.00    8.30
   7  -8  -5   48.10   10.00
   7  -8  -5   49.00    6.90
  -7  -8   5   46.50   12.10
   7   8  -6   -0.50    9.00
  -7  -8  -6    2.60    8.80
   7  -8  -6   -3.00    8.40
  -7  -8   6   13.70   11.70
  -8   8   0  438.16   19.70
  -8  -8   0  438.06   16.80
  -8  -8   0  440.96   21.80
   8   8   0  456.05   19.90
  -8  -8   0  425.66   19.70
   8  -8   0  419.06   15.10
   8  -8   0  451.75   19.60
  -8  -8  -1   40.90    5.40
   8  -8   1   37.10    5.90
  -8  -8  -1   32.00    5.90
   8   8  -1   46.20    6.70
  -8   8   1   32.90    6.30
  -8   8   1   33.00    5.80
  -8  -8  -1   34.50    6.30
   8   8  -1   41.10    6.50
   8  -8  -1   33.60    4.30
   8  -8  -1   39.90    6.00
  -8   8  -1   43.50    6.30
  -8  -8   1   52.09    8.20
   8   8   1   49.30    6.80
  -8  -8   1   50.69    6.70
   8  -8   2 1212.58   41.30
  -8  -8  -2 1085.79   41.90
  -8  -8  -2 1172.58   42.50
   8   8  -2 1165.58   43.90
   8   8  -2 1157.38   42.10
  -8   8   2 1203.58   42.90
  -8  -8  -2 1138.99   41.90
  -8   8   2 1174.28   44.20
  -8   8  -2 1256.27   43.40
   8   8   2 1145.19   43.60
  -8  -8   2 1249.18   49.70
   8  -8  -2 1265.47   44.50
   8  -8  -2 1187.28   42.90
  -8  -8   2 1239.78   44.10
  -8   8   3   34.10    6.20
  -8   8   3   39.80    7.10
  -8  -8  -3   36.20    7.60
  -8  -8  -3   41.80    6.40
   8   8  -3   38.70    6.10
   8   8  -3   42.70    7.30
   8  -8   3   23.20    4.70
   8  -8  -3   52.39    7.20
  -8  -8   3   43.90   10.90
   8   8   3   37.30    6.30
  -8  -8   3   37.80    6.20
   8  -8  -3   36.60    6.60
  -8   8  -3   40.30    5.60
   8  -8  -3   29.40    6.30
  -8   8   4   48.00    7.30
  -8  -8  -4   63.39    6.80
  -8   8   4   47.90    8.30
  -8  -8  -4   74.89   10.50
   8   8  -4   66.49    9.50
   8   8  -4   54.89    7.00
   8  -8  -4   61.39    9.10
  -8  -8   4   55.59   12.50
   8  -8  -4   64.09    8.40
  -8   8  -4   61.89    6.00
   8  -8  -4   85.79    8.80
  -8  -8  -5   72.79   10.60
  -8  -8  -5   43.90    6.00
   8   8  -5   52.19    9.80
   8   8  -5   43.30    6.30
   8  -8  -5   25.60    9.20
   8  -8  -5   47.40    7.40
  -8  -8   5   54.19   13.40
   8  -8  -5   57.59    9.00
  -8  -8  -6   40.70   10.50
   8   8  -6   26.80    9.50
   8  -8  -6   27.90    7.20
  -8  -8   6   35.80   13.60
   8  -8  -6   46.20   11.20
  -9  -8   0  219.78   10.30
   9  -8   0  232.98   13.30
   9   8   0  223.98   13.20
  -9  -8   0  231.68   13.50
   9  -8   0  208.98    9.00
  -9  -8   0  221.78   15.40
  -9   8   0  223.08   13.20
  -9  -8  -1  139.59   10.40
  -9  -8  -1  128.69    9.00
   9   8  -1  129.39   11.10
   9   8  -1  139.29   10.50
  -9   8   1  148.09   12.20
  -9  -8  -1  148.69   11.60
   9  -8   1  160.08   10.70
  -9   8   1  136.19   10.50
   9   8   1  126.49   10.00
   9  -8  -1  150.48   10.50
   9  -8  -1  115.99    7.80
  -9  -8   1  136.69   10.50
  -9   8  -1  141.89   10.30
  -9  -8   1  156.58   13.30
   9  -8   2   32.80    5.90
   9   8  -2   23.10    6.20
  -9  -8  -2   42.40    6.40
  -9  -8  -2   37.80    6.20
  -9   8   2   46.40    7.30
  -9  -8  -2   30.20    6.30
  -9   8   2   40.40    7.20
   9   8  -2   46.60    7.30
   9  -8  -2   38.20    6.90
   9   8   2   30.90    6.40
   9  -8  -2   41.80    6.00
  -9  -8   2   56.29   10.30
  -9   8  -2   41.10    6.30
  -9  -8   2   34.60    6.50
  -9  -8  -3   21.90    5.80
  -9   8   3   16.20    6.00
   9   8  -3   22.20    7.30
  -9  -8  -3    6.00    6.30
   9   8  -3   16.50    5.50
  -9   8   3   18.50    7.00
   9   8   3   31.90    6.30
   9  -8  -3   29.30    6.40
  -9  -8   3   14.10    5.10
  -9   8  -3   26.70    5.40
   9  -8  -3   28.30    6.40
  -9  -8   3   13.70    9.00
   9   8  -4    1.90    6.00
   9   8  -4   22.60    5.70
  -9  -8  -4    2.20    6.20
  -9   8   4    9.40    6.30
  -9   8   4   16.80    6.30
  -9   8  -4   27.10    5.10
   9  -8  -4   12.70    6.10
  -9  -8   4   20.70   11.30
   9  -8  -4   25.90    6.70
   9  -8  -4   19.90    7.00
  -9  -8  -5   49.70    6.60
   9   8  -5   54.69    7.10
   9   8  -5   77.39   11.00
  -9  -8  -5   39.90   10.00
   9  -8  -5   58.99    9.30
   9  -8  -5   68.29   10.90
  -9  -8   5   76.39   15.60
   9  -8  -5   71.89    8.80
   9   8  -6    4.10    8.70
  -9  -8  -6   21.50    9.60
   9  -8  -6   20.60   12.60
   9  -8  -6    2.30   11.40
  -9  -8   6   15.70   14.00
 -10  -8   0  276.27   12.50
 -10   8   0  294.47   16.40
  10   8   0  292.17   16.30
 -10  -8   0  330.57   19.30
  10  -8   0  302.07   16.60
  10  -8   0  267.97   11.40
 -10  -8   0  294.87   16.40
  10   8  -1  130.59   10.70
 -10  -8  -1  168.58   12.80
 -10   8   1  142.19   12.60
  10   8  -1  130.59   11.70
 -10  -8  -1  133.99    9.10
  10  -8   1  145.89   11.10
 -10   8   1  146.99   11.20
 -10  -8  -1  143.89   11.00
  10   8   1  154.28   11.30
 -10  -8   1  136.39   11.20
 -10   8  -1  158.48   11.50
  10  -8  -1  144.99   11.20
 -10  -8   1  134.39   14.00
  10  -8  -1  138.19    8.60
 -10   8   2  155.48   12.10
  10   8  -2  148.99   11.30
 -10  -8  -2  145.99   10.90
 -10   8   2  150.88   13.00
  10   8  -2  158.28   12.80
 -10  -8  -2  154.78   11.90
  10  -8   2  155.78   10.90
 -10  -8  -2  156.68   11.30
  10  -8  -2  154.78   11.50
 -10  -8   2  142.69   15.10
  10   8   2  141.59   11.30
 -10  -8   2  139.79   11.00
  10  -8  -2  138.59   10.00
 -10   8  -2  143.49   10.60
 -10  -8  -3   72.29    8.30
 -10   8   3   70.59    9.10
  10   8  -3   57.99    9.10
 -10   8   3   63.09    9.40
  10   8  -3   59.29    8.20
 -10  -8  -3   69.29    9.30
  10  -8  -3   78.69    9.50
 -10  -8   3   78.79    9.00
  10  -8  -3   71.69    8.50
  10  -8  -3   68.59    8.60
 -10  -8   3   88.89   13.90
 -10   8  -3   65.99    7.50
  10   8   3   64.59    8.20
 -10  -8  -4   41.30    7.00
 -10  -8  -4   48.10    9.10
 -10   8   4   30.40    8.20
  10   8  -4   48.90    7.50
  10   8  -4   46.40    9.00
 -10  -8   4   59.19   13.20
  10  -8  -4   43.10    7.70
  10  -8  -4   46.70    8.10
  10  -8  -4   58.99    9.70
 -10   8  -4   50.39    6.50
 -10  -8  -5    7.90    7.40
 -10  -8  -5   12.40    5.60
  10   8  -5   -0.80    8.00
  10   8  -5   19.20    6.10
  10  -8  -5   -6.80    6.80
 -10  -8   5   37.70   15.00
  10  -8  -5   10.40    7.50
 -10  -8  -6   94.39   14.10
  10   8  -6  102.49   14.50
 -10  -8   6  118.09   22.80
  10  -8  -6  108.39   10.50
  10  -8  -6   84.79   13.90
 -11   8   0   98.59   10.30
  11  -8   0  103.39    6.10
 -11  -8   0   97.19   11.50
  11  -8   0  106.79   10.40
 -11  -8   0  100.79    9.80
  11   8   0  100.79   10.00
 -11  -8  -1   62.99    6.80
 -11   8   1   63.79    9.60
 -11  -8  -1   70.09    9.60
  11   8  -1   87.19    9.40
  11   8  -1   69.09    9.10
  11  -8   1   65.59    8.50
 -11   8   1   70.69    9.20
 -11  -8  -1   60.79    8.30
  11   8   1   69.29    8.50
 -11  -8   1   70.99   11.00
 -11   8  -1   65.29    8.50
 -11  -8   1   73.19    8.60
  11  -8  -1   58.49    6.00
  11  -8  -1   65.39    8.80
 -11  -8  -2  170.98   12.60
 -11   8   2  186.08   13.70
 -11  -8  -2  185.38   12.90
  11   8  -2  181.38   13.00
  11   8  -2  169.48   13.90
  11  -8   2  167.08   12.20
 -11   8   2  174.88   14.40
 -11  -8  -2  171.08   13.70
 -11   8  -2  184.08   12.90
 -11  -8   2  178.48   12.90
  11  -8  -2  174.28   11.50
  11   8   2  190.88   13.20
 -11  -8   2  159.58   16.90
  11  -8  -2  184.08   13.70
 -11  -8  -3   26.70    6.80
 -11   8   3   -3.30    5.70
  11   8  -3   12.10    6.60
 -11   8   3    8.80    7.00
  11   8  -3    1.80    6.60
  11   8   3    2.00    5.90
  11  -8  -3   17.50    6.40
 -11  -8   3   30.90    7.20
  11  -8  -3    6.10    6.20
 -11   8  -3   15.10    6.00
  11  -8  -3   18.50    6.20
 -11  -8   3    6.30    9.60
  11   8  -4   61.19    8.60
 -11   8   4   39.80    9.10
 -11  -8  -4   55.69    7.80
  11   8  -4   49.60   10.00
 -11  -8  -4   45.80   10.10
  11  -8  -4   44.60    8.30
  11  -8  -4   36.90    7.60
 -11   8  -4   41.70    6.90
  11  -8  -4   35.70    8.70
 -11  -8   4   66.99   13.90
 -11  -8  -5   49.50   10.10
  11   8  -5   31.60   10.10
  11   8  -5   18.20    7.00
 -11  -8  -5   31.10    9.00
  11  -8  -5   46.70    8.70
  11  -8  -5   40.50   10.20
 -11  -8   5   21.30   13.50
 -11  -8  -6   -7.50    9.90
  11   8  -6   17.50   12.20
  11  -8  -6   17.10   15.30
 -11  -8   6   14.10   13.80
  11  -8  -6    8.90   17.80
 -12  -8   0   78.59   11.80
  12  -8   0   82.39    9.70
 -12   8   0   84.69   10.00
 -12  -8   0   64.39    9.40
  12   8   0   82.79    9.70
  12   8  -1  266.87   17.60
  12   8  -1  269.57   16.90
 -12  -8  -1  264.37   16.30
  12  -8   1  277.67   16.40
 -12   8   1  269.17   16.80
 -12  -8  -1  278.17   18.70
 -12   8   1  290.67   19.30
 -12  -8  -1  263.07   14.20
  12  -8  -1  285.47   17.20
 -12   8  -1  321.97   17.60
 -12  -8   1  286.07   17.40
 -12  -8   1  256.17   19.70
  12  -8  -1  271.07   13.70
  12   8   1  264.07   16.80
  12   8  -2  325.07   20.00
 -12  -8  -2  310.57   19.30
 -12  -8  -2  303.97   17.10
  12   8  -2  286.07   17.50
 -12   8   2  304.07   18.50
 -12   8   2  318.07   20.80
  12  -8   2  309.17   17.60
 -12  -8  -2  311.57   18.00
  12   8   2  322.77   18.60
 -12  -8   2  318.67   23.40
  12  -8  -2  321.77   18.90
 -12   8  -2  335.67   18.60
  12  -8  -2  311.37   16.70
 -12  -8   2  319.27   18.70
 -12   8   3   65.09    9.30
 -12  -8  -3   44.80    8.80
  12   8  -3   64.29    9.60
 -12  -8  -3   70.19    8.90
 -12   8   3   72.19   11.30
  12   8  -3   59.69   10.30
 -12  -8   3   65.59   14.60
  12  -8  -3   64.59    8.70
 -12  -8   3   62.29    9.50
  12   8   3   69.99    9.40
 -12   8  -3   72.19    8.60
  12  -8  -3   85.49   10.00
  12  -8  -3   69.19    8.80
 -12   8   4  375.26   23.90
 -12  -8  -4  387.06   23.30
  12   8  -4  374.46   21.00
  12   8  -4  397.06   24.40
 -12  -8  -4  342.37   19.10
  12  -8  -4  367.26   21.30
 -12  -8   4  376.96   28.40
  12  -8  -4  387.06   22.10
 -12   8  -4  369.66   18.70
  12   8  -5   14.40    8.90
 -12  -8  -5   10.30    8.90
  12   8  -5    9.50    9.90
 -12  -8  -5    5.00    9.80
 -12  -8   5   23.60   14.70
  12  -8  -5   23.30   11.60
 -13  -8   0   85.09   10.40
 -13  -8   0   95.69   12.40
  13  -8   0   93.49   10.20
  13   8   0   81.19   10.00
 -13   8   0   93.79   10.40
 -13  -8  -1   72.79   11.20
 -13   8   1   98.99   12.20
  13   8  -1   71.79   10.60
  13  -8   1   84.49   10.20
 -13  -8  -1   98.39   10.90
 -13   8   1   80.69   10.60
  13   8  -1   79.09   10.20
  13  -8  -1   99.99   11.00
 -13  -8   1   69.29   12.60
 -13  -8   1   81.09   10.20
 -13   8  -1   85.89   10.60
  13   8   1   80.09   10.20
  13  -8  -1   67.39    7.00
 -13  -8  -2  145.29   13.00
  13   8  -2  160.98   13.80
  13  -8   2  172.48   13.50
 -13  -8  -2  158.08   12.20
 -13   8   2  179.78   16.20
  13   8  -2  163.68   14.40
 -13  -8  -2  157.48   14.10
 -13   8   2  150.58   13.20
 -13  -8   2  178.08   14.30
  13  -8  -2  156.78   11.80
 -13  -8   2  170.08   17.90
  13  -8  -2  139.49   13.20
 -13   8  -2  182.88   14.00
  13   8   2  185.68   14.10
  13   8  -3  184.18   14.50
 -13  -8  -3  178.58   14.10
  13   8  -3  192.68   16.60
 -13  -8  -3  193.28   14.20
 -13   8   3  193.68   15.30
 -13   8   3  190.28   17.40
 -13  -8   3  211.48   21.20
 -13  -8   3  192.78   14.90
  13  -8  -3  193.68   14.30
 -13   8  -3  219.88   14.50
  13  -8  -3  195.88   15.70
 -13  -8  -4    5.30    6.60
 -13  -8  -4  -12.70    6.80
  13   8  -4   11.70    7.30
  13   8  -4   15.50    9.00
 -13   8   4   -6.90   11.80
  13  -8  -4    3.00    8.10
 -13  -8   4   11.90   12.40
  13  -8  -4    4.00    7.70
 -13   8  -4   13.80    7.20
 -13  -8  -5   31.80   13.40
  13   8  -5   21.70   11.00
 -13  -8  -5   38.20   11.10
  13   8  -5   43.80   10.90
  13  -8  -5   32.50   13.00
 -13  -8   5   24.30   13.90
  13  -8  -5   40.20    9.00
 -14   8   0   16.30    7.60
 -14  -8   0   29.40    8.20
 -14  -8   0   16.60    9.80
  14  -8   0   20.70    7.20
  14   8   0   12.60    7.30
  14   8   0   10.20    6.90
 -14   8   1   13.20    8.00
  14   8  -1   19.70    7.70
 -14   8   1   17.10    7.90
  14  -8   1    5.60    6.40
  14   8  -1   24.60    8.10
 -14  -8  -1   31.10    7.90
 -14  -8  -1   -0.80    8.00
 -14   8  -1   12.40    7.20
  14  -8  -1   26.70    8.30
 -14  -8   1   27.10   11.00
  14   8   1   34.00    7.90
 -14  -8   1    8.80    7.50
 -14   8   2  117.19   12.40
  14   8  -2   91.19   11.90
 -14  -8  -2  118.59   12.90
  14  -8   2  112.99   11.70
 -14   8   2  128.89   14.70
  14   8  -2  135.79   14.20
 -14  -8   2  132.49   13.00
 -14  -8   2  126.39   17.90
  14   8   2  131.79   12.20
  14  -8  -2  117.99   10.60
 -14   8  -2  120.39   12.10
  14  -8  -2  128.39   12.80
 -14   8   3   18.00    7.30
  14   8  -3    9.90    7.60
 -14   8   3    9.40    8.20
 -14  -8  -3   -6.60    6.40
  14  -8  -3   16.00    8.60
 -14  -8   3    8.60    7.40
 -14  -8   3   21.70   13.90
  14  -8  -3   12.20    7.80
  14   8  -4   63.59   10.70
  14   8  -4   76.29   13.00
 -14   8   4   55.19   11.60
 -14  -8  -4   59.59    9.80
 -14  -8   4   45.60   16.60
 -14   8  -4   79.39   10.30
  14  -8  -4   71.29   11.20
  14  -8  -4   65.29   10.80
  14   8  -5   17.70   13.10
 -14  -8  -5   20.20   14.50
  14   8  -5   10.70   16.50
  14  -8  -5   18.10   22.30
  14  -8  -5   27.40   10.10
 -14  -8   5   18.80   17.30
 -15  -8   0  126.19   15.60
 -15  -8   0  141.19   13.50
  15   8   0  157.88   14.40
  15  -8   0  163.18   14.10
  15   8   0  187.38   16.00
 -15   8   0  156.98   14.30
  15   8  -1  147.89   14.20
  15   8  -1  145.39   14.60
 -15   8   1  159.08   16.10
 -15   8   1  152.08   14.60
 -15  -8  -1  152.88   13.60
 -15  -8  -1  161.88   16.40
  15  -8   1  178.78   14.90
 -15   8  -1  169.38   14.90
  15  -8  -1  159.68   14.70
  15   8   1  146.09   13.90
 -15  -8   1  149.39   17.70
 -15  -8   1  139.09   13.50
  15   8  -2  111.09   12.70
 -15  -8  -2  105.29   13.40
  15   8  -2  103.89   13.00
 -15  -8  -2  112.69   12.10
 -15   8   2  101.89   12.30
  15  -8   2   89.99   11.70
 -15   8   2   71.09   13.00
  15  -8  -2  110.49   12.50
 -15  -8   2  118.89   16.40
 -15  -8   2  105.09   12.70
 -15   8  -2  105.29   11.80
  15   8   2   85.69   11.20
 -15  -8  -3   15.20    7.80
 -15   8   3   13.40   11.50
  15   8  -3   15.20    9.10
 -15   8   3    4.70    8.00
 -15  -8   3   11.40   12.30
  15  -8  -3   12.40    8.00
 -15  -8   3    0.00   11.40
  15   8  -4   43.50   11.50
 -15   8   4   22.90   17.20
 -15  -8  -4   47.90    9.40
  15   8  -4   46.90   12.10
  15  -8  -4   27.60   18.60
 -15  -8   4   60.79   16.10
 -15   8  -4   36.60   15.50
  15  -8  -4   65.99   11.70
  16   8   0  143.99   15.10
  16   8   0  153.78   15.20
 -16  -8   0  168.18   15.20
 -16  -8   0  162.08   17.70
  16  -8   0  160.98   14.80
 -16   8   0  151.18   14.70
 -16   8   1   17.80    8.20
  16  -8   1   17.90    7.80
 -16  -8  -1    0.50    7.90
  16   8  -1   11.50    8.30
 -16   8   1   20.10    9.50
 -16  -8  -1   -2.80    7.40
  16   8   1   15.10    7.80
 -16  -8   1   13.90   10.40
  16  -8  -1   15.70    8.10
 -16   8  -1    4.00    7.30
 -16  -8   1   13.10    8.30
  16   8  -2  192.78   16.40
 -16  -8  -2  178.88   15.80
 -16   8   2  162.78   17.60
  16   8  -2  157.08   16.40
 -16  -8  -2  189.08   17.60
 -16   8   2  192.28   16.50
  16   8   2  178.38   16.00
 -16  -8   2  197.18   20.50
  16  -8  -2  181.78   16.50
 -16   8  -2  189.08   16.10
 -16  -8   2  161.78   15.60
 -16  -8  -3   40.30    9.80
  16   8  -3   38.10   10.40
 -16   8   3   25.50    9.80
 -16   8   3   24.50   10.30
  16   8  -3   50.49   10.60
 -16  -8   3   48.60   15.80
 -16   8  -3   28.90    9.00
  16  -8  -3   42.80   11.00
 -16   8   4   18.60   17.80
 -16  -8  -4   17.00   10.00
  16   8  -4   35.40   12.80
 -16   8  -4   23.50   23.70
  16  -8  -4   13.30   11.00
 -16  -8   4    1.70   16.10
  17   8   0   19.20    8.10
  17   8   0   28.30    9.00
  17  -8   0   -1.30    7.00
 -17   8   0    3.50    7.90
 -17  -8   0   -5.00    8.30
 -17  -8   0    8.20   10.50
  17  -8   1   -6.50    8.50
 -17  -8  -1   -1.10    9.20
  17   8  -1   -6.90    8.30
 -17   8   1    9.10    8.30
 -17  -8  -1   -2.20    8.20
  17   8  -1   23.20    9.60
 -17   8   1   -6.10    9.80
 -17  -8   1   25.10   13.40
  17   8   1    7.40   11.80
 -17  -8   1   -0.50   11.70
  17  -8  -1  -13.50    9.20
 -17   8  -1  -10.10    8.50
 -17  -8  -2   -1.00   15.20
  17   8  -2   20.00   10.90
  17   8  -2   25.90   12.60
 -17  -8  -2   -0.50    8.30
 -17   8   2   10.80    9.30
 -17   8   2   17.80   12.60
 -17  -8   2   34.00   13.20
 -17  -8   2   17.70   13.40
  17   8   2    2.00   19.10
 -17   8  -2   42.60   10.20
  17  -8  -2   27.30   10.30
  17   8  -3   72.39   12.50
 -17   8   3   55.79   17.50
 -17   8   3   73.39   15.80
 -17  -8  -3   89.59   12.50
  17   8  -3   68.19   13.30
  17  -8  -3   96.19   14.10
 -17  -8   3   85.39   19.40
 -17   8  -3   71.29   14.50
  18   8   0   40.20   13.00
  18   8   0   25.30   10.00
 -18  -8   0   37.30   10.40
  18  -8   0   47.80   13.10
 -18   8   0   33.60   10.10
 -18  -8   0   14.70   11.10
 -18  -8  -1   42.70   10.20
 -18   8   1   60.99   13.10
 -18   8   1   19.70    9.90
  18  -8   1   42.40   15.10
 -18  -8  -1   45.00   17.00
  18   8  -1   49.20   11.90
  18   8  -1   45.30   11.30
 -18  -8   1   44.70   15.40
  18  -8  -1   58.39   11.50
 -18   8  -1   66.59   11.90
 -18  -8   1   57.79   14.30
  18   8   1   50.39   13.60
  18   8   1   27.20   15.70
  18   8  -2   61.79   13.10
 -18  -8  -2   28.00    9.70
  18   8  -2   56.19   11.50
 -18   8   2   29.20   16.50
 -18   8   2   38.70   14.10
 -18  -8  -2   32.30   17.70
 -18  -8   2   35.50   18.60
  18  -8  -2   32.20   13.50
 -18   8  -2   40.90   12.40
 -18  -8   2   49.50   21.10
  18   8  -3    5.50   18.20
  18   8  -3   18.80   12.00
 -18  -8   3    4.60   18.90
 -19  -8   0   96.79   14.20
  19   8   0   79.49   20.20
 -19  -8   0   85.79   17.00
 -19   8   0   87.69   13.20
  19   8   0   94.19   18.10
  19  -8   0   83.19   15.20
  19   8  -1   65.09   15.20
  19   8  -1   67.59   13.20
 -19  -8  -1   68.29   22.60
 -19  -8  -1   63.59   12.90
 -19   8   1   78.99   15.40
  19  -8   1   29.50   25.40
  19   8   1   68.79   22.80
  19   8   1   79.19   17.70
 -19  -8   1   90.79   13.40
 -19  -8   1   79.29   17.60
  19  -8  -1   60.29   14.60
 -19   8  -1   79.79   13.00
   0  -9   0   -2.50    3.50
   0   9   0    3.40    3.40
   0   9  -1  142.89    7.10
   0  -9  -1  129.79    6.20
   0   9   1  128.19    8.20
   0  -9  -1  150.98    8.60
   0  -9   1  135.79    7.80
   0  -9  -1  130.89    9.00
   0   9  -1  134.49    7.80
   0   9   2    1.70    3.20
   0  -9  -2    1.80    3.20
   0  -9   2    6.00    3.00
   0  -9   2   -0.20    4.90
   0   9  -2   -0.30    2.80
   0   9  -2   -3.90    2.40
   0   9  -2    5.10    2.60
   0  -9  -2    0.70    3.70
   0   9   3   84.09    6.90
   0   9  -3   88.29    5.70
   0  -9   3   78.29   11.00
   0   9  -3   77.49    5.30
   0   9  -3   84.29    7.00
   0  -9  -3   83.39    6.90
   0  -9   3   83.19    5.60
   0  -9  -3   84.99    8.40
   0  -9  -4   11.80    6.00
   0   9  -4    0.30    3.90
   0   9   4   -2.70    3.60
   0  -9  -4    3.20    3.60
   0  -9   4   -6.90    7.80
   0  -9  -5   92.29    7.00
   0   9  -5  102.79   10.40
   0  -9   5   88.49   14.70
   0  -9  -5   95.79   10.80
   0  -9   6   92.19   15.70
   0  -9  -6   86.69   11.40
   0   9  -6   93.99   11.60
   0   9  -7   74.99   16.10
   0  -9  -7   69.39   12.10
   0  -9   7   45.20   14.60
   1   9   0  107.89    7.20
  -1  -9   0  112.59    7.60
  -1  -9   0  114.19    7.30
   1  -9   0  110.69    7.20
  -1   9   0  113.69    7.30
   1   9  -1 1245.18   42.10
  -1  -9  -1 1236.28   42.50
   1  -9   1 1245.58   41.90
  -1  -9  -1 1311.87   43.10
  -1   9   1 1311.67   42.80
  -1  -9  -1 1231.68   39.80
  -1   9  -1 1263.07   43.60
  -1  -9   1 1288.27   43.90
   1  -9  -1 1326.17   44.20
  -1  -9   1 1395.06   47.20
   1   9   1 1344.87   44.50
  -1   9  -1 1328.07   42.30
  -1   9   2 1333.47   43.60
   1   9  -2 1309.47   42.60
  -1  -9  -2 1265.57   43.20
  -1  -9  -2 1306.37   45.00
   1   9  -2 1171.58   41.90
   1   9  -2 1297.47   43.10
   1  -9   2 1289.17   42.30
  -1  -9   2 1290.47   47.40
   1  -9  -2 1369.66   44.90
  -1  -9   2 1310.57   42.20
  -1   9  -2 1205.78   41.40
  -1   9  -2 1194.18   41.50
   1   9   2 1273.47   42.90
  -1   9  -2 1223.28   41.20
   1  -9  -2 1246.38   42.60
   1   9  -3  599.74   23.70
   1   9  -3  679.03   24.10
  -1   9   3  691.73   26.00
  -1  -9  -3  690.23   28.20
  -1  -9  -3  690.23   25.60
   1  -9   3  699.33   23.90
   1   9  -3  695.23   26.40
  -1  -9   3  696.03   24.50
   1   9   3  677.93   26.00
  -1   9  -3  715.33   24.40
  -1   9  -3  623.54   23.70
   1  -9  -3  705.63   26.00
  -1  -9   3  688.33   31.70
  -1   9  -3  695.43   25.70
   1  -9  -3  718.23   28.70
  -1   9   4   17.40    4.30
   1  -9   4   -2.50    7.40
  -1  -9  -4    5.80    3.60
   1   9  -4    6.40    4.60
  -1  -9  -4    9.80    6.10
   1   9  -4    9.60    2.60
  -1  -9   4   13.50    9.10
  -1   9  -4   10.00    5.00
  -1   9  -4    8.80    2.30
   1   9   4    7.30    4.20
   1  -9  -4    8.80    5.80
   1  -9  -4    8.60    3.90
  -1  -9  -5   67.79    5.90
   1   9  -5   79.79    9.40
  -1  -9  -5   66.99   10.10
   1  -9   5   42.90   11.30
   1  -9  -5   55.19    8.80
   1  -9  -5   54.19    5.70
  -1   9  -5   53.79    8.10
  -1  -9   5   44.00   12.10
   1  -9   6   10.20   10.80
   1   9  -6   10.70    7.60
  -1  -9  -6    8.40    8.00
  -1  -9   6   13.60   11.20
   1  -9  -6   12.10    7.80
  -1   9  -6   -0.70   10.20
   1   9  -7   36.70   14.20
  -1  -9  -7    2.40    9.30
   1  -9  -7   13.30    9.30
  -1  -9   7   39.10   16.70
   2   9   0  437.86   17.90
  -2  -9   0  448.26   17.50
  -2  -9   0  462.95   18.40
  -2   9   0  436.46   17.80
   2  -9   0  456.95   17.80
  -2  -9   0  443.66   17.90
   2   9  -1  996.60   33.40
  -2  -9  -1  975.40   33.90
  -2   9   1  939.11   33.50
   2  -9   1  971.70   33.00
  -2  -9  -1  895.21   31.20
  -2  -9  -1  983.20   33.50
   2  -9  -1  806.92   34.50
  -2   9  -1  942.81   30.70
  -2   9  -1  999.30   33.30
   2  -9  -1  964.80   33.60
  -2  -9   1 1023.70   33.50
  -2  -9   1 1016.50   36.50
   2   9   1  996.40   34.00
   2   9  -2  861.11   31.10
   2  -9   2  861.01   29.80
  -2   9   2  853.61   31.10
  -2  -9  -2  828.02   31.80
  -2  -9  -2  901.61   31.00
   2   9  -2  856.11   30.10
   2  -9  -2  869.91   32.20
   2   9   2  911.81   31.10
  -2  -9   2  860.41   29.90
  -2   9  -2  860.61   29.70
   2  -9  -2  852.01   30.70
  -2   9  -2  877.21   28.60
  -2  -9   2  843.42   34.90
  -2   9  -2  759.82   29.00
   2   9  -3  510.75   18.90
   2  -9   3  509.05   18.30
   2   9  -3  421.66   18.00
  -2  -9  -3  494.05   19.80
  -2  -9  -3  496.45   22.30
  -2   9   3  490.65   20.20
   2   9  -3  502.95   21.20
   2   9   3  513.55   20.60
  -2  -9   3  566.64   27.40
  -2   9  -3  510.35   18.80
  -2   9  -3  523.25   20.00
  -2  -9   3  514.05   19.40
   2  -9  -3  497.55   22.60
   2  -9  -3  523.65   22.70
  -2   9  -3  450.95   18.30
   2  -9  -3  501.25   20.60
  -2  -9  -4   -1.00    3.40
   2   9  -4    4.10    2.50
  -2   9   4    2.30    3.80
   2   9  -4   -7.70    5.50
   2  -9  -4    5.80    4.00
   2  -9  -4    8.60    5.90
  -2  -9   4   15.00    8.30
   2  -9  -4   17.20    6.10
   2   9   4    4.00    4.20
  -2   9  -4   11.70    4.80
  -2   9  -4   -0.10    2.00
   2  -9   5   52.39   12.30
   2   9  -5   50.99    8.60
  -2  -9  -5   49.00    5.30
  -2  -9  -5   77.19   10.00
   2  -9  -5   53.79    5.90
  -2   9  -5   61.89    8.40
  -2  -9   5   59.99   12.40
   2  -9  -5   42.00    8.30
   2   9  -6  133.89   13.50
  -2  -9  -6  121.59   13.60
   2  -9   6   92.29   16.60
   2  -9  -6  104.89   12.60
  -2  -9   6   80.59   15.30
  -2   9  -6  124.79   12.00
   2  -9   7   10.00   21.30
   2   9  -7   47.60   20.80
  -2  -9  -7   17.60   10.30
   2  -9  -7   24.00   10.40
  -2  -9   7   28.50   24.90
   3   9   0  391.76   16.40
  -3  -9   0  414.16   16.50
   3  -9   0  376.76   16.00
  -3  -9   0  385.96   16.60
  -3   9   0  371.56   16.10
  -3   9   0  363.96   13.50
  -3  -9   0  403.66   15.60
   3  -9   1  442.66   17.20
  -3  -9  -1  428.16   17.70
  -3  -9  -1  374.16   15.80
  -3  -9  -1  439.76   17.80
   3   9  -1  450.25   17.70
  -3   9   1  424.46   17.70
  -3  -9   1  430.36   19.80
   3   9   1  448.76   17.80
   3   9   1  373.56   15.50
  -3   9  -1  447.26   17.30
  -3  -9   1  456.55   17.70
   3  -9  -1  411.36   17.20
   3  -9  -1  367.56   16.60
   3   9  -2   55.09    6.10
   3   9  -2   59.59    5.50
  -3  -9  -2   54.69    5.70
  -3   9   2   68.39    6.30
  -3  -9  -2   59.89    6.60
   3  -9   2   70.59    5.50
   3  -9  -2   52.69    4.40
   3   9   2   49.00    5.50
   3  -9  -2   55.49    5.90
  -3   9  -2   47.80    3.60
   3  -9  -2   50.69    5.70
  -3  -9   2   55.49    5.40
  -3  -9   2   54.39    8.00
   3  -9  -2   54.99    6.50
  -3   9  -2   64.59    5.30
  -3   9  -2   51.39    4.80
  -3   9   3  116.69    8.40
   3  -9   3  110.29    6.70
   3   9  -3  113.89    7.40
  -3  -9  -3  117.29    8.10
   3   9  -3   99.99    8.40
  -3  -9  -3  103.89    9.50
   3  -9  -3  122.09    9.80
   3   9   3  126.29    8.60
   3  -9  -3  105.79    8.00
  -3   9  -3  117.09    7.20
  -3  -9   3  126.79   12.50
  -3   9  -3  117.29    6.90
  -3  -9   3  107.49    7.30
   3  -9  -3  106.99    9.20
  -3   9   4  337.07   16.30
   3   9  -4  351.16   18.50
  -3  -9  -4  361.96   19.70
   3   9  -4  352.86   14.50
  -3  -9  -4  348.57   15.40
  -3   9  -4  328.47   16.00
   3  -9  -4  371.66   19.40
   3  -9  -4  366.66   19.40
   3  -9  -4  335.87   16.00
  -3  -9   4  360.46   23.80
   3  -9   5  128.99   16.20
   3   9  -5  106.89   11.20
  -3  -9  -5  108.29    7.40
  -3  -9  -5   93.19   11.10
   3  -9  -5  101.39   12.30
  -3  -9   5  130.49   15.70
   3  -9  -5   95.19   11.20
   3  -9  -5  105.69    8.10
  -3   9  -5   92.19    9.30
   3  -9   6   26.00   12.30
  -3  -9  -6   34.60    9.30
   3   9  -6   27.10    9.20
  -3  -9   6   33.60   13.00
   3  -9  -6   28.60    8.40
   3   9  -7   74.89   14.20
  -3  -9  -7   83.49   13.70
   3  -9   7   68.79   21.10
   3  -9  -7   84.09   21.20
  -3  -9   7   74.09   19.60
   4  -9   0   39.40    5.30
   4   9   0   35.90    4.90
  -4   9   0   30.40    2.40
  -4  -9   0   34.00    5.30
  -4  -9   0   34.00    4.10
  -4  -9   0   45.90    5.30
  -4   9   0   33.00    5.00
   4  -9   1  446.36   17.60
  -4  -9  -1  451.85   18.10
  -4   9   1  412.16   17.90
  -4  -9  -1  444.06   18.20
   4   9  -1  438.46   17.90
  -4  -9  -1  388.06   16.90
  -4  -9   1  473.95   21.10
   4  -9  -1  410.96   17.80
  -4   9  -1  425.06   17.50
  -4  -9   1  430.56   17.70
  -4  -9   1  383.56   15.50
   4   9   1  453.85   18.50
   4   9  -2  312.87   14.20
  -4  -9  -2  311.57   15.50
   4  -9   2  311.47   13.60
  -4   9   2  303.17   14.60
   4   9  -2  316.57   15.30
  -4  -9  -2  336.67   14.70
  -4   9   2  286.47   13.30
  -4  -9   2  346.67   19.40
   4   9   2  329.27   15.20
   4  -9  -2  310.57   14.90
   4  -9  -2  359.96   17.00
   4  -9  -2  322.37   15.10
  -4   9  -2  334.07   14.50
  -4  -9   2  324.27   14.90
   4  -9   3   13.30    3.30
  -4  -9  -3   17.70    5.70
   4   9  -3   17.30    4.00
  -4   9   3   12.20    4.00
   4   9  -3    8.00    4.20
  -4  -9  -3    5.90    3.90
   4  -9  -3    8.10    4.60
  -4   9  -3   13.70    3.20
  -4  -9   3   13.60    7.60
   4  -9  -3   17.40    5.70
  -4   9  -3   19.60    3.70
   4   9   3   23.70    4.70
  -4  -9   3   13.10    3.90
   4  -9  -3   22.10    4.60
  -4  -9  -4    3.50    5.70
  -4  -9  -4   10.10    3.90
   4   9  -4   10.40    3.60
  -4   9   4    9.40    4.80
   4  -9  -4   18.00    5.20
  -4   9  -4   15.30    4.30
  -4   9  -4   12.10    2.80
  -4  -9   4   -2.00    8.50
  -4  -9  -5   -3.80    3.50
   4   9  -5    5.00    6.10
  -4  -9  -5   -9.00    6.70
  -4   9  -5   -4.10    5.30
   4  -9  -5    2.30    7.20
  -4  -9   5   -2.20    9.10
   4  -9  -5   -9.70    6.50
  -4  -9  -6   28.70    9.30
   4  -9   6   37.90   12.20
   4   9  -6   36.00    9.60
  -4  -9   6   32.70   12.60
   4  -9  -6   41.40    9.70
   4  -9  -6   13.30    9.40
  -4  -9  -7   10.40    9.90
   4  -9   7   32.40   20.10
   4   9  -7   19.00   16.90
   4  -9  -7    9.60    9.70
  -4  -9   7   14.30   18.70
  -5   9   0  161.08    9.70
   5   9   0  179.18   10.60
   5  -9   0  174.18   10.00
  -5  -9   0  171.38   10.90
  -5  -9   0  165.28   10.30
  -5  -9   0  165.58    8.60
  -5   9   1  462.65   19.40
  -5  -9  -1  479.75   19.20
   5   9  -1  445.36   19.20
   5  -9   1  468.95   18.90
  -5  -9  -1  438.46   19.00
  -5  -9  -1  470.85   19.30
   5  -9  -1  457.45   17.50
  -5   9  -1  490.45   19.40
  -5  -9   1  475.35   19.60
  -5  -9   1  446.56   16.40
  -5  -9   1  481.55   22.50
   5  -9  -1  449.86   19.20
   5   9   1  462.25   19.50
  -5   9   2  325.67   15.30
   5   9  -2  318.77   15.90
   5  -9   2  323.47   14.00
   5   9  -2  329.57   14.80
  -5  -9  -2  309.87   14.70
  -5   9   2  252.77   13.80
  -5  -9  -2  325.17   15.90
  -5  -9   2  308.77   14.40
  -5   9  -2  295.07   13.80
   5   9   2  299.47   14.80
  -5  -9   2  283.37   18.00
   5  -9  -2  327.97   15.90
   5  -9  -2  309.97   15.00
   5  -9  -2  315.27   14.60
  -5   9   3  507.45   22.90
   5  -9   3  601.04   22.20
  -5  -9  -3  616.64   23.60
   5   9  -3  603.14   25.90
  -5   9   3  612.54   24.60
  -5  -9  -3  602.04   26.20
   5   9  -3  635.24   23.70
  -5   9  -3  625.54   22.90
  -5  -9   3  618.64   24.00
   5   9   3  582.94   23.90
   5  -9  -3  573.94   25.40
   5  -9  -3  614.54   26.40
   5  -9  -3  619.24   24.70
  -5  -9   3  625.94   30.50
   5   9  -4   46.80    7.40
  -5   9   4   46.20    6.30
   5   9  -4   48.40    5.50
  -5   9   4   37.40    5.90
  -5  -9  -4   41.60    7.80
  -5  -9  -4   43.60    5.50
   5  -9  -4   59.29    6.80
  -5   9  -4   52.39    4.50
  -5  -9   4   44.50   10.20
   5  -9  -4   52.59    8.80
  -5   9  -4   49.40    5.60
   5  -9  -4   54.99    8.00
   5   9  -5   10.20    3.30
   5   9  -5   17.80    7.20
  -5  -9  -5   12.70    4.00
  -5  -9  -5    5.80    7.90
   5  -9  -5   17.10    5.20
   5  -9  -5   35.30    9.40
   5  -9  -5   12.40    6.90
  -5  -9   5   14.20   10.20
   5   9  -6    8.90    9.10
   5  -9   6    9.70   14.30
   5  -9  -6   21.10    8.60
   5  -9  -6   23.50    9.80
  -5  -9   6   12.40   12.00
  -5  -9  -7   47.20   12.60
   5   9  -7   31.00   15.00
   5  -9   7   37.00   21.00
  -5  -9   7   70.59   27.20
   5  -9  -7   46.30   11.90
  -6  -9   0  709.53   27.10
  -6   9   0  691.73   26.80
   6  -9   0  695.43   26.80
  -6  -9   0  711.53   24.80
  -6  -9   0  702.13   28.30
   6   9   0  681.63   27.00
   6   9  -1  480.15   20.50
   6  -9   1  474.55   20.10
  -6  -9  -1  530.45   21.30
  -6   9   1  511.35   21.20
  -6  -9  -1  478.15   20.00
  -6  -9  -1  498.85   20.70
  -6   9  -1  474.25   19.90
  -6  -9   1  487.35   20.60
  -6  -9   1  469.15   16.90
   6  -9  -1  494.95   20.80
   6  -9  -1  506.35   18.60
   6   9   1  505.25   20.90
  -6  -9   1  509.45   23.70
  -6   9   2  333.37   16.30
   6   9  -2  306.87   16.40
  -6  -9  -2  346.67   16.60
  -6   9   2  289.07   15.40
  -6  -9  -2  345.87   15.80
   6   9  -2  316.57   15.40
   6  -9   2  337.77   15.00
   6  -9  -2  337.57   16.40
  -6  -9   2  350.16   20.90
   6  -9  -2  317.07   15.60
  -6  -9   2  354.36   16.30
   6   9   2  346.77   16.60
  -6   9  -2  355.26   15.60
  -6  -9  -3   36.40    6.90
  -6   9   3   32.20    5.60
  -6  -9  -3   35.10    5.20
   6  -9   3   30.60    4.40
  -6   9   3   29.10    5.60
   6   9  -3   37.50    6.70
   6   9  -3   29.10    5.10
  -6   9  -3   36.40    5.00
   6  -9  -3   47.40    7.10
  -6  -9   3   36.40    9.90
  -6  -9   3   34.60    5.40
   6  -9  -3   35.80    5.80
   6  -9  -3   36.70    6.80
   6   9   3   40.20    5.60
  -6   9   4  243.48   13.90
  -6  -9  -4  218.88   16.10
  -6  -9  -4  237.38   12.60
   6   9  -4  239.58   12.70
   6   9  -4  256.67   16.20
   6  -9  -4  243.58   13.70
  -6  -9   4  254.77   20.40
  -6   9  -4  238.28   11.00
   6  -9  -4  244.58   15.70
   6  -9  -4  213.48   15.10
   6   9  -5   72.79    6.40
  -6  -9  -5   74.89    6.80
   6   9  -5   80.69   10.60
  -6  -9  -5   79.09   11.10
   6  -9  -5   78.79   11.90
   6  -9  -5   89.79   11.00
  -6  -9   5   86.69   14.90
   6  -9  -5   94.39    8.70
  -6  -9  -6   39.00   10.60
   6   9  -6   51.29   11.00
   6  -9  -6   26.20    8.60
   6  -9  -6   12.70    9.60
  -6  -9   6   48.80   15.40
   6   9  -7    6.00   21.90
   6  -9   7   12.60   23.20
  -6  -9  -7  -10.20   10.50
  -6  -9   7   34.40   20.00
   6  -9  -7   12.50   12.20
   7  -9   0   15.20    4.60
  -7  -9   0   21.70    6.10
  -7  -9   0   21.00    3.40
  -7   9   0   17.10    4.60
  -7  -9   0   12.30    5.10
  -7  -9  -1  790.52   29.90
   7   9  -1  703.83   29.20
   7  -9   1  785.82   29.40
  -7  -9  -1  777.22   30.40
  -7   9   1  762.32   30.50
  -7  -9  -1  790.52   29.00
  -7   9   1  772.12   30.10
  -7  -9   1  672.03   23.80
   7  -9  -1  735.93   26.20
   7  -9  -1  774.72   29.30
  -7   9  -1  744.73   28.60
  -7  -9   1  755.32   32.30
  -7  -9   1  715.63   28.80
   7   9   1  793.12   29.20
  -7  -9  -2   76.99    7.30
   7  -9   2   86.19    7.10
   7   9  -2   78.89    8.20
  -7   9   2   85.39    8.10
   7   9  -2   66.49    7.30
  -7  -9  -2   58.89    6.10
  -7  -9  -2   82.59    8.10
  -7   9   2   82.79    8.10
   7  -9  -2   66.19    7.40
   7   9   2   73.39    7.50
  -7  -9   2   78.99    7.80
  -7  -9   2   84.19   11.10
   7  -9  -2   76.79    7.20
  -7   9  -2   85.19    7.40
  -7   9   3  187.58   12.20
   7   9  -3  195.38   13.50
   7  -9   3  181.48   10.40
  -7  -9  -3  201.88   13.70
  -7  -9  -3  181.58   11.30
  -7   9   3  172.68   12.10
   7   9  -3  212.58   12.10
  -7  -9   3  196.18   12.20
   7  -9  -3  211.28   13.10
   7  -9  -3  205.38   13.00
  -7   9  -3  206.78   11.30
   7  -9  -3  220.08   14.00
  -7  -9   3  216.48   18.10
   7   9   3  186.28   11.80
   7   9  -4   50.69    8.30
  -7   9   4   58.89    7.20
  -7  -9  -4   50.29    8.70
  -7  -9  -4   43.10    6.00
   7   9  -4   52.79    6.30
  -7   9   4   40.90    6.90
   7  -9  -4   50.99    7.30
  -7  -9   4   41.90   12.00
   7  -9  -4   56.99    8.90
  -7   9  -4   55.89    5.50
   7  -9  -4   54.99    8.10
  -7  -9  -5   13.30    8.70
   7   9  -5    9.70    4.30
   7   9  -5   10.40    7.20
  -7  -9  -5   20.00    4.90
   7  -9  -5   21.80    6.10
  -7  -9   5   21.00   11.00
   7  -9  -5   10.10    6.70
   7  -9  -5   10.10    7.70
  -7  -9  -6   59.89   11.50
   7   9  -6   55.99   11.60
   7  -9  -6   47.50   11.30
   7  -9  -6   47.30    7.00
   7  -9  -6   52.99   10.70
  -7  -9   6   63.59   15.70
  -8   9   0 1113.69   40.60
  -8  -9   0 1130.79   43.10
  -8  -9   0 1026.70   37.10
   8  -9   0 1137.99   40.60
  -8  -9   0 1143.99   41.00
   8   9   0 1127.59   40.80
   8  -9   1  412.06   19.20
  -8  -9  -1  446.16   21.10
   8   9  -1  424.46   19.90
  -8  -9  -1  433.96   18.80
  -8   9   1  437.46   20.40
  -8  -9  -1  458.95   20.40
   8   9  -1  425.26   20.90
  -8   9   1  440.26   21.30
  -8   9  -1  419.36   19.50
   8  -9  -1  421.76   20.00
  -8  -9   1  445.26   23.40
  -8  -9   1  481.85   20.70
   8  -9  -1  408.86   16.90
   8   9   1  447.66   20.40
   8   9  -2  469.35   20.80
   8   9  -2  460.85   22.10
   8  -9   2  441.06   19.60
  -8  -9  -2  474.85   21.30
  -8  -9  -2  448.36   20.30
  -8   9   2  441.46   21.60
  -8   9   2  449.95   21.30
  -8  -9  -2  420.06   20.20
   8   9   2  467.15   21.10
   8  -9  -2  442.26   21.10
   8  -9  -2  468.85   19.90
  -8  -9   2  469.15   21.30
  -8  -9   2  495.15   26.30
  -8   9  -2  448.16   20.10
  -8   9   3  253.07   14.80
   8   9  -3  270.47   16.70
  -8  -9  -3  250.27   14.00
  -8   9   3  229.48   14.90
   8  -9   3  235.78   12.90
   8   9  -3  253.07   14.30
  -8  -9  -3  260.27   15.80
   8  -9  -3  258.97   15.30
   8  -9  -3  264.77   15.70
  -8  -9   3  249.58   19.80
  -8   9  -3  271.87   13.80
   8   9   3  285.47   14.90
   8  -9  -3  265.27   15.30
  -8  -9   3  251.57   14.70
   8   9  -4   50.59    8.90
  -8  -9  -4   33.60    8.10
  -8  -9  -4   48.20    6.50
  -8   9   4   30.10    6.60
  -8   9   4   46.10    7.70
   8   9  -4   49.30    7.10
  -8   9  -4   44.70    5.40
   8  -9  -4   49.40    7.70
  -8  -9   4   34.50   11.50
   8  -9  -4   43.20    8.30
   8  -9  -4   47.30    7.90
   8   9  -5  165.08   15.00
   8   9  -5  144.79   10.20
  -8  -9  -5  149.79   10.40
  -8  -9  -5  164.18   15.60
   8  -9  -5  183.78   15.90
   8  -9  -5  187.18   12.90
   8  -9  -5  168.28   14.20
  -8  -9   5  168.28   20.70
  -8  -9  -6   17.80    9.00
   8   9  -6   21.90   12.10
   8  -9  -6   45.00   11.80
  -8  -9   6   42.80   15.70
   8  -9  -6   46.50   10.70
  -9  -9   0  150.48   11.50
  -9   9   0  168.28   11.50
   9  -9   0  181.58   11.60
   9  -9   0  148.79    6.70
  -9  -9   0  171.28   13.60
  -9  -9   0  152.38    8.30
   9   9   0  159.28   11.60
   9   9  -1   65.49    7.60
  -9  -9  -1   64.89    6.70
   9   9  -1   57.99    7.80
  -9  -9  -1   49.00    7.10
   9  -9   1   75.79    7.90
  -9   9   1   53.19    7.40
  -9  -9  -1   55.29    7.80
  -9   9   1   55.69    8.70
  -9  -9   1   63.69   10.40
   9  -9  -1   56.69    7.70
   9   9   1   65.69    7.80
   9  -9  -1   63.39    5.60
  -9   9  -1   67.19    7.60
  -9  -9   1   65.59    7.60
  -9  -9  -2  365.66   18.40
  -9   9   2  381.66   20.40
  -9   9   2  368.36   19.20
   9  -9   2  388.66   18.20
  -9  -9  -2  365.86   19.00
   9   9  -2  383.56   18.80
  -9  -9  -2  378.86   18.70
   9   9  -2  375.56   20.30
  -9  -9   2  387.26   24.20
   9   9   2  388.96   19.50
  -9  -9   2  402.06   19.60
   9  -9  -2  384.86   17.90
  -9   9  -2  387.16   18.70
   9  -9  -2  413.66   20.00
   9   9  -3  647.84   26.90
   9   9  -3  613.74   28.90
  -9  -9  -3  603.64   27.70
  -9  -9  -3  577.34   25.40
  -9   9   3  606.24   26.90
  -9   9   3  590.14   28.00
   9  -9  -3  698.03   29.20
   9  -9  -3  585.74   26.90
  -9  -9   3  663.23   34.70
  -9   9  -3  606.64   25.80
  -9  -9   3  652.33   27.60
   9  -9  -3  636.64   27.70
   9   9   3  627.44   26.80
  -9  -9  -4  104.79   12.30
  -9   9   4  108.79   10.30
   9   9  -4  118.19   10.00
   9   9  -4   86.69   11.60
  -9   9   4  105.99   11.30
  -9  -9  -4   95.09    9.00
   9  -9  -4   94.79   11.20
  -9  -9   4  124.49   16.30
   9  -9  -4  129.69   11.00
  -9   9  -4  122.59    8.60
   9  -9  -4  128.69   11.80
   9   9  -5  100.99    9.20
  -9  -9  -5  102.89    8.90
  -9  -9  -5  101.59   13.00
   9   9  -5  111.99   13.50
   9  -9  -5  105.29   13.30
   9  -9  -5   80.99    9.80
   9  -9  -5  105.19   11.60
  -9  -9   5   93.09   16.20
  -9  -9  -6  101.59   14.10
   9   9  -6  105.29   14.00
   9  -9  -6  116.39   15.20
  -9  -9   6   92.89   18.50
   9  -9  -6   71.89   12.30
 -10  -9   0    4.80    6.80
  10   9   0   -5.10    5.90
 -10  -9   0    0.40    5.40
 -10  -9   0    0.90    2.60
  10  -9   0   -0.80    4.60
 -10   9   0    9.40    5.40
 -10   9   1  211.58   14.10
  10   9  -1  212.88   13.90
  10  -9   1  216.08   13.70
 -10  -9  -1  192.78   11.50
 -10   9   1  212.58   15.40
  10   9  -1  222.18   15.20
 -10  -9  -1  216.18   15.30
 -10  -9  -1  221.18   14.20
  10  -9  -1  206.18   14.00
 -10   9  -1  214.08   13.50
 -10  -9   1  210.18   16.30
  10   9   1  197.68   13.50
  10  -9  -1  191.78   10.30
 -10  -9   1  205.78   13.70
  10   9  -2   40.60    7.10
 -10   9   2   39.90    7.70
 -10  -9  -2   49.40    7.00
  10   9  -2   30.90    7.40
 -10  -9  -2   36.20    6.80
  10  -9   2   43.60    6.60
 -10   9   2   38.90    7.40
 -10  -9  -2   44.40    7.10
 -10  -9   2   47.50    7.50
 -10   9  -2   43.80    7.20
  10   9   2   34.70    6.90
  10  -9  -2   47.50    6.20
 -10  -9   2   17.10   10.10
  10  -9  -2   30.70    7.10
  10   9  -3   -8.60    6.10
 -10   9   3   -2.20    5.90
  10   9  -3    0.30    5.40
 -10  -9  -3    7.80    5.80
 -10   9   3   -2.20    6.50
 -10  -9  -3   -7.30    6.30
  10  -9  -3    8.20    5.20
 -10  -9   3   -3.60    9.50
  10  -9  -3   -3.80    6.40
 -10  -9   3    5.30    5.80
  10   9   3   -9.10    6.60
 -10   9  -3    1.10    4.60
  10  -9  -3    0.10    5.10
  10   9  -4   88.09   11.60
  10   9  -4   92.79    9.70
 -10  -9  -4   84.99    8.80
 -10   9   4   75.89   10.30
 -10  -9  -4   82.29   11.10
 -10  -9   4   67.49   15.20
  10  -9  -4  113.59   11.80
  10  -9  -4   92.29   10.60
  10  -9  -4   70.19    9.20
 -10   9  -4   91.19    8.20
 -10  -9  -5   24.50    8.90
  10   9  -5   52.09   11.10
 -10  -9  -5   52.09    7.40
  10   9  -5   47.10    7.60
  10  -9  -5   62.99   11.00
 -10  -9   5   57.89   15.00
  10  -9  -5   54.09    8.70
 -10  -9  -6   37.00   10.90
  10   9  -6   21.60   15.20
  10  -9  -6   33.10   11.50
 -10  -9   6   24.90   14.10
  10  -9  -6   46.50   17.90
 -11   9   0   13.20    6.40
  11   9   0   15.00    6.30
 -11  -9   0   22.50    6.70
 -11  -9   0    6.20    7.40
  11   9  -1  116.79   10.70
 -11  -9  -1  105.29   10.20
 -11   9   1   97.39   10.30
 -11   9   1  119.59   12.20
  11  -9   1  107.29   10.30
  11   9  -1  113.89   11.50
 -11  -9  -1  107.89   11.40
 -11  -9  -1  117.89    8.90
 -11   9  -1  112.89   10.70
  11  -9  -1  102.99    7.60
 -11  -9   1  123.29   11.20
  11   9   1   96.39   10.10
 -11  -9   1  121.59   14.30
  11  -9  -1  107.79   10.30
 -11  -9  -2   99.89   10.60
 -11  -9  -2  103.19   10.10
 -11  -9  -2  107.89    9.90
  11   9  -2  125.59   12.20
  11  -9   2  109.19   10.10
  11   9  -2  114.09   11.20
 -11   9   2  113.39   12.30
 -11   9   2  111.29   10.70
  11   9   2  115.69   10.70
 -11  -9   2   94.39   10.40
 -11  -9   2  113.39   15.20
 -11   9  -2  103.39    9.90
  11  -9  -2  101.49    8.90
  11  -9  -2  110.19   10.50
 -11   9   3  123.69   12.80
 -11  -9  -3  135.19   12.30
 -11  -9  -3  146.19   11.40
  11   9  -3  127.99   13.30
 -11   9   3  118.09   11.50
  11   9  -3  137.99   12.00
 -11   9  -3  113.79   10.20
  11  -9  -3  129.79   11.30
 -11  -9   3   97.29   10.70
  11   9   3   99.99   10.40
  11  -9  -3  138.09   11.90
 -11  -9   3  103.69   16.10
  11  -9  -3  135.09   11.90
 -11  -9  -4   13.50    6.20
 -11   9   4   18.50    8.20
  11   9  -4    4.20    7.30
 -11  -9  -4    3.30    6.70
  11   9  -4    1.80    6.00
 -11  -9   4   11.40   11.40
  11  -9  -4    5.70    7.10
  11  -9  -4    3.20    6.10
  11  -9  -4    6.80    6.60
 -11   9  -4   18.80    5.80
 -11  -9  -5   71.69   11.90
 -11  -9  -5   59.19    8.00
  11   9  -5   75.09   12.60
  11   9  -5   83.19    9.70
  11  -9  -5   70.69   11.90
 -11  -9   5   54.29   15.70
  11  -9  -5   75.19   10.80
 -11  -9  -6    8.40    9.60
  11   9  -6   20.20   12.60
  11  -9  -6    6.30   19.70
 -11  -9   6    6.60   34.20
  11  -9  -6   18.20   14.30
 -12   9   0  202.48   14.70
 -12  -9   0  232.98   15.60
 -12  -9   0  210.98   17.20
  12   9   0  246.38   15.80
  12  -9   0  218.48   14.90
 -12  -9  -1  146.19   13.50
 -12  -9  -1  131.49   12.10
  12   9  -1  112.59   12.00
  12  -9   1  120.19   11.10
 -12   9   1  135.69   12.20
 -12   9   1  125.39   12.90
  12   9  -1  139.29   12.00
 -12  -9  -1  130.49    9.50
  12  -9  -1  160.68   13.00
 -12  -9   1  149.79   16.00
 -12   9  -1  144.59   12.30
  12  -9  -1  140.29    8.90
 -12  -9   1  119.89   11.80
  12   9   1  149.29   12.70
 -12   9   2  472.05   25.70
  12  -9   2  478.35   22.90
 -12  -9  -2  439.96   24.10
 -12  -9  -2  450.75   22.30
 -12   9   2  447.66   23.60
  12   9  -2  453.15   25.00
  12   9  -2  450.15   23.60
 -12  -9  -2  461.25   22.90
  12   9   2  443.96   23.10
 -12   9  -2  486.45   23.40
 -12  -9   2  469.25   28.90
 -12  -9   2  452.25   23.70
  12  -9  -2  472.95   24.10
  12  -9  -2  431.66   20.70
 -12  -9  -3   54.09    9.30
 -12  -9  -3   49.40    8.50
  12   9  -3   36.10    9.00
 -12   9   3   51.69    9.70
  12   9  -3   65.59    9.30
 -12   9   3   41.70    8.60
  12  -9  -3   47.20    8.70
 -12  -9   3   39.30    8.10
 -12  -9   3   55.59   13.30
 -12   9  -3   59.69    8.30
  12  -9  -3   42.50    7.60
  12  -9  -3   48.30    8.20
  12   9  -4   47.90    8.40
 -12  -9  -4   46.20    8.10
  12   9  -4   32.70    9.60
  12  -9  -4   27.70    8.40
 -12   9  -4   42.70    8.50
  12  -9  -4   42.70    9.20
 -12  -9   4   47.10   14.70
 -12  -9  -5   32.90    9.80
 -12  -9  -5   35.20   10.50
  12   9  -5   40.90   10.60
  12   9  -5   21.90    9.10
  12  -9  -5   26.20   10.50
 -12  -9   5   42.40   14.90
 -13  -9   0  105.59   11.00
  13  -9   0   91.99   10.50
  13   9   0   89.79   10.60
 -13   9   0   95.79   10.70
 -13  -9   0  106.89   13.10
  13   9  -1   34.40    8.40
 -13   9   1   23.20    8.00
 -13   9   1   42.30    8.70
  13   9  -1   27.60    7.90
  13   9   1   26.70    7.80
 -13   9  -1   33.70    7.80
 -13  -9   1   34.50   12.00
  13  -9  -1   35.40    8.60
 -13  -9   1   28.40    8.00
 -13  -9  -2   34.50    9.10
  13   9  -2   17.00    7.20
 -13  -9  -2   34.60    7.70
  13  -9   2   35.70    8.20
 -13   9   2   22.10    7.70
 -13   9   2   36.20    9.70
  13   9  -2   32.10    8.40
 -13  -9  -2   24.20    6.30
 -13   9  -2   27.20    8.20
 -13  -9   2   43.70   12.80
 -13  -9   2   32.00    7.90
  13  -9  -2   54.99    9.20
  13   9   2   31.10    7.80
  13  -9  -2   43.30    7.00
  13   9  -3   95.79   12.50
 -13   9   3   86.59   11.30
 -13  -9  -3  110.79   11.40
  13   9  -3  117.39   11.80
 -13   9   3  101.69   13.10
 -13  -9  -3   75.19   10.70
  13  -9  -3   77.19   10.70
 -13   9  -3   85.89   10.00
  13  -9  -3   93.49   10.20
 -13  -9   3  106.49   11.30
  13  -9  -3   91.09   10.50
 -13  -9   3   64.89   15.40
 -13   9   4   81.29   12.40
  13   9  -4   88.19   13.10
 -13  -9  -4   76.29   11.20
  13   9  -4   73.19   10.80
 -13  -9  -4   91.29   10.50
 -13  -9   4   83.59   16.60
 -13   9  -4   96.39    9.90
  13  -9  -4  130.19   13.30
  13  -9  -4   92.99   11.70
  13   9  -5   32.20   14.90
 -13  -9  -5   44.70   13.70
  13   9  -5   41.00   11.40
 -13  -9  -5   33.60   10.50
  13  -9  -5   42.90    9.80
 -13  -9   5   44.90   16.00
  13  -9  -5   42.60   20.40
 -14  -9   0   17.50    9.30
 -14   9   0   27.30    8.00
  14   9   0    1.50    7.00
 -14  -9  -1   79.89   10.50
 -14   9   1   84.49   12.60
 -14   9   1   68.99   10.20
  14   9  -1   75.49   11.30
  14  -9   1   77.09   10.60
 -14  -9  -1   79.69   12.10
  14   9  -1   72.79   10.40
 -14  -9   1   79.79   11.10
  14  -9  -1   54.99    9.80
 -14   9  -1   74.09   10.40
 -14  -9   1   86.39   14.20
  14   9   1   89.79   10.90
  14   9  -2  220.38   17.80
 -14  -9  -2  225.08   18.00
  14   9  -2  216.48   16.50
 -14   9   2  222.98   16.90
 -14   9   2  226.38   18.90
 -14  -9  -2  204.78   16.00
  14  -9   2  217.38   16.20
 -14   9  -2  222.98   16.40
  14   9   2  177.78   15.50
 -14  -9   2  241.38   17.20
  14  -9  -2  210.28   16.60
 -14  -9   2  218.48   21.00
  14   9  -3   18.80    8.40
 -14  -9  -3   -0.20    6.50
 -14   9   3   10.20    8.70
 -14   9   3    7.70    8.10
 -14  -9   3    5.20    7.10
  14  -9  -3   -6.10    9.60
 -14  -9   3  -20.10   13.10
  14  -9  -3   -1.20    8.10
 -14  -9  -4   34.50    9.90
 -14  -9  -4   41.40    8.70
  14   9  -4   54.09    9.70
  14   9  -4   36.50   11.10
 -14   9   4   15.50   12.00
 -14   9  -4   27.80   10.80
  14  -9  -4   34.60   16.10
  14  -9  -4   43.90   10.50
 -14  -9   4   36.40   15.20
  14   9  -5  -23.70   15.80
 -14  -9  -5   -5.20    8.70
  14   9  -5   -7.50   13.30
 -14  -9  -5   -6.90   13.00
 -14  -9   5    9.40   16.70
  14  -9  -5  -10.70   20.60
  14  -9  -5    4.30   16.70
  15   9   0    7.40    8.00
 -15  -9   0   -0.40    9.30
 -15  -9   0    8.30    7.70
  15  -9   0    7.30    7.00
 -15   9   0   10.40    7.20
  15   9  -1  144.19   14.50
 -15  -9  -1  103.99   12.10
  15  -9   1  132.39   13.10
 -15  -9  -1  130.59   15.70
 -15   9   1  124.19   13.30
 -15   9   1  137.49   14.60
  15   9  -1  122.69   13.30
  15   9   1  115.49   12.70
 -15  -9   1  138.79   13.60
 -15   9  -1  140.99   13.90
 -15  -9   1  128.99   17.00
  15  -9  -1  114.89   12.90
 -15  -9  -2  166.08   16.20
 -15   9   2  179.88   17.60
 -15   9   2  212.48   16.80
  15   9  -2  230.48   18.60
  15   9  -2  210.58   16.50
 -15  -9  -2  181.78   15.60
 -15  -9   2  192.28   20.90
 -15   9  -2  193.18   15.70
  15  -9  -2  183.78   16.10
  15   9   2  165.78   14.70
 -15  -9   2  214.88   16.40
 -15   9   3   91.99   12.40
 -15  -9  -3  103.69   11.90
 -15   9   3   93.99   14.00
  15   9  -3   92.69   13.80
 -15  -9   3  156.88   21.00
 -15   9  -3  111.69   12.90
  15  -9  -3  101.19   12.90
 -15  -9  -4   56.89   11.00
  15   9  -4   58.39   11.50
  15   9  -4   74.99   13.40
 -15   9   4   49.30   21.90
 -15   9  -4   74.09   14.60
  15  -9  -4   74.49   14.50
 -15  -9   4   43.60   17.70
  16   9   0  172.08   16.10
  16  -9   0  177.28   15.70
  16   9   0  162.68   15.30
 -16  -9   0  159.08   17.60
 -16   9   0  168.48   15.40
 -16  -9   0  163.28   15.10
 -16  -9  -1   -2.20    8.70
 -16  -9  -1   28.20    9.10
 -16   9   1    4.80    8.90
  16  -9   1   12.80    7.60
  16   9  -1    6.60    8.10
  16   9  -1    7.20    7.60
 -16   9   1    4.90    7.70
  16   9   1   44.30    9.80
  16  -9  -1    6.40    8.10
 -16  -9   1   20.30   12.20
 -16   9  -1    7.60    7.70
 -16  -9   1    5.90    8.00
 -16   9   2   40.50   10.30
  16   9  -2   33.90   10.20
 -16   9   2   35.80   10.90
 -16  -9  -2   20.40    8.20
  16   9  -2   36.40    9.90
 -16  -9  -2   24.40    9.90
 -16  -9   2   12.40   13.30
  16   9   2   18.50   12.70
 -16   9  -2   32.40    9.90
 -16  -9   2   24.60   11.70
  16  -9  -2   48.90   11.00
  16   9  -3   -2.00    8.20
  16   9  -3   11.10   10.50
 -16   9   3   -8.70   19.40
 -16   9   3   -1.30    9.80
 -16  -9  -3  -10.70    8.00
 -16   9  -3    4.30    8.90
 -16  -9   3   -6.30   14.60
  16  -9  -3  -19.40    9.30
  16   9  -4   47.70   15.70
 -16  -9  -4   26.10   16.00
  16   9  -4   36.30   11.10
 -16   9  -4   52.09   20.90
 -16  -9   4   67.39   18.00
  16  -9  -4   32.50   18.30
  17   9   0  109.79   14.30
 -17   9   0  117.99   14.00
 -17  -9   0  150.98   15.40
  17  -9   0  125.59   14.10
  17   9   0  114.49   14.20
 -17  -9   0  129.19   17.50
  17   9  -1   30.40   10.90
  17   9  -1   46.30   10.90
 -17  -9  -1    8.70   10.90
 -17   9   1   13.10    8.80
  17  -9   1   30.90   11.40
 -17  -9  -1   39.60   10.00
  17   9   1   20.10    9.90
  17  -9  -1   31.70   10.00
 -17  -9   1   34.20   12.70
 -17   9  -1   37.60   10.90
 -17   9   2  132.69   16.20
 -17  -9  -2  102.29   13.80
 -17   9   2   99.99   13.50
  17   9  -2  153.28   16.40
  17   9  -2   86.69   12.80
 -17  -9  -2  115.29   15.60
  17  -9  -2   79.59   12.60
 -17   9  -2  119.09   13.70
 -17  -9   2   80.59   12.60
 -17  -9   2  101.29   18.50
  17   9   2  121.49   15.30
 -17   9   3   34.00   21.90
  17   9  -3   27.40   16.70
 -17  -9  -3    9.20   13.00
 -17   9   3   24.80   16.00
  17   9  -3   31.20   10.50
  17  -9  -3   32.90   11.60
 -17  -9   3   33.60   16.00
 -17   9  -3   31.20   14.70
 -18  -9   0   74.59   12.30
 -18  -9   0   89.69   15.90
  18  -9   0   82.79   13.50
  18   9   0   66.99   12.10
 -18   9   0   73.59   12.40
  18   9   0   73.39   13.30
 -18   9   1   21.50   10.30
  18   9  -1   15.60   13.20
 -18  -9  -1   20.50   20.20
  18  -9   1   10.00   19.10
 -18  -9  -1   -4.40   15.10
  18   9  -1   26.20   11.10
  18  -9  -1   -6.50   11.00
 -18   9  -1  -17.00   10.70
 -18  -9   1   -9.10   15.80
  18   9   1   11.90   11.30
 -18  -9   1   -2.40   11.40
  18   9   1   17.60   15.30
  18   9  -2  -15.00   15.50
  18   9  -2  -16.40   12.20
 -18   9   2   -0.80   10.20
 -18   9   2   20.40   16.20
 -18  -9  -2    5.10   12.50
 -18  -9  -2    7.30   13.90
  18  -9  -2   21.60   13.00
 -18   9  -2    9.60   14.10
 -18  -9   2   -4.10   13.70
 -18  -9   2  -19.90   17.30
  19   9   0  220.78   19.60
  19   9   0  204.28   21.20
  19  -9   0  204.68   20.20
 -19   9   0  156.88   17.70
 -19  -9   0  199.28   19.00
 -19  -9   0  209.78   22.60
 -19  -9  -1   15.60   19.20
 -19  -9  -1   22.00   18.80
 -19   9   1   17.80   16.40
  19   9  -1   39.00   15.00
  19   9  -1   40.00   12.50
  19   9   1   32.40   20.60
 -19  -9   1   34.50   23.70
 -19   9  -1   42.20   13.50
  19   9   1   37.90   21.10
  19  -9  -1   32.80   14.80
 -19  -9   1   30.60   21.90
   0 -10   0   17.10    4.10
   0  10   0   16.80    3.70
   0 -10  -1   44.60    3.70
   0  10  -1   49.80    5.20
   0  10   1   42.10    5.40
   0 -10  -1   48.30    5.80
   0 -10   1   51.99    5.20
   0 -10  -1   50.99    5.70
   0 -10  -2  129.49    8.50
   0  10  -2  113.79    7.30
   0  10   2  124.89    8.40
   0 -10   2  119.89   11.00
   0 -10  -2  124.29    9.20
   0  10  -2  110.99    7.20
   0 -10   2  114.29    7.30
   0 -10  -3  128.39    8.60
   0 -10   3  110.49    7.00
   0  10  -3  118.29    8.10
[truncated: 329,642 more chars]
