# Supplementary material for: Deaminative chlorination of aminoheterocycles
Source: Nat Chem. 2021 Dec 16;14(1):78–84. doi: 10.1038/s41557-021-00812-0 (PMC8755540; doi:10.1038/s41557-021-00812-0)
Supplement: Supplementary file 3 — Crystallographic data for compound 52′; CCDC reference 2086010. [file 41557_2021_812_MOESM190_ESM.cif]

data_13805final
_publ_requested_journal          'Nature Chemistry'

_publ_section_title              
;
Deaminative chlorination of aminoheterocycles
;

loop_
_publ_author_name
_publ_author_address

"Cl\'ement Ghiazza "
;     Max-Planck-Institut f\"ur Kohlenforschung
      Kaiser-Wilhelm-Platz 1
      45470 M\"ulheim an der Ruhr
      Germany
;
'Teresa Faber'
;     Max-Planck-Institut f\"ur Kohlenforschung
      Kaiser-Wilhelm-Platz 1
      45470 M\"ulheim an der Ruhr
      Germany
;
'Alejandro Gomez-Palomino'
;     Max-Planck-Institut f\"ur Kohlenforschung
      Kaiser-Wilhelm-Platz 1
      45470 M\"ulheim an der Ruhr
      Germany
;
'Josep Cornella'
;     Max-Planck-Institut f\"ur Kohlenforschung
      Kaiser-Wilhelm-Platz 1
      45470 M\"ulheim an der Ruhr
      Germany
;

_audit_creation_date             2021-04-08
_audit_block_code                GHC-GA-666-01
_audit_creation_method           SHELXL-2018/3
_shelx_SHELXL_version_number     2018/3

_chemical_name_systematic        
2-chloro-N-(5-methoxy-6-oxo-1,6-dihydropyrimidin-4-yl)benzo[d]thiazole-6-sulfonamide
_chemical_name_common            ?
_chemical_properties_physical    none
_chemical_melting_point          ?
_chemical_formula_moiety         'C12 H9 Cl N4 O4 S2'
_chemical_formula_sum            'C12 H9 Cl N4 O4 S2'
_chemical_formula_weight         372.80

loop_
_atom_type_symbol
_atom_type_description
_atom_type_scat_dispersion_real
_atom_type_scat_dispersion_imag
_atom_type_scat_source
C C 0.0033 0.0016 'International Tables Vol C Tables 4.2.6.8 and 6.1.1.4'
H H 0.0000 0.0000 'International Tables Vol C Tables 4.2.6.8 and 6.1.1.4'
Cl Cl 0.1484 0.1585 'International Tables Vol C Tables 4.2.6.8 and 6.1.1.4'
N N 0.0061 0.0033 'International Tables Vol C Tables 4.2.6.8 and 6.1.1.4'
O O 0.0106 0.0060 'International Tables Vol C Tables 4.2.6.8 and 6.1.1.4'
S S 0.1246 0.1234 'International Tables Vol C Tables 4.2.6.8 and 6.1.1.4'

_space_group_crystal_system      triclinic
_space_group_IT_number           2
_space_group_name_H-M_alt        'P -1'
_space_group_name_Hall           '-P 1'

_shelx_space_group_comment       
;
The symmetry employed for this shelxl refinement is uniquely defined
by the following loop, which should always be used as a source of
symmetry information in preference to the above space-group names.
They are only intended as comments.
;

loop_
_space_group_symop_operation_xyz
'x, y, z'
'-x, -y, -z'

_cell_length_a                   7.2216(8)
_cell_length_b                   8.4524(9)
_cell_length_c                   12.6676(14)
_cell_angle_alpha                103.284(4)
_cell_angle_beta                 90.410(4)
_cell_angle_gamma                103.972(4)
_cell_volume                     728.67(14)
_cell_formula_units_Z            2

_cell_measurement_temperature    100(2)
_cell_measurement_reflns_used    9875
_cell_measurement_theta_min      2.5570
_cell_measurement_theta_max      35.6416

_exptl_crystal_description       block
_exptl_crystal_colour            colorless
_exptl_crystal_density_meas      ?
_exptl_crystal_density_method    ?
_exptl_crystal_density_diffrn    1.699
_exptl_crystal_F_000             380
_exptl_crystal_recrystallization_method 
'Re-crystallisation from solvent:  pentane, dichloromethane, methanole'
_exptl_transmission_factor_min   ?
_exptl_transmission_factor_max   ?
_exptl_crystal_size_max          0.085
_exptl_crystal_size_mid          0.043
_exptl_crystal_size_min          0.041
_exptl_absorpt_coefficient_mu    0.575
_shelx_estimated_absorpt_T_min   0.953
_shelx_estimated_absorpt_T_max   0.977

_exptl_absorpt_correction_type   gaussian
_exptl_absorpt_correction_T_min  0.96485
_exptl_absorpt_correction_T_max  0.98464
_exptl_absorpt_process_details   'SADABS (Bruker AXS, 2012)'
_exptl_absorpt_special_details   ?

loop_
_exptl_crystal_face_index_h
_exptl_crystal_face_index_k
_exptl_crystal_face_index_l
_exptl_crystal_face_perp_dist
1.00 0.00 0.00 0.0200
-1.00 0.00 0.00 0.0150
0.00 0.00 1.00 0.0100
0.00 0.00 -1.00 0.0200
0.00 -1.00 0.00 0.0300
0.00 1.00 0.00 0.0350
1.00 -1.00 0.00 0.0300
-1.00 1.00 0.00 0.0300

_exptl_special_details           
;
 Crystal mounted on a MiTeGen loop using Perfluoropolyether PFO-XR75
;
_diffrn_ambient_temperature      100(2)
_diffrn_radiation_wavelength     0.71073
_diffrn_radiation_type           Mo-K\a
_diffrn_radiation_source         1\mS
_diffrn_radiation_monochromator  'Incoatec Helios mirrors'
_diffrn_measurement_device_type  'Bruker-AXS Kappa Mach3 APEX-II'
_diffrn_measurement_method       'CCD \f- and \w-scans'
_diffrn_detector_area_resol_mean 66.67
_diffrn_reflns_number            30052
_diffrn_reflns_av_unetI/netI     0.0272
_diffrn_reflns_av_R_equivalents  0.0246
_diffrn_reflns_limit_h_min       -11
_diffrn_reflns_limit_h_max       11
_diffrn_reflns_limit_k_min       -13
_diffrn_reflns_limit_k_max       13
_diffrn_reflns_limit_l_min       -20
_diffrn_reflns_limit_l_max       20
_diffrn_reflns_theta_min         1.655
_diffrn_reflns_theta_max         35.728
_diffrn_reflns_theta_full        25.242
_diffrn_measured_fraction_theta_max 0.987
_diffrn_measured_fraction_theta_full 1.000
_diffrn_reflns_Laue_measured_fraction_max 0.987
_diffrn_reflns_Laue_measured_fraction_full 1.000
_diffrn_reflns_point_group_measured_fraction_max 0.987
_diffrn_reflns_point_group_measured_fraction_full 1.000
_reflns_number_total             6677
_reflns_number_gt                5560
_reflns_threshold_expression     'I > 2\s(I)'
_reflns_Friedel_coverage         0.000
_reflns_Friedel_fraction_max     .
_reflns_Friedel_fraction_full    .

_reflns_special_details          
;
 Reflections were merged by SHELXL according to the crystal
 class for the calculation of statistics and refinement.
 
 _reflns_Friedel_fraction is defined as the number of unique
 Friedel pairs measured divided by the number that would be
 possible theoretically, ignoring centric projections and
 systematic absences.
;

_computing_data_collection       'APEX3 (Bruker AXS, 2005-2017)'
_computing_cell_refinement       'SAINT software (Bruker AXS, 2004)'
_computing_data_reduction        'SAINT software (Bruker AXS, 2004)'
_computing_structure_solution    'SHELXT (G. M. Sheldrick, 2015)'
_computing_structure_refinement  'SHELXL (G. M. Sheldrick, 2015)'
_computing_molecular_graphics    'DIAMOND (Crystal Impact GbR, 1997-2014)'
_computing_publication_material  ?

_refine_special_details          
;Refinement of F^2^ against ALL reflections.  The weighted R-factor wR and

 goodness of fit S are based on F^2^, conventional R-factors R are based

 on F, with F set to zero for negative F^2^. The threshold expression of

 F^2^ > 2sigma(F^2^) is used only for calculating R-factors(gt) etc. and is

 not relevant to the choice of reflections for refinement.  R-factors based

 on F^2^ are statistically about twice as large as those based on F, and R-

 factors based on ALL data will be even larger.


 The minimum and maximum estimated transmissions from the multi-scan

 scaling are 0.9367 and 1.0000 (SADABS).


INTENSITY STATISTICS FOR DATASET 

#-------------------------------------------------------------------------------

 Resolution   #Data #Theory %Complete Redundancy Mean I Mean I/s Rmerge  Rsigma

#-------------------------------------------------------------------------------

  Inf - 2.46     101    101    100.0     9.19     61.20  131.03  0.0143  0.0061

 2.46 - 1.65     234    234    100.0     9.47     26.43  104.62  0.0145  0.0070

 1.65 - 1.32     333    333    100.0     9.36     14.89   78.93  0.0167  0.0084

 1.32 - 1.15     341    341    100.0     9.08     14.70   73.89  0.0194  0.0092

 1.15 - 1.04     338    338    100.0     7.41      9.27   50.54  0.0251  0.0132

 1.04 - 0.96     376    376    100.0     5.57      7.99   40.79  0.0297  0.0177

 0.96 - 0.91     296    296    100.0     4.52      5.37   28.95  0.0354  0.0250

 0.91 - 0.86     386    386    100.0     4.08      5.33   25.22  0.0346  0.0268

 0.86 - 0.82     373    373    100.0     3.72      4.59   21.81  0.0388  0.0323

 0.82 - 0.79     317    317    100.0     3.66      3.63   18.83  0.0501  0.0401

 0.79 - 0.77     250    250    100.0     3.54      3.70   18.09  0.0511  0.0414

 0.77 - 0.74     423    424     99.8     3.35      3.53   16.23  0.0567  0.0463

 0.74 - 0.72     323    325     99.4     3.15      3.18   14.24  0.0591  0.0523

 0.72 - 0.70     351    351    100.0     3.14      2.57   11.91  0.0703  0.0625

 0.70 - 0.68     412    418     98.6     2.92      2.61   11.27  0.0736  0.0669

 0.68 - 0.67     211    212     99.5     3.00      2.35   10.93  0.0721  0.0718

 0.67 - 0.65     452    458     98.7     2.76      1.90    8.50  0.0980  0.0929

 0.65 - 0.64     282    287     98.3     2.71      1.78    7.90  0.1032  0.0996

 0.64 - 0.63     294    304     96.7     2.55      1.89    7.68  0.1149  0.0994

 0.63 - 0.62     277    288     96.2     2.63      1.40    6.28  0.1281  0.1239

 0.62 - 0.61     307    351     87.5     2.19      1.55    6.21  0.1359  0.1255

#-------------------------------------------------------------------------------

 0.71 - 0.61    2421   2504     96.7     2.70      1.99    8.69  0.0932  0.0894

  Inf - 0.61    6677   6763     98.7     4.44      6.54   28.92  0.0244  0.0247

#-------------------------------------------------------------------------------


Aspherical scattering factors for all atoms except Cl1 and C1 were applied 

according to Luebben et al., Acta Cryst. (2019). A75, 50-62.


 Highest peak    0.42  at  0.2373  0.1015  0.4626  [  0.64 A from C10 ]

 Deepest hole   -0.37  at  0.8305  0.5432  0.1779  [  0.69 A from C3 ],Aspherical scattering factors for all atoms except Cl1 and C1 were applied  according to Luebben et al., Acta Cryst. (2019). A75, 50-62.
;
_refine_ls_structure_factor_coef Fsqd
_refine_ls_matrix_type           full
_refine_ls_weighting_scheme      calc
_refine_ls_weighting_details     
'w=1/[\s^2^(Fo^2^)+(0.0243P)^2^+0.1400P] where P=(Fo^2^+2Fc^2^)/3'

_atom_sites_solution_primary     dual
_atom_sites_solution_secondary   difmap
_atom_sites_solution_hydrogens   geom
_refine_ls_hydrogen_treatment    refall
_refine_ls_extinction_method     none
_refine_ls_extinction_coef       .
_refine_ls_number_reflns         6677
_refine_ls_number_parameters     247
_refine_ls_number_restraints     0
_refine_ls_R_factor_all          0.0388
_refine_ls_R_factor_gt           0.0270
_refine_ls_wR_factor_ref         0.0610
_refine_ls_wR_factor_gt          0.0572
_refine_ls_goodness_of_fit_ref   1.046
_refine_ls_restrained_S_all      1.046
_refine_ls_shift/su_max          0.002
_refine_ls_shift/su_mean         0.000

loop_
_atom_site_label
_atom_site_type_symbol
_atom_site_fract_x
_atom_site_fract_y
_atom_site_fract_z
_atom_site_U_iso_or_equiv
_atom_site_adp_type
_atom_site_occupancy
_atom_site_site_symmetry_order
_atom_site_calc_flag
_atom_site_refinement_flags_posn
_atom_site_refinement_flags_adp
_atom_site_refinement_flags_occupancy
_atom_site_disorder_assembly
_atom_site_disorder_group
C1 C 0.24576(12) 0.33144(11) 1.02439(7) 0.01612(15) Uani 1 1 d . . . . .
C2 C 0.24036(11) 0.55659(10) 0.97024(6) 0.01329(14) Uani 1 1 d . . . . .
C3 C 0.19138(11) 0.43874(10) 0.86997(6) 0.01273(13) Uani 1 1 d . . . . .
C4 C 0.15279(11) 0.48503(10) 0.77500(6) 0.01336(13) Uani 1 1 d . . . . .
C5 C 0.16631(11) 0.65458(10) 0.78405(6) 0.01111(13) Uani 1 1 d . . . . .
C6 C 0.21895(12) 0.77469(11) 0.88234(7) 0.01461(14) Uani 1 1 d . . . . .
C7 C 0.25602(13) 0.72627(11) 0.97639(7) 0.01641(15) Uani 1 1 d . . . . .
C8 C 0.45166(10) 0.77121(10) 0.58414(6) 0.01069(12) Uani 1 1 d . . . . .
C9 C 0.55754(10) 0.73449(10) 0.49597(6) 0.01016(12) Uani 1 1 d . . . . .
C10 C 0.74590(10) 0.83648(10) 0.49519(6) 0.01083(13) Uani 1 1 d . . . . .
C11 C 0.69192(11) 0.98588(11) 0.67151(7) 0.01439(14) Uani 1 1 d . . . . .
C12 C 0.43249(13) 0.63413(13) 0.31488(7) 0.01968(17) Uani 1 1 d . . . . .
H2 H 0.2249(17) 0.5877(16) 0.5245(10) 0.024(3) Uiso 1 1 d . . . . .
H4 H 0.9238(19) 1.0390(17) 0.5887(11) 0.031(3) Uiso 1 1 d . . . . .
H4A H 0.1242(17) 0.4076(15) 0.7093(10) 0.023(3) Uiso 1 1 d . . . . .
H6 H 0.2325(18) 0.8911(16) 0.8823(10) 0.027(3) Uiso 1 1 d . . . . .
H7 H 0.2981(19) 0.8128(17) 1.0457(11) 0.032(3) Uiso 1 1 d . . . . .
H11 H 0.7495(17) 1.0781(15) 0.7346(10) 0.024(3) Uiso 1 1 d . . . . .
H12A H 0.5320(18) 0.7298(16) 0.2952(10) 0.028(3) Uiso 1 1 d . . . . .
H12B H 0.3055(19) 0.6668(17) 0.3238(11) 0.035(4) Uiso 1 1 d . . . . .
H12C H 0.420(2) 0.530(2) 0.2575(13) 0.050(4) Uiso 1 1 d . . . . .
Cl1 Cl 0.26922(3) 0.20553(3) 1.10925(2) 0.02279(5) Uani 1 1 d . . . . .
N1 N 0.27089(10) 0.49081(10) 1.05785(6) 0.01610(13) Uani 1 1 d . . . . .
N2 N 0.26548(9) 0.67553(9) 0.58041(6) 0.01362(12) Uani 1 1 d . . . . .
N3 N 0.51973(9) 0.89441(9) 0.67544(6) 0.01462(13) Uani 1 1 d . . . . .
N4 N 0.80084(9) 0.96693(9) 0.58606(6) 0.01321(12) Uani 1 1 d . . . . .
O1 O -0.06852(8) 0.59587(8) 0.61542(5) 0.01595(12) Uani 1 1 d . . . . .
O2 O 0.11402(8) 0.88887(8) 0.69618(5) 0.01628(11) Uani 1 1 d . . . . .
O3 O 0.48729(8) 0.59680(7) 0.41359(5) 0.01240(10) Uani 1 1 d . . . . .
O4 O 0.85560(8) 0.81532(8) 0.42049(5) 0.01604(12) Uani 1 1 d . . . . .
S1 S 0.18642(3) 0.24017(3) 0.88693(2) 0.01853(5) Uani 1 1 d . . . . .
S2 S 0.10509(2) 0.71363(2) 0.66665(2) 0.01078(4) Uani 1 1 d . . . . .

loop_
_atom_site_aniso_label
_atom_site_aniso_U_11
_atom_site_aniso_U_22
_atom_site_aniso_U_33
_atom_site_aniso_U_23
_atom_site_aniso_U_13
_atom_site_aniso_U_12
C1 0.0177(3) 0.0188(4) 0.0144(3) 0.0068(3) 0.0031(3) 0.0067(3)
C2 0.0150(3) 0.0143(4) 0.0104(3) 0.0019(3) 0.0004(2) 0.0044(3)
C3 0.0168(3) 0.0114(3) 0.0098(3) 0.0017(3) 0.0015(2) 0.0040(3)
C4 0.0178(3) 0.0116(3) 0.0093(3) 0.0003(3) 0.0009(2) 0.0032(3)
C5 0.0116(3) 0.0104(3) 0.0104(3) 0.0013(2) 0.0008(2) 0.0023(2)
C6 0.0186(3) 0.0117(4) 0.0121(3) 0.0007(3) -0.0006(3) 0.0032(3)
C7 0.0231(4) 0.0146(4) 0.0100(3) 0.0004(3) -0.0023(3) 0.0043(3)
C8 0.0089(3) 0.0116(3) 0.0107(3) 0.0028(3) 0.0010(2) 0.0006(2)
C9 0.0088(3) 0.0102(3) 0.0102(3) 0.0022(2) 0.0011(2) 0.0003(2)
C10 0.0091(3) 0.0096(3) 0.0124(3) 0.0016(3) 0.0017(2) 0.0007(2)
C11 0.0112(3) 0.0154(4) 0.0126(3) -0.0010(3) 0.0010(2) -0.0001(3)
C12 0.0198(4) 0.0239(5) 0.0135(4) 0.0070(3) -0.0025(3) -0.0003(3)
Cl1 0.02984(11) 0.02437(12) 0.02045(10) 0.01207(8) 0.00458(8) 0.01220(9)
N1 0.0187(3) 0.0186(4) 0.0116(3) 0.0038(3) 0.0000(2) 0.0056(3)
N2 0.0095(3) 0.0162(3) 0.0117(3) 0.0007(2) 0.0027(2) -0.0007(2)
N3 0.0114(3) 0.0166(3) 0.0120(3) 0.0000(2) 0.0019(2) -0.0008(2)
N4 0.0094(3) 0.0129(3) 0.0144(3) 0.0002(2) 0.0016(2) 0.0002(2)
O1 0.0086(2) 0.0213(3) 0.0152(3) 0.0037(2) -0.00034(19) -0.0006(2)
O2 0.0165(3) 0.0152(3) 0.0183(3) 0.0047(2) 0.0010(2) 0.0056(2)
O3 0.0133(2) 0.0106(3) 0.0107(2) 0.0010(2) -0.00051(18) -0.0004(2)
O4 0.0122(2) 0.0148(3) 0.0165(3) -0.0012(2) 0.0063(2) -0.0007(2)
S1 0.02911(11) 0.01262(10) 0.01487(10) 0.00324(7) 0.00299(8) 0.00709(8)
S2 0.00817(7) 0.01308(9) 0.01051(8) 0.00286(6) 0.00100(5) 0.00150(6)

_geom_special_details            
;
 All esds (except the esd in the dihedral angle between two l.s. planes)
 are estimated using the full covariance matrix.  The cell esds are taken
 into account individually in the estimation of esds in distances, angles
 and torsion angles; correlations between esds in cell parameters are only
 used when they are defined by crystal symmetry.  An approximate (isotropic)
 treatment of cell esds is used for estimating esds involving l.s. planes.
;

loop_
_geom_bond_atom_site_label_1
_geom_bond_atom_site_label_2
_geom_bond_distance
_geom_bond_site_symmetry_2
_geom_bond_publ_flag
C1 N1 1.2828(12) . ?
C1 Cl1 1.7108(9) . ?
C1 S1 1.7388(9) . ?
C2 N1 1.3888(11) . ?
C2 C7 1.3950(12) . ?
C2 C3 1.4046(11) . ?
C3 C4 1.3935(11) . ?
C3 S1 1.7324(8) . ?
C4 C5 1.3905(11) . ?
C4 H4A 0.919(12) . ?
C5 C6 1.3969(11) . ?
C5 S2 1.7591(8) . ?
C6 C7 1.3896(12) . ?
C6 H6 0.965(13) . ?
C7 H7 0.996(14) . ?
C8 N3 1.3619(10) . ?
C8 C9 1.3769(10) . ?
C8 N2 1.3858(10) . ?
C9 O3 1.3601(9) . ?
C9 C10 1.4253(10) . ?
C10 O4 1.2475(9) . ?
C10 N4 1.3774(10) . ?
C11 N3 1.3042(10) . ?
C11 N4 1.3452(10) . ?
C11 H11 0.986(12) . ?
C12 O3 1.4333(10) . ?
C12 H12A 1.023(13) . ?
C12 H12B 1.019(14) . ?
C12 H12C 0.990(16) . ?
N2 S2 1.6356(7) . ?
N2 H2 0.888(13) . ?
N4 H4 0.943(14) . ?
O1 S2 1.4397(6) . ?
O2 S2 1.4273(7) . ?

loop_
_geom_angle_atom_site_label_1
_geom_angle_atom_site_label_2
_geom_angle_atom_site_label_3
_geom_angle
_geom_angle_site_symmetry_1
_geom_angle_site_symmetry_3
_geom_angle_publ_flag
N1 C1 Cl1 122.73(7) . . ?
N1 C1 S1 118.49(6) . . ?
Cl1 C1 S1 118.77(5) . . ?
N1 C2 C7 124.74(7) . . ?
N1 C2 C3 115.24(7) . . ?
C7 C2 C3 120.02(7) . . ?
C4 C3 C2 121.97(7) . . ?
C4 C3 S1 128.35(6) . . ?
C2 C3 S1 109.67(6) . . ?
C5 C4 C3 116.67(7) . . ?
C5 C4 H4A 121.9(7) . . ?
C3 C4 H4A 121.4(7) . . ?
C4 C5 C6 122.42(7) . . ?
C4 C5 S2 117.28(6) . . ?
C6 C5 S2 120.26(6) . . ?
C7 C6 C5 120.16(8) . . ?
C7 C6 H6 121.6(8) . . ?
C5 C6 H6 118.3(8) . . ?
C6 C7 C2 118.73(8) . . ?
C6 C7 H7 119.8(8) . . ?
C2 C7 H7 121.4(8) . . ?
N3 C8 C9 123.94(7) . . ?
N3 C8 N2 118.00(7) . . ?
C9 C8 N2 118.05(7) . . ?
O3 C9 C8 120.28(7) . . ?
O3 C9 C10 120.40(6) . . ?
C8 C9 C10 119.21(7) . . ?
O4 C10 N4 120.91(7) . . ?
O4 C10 C9 125.12(7) . . ?
N4 C10 C9 113.97(6) . . ?
N3 C11 N4 125.14(8) . . ?
N3 C11 H11 119.2(7) . . ?
N4 C11 H11 115.6(7) . . ?
O3 C12 H12A 112.5(7) . . ?
O3 C12 H12B 108.7(8) . . ?
H12A C12 H12B 109.0(10) . . ?
O3 C12 H12C 105.7(9) . . ?
H12A C12 H12C 109.5(11) . . ?
H12B C12 H12C 111.4(11) . . ?
C1 N1 C2 108.91(7) . . ?
C8 N2 S2 126.25(6) . . ?
C8 N2 H2 118.3(8) . . ?
S2 N2 H2 115.4(8) . . ?
C11 N3 C8 115.01(7) . . ?
C11 N4 C10 122.35(7) . . ?
C11 N4 H4 120.5(8) . . ?
C10 N4 H4 117.0(8) . . ?
C9 O3 C12 114.22(7) . . ?
C3 S1 C1 87.67(4) . . ?
O2 S2 O1 119.89(4) . . ?
O2 S2 N2 110.65(4) . . ?
O1 S2 N2 103.36(4) . . ?
O2 S2 C5 107.86(4) . . ?
O1 S2 C5 108.09(4) . . ?
N2 S2 C5 106.19(4) . . ?

loop_
_geom_torsion_atom_site_label_1
_geom_torsion_atom_site_label_2
_geom_torsion_atom_site_label_3
_geom_torsion_atom_site_label_4
_geom_torsion
_geom_torsion_site_symmetry_1
_geom_torsion_site_symmetry_2
_geom_torsion_site_symmetry_3
_geom_torsion_site_symmetry_4
_geom_torsion_publ_flag
N1 C2 C3 C4 178.75(7) . . . . ?
C7 C2 C3 C4 -1.53(12) . . . . ?
N1 C2 C3 S1 -0.64(9) . . . . ?
C7 C2 C3 S1 179.07(6) . . . . ?
C2 C3 C4 C5 0.40(12) . . . . ?
S1 C3 C4 C5 179.68(6) . . . . ?
C3 C4 C5 C6 1.08(12) . . . . ?
C3 C4 C5 S2 -176.53(6) . . . . ?
C4 C5 C6 C7 -1.44(12) . . . . ?
S2 C5 C6 C7 176.10(6) . . . . ?
C5 C6 C7 C2 0.27(12) . . . . ?
N1 C2 C7 C6 -179.15(8) . . . . ?
C3 C2 C7 C6 1.16(12) . . . . ?
N3 C8 C9 O3 171.99(7) . . . . ?
N2 C8 C9 O3 -7.07(11) . . . . ?
N3 C8 C9 C10 -4.22(12) . . . . ?
N2 C8 C9 C10 176.72(7) . . . . ?
O3 C9 C10 O4 3.42(12) . . . . ?
C8 C9 C10 O4 179.62(8) . . . . ?
O3 C9 C10 N4 -177.18(7) . . . . ?
C8 C9 C10 N4 -0.98(10) . . . . ?
Cl1 C1 N1 C2 -179.56(6) . . . . ?
S1 C1 N1 C2 0.72(9) . . . . ?
C7 C2 N1 C1 -179.72(8) . . . . ?
C3 C2 N1 C1 -0.02(10) . . . . ?
N3 C8 N2 S2 10.48(11) . . . . ?
C9 C8 N2 S2 -170.41(6) . . . . ?
N4 C11 N3 C8 0.36(13) . . . . ?
C9 C8 N3 C11 4.57(12) . . . . ?
N2 C8 N3 C11 -176.37(7) . . . . ?
N3 C11 N4 C10 -5.71(13) . . . . ?
O4 C10 N4 C11 -174.93(8) . . . . ?
C9 C10 N4 C11 5.64(11) . . . . ?
C8 C9 O3 C12 108.59(8) . . . . ?
C10 C9 O3 C12 -75.24(9) . . . . ?
C4 C3 S1 C1 -178.54(8) . . . . ?
C2 C3 S1 C1 0.81(6) . . . . ?
N1 C1 S1 C3 -0.94(7) . . . . ?
Cl1 C1 S1 C3 179.33(5) . . . . ?
C8 N2 S2 O2 40.67(8) . . . . ?
C8 N2 S2 O1 170.24(7) . . . . ?
C8 N2 S2 C5 -76.11(8) . . . . ?
C4 C5 S2 O2 175.35(6) . . . . ?
C6 C5 S2 O2 -2.31(8) . . . . ?
C4 C5 S2 O1 44.35(7) . . . . ?
C6 C5 S2 O1 -133.31(7) . . . . ?
C4 C5 S2 N2 -66.01(7) . . . . ?
C6 C5 S2 N2 116.33(7) . . . . ?

_refine_diff_density_max         0.423
_refine_diff_density_min         -0.369
_refine_diff_density_rms         0.060

_shelx_res_file                  
;
TITL 13805sadabs in P-1
    13805final.res
    created by SHELXL-2018/3 at 11:43:05 on 26-May-2021
CELL 0.71073 7.2216 8.4524 12.6676 103.284 90.41 103.972
ZERR 2 0.0008 0.0009 0.0014 0.004 0.004 0.004
LATT 1
SFAC C H Cl N O S
UNIT 24 18 2 8 8 4

REM !ATOM S2!
REM !INVARIOMNAME S2o2o2n@6c_0!
BEDE S2 N2 1.236 20.724 30.573 40.604
BEDE S2 O1 0.939 21.148 30.533 40.604
BEDE S2 O2 0.931 21.148 30.533 40.604
BEDE S2 C5 1.022 20.713 30.599 40.604

REM !ATOM CL1!

REM !ATOM S1!
REM !INVARIOMNAME 5-S#65c[#65c#6c]#5c[#5n1h]_0!
BEDE S1 C1 1.532 20.157 30.298 40.582
BEDE S1 C3 1.287 20.182 30.307 40.582

REM !ATOM O3!
REM !INVARIOMNAME O@6c1c_0!
BEDE O3 C12 0.660 20.211 30.302 40.550
BEDE O3 C9 0.626 20.449 30.241 40.550
LONE O3 2 20.972 30.314 40.550 0.455 138.30

REM !ATOM O1!
REM !INVARIOMNAME O2s[2o@6c1o]_0!
BEDE O1 S2 0.608 20.496 30.188 40.587
LONE O1 9 20.837 30.351 40.587 0.327 178.77

REM !ATOM O4!
REM !INVARIOMNAME O@6c_0!
BEDE O4 C10 0.600 20.563 30.194 40.592
LONE O4 9 20.820 30.342 40.592 0.398 101.73

REM !ATOM O2!
REM !INVARIOMNAME O2s[2o@6c1o]_0!
BEDE O2 S2 0.603 20.496 30.188 40.587
LONE O2 9 20.837 30.351 40.587 0.327 178.77

REM !ATOM N4!
REM !INVARIOMNAME 6-N#6c[#65c1h]#6c[#6c@6c]1h_0!
BEDE N4 H4 0.317 20.564 30.326 40.558
BEDE N4 C11 0.546 20.539 30.320 40.558
BEDE N4 C10 0.715 20.499 30.341 40.558
LONE N4 6 21.147 30.396 40.558 0.431

REM !ATOM N2!
REM !INVARIOMNAME N@6c1s[2o2o@6c]1h_0!
BEDE N2 H2 0.264 20.343 30.412 40.589
BEDE N2 C8 0.710 20.352 30.453 40.589
BEDE N2 S2 0.893 20.559 30.320 40.589
LONE N2 6 20.967 30.413 40.589 0.324

REM !ATOM N3!
REM !INVARIOMNAME 6-N#6c[#65c1h]#6c[#6c1h]_0!
BEDE N3 C8 0.835 20.324 30.222 40.553
BEDE N3 C11 0.667 20.490 30.191 40.553
LONE N3 4 20.929 30.270 40.553 0.485

REM !ATOM N1!
REM !INVARIOMNAME 5-N#65c[#65c#6c]#5c[#5s1c]_0
BEDE N1 C2 0.783 20.405 30.200 40.569
BEDE N1 C1 0.694 20.524 30.186 40.569
LONE N1 4 21.062 30.249 40.569 0.398

REM !ATOM C9!
REM !INVARIOMNAME 6-C#6c[#6c1c]#6c[#6c1c]1o_0!
BEDE C9 O3 0.825 20.514 30.589 40.559
BEDE C9 C10 0.794 20.602 30.256 40.559
BEDE C9 C8 0.767 20.602 30.256 40.559

REM !ATOM C10!
REM !INVARIOMNAME 6-C2o#6n[#6c1c]#6c[#6c1c]_0!
BEDE C10 O4 0.780 21.067 30.367 40.560
BEDE C10 N4 0.802 20.349 30.390 40.560
BEDE C10 C9 0.880 20.669 30.235 40.560

REM !ATOM C8!
REM !INVARIOMNAME 6-C2n#6n[#6c]#6c[2c#6c]_0
BEDE C8 N3 0.741 20.744 30.398 40.547
BEDE C8 N2 0.738 20.287 30.467 40.547
BEDE C8 C9 0.802 20.649 30.264 40.547

REM !ATOM C11!
REM !INVARIOMNAME 6-C#6n[#66c]#6n[#6c]1h_0!
BEDE C11 N4 0.817 20.663 30.346 40.559
BEDE C11 H11 0.464 20.594 30.378 40.559
BEDE C11 N3 0.806 20.706 30.309 40.559

REM !ATOM C6!
REM !INVARIOMNAME 6-C#6c[#6c1br]#6c[#6c1c]1h_0!
BEDE C6 C5 0.792 20.409 30.078 40.405
BEDE C6 C7 0.887 20.590 30.108 40.405
BEDE C6 H6 0.308 20.788 30.319 40.405

REM !ATOM C4!
REM !INVARIOMNAME 6-C#65c[#65c#5s]#6c[#6c1br]1h_0!
BEDE C4 C3 0.720 20.676 30.097 40.377
BEDE C4 H4A 0.459 20.240 30.304 40.377
BEDE C4 C5 0.865 20.895 30.148 40.377

REM !ATOM C2!
REM !INVARIOMNAME 65-C#65c[#6c#5s]#6c[#6c1h]#5n[#5c]_0!
BEDE C2 C3 0.649 20.617 30.259 40.582
BEDE C2 C7 0.623 20.683 30.226 40.582
BEDE C2 N1 0.617 20.691 30.380 40.582

REM !ATOM C5!
REM !INVARIOMNAME 6-C#6c[#6c1c]#6c[#6c1c]1s[2o2o1c]_0!
BEDE C5 S2 1.018 20.611 30.239 40.593
BEDE C5 C6 0.875 20.560 30.292 40.593
BEDE C5 C4 0.866 20.560 30.292 40.593

REM !ATOM C3!
REM !INVARIOMNAME 65-C#65c[#6c#5c]#6c[#6c1h]#5s[#5c]_0!
BEDE C3 S1 0.982 20.690 30.313 40.578
BEDE C3 C2 0.669 20.687 30.187 40.578
BEDE C3 C4 0.561 20.745 30.223 40.578

REM !ATOM C7!
REM !INVARIOMNAME 6-C#65c[#65c#5c]#6c[#6c1c]1h_0!
BEDE C7 C6 0.678 20.706 30.223 40.576
BEDE C7 H7 0.487 20.595 30.319 40.576
BEDE C7 C2 0.943 20.601 30.207 40.576

REM !ATOM C1!

REM !ATOM C12!
REM !INVARIOMNAME C1o1h1h1h_0!
BEDE C12 O3 0.949 20.457 30.622 40.573
BEDE C12 H12A 0.342 20.723 30.425 40.573
BEDE C12 H12B 0.333 20.723 30.425 40.573
BEDE C12 H12C 0.318 20.723 30.425 40.573

REM !ATOM H12A!
REM !INVARIOMNAME H1c[1o1h1h]&C1o1h1h1h_0!
BEDE H12A C12 0.336 20.534 30.355 40.573

REM !ATOM H2!
REM !INVARIOMNAME H1n[2c1p]&N2c1p[1h1h]1h_0!
BEDE H2 N2 0.293 20.691 30.581 40.563

REM !ATOM H11!
REM !INVARIOMNAME H@6c&6-C#6n[#6c1h]#65c[#65c#5c]1h_0!
BEDE H11 C11 0.449 20.371 30.356 40.558

REM !ATOM H7!
REM !INVARIOMNAME H@6c&6-C#6c[@5c#6c]#6c[#6c1h]1h_0!
BEDE H7 C7 0.504 20.487 30.352 40.587
BEDE H7 C7 0.504 20.487 30.352 40.587

REM !ATOM H4A!
REM !INVARIOMNAME H@6c&6-C#6c[#6n@6n]#6c[#6c1h]1h_0!
BEDE H4A C4 0.454 20.431 30.358 40.569

REM !ATOM H6!
REM !INVARIOMNAME H@6c&6-C#6c[2o#6n]#6c[#6c1h]1h_0!
BEDE H6 C6 0.400 20.434 30.394 40.559

REM !ATOM H12B!
REM !INVARIOMNAME H1c[1o1h1h]&C1o1h1h1h_0!
BEDE H12B C12 0.327 20.534 30.355 40.573

REM !ATOM H12C!
REM !INVARIOMNAME H1c[1o1h1h]&C1o1h1h1h_0!
BEDE H12C C12 0.312 20.534 30.355 40.573

REM !ATOM H4!
REM !INVARIOMNAME H@6n&6-N#6c[2o#65c]#6c[2n#6n]1h_0!
BEDE H4 N4 0.405 20.562 30.681 40.552

L.S. 20
PLAN  50
SIZE 0.041 0.043 0.085
TEMP -173
CONF
BOND
list 4
MORE -1
BOND $H
fmap 2 53
acta

WGHT    0.024300    0.140000
FVAR       0.55584   0.48572   0.35172   0.59916
C1    1    0.245760    0.331438    1.024394    11.00000    0.01769    0.01882 =
         0.01443    0.00679    0.00307    0.00673
C2    1    0.240360    0.556589    0.970238    11.00000    0.01501    0.01432 =
         0.01036    0.00186    0.00039    0.00437
C3    1    0.191383    0.438736    0.869966    11.00000    0.01681    0.01142 =
         0.00977    0.00166    0.00153    0.00401
C4    1    0.152794    0.485028    0.775005    11.00000    0.01780    0.01156 =
         0.00934    0.00025    0.00093    0.00316
C5    1    0.166314    0.654584    0.784047    11.00000    0.01163    0.01044 =
         0.01041    0.00131    0.00080    0.00229
C6    1    0.218947    0.774691    0.882338    11.00000    0.01862    0.01167 =
         0.01209    0.00069   -0.00059    0.00317
C7    1    0.256018    0.726267    0.976387    11.00000    0.02306    0.01456 =
         0.01004    0.00039   -0.00235    0.00426
C8    1    0.451656    0.771209    0.584135    11.00000    0.00887    0.01160 =
         0.01065    0.00276    0.00101    0.00064
C9    1    0.557538    0.734491    0.495965    11.00000    0.00884    0.01019 =
         0.01020    0.00216    0.00113    0.00028
C10   1    0.745903    0.836477    0.495188    11.00000    0.00913    0.00959 =
         0.01241    0.00158    0.00167    0.00074
C11   1    0.691920    0.985884    0.671510    11.00000    0.01119    0.01539 =
         0.01260   -0.00100    0.00100   -0.00010
C12   1    0.432494    0.634129    0.314876    11.00000    0.01982    0.02388 =
         0.01353    0.00701   -0.00250   -0.00029
H2    2    0.224919    0.587741    0.524496    11.00000    0.02423
H4    2    0.923807    1.039034    0.588660    11.00000    0.03092
H4A   2    0.124228    0.407580    0.709322    11.00000    0.02314
H6    2    0.232492    0.891053    0.882265    11.00000    0.02739
H7    2    0.298098    0.812843    1.045694    11.00000    0.03248
H11   2    0.749477    1.078103    0.734620    11.00000    0.02370
H12A  2    0.531989    0.729822    0.295212    11.00000    0.02799
H12B  2    0.305530    0.666780    0.323833    11.00000    0.03536
H12C  2    0.420011    0.529732    0.257504    11.00000    0.04961
CL1   3    0.269223    0.205534    1.109248    11.00000    0.02984    0.02437 =
         0.02045    0.01207    0.00458    0.01220
N1    4    0.270891    0.490806    1.057849    11.00000    0.01868    0.01857 =
         0.01162    0.00384    0.00004    0.00558
N2    4    0.265476    0.675535    0.580409    11.00000    0.00950    0.01625 =
         0.01172    0.00065    0.00268   -0.00072
N3    4    0.519729    0.894411    0.675437    11.00000    0.01137    0.01656 =
         0.01197    0.00001    0.00195   -0.00079
N4    4    0.800844    0.966927    0.586058    11.00000    0.00935    0.01293 =
         0.01443    0.00018    0.00163    0.00021
O1    5   -0.068517    0.595865    0.615424    11.00000    0.00865    0.02129 =
         0.01524    0.00366   -0.00034   -0.00062
O2    5    0.114018    0.888875    0.696184    11.00000    0.01648    0.01519 =
         0.01833    0.00466    0.00099    0.00556
O3    5    0.487292    0.596801    0.413590    11.00000    0.01330    0.01062 =
         0.01071    0.00100   -0.00051   -0.00036
O4    5    0.855602    0.815324    0.420488    11.00000    0.01218    0.01482 =
         0.01654   -0.00119    0.00629   -0.00073
S1    6    0.186419    0.240172    0.886933    11.00000    0.02911    0.01262 =
         0.01487    0.00324    0.00299    0.00709
S2    6    0.105089    0.713629    0.666652    11.00000    0.00817    0.01308 =
         0.01051    0.00286    0.00100    0.00150
HKLF 4

L1      2    0.22629    0.68484    0.60148  !    0.35166    0.20154  S2
L2      2    0.10509    0.71363    0.66665  !   -0.35166    0.36189  S2
L3      2   -0.00814    0.63682    0.63324  !    0.55761    0.18747  S2
L4      2    0.10509    0.71363    0.66665  !   -0.55761    0.36189  S2
L5      2    0.11091    0.82794    0.68592  !    0.55761    0.18747  S2
L6      2    0.10509    0.71363    0.66665  !   -0.55761    0.36189  S2
L7      2    0.14066    0.67932    0.73486  !    0.34632    0.21068  S2
L8      2    0.10509    0.71363    0.66665  !   -0.34632    0.36189  S2
L9      2    0.23870    0.32059    1.00805  !    0.07626    0.10481  S1
L10     2    0.18642    0.24017    0.88693  !   -0.07626    0.34871  S1
L11     2    0.19011    0.38769    0.87433  !    0.08840    0.10798  S1
L12     2    0.18642    0.24017    0.88693  !   -0.08840    0.34871  S1
L13     2    0.46206    0.61399    0.36813  !    0.10249    0.10622  O3
L14     2    0.48729    0.59680    0.41359  !   -0.10249    0.32954  O3
L15     2    0.51962    0.66017    0.45150  !    0.21809    0.08477  O3
L16     2    0.48729    0.59680    0.41359  !   -0.21809    0.32954  O3
L17     2    0.00480    0.64560    0.63706  !    0.24092    0.06612  O1
L18     2   -0.06852    0.59587    0.61542  !   -0.24092    0.35171  O1
L19     2    0.80284    0.82550    0.45641  !    0.27346    0.06823  O4
L20     2    0.85560    0.81532    0.42049  !   -0.27346    0.35470  O4
L21     2    0.11025    0.81484    0.68371  !    0.24092    0.06612  O2
L22     2    0.11402    0.88887    0.69618  !   -0.24092    0.35171  O2
L23     2    0.84216    0.99116    0.58693  !    0.27395    0.11466  N4
L24     2    0.80084    0.96693    0.58606  !   -0.27395    0.33433  N4
L25     2    0.75663    0.97462    0.62074  !    0.26181    0.11255  N4
L26     2    0.80084    0.96693    0.58606  !   -0.26181    0.33433  N4
L27     2    0.77232    0.89921    0.53889  !    0.24238    0.11994  N4
L28     2    0.80084    0.96693    0.58606  !   -0.24238    0.33433  N4
L29     2    0.25342    0.64944    0.56379  !    0.16660    0.14491  N2
L30     2    0.26548    0.67553    0.58041  !   -0.16660    0.35291  N2
L31     2    0.36086    0.72455    0.58232  !    0.17097    0.15933  N2
L32     2    0.26548    0.67553    0.58041  !   -0.17097    0.35291  N2
L33     2    0.17791    0.69633    0.62749  !    0.27152    0.11255  N2
L34     2    0.26548    0.67553    0.58041  !   -0.27152    0.35291  N2
L35     2    0.47799    0.81888    0.61946  !    0.15737    0.07808  N3
L36     2    0.51973    0.89441    0.67544  !   -0.15737    0.33134  N3
L37     2    0.60779    0.94119    0.67343  !    0.23800    0.06718  N3
L38     2    0.51973    0.89441    0.67544  !   -0.23800    0.33134  N3
L39     2    0.25368    0.52789    1.00845  !    0.19672    0.07034  N1
L40     2    0.27089    0.49081    1.05785  !   -0.19672    0.34092  N1
L41     2    0.25729    0.40459    1.03975  !    0.25452    0.06542  N1
L42     2    0.27089    0.49081    1.05785  !   -0.25452    0.34092  N1
L43     2    0.51493    0.65097    0.44600  !    0.24966    0.20716  C9
L44     2    0.55754    0.73449    0.49597  !   -0.24966    0.33493  C9
L45     2    0.66247    0.79131    0.49553  !    0.29241    0.09004  C9
L46     2    0.55754    0.73449    0.49597  !   -0.29241    0.33493  C9
L47     2    0.49856    0.75494    0.54508  !    0.29241    0.09004  C9
L48     2    0.55754    0.73449    0.49597  !   -0.29241    0.33493  C9
L49     2    0.81449    0.82325    0.44848  !    0.51827    0.12908  C10
L50     2    0.74590    0.83648    0.49519  !   -0.51827    0.33553  C10
L51     2    0.77789    0.91243    0.54810  !    0.16952    0.13717  C10
L52     2    0.74590    0.83648    0.49519  !   -0.16952    0.33553  C10
L53     2    0.62960    0.77351    0.49567  !    0.32495    0.08266  C10
L54     2    0.74590    0.83648    0.49519  !   -0.32495    0.33553  C10
L55     2    0.48869    0.83824    0.63381  !    0.36138    0.13999  C8
L56     2    0.45166    0.77121    0.58414  !   -0.36138    0.32774  C8
L57     2    0.35251    0.72026    0.58215  !    0.13940    0.16425  C8
L58     2    0.45166    0.77121    0.58414  !   -0.13940    0.32774  C8
L59     2    0.51333    0.74982    0.53278  !    0.31523    0.09285  C8
L60     2    0.45166    0.77121    0.58414  !   -0.31523    0.32774  C8
L61     2    0.75808    0.97437    0.61961  !    0.32203    0.12170  C11
L62     2    0.69192    0.98588    0.67151  !   -0.32203    0.33493  C11
L63     2    0.71901    1.02929    0.70121  !    0.28852    0.13295  C11
L64     2    0.69192    0.98588    0.67151  !   -0.28852    0.33493  C11
L65     2    0.58550    0.92935    0.67394  !    0.34292    0.10868  C11
L66     2    0.69192    0.98588    0.67151  !   -0.34292    0.33493  C11
L67     2    0.18911    0.70660    0.82661  !    0.19866    0.02743  C6
L68     2    0.21895    0.77469    0.88234  !   -0.19866    0.24266  C6
L69     2    0.24261    0.74378    0.94237  !    0.28658    0.03799  C6
L70     2    0.21895    0.77469    0.88234  !   -0.28658    0.24266  C6
L71     2    0.22327    0.81184    0.88231  !    0.38275    0.11220  C6
L72     2    0.21895    0.77469    0.88234  !   -0.38275    0.24266  C6
L73     2    0.17273    0.46111    0.82407  !    0.32835    0.03412  C4
L74     2    0.15279    0.48503    0.77500  !   -0.32835    0.22588  C4
L75     2    0.13853    0.44637    0.74222  !    0.11657    0.10692  C4
L76     2    0.15279    0.48503    0.77500  !   -0.11657    0.22588  C4
L77     2    0.16120    0.59051    0.78063  !    0.43472    0.05206  C4
L78     2    0.15279    0.48503    0.77500  !   -0.43472    0.22588  C4
L79     2    0.21773    0.50213    0.92391  !    0.29969    0.09110  C2
L80     2    0.24036    0.55659    0.97024  !   -0.29969    0.34871  C2
L81     2    0.24735    0.63237    0.97298  !    0.33175    0.07949  C2
L82     2    0.24036    0.55659    0.97024  !   -0.33175    0.34871  C2
L83     2    0.25392    0.52736    1.00916  !    0.33563    0.13365  C2
L84     2    0.24036    0.55659    0.97024  !   -0.33563    0.34871  C2
L85     2    0.13088    0.68875    0.71611  !    0.29678    0.08406  C5
L86     2    0.16631    0.65458    0.78405  !   -0.29678    0.35530  C5
L87     2    0.19928    0.72982    0.84561  !    0.27200    0.10270  C5
L88     2    0.16631    0.65458    0.78405  !   -0.27200    0.35530  C5
L89     2    0.15789    0.54898    0.77842  !    0.27200    0.10270  C5
L90     2    0.16631    0.65458    0.78405  !   -0.27200    0.35530  C5
L91     2    0.18857    0.32618    0.87958  !    0.33515    0.11009  C3
L92     2    0.19138    0.43874    0.86997  !   -0.33515    0.34632  C3
L93     2    0.21471    0.49487    0.91773  !    0.33369    0.06577  C3
L94     2    0.19138    0.43874    0.86997  !   -0.33369    0.34632  C3
L95     2    0.17585    0.45737    0.83174  !    0.36186    0.07843  C3
L96     2    0.19138    0.43874    0.86997  !   -0.36186    0.34632  C3
L97     2    0.23793    0.74989    0.93050  !    0.34292    0.07843  C7
L98     2    0.25602    0.72627    0.97639  !   -0.34292    0.34512  C7
L99     2    0.27659    0.76860    1.01027  !    0.28900    0.11220  C7
L100    2    0.25602    0.72627    0.97639  !   -0.28900    0.34512  C7
L101    2    0.24543    0.61157    0.97223  !    0.29192    0.07281  C7
L102    2    0.25602    0.72627    0.97639  !   -0.29192    0.34512  C7
L103    2    0.46878    0.60941    0.38024  !    0.22197    0.21877  C12
L104    2    0.43249    0.63413    0.31488  !   -0.22197    0.34332  C12
L105    2    0.46575    0.66611    0.30830  !    0.35118    0.14948  C12
L106    2    0.43249    0.63413    0.31488  !   -0.35118    0.34332  C12
L107    2    0.39102    0.64480    0.31780  !    0.35118    0.14948  C12
L108    2    0.43249    0.63413    0.31488  !   -0.35118    0.34332  C12
L109    2    0.42849    0.60061    0.29645  !    0.35118    0.14948  C12
L110    2    0.43249    0.63413    0.31488  !   -0.35118    0.34332  C12
L111    2    0.49932    0.69840    0.30167  !    0.25938    0.12486  H12A
L112    2    0.53199    0.72982    0.29521  !   -0.25938    0.34332  H12A
L113    2    0.23830    0.61671    0.54294  !    0.33563    0.20435  H2
L114    2    0.22492    0.58774    0.52450  !   -0.33563    0.33733  H2
L115    2    0.72326    1.03610    0.70588  !    0.18020    0.12521  H11
L116    2    0.74948    1.07810    0.73462  !   -0.18020    0.33433  H11
L117    2    0.27681    0.76904    1.01063  !    0.23655    0.12381  H7
L118    2    0.29810    0.81284    1.04569  !   -0.23655    0.35171  H7
L119    2    0.13833    0.44582    0.74175  !    0.20935    0.12592  H4A
L120    2    0.12423    0.40758    0.70932  !   -0.20935    0.34092  H4A
L121    2    0.22688    0.84281    0.88230  !    0.21080    0.13858  H6
L122    2    0.23249    0.89105    0.88226  !   -0.21080    0.33493  H6
L123    2    0.34626    0.65631    0.32096  !    0.25938    0.12486  H12B
L124    2    0.30553    0.66678    0.32383  !   -0.25938    0.34332  H12B
L125    2    0.42394    0.56262    0.27558  !    0.25938    0.12486  H12C
L126    2    0.42001    0.52973    0.25750  !   -0.25938    0.34332  H12C
L127    2    0.87102    1.00808    0.58754  !    0.27298    0.23952  H4
L128    2    0.92381    1.03903    0.58866  !   -0.27298    0.33074  H4
L129    2    0.42915    0.57576    0.42533  !    0.47212    0.11044  O3
L130    2    0.54144    0.57989    0.40433  !    0.47212    0.11044  O3
L131    2    0.48729    0.59680    0.41359  !   -0.94424    0.32954  O3
L132    2   -0.08925    0.62651    0.61641  !    0.40655    0.12345  O1
L133    2   -0.04863    0.56464    0.61418  !    0.40655    0.12345  O1
L134    2   -0.06852    0.59587    0.61542  !   -0.81310    0.35171  O1
L135    2    0.90829    0.84201    0.41812  !    0.39829    0.12029  O4
L136    2    0.84709    0.78012    0.39278  !    0.39829    0.12029  O4
L137    2    0.85560    0.81532    0.42049  !   -0.79658    0.35470  O4
L138    2    0.06974    0.88153    0.68673  !    0.40655    0.12345  O2
L139    2    0.15835    0.89708    0.70579  !    0.40655    0.12345  O2
L140    2    0.11402    0.88887    0.69618  !   -0.81310    0.35171  O2
L141    2    0.82875    0.93671    0.60061  !    0.55712    0.13928  N4
L142    2    0.77294    0.99714    0.57151  !    0.55712    0.13928  N4
L143    2    0.80084    0.96693    0.58606  !   -1.11425    0.33433  N4
L144    2    0.27948    0.65339    0.59513  !    0.46969    0.14526  N2
L145    2    0.25147    0.69768    0.56569  !    0.46969    0.14526  N2
L146    2    0.26548    0.67553    0.58041  !   -0.93939    0.35291  N2
L147    2    0.48269    0.90358    0.70705  !    0.45124    0.09497  N3
L148    2    0.51973    0.89441    0.67544  !   -0.45124    0.33134  N3
L149    2    0.28512    0.51712    1.08837  !    0.51584    0.08758  N1
L150    2    0.27089    0.49081    1.05785  !   -0.51584    0.34092  N1


     d12       A        B1       B2       r     molecule  atom1 atom2

    1.377    0.315    0.093    0.328    0.802   13805sadabs in P-1  C8 C9
    1.377    0.292    0.090    0.335    0.767   13805sadabs in P-1  C9 C8
    1.390    0.343    0.078    0.345    0.678   13805sadabs in P-1  C7 C6
    1.390    0.287    0.038    0.243    0.887   13805sadabs in P-1  C6 C7
    1.390    0.272    0.103    0.355    0.866   13805sadabs in P-1  C5 C4
    1.390    0.435    0.052    0.226    0.865   13805sadabs in P-1  C4 C5
    1.394    0.362    0.078    0.346    0.561   13805sadabs in P-1  C3 C4
    1.394    0.328    0.034    0.226    0.720   13805sadabs in P-1  C4 C3
    1.395    0.292    0.073    0.345    0.943   13805sadabs in P-1  C7 C2
    1.395    0.332    0.079    0.349    0.623   13805sadabs in P-1  C2 C7
    1.397    0.272    0.103    0.355    0.875   13805sadabs in P-1  C5 C6
    1.397    0.199    0.027    0.243    0.792   13805sadabs in P-1  C6 C5
    1.405    0.334    0.066    0.346    0.669   13805sadabs in P-1  C3 C2
    1.405    0.300    0.091    0.349    0.649   13805sadabs in P-1  C2 C3
    1.425    0.325    0.083    0.336    0.880   13805sadabs in P-1  C10 C9
    1.425    0.292    0.090    0.335    0.794   13805sadabs in P-1  C9 C10

    0.919    0.209    0.126    0.341    0.454   13805sadabs in P-1  H4A C4
    0.965    0.211    0.139    0.335    0.400   13805sadabs in P-1  H6 C6
    0.986    0.180    0.125    0.334    0.449   13805sadabs in P-1  H11 C11
    0.990    0.259    0.125    0.343    0.312   13805sadabs in P-1  H12C C12
    0.996    0.237    0.124    0.352    0.504   13805sadabs in P-1  H7 C7
    1.019    0.259    0.125    0.343    0.327   13805sadabs in P-1  H12B C12
    1.023    0.259    0.125    0.343    0.336   13805sadabs in P-1  H12A C12

    1.283    0.255    0.065    0.341    0.694   13805sadabs in P-1  N1 C1
    1.304    0.238    0.067    0.331    0.667   13805sadabs in P-1  N3 C11
    1.345    0.262    0.113    0.334    0.546   13805sadabs in P-1  N4 C11
    1.362    0.157    0.078    0.331    0.835   13805sadabs in P-1  N3 C8
    1.377    0.242    0.120    0.334    0.715   13805sadabs in P-1  N4 C10
    1.386    0.171    0.159    0.353    0.710   13805sadabs in P-1  N2 C8
    1.389    0.197    0.070    0.341    0.783   13805sadabs in P-1  N1 C2

    1.248    0.273    0.068    0.355    0.600   13805sadabs in P-1  O4 C10
    1.360    0.218    0.085    0.330    0.626   13805sadabs in P-1  O3 C9
    1.433    0.102    0.106    0.330    0.660   13805sadabs in P-1  O3 C12

    0.919    0.117    0.107    0.226    0.459   13805sadabs in P-1  C4 H4A
    0.965    0.383    0.112    0.243    0.308   13805sadabs in P-1  C6 H6
    0.986    0.289    0.133    0.335    0.464   13805sadabs in P-1  C11 H11
    0.990    0.351    0.149    0.343    0.318   13805sadabs in P-1  C12 H12C
    0.996    0.289    0.112    0.345    0.487   13805sadabs in P-1  C7 H7
    1.019    0.351    0.149    0.343    0.333   13805sadabs in P-1  C12 H12B
    1.023    0.351    0.149    0.343    0.342   13805sadabs in P-1  C12 H12A

    0.888    0.167    0.145    0.353    0.264   13805sadabs in P-1  N2 H2
    0.943    0.274    0.115    0.334    0.317   13805sadabs in P-1  N4 H4

    1.304    0.343    0.109    0.335    0.806   13805sadabs in P-1  C11 N3
    1.345    0.322    0.122    0.335    0.817   13805sadabs in P-1  C11 N4
    1.362    0.361    0.140    0.328    0.741   13805sadabs in P-1  C8 N3
    1.377    0.170    0.137    0.336    0.802   13805sadabs in P-1  C10 N4
    1.386    0.139    0.164    0.328    0.738   13805sadabs in P-1  C8 N2
    1.389    0.336    0.134    0.349    0.617   13805sadabs in P-1  C2 N1

    0.888    0.336    0.204    0.337    0.293   13805sadabs in P-1  H2 N2
    0.943    0.273    0.240    0.331    0.405   13805sadabs in P-1  H4 N4

    1.248    0.518    0.129    0.336    0.780   13805sadabs in P-1  C10 O4
    1.360    0.250    0.207    0.335    0.825   13805sadabs in P-1  C9 O3
    1.433    0.222    0.219    0.343    0.949   13805sadabs in P-1  C12 O3

    1.427    0.558    0.187    0.362    0.931   13805sadabs in P-1  S2 O2
    1.440    0.558    0.187    0.362    0.939   13805sadabs in P-1  S2 O1

    1.732    0.335    0.110    0.346    0.982   13805sadabs in P-1  C3 S1

    1.636    0.272    0.113    0.353    0.893   13805sadabs in P-1  N2 S2

    1.427    0.241    0.066    0.352    0.603   13805sadabs in P-1  O2 S2
    1.440    0.241    0.066    0.352    0.608   13805sadabs in P-1  O1 S2

    1.732    0.088    0.108    0.349    1.287   13805sadabs in P-1  S1 C3
    1.739    0.076    0.105    0.349    1.532   13805sadabs in P-1  S1 C1
    1.759    0.346    0.211    0.362    1.022   13805sadabs in P-1  S2 C5

    1.636    0.352    0.202    0.362    1.236   13805sadabs in P-1  S2 N2

    1.759    0.297    0.084    0.355    1.018   13805sadabs in P-1  C5 S2


REM  13805sadabs in P-1
REM wR2 = 0.061037, GooF = S = 1.04629, Restrained GooF = 1.04629 for all data
REM R1 = 0.027009 for 5560 Fo > 4sig(Fo) and 0.038833 for all 6677 data
REM 247 parameters refined using 0 restraints

END

WGHT      0.0243      0.1400

REM Highest difference peak  0.423,  deepest hole -0.369,  1-sigma level  0.060
Q1    1   0.7627  0.8985  0.5374  11.00000  0.05    0.42
Q2    1   0.2241  0.2849  0.9613  11.00000  0.05    0.39
Q3    1   0.1349  0.6828  0.7405  11.00000  0.05    0.39
Q4    1   0.3671  0.7210  0.5850  11.00000  0.05    0.32
Q5    1   0.1739  0.3617  0.8790  11.00000  0.05    0.30
Q6    1   0.4991  0.8393  0.6207  11.00000  0.05    0.29
Q7    1   0.0196  0.6215  0.6518  11.00000  0.05    0.29
Q8    1   0.2230  0.1070  1.0839  11.00000  0.05    0.29
Q9    1   0.2963  0.4161  1.0393  11.00000  0.05    0.28
Q10   1   0.1661  0.9227  0.6616  11.00000  0.05    0.28
Q11   1   0.5252  0.7018  0.5441  11.00000  0.05    0.27
Q12   1   0.4888  0.7819  0.5271  11.00000  0.05    0.27
Q13   1   0.2185  0.7455  0.7966  11.00000  0.05    0.26
Q14   1   0.1987  0.7038  0.6157  11.00000  0.05    0.25
Q15   1   0.2573  0.2369  1.0451  11.00000  0.05    0.25
Q16   1   0.5310  0.6924  0.4497  11.00000  0.05    0.25
Q17   1   0.2660  0.2773  1.0640  11.00000  0.05    0.25
Q18   1   0.0975  0.1625  0.8654  11.00000  0.05    0.24
Q19   1  -0.0612  0.5122  0.6408  11.00000  0.05    0.23
Q20   1   0.2055  0.4039  1.0409  11.00000  0.05    0.23
Q21   1   0.1085  0.2001  0.9028  11.00000  0.05    0.23
Q22   1   0.2553  0.5083  1.0199  11.00000  0.05    0.22
Q23   1   0.3036  0.4631  0.9148  11.00000  0.05    0.22
Q24   1   0.0946  0.4767  0.8177  11.00000  0.05    0.22
Q25   1   0.1819  0.1564  1.0752  11.00000  0.05    0.22
Q26   1   0.1909  0.6384  0.9684  11.00000  0.05    0.22
Q27   1   0.9236  0.7009  0.4391  11.00000  0.05    0.21
Q28   1   0.7330  0.9780  0.6297  11.00000  0.05    0.21
Q29   1   0.0253  0.8590  0.7398  11.00000  0.05    0.21
Q30   1   0.2229  0.4914  1.0783  11.00000  0.05    0.21
Q31   1   0.1386  0.6780  0.8450  11.00000  0.05    0.21
Q32   1   0.3017  0.2537  1.1754  11.00000  0.05    0.21
Q33   1   0.3165  0.6570  0.9759  11.00000  0.05    0.21
Q34   1   0.5191  0.6859  0.3743  11.00000  0.05    0.21
Q35   1   0.1205  0.6114  0.7052  11.00000  0.05    0.21
Q36   1   0.4697  0.5986  0.4979  11.00000  0.05    0.20
Q37   1   0.4034  0.5815  0.3787  11.00000  0.05    0.20
Q38   1   0.3362  0.7599  0.5634  11.00000  0.05    0.20
Q39   1   0.1063  0.5322  0.7841  11.00000  0.05    0.20
Q40   1   0.2553  0.7061  0.8328  11.00000  0.05    0.20
Q41   1   0.5922  0.7978  0.4785  11.00000  0.05    0.20
Q42   1   0.1731  0.4398  0.7789  11.00000  0.05    0.20
Q43   1   0.0950  0.7980  0.7237  11.00000  0.05    0.20
Q44   1   0.6674  0.7562  0.5210  11.00000  0.05    0.20
Q45   1  -0.0876  0.5555  0.5449  11.00000  0.05    0.19
Q46   1   0.6185  0.9318  0.6429  11.00000  0.05    0.19
Q47   1   0.2771  0.6743  1.0016  11.00000  0.05    0.19
Q48   1   0.3023  0.7928  0.9254  11.00000  0.05    0.19
Q49   1   0.8549  0.8667  0.3619  11.00000  0.05    0.19
Q50   1   0.2730  0.7355  0.3627  11.00000  0.05    0.19
;
_shelx_res_checksum              6013

_shelx_hkl_file                  
;
   1   0   0  154.38    3.00
   1   0   0  151.88    2.90
   1   0   0  151.88    3.00
   1   0   0  156.48    3.00
   2   0   0 2262.77   39.30
   2   0   0 2267.87   39.30
   2   0   0 2248.08   39.30
   2   0   0 2283.87   39.10
   3   0   0 1974.10   34.60
   3   0   0 1970.40   34.50
   3   0   0 1956.30   34.30
   3   0   0 1954.60   34.50
   4   0   0  298.17    6.60
   4   0   0  300.47    6.60
   4   0   0  305.17    6.60
   4   0   0  305.37    6.30
   5   0   0  164.28    4.20
   5   0   0  161.18    4.40
   5   0   0  168.28    4.50
   5   0   0  174.38    4.50
   6   0   0  112.19    3.50
   6   0   0  113.39    3.70
   6   0   0  107.99    3.80
   6   0   0  108.29    3.70
   7   0   0   14.50    1.60
   7   0   0   14.00    1.60
   7   0   0   15.20    1.80
   7   0   0   14.80    1.80
   8   0   0   10.00    1.50
   8   0   0   12.50    1.90
   8   0   0    9.70    1.70
   8   0   0   12.80    1.70
  -9   0   0    0.40    1.00
  -9   0   0    1.90    1.40
  -9   0   0    2.20    1.40
   9   0   0    2.60    1.40
   9   0   0   -0.60    1.10
   9   0   0    2.70    1.40
 -10   0   0    2.30    2.30
 -10   0   0    4.20    1.60
 -11   1   0   30.30    4.60
  10  -1   0    5.20    1.80
  10  -1   0    5.50    1.70
 -10   1   0    1.70    1.60
 -10   1   0    6.80    2.80
   9  -1   0   11.20    1.80
   9  -1   0   10.20    1.80
   9  -1   0    8.60    1.90
  -9   1   0   12.70    2.00
  -9   1   0   10.00    1.50
   8  -1   0   64.09    3.20
   8  -1   0   70.29    3.50
   8  -1   0   62.79    3.00
  -8   1   0   62.69    2.80
  -8   1   0   68.89    3.50
   7  -1   0  111.29    3.90
   7  -1   0  110.19    3.70
   7  -1   0  104.09    3.60
   7  -1   0  101.59    4.00
  -7   1   0  110.29    3.50
   6  -1   0  131.19    4.00
   6  -1   0  129.79    3.80
   6  -1   0  123.79    3.70
   6  -1   0  129.99    4.20
  -6   1   0  131.69    3.70
   5  -1   0    3.20    0.80
   5  -1   0    4.10    0.90
   5  -1   0    4.30    0.80
   5  -1   0    4.30    0.70
   4  -1   0  119.79    3.20
   4  -1   0  118.09    3.40
   4  -1   0  118.39    2.40
   4  -1   0  123.99    3.20
   4  -1   0  120.09    3.00
   4  -1   0  123.69    2.40
  -4   1   0  109.69    2.40
  -4   1   0  124.69    2.40
   3  -1   0  225.58    4.40
   3  -1   0  231.78    4.70
   3  -1   0  232.38    4.40
   3  -1   0  230.18    5.10
   3  -1   0  235.58    4.70
  -3   1   0  230.18    4.70
  -3   1   0  220.48    4.40
  -3   1   0  241.58    4.40
   2  -1   0    9.80    0.70
   2  -1   0    9.50    0.80
   2  -1   0    9.40    0.40
   2  -1   0    9.90    0.60
   2  -1   0    9.70    0.60
   2  -1   0   10.40    0.40
   2  -1   0    9.60    0.60
   2  -1   0    9.40    0.50
  -2   1   0   10.20    0.60
  -2   1   0   10.20    0.60
  -2   1   0    9.80    0.60
   1  -1   0  106.19    2.30
   1  -1   0  104.29    2.20
   1  -1   0  109.89    2.30
  -1   1   0  112.19    2.20
  -1   1   0  106.69    2.30
  -1   1   0  107.39    2.30
  -1   1   0  107.99    2.10
  -1   1   0  107.99    2.30
   0  -1   0  359.26    6.50
   0  -1   0  367.26    6.30
   0  -1   0  356.06    6.60
   0   1   0  362.06    6.50
   0   1   0  364.46    6.60
   0   1   0  386.86    6.30
   0   1   0  364.96    6.50
   0   1   0  352.26    6.90
   0   1   0  363.66    6.50
  -1  -1   0  223.28    4.30
  -1  -1   0  233.58    4.30
   1   1   0  234.78    4.10
   1   1   0  218.78    4.10
   1   1   0  232.58    4.60
   1   1   0  225.38    4.30
   1   1   0  232.48    4.30
   1   1   0  227.28    4.60
   1   1   0  231.38    4.10
  -2  -1   0    1.10    0.30
  -2  -1   0    1.00    0.20
   2   1   0    0.50    0.50
   2   1   0    0.90    0.40
   2   1   0    1.40    0.30
   2   1   0    0.80    0.30
   2   1   0    1.20    0.50
   2   1   0    1.10    0.30
   3   1   0  426.96    8.60
   3   1   0  424.96    8.20
   3   1   0  424.86    8.10
   3   1   0  425.66    8.70
   4   1   0   18.10    1.40
   4   1   0   17.50    1.20
   4   1   0   17.40    1.10
   4   1   0   17.00    1.40
   5   1   0    2.10    0.70
   5   1   0    2.50    0.70
   5   1   0    2.40    0.90
   5   1   0    1.80    0.90
   6   1   0    8.10    1.30
   6   1   0    9.40    1.20
   6   1   0   12.20    1.60
   6   1   0    9.70    1.40
   7   1   0   65.79    3.30
   7   1   0   69.59    3.10
   7   1   0   76.29    3.00
   7   1   0   74.69    3.40
   8   1   0   73.19    3.70
   8   1   0   72.79    3.80
   8   1   0   74.49    3.40
  -9  -1   0    4.20    2.10
   9   1   0    6.60    1.70
 -10  -1   0   43.00    5.20
  11  -2   0   29.80    3.10
 -11   2   0   29.40    3.40
 -11   2   0   25.60    4.50
  10  -2   0    2.60    1.40
  10  -2   0    2.10    0.80
  10  -2   0    2.20    1.80
 -10   2   0    2.10    1.60
   9  -2   0    0.50    1.20
   9  -2   0   -0.10    1.10
   9  -2   0   -0.30    0.70
   9  -2   0    1.30    1.40
  -9   2   0    0.30    1.20
  -9   2   0    0.80    1.00
   8  -2   0   -0.80    0.90
   8  -2   0    0.60    1.20
   8  -2   0    1.60    1.10
   8  -2   0    1.60    0.60
  -8   2   0    0.40    0.80
  -8   2   0    0.70    1.10
   7  -2   0   46.80    1.70
   7  -2   0   46.30    1.60
   7  -2   0   48.70    2.50
   7  -2   0   53.99    2.60
   7  -2   0   50.89    2.90
  -7   2   0   46.00    2.30
  -7   2   0   47.60    2.30
  -7   2   0   49.90    2.80
   6  -2   0    0.50    0.40
   6  -2   0    1.10    0.80
   6  -2   0    1.10    0.40
   6  -2   0    1.20    0.60
   6  -2   0    0.90    0.30
   6  -2   0    0.70    0.70
   6  -2   0    0.60    0.70
   6  -2   0    1.80    0.50
  -6   2   0    1.70    0.70
  -6   2   0    0.20    0.80
   5  -2   0   43.10    1.40
   5  -2   0   42.50    1.60
   5  -2   0   46.70    1.90
   5  -2   0   48.80    2.00
   5  -2   0   44.00    1.30
   5  -2   0   44.60    1.40
   5  -2   0   45.10    2.20
   5  -2   0   45.70    1.50
  -5   2   0   45.00    1.80
  -5   2   0   44.50    2.20
  -5   2   0   41.20    1.40
  -5   2   0   48.20    1.40
   4  -2   0   63.99    1.80
   4  -2   0   64.49    2.20
   4  -2   0   65.39    1.90
   4  -2   0   63.89    2.40
   4  -2   0   65.19    2.00
   4  -2   0   65.89    1.70
   4  -2   0   68.99    2.00
   4  -2   0   61.89    1.70
  -4   2   0   67.79    2.50
  -4   2   0   63.79    2.00
  -4   2   0   63.59    1.80
  -4   2   0   61.89    1.90
   3  -2   0    1.70    0.60
   3  -2   0    1.00    0.50
   3  -2   0    0.90    0.40
   3  -2   0    1.30    0.40
   3  -2   0    0.80    0.50
   3  -2   0    1.40    0.40
   3  -2   0    1.40    0.50
  -3   2   0    0.90    0.40
  -3   2   0    2.10    0.50
  -3   2   0    1.90    0.60
  -3   2   0    0.50    0.40
   2  -2   0   43.30    1.50
   2  -2   0   40.90    1.50
   2  -2   0   42.00    1.50
   2  -2   0   43.90    1.50
   2  -2   0   39.90    1.30
  -2   2   0   44.00    1.30
  -2   2   0   40.60    1.50
  -2   2   0   43.70    1.50
  -2   2   0   40.80    1.50
   1  -2   0  351.76    6.50
   1  -2   0  348.27    6.80
   1  -2   0  344.37    6.60
  -1   2   0  341.57    6.10
  -1   2   0  346.47    6.50
  -1   2   0  348.67    6.80
  -1   2   0  334.97    6.50
  -1   2   0  340.37    6.80
  -1   2   0  344.17    6.60
   0  -2   0 1511.35   26.40
   0  -2   0 1522.15   26.20
   0  -2   0 1538.25   25.70
   0  -2   0 1499.35   26.40
   0   2   0 1430.86   26.20
   0   2   0 1503.85   26.10
   0   2   0 1498.95   26.20
   0   2   0 1483.05   26.20
   0   2   0 1504.35   26.40
  -1  -2   0  636.64   11.80
  -1  -2   0  649.04   11.80
   1   2   0  643.24   11.80
   1   2   0  654.23   11.50
   1   2   0  642.34   11.80
   1   2   0  632.14   11.90
   1   2   0  649.24   11.60
   1   2   0  635.24   11.60
  -2  -2   0  288.87    5.70
  -2  -2   0  296.77    5.70
   2   2   0  287.37    5.40
   2   2   0  280.97    5.70
   2   2   0  282.67    5.30
   2   2   0  283.17    6.20
   2   2   0  302.37    5.80
   2   2   0  277.57    5.40
  -3  -2   0  390.06    7.30
  -3  -2   0  380.26    7.30
   3   2   0  405.36    7.40
   3   2   0  376.76    7.10
   3   2   0  389.06    8.30
   3   2   0  393.76    8.30
   3   2   0  388.96    7.00
   3   2   0  382.06    7.40
   3   2   0  381.66    7.30
  -4  -2   0   39.40    1.10
  -4  -2   0   35.70    1.10
   4   2   0   36.00    2.10
   4   2   0   43.50    2.20
   4   2   0   37.30    1.10
   4   2   0   36.30    1.60
   4   2   0   38.10    1.00
   4   2   0   40.00    1.20
   5   2   0    0.70    0.60
   5   2   0    2.10    0.90
   5   2   0    0.20    0.70
   6   2   0  259.67    7.00
   6   2   0  249.78    7.00
   6   2   0  246.68    6.10
  -7  -2   0    5.60    1.60
   7   2   0    6.30    1.50
   8   2   0   22.90    2.60
   9   2   0   71.99    4.20
 -10  -2   0    9.10    2.50
  11  -3   0    9.70    2.50
  11  -3   0   16.80    2.50
 -11   3   0   13.40    3.70
 -11   3   0   15.40    2.70
  10  -3   0   37.20    3.00
  10  -3   0   27.70    3.20
  10  -3   0   33.00    2.10
 -10   3   0   41.40    3.40
   9  -3   0    9.10    1.20
   9  -3   0    8.00    1.70
   9  -3   0    9.20    1.90
  -9   3   0    7.90    1.70
   8  -3   0  148.59    5.40
   8  -3   0  136.49    3.80
   8  -3   0  144.69    4.80
   8  -3   0  146.29    4.80
  -8   3   0  142.09    4.40
  -8   3   0  145.79    5.20
   7  -3   0   74.09    2.50
   7  -3   0   72.49    3.00
   7  -3   0   68.99    3.40
   7  -3   0   72.69    3.10
   7  -3   0   75.99    2.20
  -7   3   0   72.59    3.50
  -7   3   0   73.69    2.80
  -7   3   0   73.39    2.00
   6  -3   0    0.10    0.80
   6  -3   0    0.90    0.60
   6  -3   0    0.90    0.50
   6  -3   0    0.80    0.60
   6  -3   0    1.80    0.90
   6  -3   0    0.40    0.60
  -6   3   0    2.20    0.50
  -6   3   0    0.80    0.50
  -6   3   0    1.10    0.70
  -6   3   0    0.40    0.80
  -6   3   0    1.30    0.50
   5  -3   0    0.40    0.60
   5  -3   0    2.20    0.60
   5  -3   0    0.70    0.70
   5  -3   0    1.80    0.60
   5  -3   0    0.90    0.50
   5  -3   0    0.80    0.50
   5  -3   0    2.00    0.60
  -5   3   0    1.40    0.40
  -5   3   0    1.10    0.70
  -5   3   0    2.00    0.60
  -5   3   0    1.10    0.50
  -5   3   0    1.70    0.50
   4  -3   0   24.10    1.20
   4  -3   0   24.20    1.30
   4  -3   0   23.10    1.50
   4  -3   0   24.00    1.60
   4  -3   0   24.60    1.30
   4  -3   0   24.10    1.30
   4  -3   0   26.70    1.40
  -4   3   0   21.70    1.50
  -4   3   0   25.20    1.30
  -4   3   0   22.30    1.30
  -4   3   0   25.80    1.30
   3  -3   0  190.78    4.50
   3  -3   0  189.58    4.30
   3  -3   0  189.38    4.60
   3  -3   0  199.68    4.60
   3  -3   0  196.68    4.30
   3  -3   0  192.88    4.60
  -3   3   0  188.88    4.60
  -3   3   0  194.48    4.20
  -3   3   0  187.58    4.60
  -3   3   0  193.88    4.50
   2  -3   0  316.17    6.70
   2  -3   0  319.47    6.50
   2  -3   0  319.17    6.50
   2  -3   0  311.37    6.70
   2  -3   0  321.97    6.60
  -2   3   0  334.67    6.40
  -2   3   0  315.87    6.40
  -2   3   0  321.07    6.70
  -2   3   0  316.17    6.60
  -2   3   0  318.17    6.80
   1  -3   0   57.19    2.00
   1  -3   0   58.09    1.60
   1  -3   0   56.49    2.00
   1  -3   0   58.59    1.90
  -1   3   0   55.69    1.80
  -1   3   0   54.49    2.00
  -1   3   0   50.79    1.70
  -1   3   0   54.99    1.80
  -1   3   0   56.49    2.00
  -1   3   0   53.69    1.50
   0  -3   0   25.40    1.40
   0  -3   0   29.50    1.40
   0  -3   0   29.10    1.20
   0  -3   0   28.70    0.80
   0   3   0   27.70    1.20
   0   3   0   26.20    1.20
   0   3   0   28.50    1.30
   0   3   0   27.60    1.40
   0   3   0   27.90    1.40
  -1  -3   0   29.10    1.40
  -1  -3   0   28.10    1.40
   1   3   0   29.10    1.50
   1   3   0   26.10    1.30
   1   3   0   26.70    1.40
   1   3   0   29.90    1.20
  -2  -3   0   16.00    0.60
  -2  -3   0   15.70    1.10
  -2  -3   0   16.10    1.10
   2   3   0   17.50    1.30
   2   3   0   16.20    1.10
   2   3   0   15.70    1.00
   2   3   0   14.20    1.00
   2   3   0   15.50    1.10
  -3  -3   0   40.80    1.60
  -3  -3   0   40.40    1.50
  -3  -3   0   39.00    1.60
   3   3   0   41.00    1.60
   3   3   0   37.70    1.40
   3   3   0   41.40    1.50
   3   3   0   41.80    2.10
   3   3   0   36.50    1.50
  -4  -3   0  189.58    4.20
  -4  -3   0  192.38    4.20
  -4  -3   0  190.68    4.80
   4   3   0  196.28    4.20
   4   3   0  186.68    4.10
   4   3   0  188.78    4.10
   4   3   0  193.48    4.30
  -5  -3   0   10.60    0.70
  -5  -3   0   11.00    0.70
  -5  -3   0   12.70    1.50
   5   3   0   10.80    0.80
   5   3   0   11.20    1.00
   5   3   0   10.80    0.70
   5   3   0   11.70    1.00
   5   3   0   14.00    1.80
  -6  -3   0    2.90    1.10
   6   3   0    3.40    0.70
   6   3   0    3.70    1.30
   6   3   0    3.30    0.70
   7   3   0    1.10    1.30
   7   3   0    0.90    0.60
   8   3   0    8.50    1.00
   8   3   0    6.70    1.90
   9   3   0   26.00    3.10
   9   3   0   31.20    1.70
 -10  -3   0   19.10    3.20
  11  -4   0   32.70    3.60
  11  -4   0   29.10    3.00
  11  -4   0   29.40    2.50
 -11   4   0   36.40    3.70
  10  -4   0   50.09    3.40
  10  -4   0   45.40    3.90
  10  -4   0   57.29    2.80
 -10   4   0   55.99    3.90
   9  -4   0   15.10    2.00
   9  -4   0    9.10    2.00
   9  -4   0   11.30    1.60
  -9   4   0   11.90    2.20
   8  -4   0  118.39    3.80
   8  -4   0  115.89    4.20
   8  -4   0  128.39    4.50
   8  -4   0  124.19    5.00
  -8   4   0  124.29    4.10
  -8   4   0  127.69    5.00
   7  -4   0  159.38    5.50
   7  -4   0  167.68    4.60
   7  -4   0  164.48    5.10
  -7   4   0  168.38    4.70
  -7   4   0  172.48    5.50
   6  -4   0   68.69    2.60
   6  -4   0   65.89    2.40
   6  -4   0   67.39    3.10
   6  -4   0   67.99    2.60
   6  -4   0   67.79    2.50
   6  -4   0   68.59    2.90
  -6   4   0   57.59    2.40
  -6   4   0   65.59    3.10
  -6   4   0   66.19    2.40
  -6   4   0   67.79    2.60
   5  -4   0   64.99    2.40
   5  -4   0   66.99    2.60
   5  -4   0   64.49    2.50
   5  -4   0   67.99    2.70
   5  -4   0   67.19    2.90
   5  -4   0   70.39    2.50
   5  -4   0   66.69    2.40
  -5   4   0   63.69    2.50
  -5   4   0   72.49    3.00
  -5   4   0   68.49    2.50
  -5   4   0   66.39    2.40
   4  -4   0   73.09    2.70
   4  -4   0   71.29    2.50
   4  -4   0   73.09    2.70
   4  -4   0   70.59    2.60
   4  -4   0   65.49    2.60
   4  -4   0   62.99    2.30
   4  -4   0   71.59    2.40
  -4   4   0   69.59    2.70
  -4   4   0   68.59    2.60
  -4   4   0   69.19    2.30
  -4   4   0   68.59    2.50
   3  -4   0   18.20    1.40
   3  -4   0   16.90    1.40
   3  -4   0   19.00    1.40
   3  -4   0   17.60    1.40
   3  -4   0   19.00    1.30
  -3   4   0   19.90    1.50
  -3   4   0   19.40    1.10
  -3   4   0   22.40    1.50
  -3   4   0   18.80    1.20
  -3   4   0   16.50    1.30
   2  -4   0 2058.59   37.50
   2  -4   0 2120.29   37.80
   2  -4   0 2165.98   37.90
   2  -4   0 2132.79   37.20
   2  -4   0 2110.49   37.50
  -2   4   0 2096.49   37.50
  -2   4   0 2088.89   37.30
  -2   4   0 2135.49   36.50
  -2   4   0 2147.09   37.30
  -2   4   0 2092.99   37.90
  -2   4   0 2124.29   37.80
   1  -4   0  464.75    9.70
   1  -4   0  471.35    8.70
   1  -4   0  456.65    9.20
   1  -4   0  469.95    9.60
  -1   4   0  463.25    9.60
  -1   4   0  466.75    9.30
  -1   4   0  467.05    8.90
  -1   4   0  462.05    9.20
  -1   4   0  456.45    9.10
  -1   4   0  472.75    9.70
   0  -4   0  365.86    7.90
   0  -4   0  361.86    7.40
   0  -4   0  363.76    7.80
   0  -4   0  362.46    6.60
   0   4   0  359.66    7.50
   0   4   0  360.06    7.40
   0   4   0  362.36    7.90
   0   4   0  360.96    7.80
   0   4   0  370.76    7.30
   0   4   0  356.56    7.50
  -1  -4   0  846.62   16.00
  -1  -4   0  844.22   16.00
   1   4   0  829.22   15.70
   1   4   0  842.12   15.40
   1   4   0  838.22   16.00
   1   4   0  831.42   16.70
   1   4   0  836.72   16.00
  -2  -4   0    9.10    1.10
  -2  -4   0   11.10    1.10
   2   4   0    7.90    1.00
   2   4   0   10.40    0.90
   2   4   0    8.00    1.10
   2   4   0    7.60    1.20
   2   4   0    8.40    1.00
  -3  -4   0    5.30    0.90
  -3  -4   0    5.70    0.80
   3   4   0    6.60    0.90
   3   4   0    4.50    1.00
   3   4   0    5.40    0.90
   3   4   0    3.40    0.80
   3   4   0    4.10    0.80
  -4  -4   0   50.19    2.00
  -4  -4   0   50.69    1.90
   4   4   0   51.59    2.10
   4   4   0   51.39    2.00
   4   4   0   51.69    2.80
   4   4   0   48.20    2.00
   4   4   0   53.29    2.10
  -5  -4   0    1.50    0.50
   5   4   0    0.40    1.20
   5   4   0    1.20    0.70
   5   4   0    1.50    0.60
   6   4   0   62.59    3.60
   6   4   0   65.09    2.50
   7   4   0   18.00    1.60
   7   4   0   22.80    2.60
   8   4   0   -0.10    0.90
   8   4   0    1.10    1.60
   9   4   0   14.00    2.80
   9   4   0   14.20    1.50
 -10  -4   0   -0.20    2.30
  10   4   0   -0.20    1.00
  11  -5   0    2.00    1.80
  11  -5   0    0.20    1.40
  11  -5   0   -0.30    2.00
 -11   5   0    0.40    1.70
  10  -5   0   52.29    3.60
  10  -5   0   47.80    3.00
  10  -5   0   43.20    4.10
 -10   5   0   53.49    4.00
   9  -5   0  213.88    6.00
   9  -5   0  226.28    6.80
   9  -5   0  210.18    7.30
  -9   5   0  198.58    7.00
   8  -5   0    1.70    1.10
   8  -5   0    2.00    1.10
   8  -5   0    2.50    1.20
   8  -5   0    1.30    1.30
  -8   5   0    2.90    1.40
  -8   5   0    3.80    1.10
   7  -5   0  134.89    4.70
   7  -5   0  137.59    5.10
   7  -5   0  135.79    4.30
   7  -5   0  142.19    4.20
  -7   5   0  134.69    4.20
  -7   5   0  140.19    5.10
   6  -5   0   77.39    3.10
   6  -5   0   67.69    3.30
   6  -5   0   80.49    3.30
   6  -5   0   78.99    2.80
  -6   5   0   72.79    3.40
  -6   5   0   74.99    2.90
   5  -5   0    0.10    0.60
   5  -5   0    1.10    0.90
   5  -5   0    0.20    0.70
   5  -5   0    0.70    0.80
   5  -5   0   -0.30    0.70
   5  -5   0   -0.50    0.70
  -5   5   0    0.90    0.70
  -5   5   0   -0.60    0.60
  -5   5   0    0.50    0.70
  -5   5   0   -0.20    0.80
   4  -5   0   -0.50    0.50
   4  -5   0    0.30    0.70
   4  -5   0    0.10    0.70
   4  -5   0    0.50    0.80
   4  -5   0    1.10    0.80
  -4   5   0    1.10    0.60
  -4   5   0    0.30    0.60
  -4   5   0    0.40    0.60
  -4   5   0    0.60    0.70
   3  -5   0    0.60    0.80
   3  -5   0    0.10    0.60
   3  -5   0    0.80    0.70
   3  -5   0    1.20    0.70
   3  -5   0    2.00    0.70
  -3   5   0    0.00    0.60
  -3   5   0    0.60    0.70
  -3   5   0    0.20    0.50
  -3   5   0    0.80    0.70
  -3   5   0    1.40    0.70
   2  -5   0    5.40    0.80
   2  -5   0    4.60    0.90
   2  -5   0    6.20    1.00
   2  -5   0    7.30    1.00
   2  -5   0    5.00    1.00
  -2   5   0    6.50    0.90
  -2   5   0    6.40    1.00
  -2   5   0    5.90    0.90
  -2   5   0    5.90    1.00
  -2   5   0    4.50    1.00
  -2   5   0    6.30    0.60
   1  -5   0   11.70    1.40
   1  -5   0   14.00    1.40
   1  -5   0   11.60    1.20
   1  -5   0   13.90    0.90
  -1   5   0   13.40    1.20
  -1   5   0   14.70    1.50
  -1   5   0   12.50    1.00
  -1   5   0   13.50    1.30
  -1   5   0   15.50    1.40
  -1   5   0   14.00    1.50
   0  -5   0   36.40    2.10
   0  -5   0   39.40    2.10
   0   5   0   40.20    2.10
   0   5   0   37.90    2.00
   0   5   0   40.10    1.90
   0   5   0   37.80    1.70
   0   5   0   38.90    1.90
   0   5   0   40.60    1.90
  -1  -5   0  204.98    5.40
  -1  -5   0  202.88    5.30
   1   5   0  203.78    4.70
   1   5   0  197.58    5.30
   1   5   0  199.68    5.40
   1   5   0  204.08    5.30
   1   5   0  200.48    5.10
  -2  -5   0   78.59    3.00
  -2  -5   0   77.89    2.90
   2   5   0   83.09    3.10
   2   5   0   77.69    2.50
   2   5   0   82.39    2.90
   2   5   0   80.99    2.90
   2   5   0   86.09    3.30
  -3  -5   0    6.50    1.10
  -3  -5   0    7.20    1.00
   3   5   0    8.60    1.20
   3   5   0    6.50    1.00
   3   5   0    6.30    1.10
   3   5   0    7.70    1.40
   4   5   0  326.97    8.10
   4   5   0  325.97    7.40
   4   5   0  319.17    8.50
   5   5   0  123.69    3.90
   5   5   0  131.59    5.10
   6   5   0    0.40    1.40
   6   5   0   -1.10    0.90
   7   5   0  115.69    5.40
   7   5   0  122.49    4.00
   8   5   0  103.69    3.80
   8   5   0  103.69    5.50
   9   5   0    3.50    1.30
  11  -6   0    4.30    2.00
  11  -6   0   -0.10    1.50
  11  -6   0    0.70    2.20
 -11   6   0   -0.20    2.00
  10  -6   0   19.10    3.00
  10  -6   0   25.00    3.00
  10  -6   0   26.60    2.60
 -10   6   0   23.50    3.00
   9  -6   0   29.20    2.60
   9  -6   0   28.50    2.90
   9  -6   0   31.20    3.20
  -9   6   0   23.20    2.90
   8  -6   0   31.60    2.50
   8  -6   0   32.60    3.20
  -8   6   0   30.90    3.00
  -8   6   0   28.40    2.30
   7  -6   0   11.80    1.90
   7  -6   0   11.80    1.50
   7  -6   0   10.10    1.70
   7  -6   0   10.90    1.70
  -7   6   0   10.00    1.40
  -7   6   0    9.70    1.80
   6  -6   0   72.19    3.30
   6  -6   0   74.29    3.30
   6  -6   0   70.79    2.80
   6  -6   0   68.19    3.40
  -6   6   0   68.09    2.90
  -6   6   0   68.39    3.50
   5  -6   0   11.80    1.50
   5  -6   0   10.80    1.40
   5  -6   0   12.10    1.60
   5  -6   0   11.50    1.50
   5  -6   0    9.80    1.60
  -5   6   0   12.50    1.70
  -5   6   0   11.70    1.60
  -5   6   0   13.10    1.50
   4  -6   0  149.29    4.70
   4  -6   0  151.38    4.40
   4  -6   0  143.29    4.50
   4  -6   0  151.38    4.90
   4  -6   0  146.79    4.60
  -4   6   0  144.09    4.60
  -4   6   0  151.28    4.70
  -4   6   0  145.99    4.20
  -4   6   0  140.19    4.70
   3  -6   0   67.19    3.00
   3  -6   0   64.99    2.50
   3  -6   0   61.29    3.00
   3  -6   0   65.19    1.70
   3  -6   0   66.39    2.80
   3  -6   0   62.49    2.80
  -3   6   0   66.99    2.80
  -3   6   0   60.39    2.90
  -3   6   0   68.39    2.70
  -3   6   0   66.69    2.50
  -3   6   0   63.99    2.90
   2  -6   0    5.80    1.10
   2  -6   0    4.00    1.20
   2  -6   0    6.10    0.90
   2  -6   0    5.80    1.10
   2  -6   0    3.70    0.90
  -2   6   0    4.50    1.00
  -2   6   0    5.40    1.10
  -2   6   0    6.30    1.00
  -2   6   0    6.70    1.00
  -2   6   0    6.40    0.70
  -2   6   0    7.10    1.10
   1  -6   0  392.66    8.50
   1  -6   0  388.36    7.50
   1  -6   0  387.46    9.20
   1  -6   0  389.56    9.10
  -1   6   0  392.86    8.60
  -1   6   0  375.26    8.30
  -1   6   0  374.26    8.50
  -1   6   0  396.46    9.10
  -1   6   0  387.06    9.20
  -1   6   0  388.76    8.10
   0  -6   0   65.99    2.90
   0  -6   0   57.29    2.80
   0   6   0   56.39    2.70
   0   6   0   59.49    2.30
   0   6   0   59.29    2.50
   0   6   0   56.59    2.60
   0   6   0   64.79    2.90
   0   6   0   59.99    2.60
  -1  -6   0  242.68    6.50
  -1  -6   0  233.38    6.30
   1   6   0  240.78    5.70
   1   6   0  239.48    6.60
   1   6   0  246.68    6.20
   1   6   0  242.08    6.30
   1   6   0  244.48    6.40
  -2  -6   0  502.15   11.10
  -2  -6   0  494.55   10.90
   2   6   0  492.35   10.90
   2   6   0  515.85   10.80
   2   6   0  486.05   11.10
   2   6   0  514.45   11.30
   2   6   0  502.75   10.20
   3   6   0  129.29    4.80
   3   6   0  134.59    4.30
   4   6   0   92.09    4.20
   4   6   0   89.19    3.50
   5   6   0    0.30    1.00
   5   6   0   -0.50    1.30
   6   6   0    2.90    1.20
   6   6   0    1.70    1.50
   7   6   0  269.07    8.90
   7   6   0  257.27    7.00
   8   6   0   19.70    3.20
   8   6   0   19.80    2.20
  11  -7   0   -0.20    1.50
  11  -7   0   -1.00    1.80
  11  -7   0    1.20    2.10
 -11   7   0    1.10    1.90
  10  -7   0   72.89    4.10
  10  -7   0   81.79    5.00
  10  -7   0   69.29    4.20
 -10   7   0   74.89    4.90
   9  -7   0  137.59    5.20
   9  -7   0  136.89    5.60
   9  -7   0  128.69    5.80
  -9   7   0  138.29    6.00
   8  -7   0    9.50    1.80
   8  -7   0    9.10    1.80
   8  -7   0    7.70    1.90
  -8   7   0    6.80    1.80
   7  -7   0  163.08    5.50
   7  -7   0  158.48    4.80
   7  -7   0  156.08    5.80
   7  -7   0  156.58    5.50
  -7   7   0  159.08    5.80
  -7   7   0  159.28    5.00
   6  -7   0   87.59    3.40
   6  -7   0   93.29    4.00
   6  -7   0   89.59    3.90
   6  -7   0   89.79    3.90
  -6   7   0   93.79    3.60
  -6   7   0   83.99    4.00
   5  -7   0   37.80    2.60
   5  -7   0   35.80    2.50
   5  -7   0   38.10    2.50
  -5   7   0   36.50    2.30
  -5   7   0   34.80    2.50
   4  -7   0   31.30    2.30
   4  -7   0   25.20    3.70
   4  -7   0   31.00    2.00
   4  -7   0   32.30    2.40
   4  -7   0   31.90    2.30
  -4   7   0   34.20    2.30
  -4   7   0   27.30    2.30
  -4   7   0   34.50    2.20
   3  -7   0   10.70    1.50
   3  -7   0    9.70    1.40
   3  -7   0   13.30    1.40
   3  -7   0   10.40    1.60
   3  -7   0    9.50    0.90
   3  -7   0   11.10    1.70
  -3   7   0   12.70    1.90
  -3   7   0   11.80    1.50
  -3   7   0   10.50    1.60
  -3   7   0   13.10    1.60
   2  -7   0   82.39    3.80
   2  -7   0   83.99    3.70
   2  -7   0   87.39    3.40
   2  -7   0   83.39    2.70
   2  -7   0   87.19    3.40
  -2   7   0   84.99    3.70
  -2   7   0   81.99    2.60
  -2   7   0   88.29    3.30
  -2   7   0   81.19    3.20
  -2   7   0   84.89    3.30
  -2   7   0   85.29    3.80
   1  -7   0  102.59    4.20
   1  -7   0  101.79    4.00
  -1   7   0  107.89    3.80
  -1   7   0   98.99    4.00
  -1   7   0  107.79    4.30
  -1   7   0  101.29    3.50
  -1   7   0  100.99    3.30
  -1   7   0   98.19    3.60
   0  -7   0    2.70    1.10
   0  -7   0    1.10    0.90
   0   7   0    2.10    1.00
   0   7   0    2.30    0.90
   0   7   0    2.10    1.10
   0   7   0    1.90    0.90
   0   7   0    1.80    0.90
   0   7   0    2.20    0.90
  -1  -7   0    0.50    0.90
   1   7   0    1.70    0.80
   1   7   0   -0.10    0.80
   1   7   0    0.50    0.90
   1   7   0   -0.60    0.80
   2   7   0   60.69    2.60
   2   7   0   59.79    3.20
   2   7   0   60.59    3.10
   3   7   0    9.40    1.50
   3   7   0    9.00    1.70
   4   7   0   37.00    3.00
   4   7   0   36.90    2.70
   5   7   0   41.00    2.80
   5   7   0   38.90    3.20
   6   7   0    0.10    1.20
   6   7   0    2.30    1.70
   7   7   0    0.30    1.40
   7   7   0   -0.10    2.00
   8   7   0    3.00    2.30
   8   7   0    2.30    1.60
  10  -8   0   23.70    3.20
  10  -8   0   21.30    3.20
  10  -8   0   19.90    2.70
 -10   8   0   23.70    3.30
   9  -8   0   -1.10    1.60
   9  -8   0    2.60    1.70
  -9   8   0    2.30    1.60
   8  -8   0   48.30    3.40
   8  -8   0   42.40    3.30
   8  -8   0   49.70    3.60
  -8   8   0   44.10    3.40
   7  -8   0   33.30    2.40
   7  -8   0   31.30    3.00
   7  -8   0   34.00    2.80
   7  -8   0   32.30    2.80
  -7   8   0   33.30    3.10
  -7   8   0   29.70    2.50
   6  -8   0  144.19    5.20
   6  -8   0  136.19    4.60
   6  -8   0  143.59    5.30
   6  -8   0  139.89    5.20
  -6   8   0  140.19    4.80
  -6   8   0  141.49    5.30
   5  -8   0   18.90    2.30
   5  -8   0   18.80    2.20
   5  -8   0   16.90    2.00
  -5   8   0   18.60    1.90
  -5   8   0   13.70    2.00
   4  -8   0   40.70    2.70
   4  -8   0   42.80    2.50
   4  -8   0   43.70    2.90
   4  -8   0   46.20    3.00
  -4   8   0   49.00    2.70
  -4   8   0   47.20    2.90
  -4   8   0   41.40    3.10
   3  -8   0   15.50    1.50
   3  -8   0   12.60    1.80
   3  -8   0   14.80    1.80
   3  -8   0   15.30    1.90
  -3   8   0   15.10    1.80
  -3   8   0   17.00    1.90
  -3   8   0   17.20    2.20
   2  -8   0    0.20    0.90
   2  -8   0    0.90    0.70
   2  -8   0    0.30    0.90
   2  -8   0    1.40    1.10
   2  -8   0   -1.80    1.10
  -2   8   0    0.50    1.00
  -2   8   0    0.70    1.00
  -2   8   0   -0.70    0.90
  -2   8   0    0.10    1.00
  -2   8   0    1.20    0.90
  -2   8   0    0.40    0.70
   1  -8   0   47.90    3.20
  -1   8   0   46.50    2.40
  -1   8   0   50.79    2.70
  -1   8   0   50.19    2.90
  -1   8   0   52.39    3.10
  -1   8   0   55.09    2.90
   0  -8   0   10.50    1.90
   0   8   0   13.40    1.60
   0   8   0   11.90    1.70
   0   8   0   11.00    1.60
   0   8   0   11.50    1.70
   1   8   0   -0.30    1.00
   1   8   0   -0.20    0.80
   1   8   0   -0.80    1.00
   2   8   0   63.49    3.40
   2   8   0   64.39    2.90
   2   8   0   63.59    3.50
   3   8   0   13.60    2.20
   3   8   0   14.40    2.10
   4   8   0    1.70    1.50
   4   8   0    3.30    1.50
   5   8   0    0.60    1.30
   5   8   0    1.90    1.70
   6   8   0   -2.30    1.40
   6   8   0   -0.60    1.80
   7   8   0   16.40    2.30
   7   8   0   12.40    2.90
  10  -9   0   -0.60    1.70
  10  -9   0    2.40    2.00
  10  -9   0    1.40    2.10
 -10   9   0    1.20    2.10
   9  -9   0   30.30    3.40
   9  -9   0   32.30    3.30
   9  -9   0   29.80    3.30
  -9   9   0   37.00    3.90
   8  -9   0   43.40    3.60
   8  -9   0   38.50    3.70
   8  -9   0   44.10    3.40
  -8   9   0   33.00    3.40
   7  -9   0    4.90    1.80
   7  -9   0    8.20    1.90
   7  -9   0    4.20    1.70
  -7   9   0    6.30    1.50
  -7   9   0    4.50    1.60
   6  -9   0   35.70    3.00
   6  -9   0   32.90    2.70
   6  -9   0   36.90    3.20
   6  -9   0   36.20    2.70
  -6   9   0   33.30    2.70
  -6   9   0   36.50    3.10
   5  -9   0    4.00    1.50
   5  -9   0    3.90    1.50
   5  -9   0    5.10    1.40
  -5   9   0    4.60    1.30
  -5   9   0    4.60    1.50
   4  -9   0    4.60    1.40
   4  -9   0    4.80    1.30
   4  -9   0    4.40    1.50
  -4   9   0    3.20    1.30
  -4   9   0    5.20    1.40
   3  -9   0    3.70    1.30
  -3   9   0    0.50    1.00
  -3   9   0    0.50    1.10
   2  -9   0   13.80    1.90
  -2   9   0   12.10    1.70
  -2   9   0   13.70    1.90
   1  -9   0    1.50    2.20
  -1   9   0    0.50    0.90
  -1   9   0    1.30    1.20
  -1   9   0    0.10    0.90
  -1   9   0   -0.70    1.30
  -1   9   0    1.70    1.10
   0   9   0   10.30    1.70
   0   9   0    9.30    1.80
   0   9   0   12.20    1.70
   1   9   0   30.80    2.90
   1   9   0   38.40    2.40
   1   9   0   35.90    2.80
   2   9   0  107.99    4.80
   2   9   0  114.39    4.80
   2   9   0  114.99    4.00
   3   9   0    3.50    1.60
   3   9   0    2.30    1.50
   4   9   0   56.99    3.80
   4   9   0   56.39    4.00
   5   9   0   42.20    4.10
   5   9   0   51.29    3.70
   6   9   0    4.90    2.40
   6   9   0    6.00    2.00
   9 -10   0   35.80    3.70
   9 -10   0   33.90    3.60
   9 -10   0   37.50    3.80
  -9  10   0   29.80    3.60
   8 -10   0   23.10    3.00
   8 -10   0   25.50    3.10
   8 -10   0   24.20    3.10
  -8  10   0   21.40    3.00
   7 -10   0    6.80    2.00
   7 -10   0    4.80    1.90
   7 -10   0    2.10    1.80
  -7  10   0    5.60    1.80
   6 -10   0    7.00    1.80
   6 -10   0    2.20    1.50
   6 -10   0    1.50    1.50
   6 -10   0    2.50    1.70
  -6  10   0    4.00    1.50
  -6  10   0    3.00    1.60
   5 -10   0  268.87    7.40
   5 -10   0  260.37    8.10
   5 -10   0  270.47    8.20
  -5  10   0  253.47    8.10
  -5  10   0  275.47    7.80
   4 -10   0    0.60    1.30
  -4  10   0    0.40    1.40
  -4  10   0    1.00    1.30
   3 -10   0    8.90    1.80
  -3  10   0   12.00    2.00
  -3  10   0    9.60    1.80
   2 -10   0   59.39    3.50
  -2  10   0   61.09    3.50
  -2  10   0   57.69    3.30
   1 -10   0   18.70    2.40
  -1  10   0   18.20    2.10
   0  10   0   15.70    2.30
   0  10   0   17.80    2.10
   0  10   0    9.70    1.80
   1  10   0    3.90    1.70
   1  10   0    3.30    1.70
   1  10   0    6.90    1.50
   2  10   0    1.10    1.70
   2  10   0    3.00    1.70
   3  10   0    5.80    1.90
   3  10   0    2.30    1.90
   4  10   0    7.40    2.10
   4  10   0    6.90    2.40
   5  10   0   79.09    5.30
   5  10   0   80.69    4.90
   9 -11   0   38.10    3.90
  -9  11   0   30.40    5.20
  -9  11   0   29.90    3.80
   8 -11   0   70.09    4.70
  -8  11   0   62.29    4.90
  -8  11   0   66.49    6.50
   7 -11   0   18.40    2.80
  -7  11   0   19.90    3.10
  -7  11   0   16.40    3.80
   6 -11   0   23.60    3.10
  -6  11   0   22.00    2.60
  -6  11   0   18.20    2.80
   5 -11   0   -0.20    1.50
  -5  11   0   -0.10    1.40
  -5  11   0   -2.20    1.40
   4 -11   0    2.20    1.60
  -4  11   0    3.30    1.70
  -4  11   0    1.20    1.40
   3 -11   0   19.30    2.60
  -3  11   0   14.60    2.50
  -3  11   0   19.20    2.50
   2 -11   0   13.80    2.40
  -2  11   0   10.50    1.90
   1 -11   0   -1.70    1.40
  -1  11   0    0.70    1.20
   0 -11   0    0.50    1.50
   0  11   0    2.30    1.50
   1  11   0    5.30    2.00
   1  11   0    2.60    1.60
   2  11   0   36.60    3.60
   2  11   0   35.00    3.60
   3  11   0   26.80    3.30
   3  11   0   26.30    3.20
   4  11   0   23.30    3.10
   7 -12   0   10.40    2.70
  -7  12   0    3.50    2.10
   6 -12   0   12.40    2.60
  -6  12   0   17.20    3.50
  -6  12   0   13.60    2.70
   5 -12   0   53.79    4.00
  -5  12   0   53.59    4.20
  -5  12   0   52.59    4.10
   4 -12   0    2.00    1.70
  -4  12   0    0.50    1.70
  -4  12   0   -1.90    1.60
   3 -12   0    3.70    2.10
  -3  12   0    6.60    1.80
   2 -12   0   50.39    3.90
  -2  12   0   47.20    3.80
   1 -12   0   14.10    2.50
  -2 -12   0    1.60    2.40
   2  12   0    5.50    2.70
   5 -13   0    6.80    2.30
  -5  13   0    1.80    2.30
  -5  13   0    3.50    2.20
   4 -13   0    0.70    2.20
  -4  13   0   -0.30    1.80
   3 -13   0   11.30    2.50
  -3  13   0    9.00    2.30
   2 -13   0   14.80    2.90
   1 -13   1    0.00    1.90
   2 -13   1    3.20    2.10
  -3  13  -1   34.40    3.50
   3 -13   1   41.60    4.20
  -4  13  -1   29.50    3.50
  -4  13  -1   34.20    3.50
   4 -13   1   29.80    3.40
  -5  13  -1   47.70    4.30
  -5  13  -1   50.39    4.30
   5 -13   1   49.30    4.20
  -6  13  -1   63.99    4.60
  -6  13  -1   56.79    4.50
   6 -13   1   60.59    4.60
   2  12  -1    1.10    2.20
   2  12  -1    4.10    2.20
   0 -12   1   19.60    2.70
   1 -12   1    3.10    1.80
  -2  12  -1    2.30    1.50
   2 -12   1    3.50    1.90
  -3  12  -1  104.99    4.90
  -3  12  -1  103.19    5.20
   3 -12   1   95.29    5.20
  -4  12  -1   35.50    3.40
  -4  12  -1   40.30    3.70
   4 -12   1   35.30    3.50
  -5  12  -1    1.40    1.70
  -5  12  -1    1.20    1.70
   5 -12   1    1.00    1.90
  -6  12  -1   75.29    4.80
  -6  12  -1   68.69    4.40
   6 -12   1   67.89    4.60
  -7  12  -1   -1.10    1.90
   7 -12   1   -2.60    1.60
  -8  12  -1    1.40    2.30
   8 -12   1    3.20    2.10
   4  11  -1    5.10    2.50
   4  11  -1    7.40    2.30
   3  11  -1    7.30    2.40
   3  11  -1    9.20    2.40
   2  11  -1    2.90    1.90
   2  11  -1    3.50    1.90
   1  11  -1    0.40    1.60
   1  11  -1    1.20    1.70
   0  11  -1   27.70    3.10
  -1  11  -1    0.40    1.30
   1 -11   1    6.20    1.80
  -2  11  -1   -2.10    1.30
  -2  11  -1    0.00    1.20
   2 -11   1   -1.20    1.30
  -3  11  -1    2.10    1.60
  -3  11  -1    8.10    1.90
   3 -11   1    9.00    2.00
  -4  11  -1  144.39    5.60
  -4  11  -1  118.09    5.20
   4 -11   1  134.49    5.70
  -5  11  -1    0.20    1.50
  -5  11  -1    3.20    1.60
   5 -11   1    1.80    1.70
  -6  11  -1  102.39    5.00
  -6  11  -1  122.09    5.60
   6 -11   1  117.09    5.40
  -7  11  -1  160.08    6.70
  -7  11  -1  160.28    6.10
   7 -11   1  170.38    6.90
   7 -11   1  156.48    6.30
   7 -11   1  148.79    6.50
  -8  11  -1    0.30    1.80
   8 -11   1   -1.20    1.70
   8 -11   1    2.20    2.00
   8 -11   1    3.60    1.90
  -9  11  -1   15.70    3.00
   9 -11   1   15.40    3.00
   9 -11   1   14.50    2.90
   9 -11   1   16.70    3.10
   5  10  -1    2.60    1.80
   5  10  -1    1.10    2.20
   4  10  -1   18.90    2.70
   4  10  -1   27.50    3.40
   3  10  -1    7.50    2.10
   3  10  -1    8.60    2.10
   2  10  -1   14.40    2.40
   2  10  -1   18.40    2.60
   1  10  -1   49.80    3.40
   1  10  -1   39.00    3.40
   0  10  -1    7.60    1.80
   0  10  -1    6.00    1.40
   0  10  -1    6.90    1.60
  -1  10  -1   38.70    2.70
  -1  10  -1   38.60    3.10
  -1  10  -1   39.40    2.60
  -2  10  -1    5.10    1.50
  -2  10  -1    7.30    1.70
   2 -10   1    8.70    1.80
  -3  10  -1  119.89    4.90
  -3  10  -1  129.69    4.90
   3 -10   1  131.39    5.20
  -4  10  -1   36.80    2.90
  -4  10  -1   35.30    3.10
   4 -10   1   40.20    3.20
  -5  10  -1    0.90    1.30
  -5  10  -1    1.30    1.40
   5 -10   1    0.90    1.20
   5 -10   1    0.10    1.30
   5 -10   1    1.10    1.50
  -6  10  -1   73.49    4.10
  -6  10  -1   65.39    3.80
   6 -10   1   85.99    4.30
   6 -10   1   77.19    4.00
   6 -10   1   71.79    4.40
  -7  10  -1    9.30    2.20
  -7  10  -1   14.90    2.30
   7 -10   1   11.80    2.20
   7 -10   1   11.50    2.20
   7 -10   1    9.60    2.30
  -8  10  -1    0.50    1.70
   8 -10   1    3.00    1.80
   8 -10   1    0.80    1.90
   8 -10   1    1.50    1.80
  -9  10  -1    2.10    1.90
   9 -10   1    0.80    2.10
   9 -10   1    1.80    1.90
   9 -10   1    2.10    1.90
   6   9  -1   13.80    2.50
   6   9  -1   16.10    3.10
   5   9  -1   17.70    2.40
   5   9  -1   20.40    3.00
   4   9  -1   60.69    3.90
   4   9  -1   58.69    4.20
   3   9  -1   10.40    1.90
   3   9  -1   13.20    2.30
   2   9  -1   21.80    2.50
   2   9  -1   25.70    2.70
   1   9  -1    3.20    1.50
   1   9  -1    3.80    1.40
   1   9  -1    5.00    1.10
   0   9  -1   19.00    1.90
   0   9  -1   17.60    2.10
   0   9  -1   19.90    2.10
  -1   9  -1   -1.70    0.90
  -1   9  -1   -1.30    0.80
  -1   9  -1    0.20    0.90
  -1   9  -1   -0.60    1.00
  -1   9  -1   -0.50    1.20
   1  -9   1    0.90    1.30
  -2   9  -1    3.40    1.10
  -2   9  -1    1.40    1.20
   2  -9   1    3.20    1.30
  -3   9  -1    9.30    1.60
  -3   9  -1   10.40    1.80
   3  -9   1    9.80    1.70
   3  -9   1    8.80    1.60
   3  -9   1   11.30    1.40
  -4   9  -1   66.89    3.40
  -4   9  -1   66.19    3.50
   4  -9   1   59.89    3.50
   4  -9   1   65.49    3.10
   4  -9   1   67.19    3.60
  -5   9  -1    1.20    1.30
  -5   9  -1    5.80    1.50
   5  -9   1    5.60    1.50
   5  -9   1    4.00    1.50
   5  -9   1    2.30    1.20
  -6   9  -1   99.69    4.30
  -6   9  -1   97.49    4.70
   6  -9   1  107.79    4.10
   6  -9   1  108.39    4.60
   6  -9   1   98.09    4.70
   6  -9   1  108.39    4.70
  -7   9  -1   25.40    3.00
  -7   9  -1   23.80    2.50
   7  -9   1   25.10    2.90
   7  -9   1   23.90    2.80
   7  -9   1   26.60    3.00
  -8   9  -1    3.20    1.60
   8  -9   1    1.50    1.60
   8  -9   1    1.50    1.70
   8  -9   1    0.30    1.50
  -9   9  -1    1.50    1.70
   9  -9   1   -0.70    1.70
   9  -9   1    4.30    1.90
   9  -9   1   -0.10    1.50
 -10   9  -1   -1.70    1.70
  10  -9   1    0.20    2.10
  10  -9   1   -1.60    1.60
  10  -9   1    0.40    1.90
   7   8  -1   -2.70    1.90
   7   8  -1    0.40    1.50
   6   8  -1    6.50    2.20
   6   8  -1    3.30    1.70
   5   8  -1   41.20    3.20
   5   8  -1   44.10    3.70
   4   8  -1   72.19    4.20
   4   8  -1   77.19    3.90
   3   8  -1   49.40    3.40
   3   8  -1   47.40    3.10
   2   8  -1   53.59    2.50
   2   8  -1   51.99    3.30
   2   8  -1   50.99    3.10
   1   8  -1  397.06    9.60
   1   8  -1  385.46    9.60
   1   8  -1  383.86    8.60
   0   8  -1    9.90    1.30
   0   8  -1    8.60    1.50
   0   8  -1    6.70    1.50
   0   8  -1   11.10    1.60
   0   8  -1    9.20    1.70
   0  -8   1    7.10    1.60
  -1   8  -1   31.00    2.50
  -1   8  -1   27.80    2.00
  -1   8  -1   29.50    2.40
  -1   8  -1   27.20    2.60
  -1   8  -1   25.80    2.00
  -1   8  -1   25.60    2.20
   1  -8   1   28.90    2.60
  -2   8  -1    5.50    1.20
  -2   8  -1    3.60    1.20
  -2   8  -1    6.00    1.40
  -2   8  -1    7.10    1.00
  -2   8  -1    4.60    1.20
  -2   8  -1    4.00    1.40
   2  -8   1    5.10    1.40
   2  -8   1    6.00    1.00
   2  -8   1    5.20    1.60
   2  -8   1    4.70    1.20
  -3   8  -1    1.40    1.00
  -3   8  -1    0.80    1.00
  -3   8  -1    0.70    1.20
   3  -8   1    0.10    0.90
   3  -8   1    0.50    0.90
   3  -8   1    1.40    0.90
   3  -8   1    1.40    1.10
  -4   8  -1  199.88    5.80
  -4   8  -1  198.08    6.00
  -4   8  -1  191.38    6.40
   4  -8   1  193.18    6.00
   4  -8   1  191.68    6.00
   4  -8   1  184.38    6.20
   4  -8   1  203.98    5.60
  -5   8  -1   35.10    2.70
  -5   8  -1   42.10    2.70
   5  -8   1   40.90    2.80
   5  -8   1   37.80    2.60
   5  -8   1   38.80    2.80
  -6   8  -1   26.80    2.70
  -6   8  -1   30.30    2.50
   6  -8   1   27.30    2.60
   6  -8   1   30.50    2.70
   6  -8   1   22.80    2.20
   6  -8   1   28.80    2.80
  -7   8  -1    2.70    1.40
  -7   8  -1    5.80    1.50
   7  -8   1    5.30    1.60
   7  -8   1    4.30    1.50
   7  -8   1    0.50    1.30
  -8   8  -1   38.50    3.40
  -8   8  -1   47.10    3.20
   8  -8   1   49.99    3.50
   8  -8   1   35.90    3.50
   8  -8   1   44.00    3.30
  -9   8  -1    0.50    1.60
   9  -8   1    1.90    1.50
   9  -8   1   -1.40    1.60
   9  -8   1   -0.50    1.50
 -10   8  -1   45.20    4.30
  10  -8   1   47.60    4.10
  10  -8   1   49.90    3.80
  10  -8   1   50.59    3.90
 -11   8  -1   24.50    3.40
  11  -8   1   16.90    2.60
  11  -8   1   16.40    3.20
  11  -8   1   15.20    2.80
   8   7  -1   -1.00    2.10
   8   7  -1   -3.20    1.30
   7   7  -1   99.89    5.60
   7   7  -1  100.49    4.40
   6   7  -1   66.89    4.30
   6   7  -1   67.99    3.50
   5   7  -1    0.30    1.10
   5   7  -1    3.20    1.50
   4   7  -1   64.99    3.80
   4   7  -1   64.29    3.30
   3   7  -1    1.80    1.10
   3   7  -1   -1.00    1.00
   2   7  -1    2.60    1.10
   2   7  -1    1.20    1.20
   2   7  -1    4.90    1.00
   1   7  -1   27.70    2.10
   1   7  -1   27.70    1.70
   1   7  -1   29.60    2.20
   1   7  -1   27.80    2.20
  -1  -7   1   27.50    2.30
   0   7  -1  113.69    4.40
   0   7  -1  114.89    4.30
   0   7  -1  108.49    3.90
   0   7  -1  112.09    3.80
   0   7  -1  116.69    4.10
   0   7  -1  116.39    3.50
   0  -7   1  103.99    4.10
   0  -7   1  110.49    4.30
  -1   7  -1   18.30    1.80
  -1   7  -1   21.40    2.20
  -1   7  -1   16.50    1.60
  -1   7  -1   17.70    1.80
  -1   7  -1   14.50    1.40
  -1   7  -1   17.20    1.90
   1  -7   1   16.90    2.00
   1  -7   1   16.90    1.70
   1  -7   1   16.60    1.90
   1  -7   1   17.50    1.10
  -2   7  -1   41.20    1.80
  -2   7  -1   46.40    2.40
  -2   7  -1   44.10    2.40
  -2   7  -1   42.30    2.40
  -2   7  -1   42.10    2.60
  -2   7  -1   42.80    2.70
   2  -7   1   41.00    1.90
   2  -7   1   40.10    2.40
   2  -7   1   38.70    2.70
   2  -7   1   41.90    2.60
  -3   7  -1    3.20    1.20
  -3   7  -1    4.10    1.00
  -3   7  -1    3.20    1.10
  -3   7  -1    3.30    1.20
  -3   7  -1    2.20    1.00
  -3   7  -1    2.50    0.60
   3  -7   1    2.50    1.00
   3  -7   1    4.00    1.10
   3  -7   1    3.90    1.10
   3  -7   1    2.50    0.90
  -4   7  -1  250.57    9.50
  -4   7  -1  288.97    7.80
  -4   7  -1  279.97    7.30
  -4   7  -1  274.17    7.00
   4  -7   1  287.57    7.40
   4  -7   1  281.77    7.80
   4  -7   1  294.27    7.10
   4  -7   1  288.27    7.40
   4  -7   1  285.37    7.60
  -5   7  -1  515.65   12.00
  -5   7  -1  529.65   11.50
   5  -7   1  529.25   12.00
   5  -7   1  544.05   11.90
   5  -7   1  537.85   11.90
  -6   7  -1    8.60    1.70
  -6   7  -1    8.30    1.40
   6  -7   1   10.20    1.70
   6  -7   1   12.00    1.50
   6  -7   1    8.10    1.50
   6  -7   1    7.90    1.60
  -7   7  -1  265.87    7.90
  -7   7  -1  272.67    7.10
   7  -7   1  262.97    7.40
   7  -7   1  260.67    7.60
   7  -7   1  264.37    7.90
  -8   7  -1   34.00    2.70
  -8   7  -1   29.70    3.00
   8  -7   1   42.00    3.20
   8  -7   1   30.50    2.90
   8  -7   1   31.00    2.80
  -9   7  -1   -0.60    1.40
   9  -7   1   -0.90    1.40
   9  -7   1   -1.40    1.10
   9  -7   1    0.70    1.60
 -10   7  -1   -1.70    1.60
  10  -7   1    0.00    1.70
  10  -7   1   -0.10    1.40
  10  -7   1   -2.40    1.50
 -11   7  -1   -2.10    2.10
  11  -7   1   -0.10    1.50
  11  -7   1    1.30    2.10
  11  -7   1    1.00    1.90
   9   6  -1   73.59    3.60
   9   6  -1   64.99    5.10
   8   6  -1   67.79    3.50
   8   6  -1   55.69    4.70
   7   6  -1    5.60    1.50
   7   6  -1    4.40    2.00
   6   6  -1   15.10    1.80
   6   6  -1   13.50    2.20
   5   6  -1   40.30    3.20
   5   6  -1   40.60    2.50
   4   6  -1   62.59    2.90
   4   6  -1   62.49    3.50
   3   6  -1   97.49    4.20
   3   6  -1  102.49    3.70
   2   6  -1  231.78    6.40
   2   6  -1  221.48    6.10
   2   6  -1  218.18    6.00
   2   6  -1  224.88    5.20
   2   6  -1  219.28    5.80
  -2  -6   1  218.48    6.00
  -2  -6   1  220.38    6.00
   1   6  -1   23.90    1.80
   1   6  -1   26.40    2.00
   1   6  -1   26.20    2.00
   1   6  -1   25.50    1.90
   1   6  -1   25.70    1.50
  -1  -6   1   20.60    1.80
  -1  -6   1   26.20    2.00
   0   6  -1   57.79    2.60
   0   6  -1   58.29    2.80
   0   6  -1   63.09    2.50
   0   6  -1   59.79    2.30
   0   6  -1   58.49    2.80
   0   6  -1   60.79    2.60
   0  -6   1   58.69    2.80
   0  -6   1   63.99    1.50
   0  -6   1   59.99    2.80
   0  -6   1   62.59    2.50
  -1   6  -1  268.27    6.90
  -1   6  -1  272.47    6.50
  -1   6  -1  263.87    6.00
  -1   6  -1  262.07    6.90
  -1   6  -1  269.57    6.20
  -1   6  -1  265.37    6.50
   1  -6   1  277.57    6.50
   1  -6   1  267.57    5.60
   1  -6   1  268.87    6.90
   1  -6   1  265.67    6.90
  -2   6  -1   45.00    1.70
  -2   6  -1   45.90    2.50
  -2   6  -1   39.50    2.10
  -2   6  -1   45.30    2.50
  -2   6  -1   43.50    2.20
  -2   6  -1   46.10    2.20
   2  -6   1   47.10    2.60
   2  -6   1   44.70    2.40
   2  -6   1   44.00    2.30
   2  -6   1   42.40    1.80
  -3   6  -1   39.20    2.30
  -3   6  -1   38.60    2.10
  -3   6  -1   41.60    2.40
  -3   6  -1   37.00    1.90
  -3   6  -1   36.00    2.00
  -3   6  -1   39.30    1.20
   3  -6   1   37.90    1.90
   3  -6   1   32.60    2.30
   3  -6   1   38.30    2.20
   3  -6   1   39.70    2.20
   3  -6   1   39.10    2.30
  -4   6  -1  102.09    3.80
  -4   6  -1  115.99    4.00
  -4   6  -1  107.09    4.00
  -4   6  -1  107.69    3.60
   4  -6   1  113.39    4.00
   4  -6   1  115.19    3.80
   4  -6   1  111.89    3.80
   4  -6   1  108.19    4.00
   4  -6   1  105.59    3.80
  -5   6  -1   57.19    2.90
  -5   6  -1   64.49    3.10
  -5   6  -1   66.09    2.80
   5  -6   1   62.29    2.90
   5  -6   1   63.49    3.00
   5  -6   1   63.59    2.90
   5  -6   1   63.69    2.50
   5  -6   1   62.39    3.00
  -6   6  -1   31.90    2.40
  -6   6  -1   29.80    2.10
   6  -6   1   30.80    2.30
   6  -6   1   29.70    2.30
   6  -6   1   28.90    2.40
   6  -6   1   29.90    1.90
  -7   6  -1   11.10    1.90
  -7   6  -1   11.20    1.50
   7  -6   1    9.10    1.30
   7  -6   1    8.10    1.50
   7  -6   1    8.80    1.60
   7  -6   1    9.10    1.70
  -8   6  -1   11.90    1.70
  -8   6  -1   11.30    2.10
   8  -6   1    5.40    1.70
   8  -6   1    8.90    1.80
   8  -6   1    9.40    1.70
  -9   6  -1   15.70    2.40
   9  -6   1   14.60    2.50
   9  -6   1   13.80    1.90
   9  -6   1   11.80    2.10
 -10   6  -1   97.59    5.20
  10  -6   1  101.19    5.30
  10  -6   1   95.69    4.70
  10  -6   1   91.79    4.10
 -11   6  -1   41.90    4.20
  11  -6   1   40.80    3.20
  11  -6   1   43.80    3.60
  11  -6   1   33.20    4.00
   9   5  -1   20.10    2.00
   9   5  -1   17.30    3.00
   8   5  -1    1.10    1.10
   8   5  -1    0.20    1.70
   7   5  -1   52.19    3.80
   7   5  -1   61.89    2.80
   6   5  -1  204.98    5.50
   6   5  -1  212.48    7.10
   5   5  -1    1.40    0.80
   5   5  -1    0.80    1.10
   4   5  -1   90.29    4.00
   4   5  -1   92.59    3.10
   4   5  -1   87.79    3.10
  -4  -5   1   87.39    3.20
   3   5  -1   82.79    3.00
   3   5  -1   84.79    3.50
   3   5  -1   81.59    2.90
   3   5  -1   82.59    2.90
  -3  -5   1   81.29    3.00
  -3  -5   1   78.69    2.90
   2   5  -1   -0.20    0.60
   2   5  -1   -0.30    0.50
   2   5  -1    1.30    0.70
   2   5  -1    0.60    0.80
   2   5  -1    0.80    0.50
  -2  -5   1    0.70    0.70
  -2  -5   1   -0.30    0.50
   1   5  -1   87.49    3.10
   1   5  -1   88.09    3.20
   1   5  -1   86.29    2.90
   1   5  -1   92.79    3.00
   1   5  -1   85.69    2.50
   1   5  -1   84.59    3.00
  -1  -5   1   87.79    3.10
  -1  -5   1   67.59    3.20
  -1  -5   1   84.49    3.10
   0   5  -1    3.50    0.80
   0   5  -1    5.10    0.90
   0   5  -1    5.50    1.00
   0   5  -1    5.50    1.00
   0   5  -1    6.70    0.90
   0   5  -1    6.60    0.80
   0  -5   1    6.40    0.50
   0  -5   1    5.60    1.00
   0  -5   1    5.40    0.80
   0  -5   1    4.90    0.90
  -1   5  -1  174.98    4.60
  -1   5  -1  187.48    5.00
  -1   5  -1  179.18    4.40
  -1   5  -1  173.58    5.00
  -1   5  -1  183.68    4.30
  -1   5  -1  179.18    4.60
   1  -5   1  184.98    5.00
   1  -5   1  181.58    5.00
   1  -5   1  186.98    4.60
   1  -5   1  180.08    4.00
  -2   5  -1    2.90    0.70
  -2   5  -1    3.30    0.50
  -2   5  -1    3.40    0.90
  -2   5  -1    3.20    0.90
  -2   5  -1    3.90    0.80
  -2   5  -1    3.40    0.80
   2  -5   1    3.10    1.00
   2  -5   1    3.50    0.80
   2  -5   1    2.90    0.80
   2  -5   1    3.30    0.70
  -3   5  -1   38.30    1.70
  -3   5  -1   41.00    1.90
  -3   5  -1   38.30    2.10
  -3   5  -1   40.40    2.00
  -3   5  -1   37.90    2.10
   3  -5   1   41.50    1.90
   3  -5   1   40.80    2.10
   3  -5   1   35.00    2.10
   3  -5   1   37.10    2.10
   3  -5   1   38.50    2.00
  -4   5  -1  215.98    5.30
  -4   5  -1  220.18    5.70
  -4   5  -1  218.48    5.70
  -4   5  -1  213.38    5.60
   4  -5   1  222.68    5.70
   4  -5   1  208.38    5.60
   4  -5   1  221.58    5.70
   4  -5   1  218.08    5.50
  -5   5  -1  290.87    7.30
  -5   5  -1  278.67    6.90
  -5   5  -1  289.27    6.90
  -5   5  -1  291.17    6.70
   5  -5   1  283.27    7.00
   5  -5   1  280.97    6.90
   5  -5   1  278.77    6.80
   5  -5   1  287.87    7.30
   5  -5   1  292.37    6.30
   5  -5   1  286.17    7.10
  -6   5  -1   11.80    1.60
  -6   5  -1   14.10    1.50
   6  -5   1   13.20    1.70
   6  -5   1   15.70    1.40
   6  -5   1   10.90    1.70
   6  -5   1   12.00    1.40
   6  -5   1   11.40    1.60
  -7   5  -1  226.78    6.80
  -7   5  -1  233.68    6.10
   7  -5   1  239.08    5.70
   7  -5   1  234.68    7.00
   7  -5   1  243.58    6.60
   7  -5   1  230.48    6.10
  -8   5  -1   38.40    2.40
  -8   5  -1   37.20    2.90
   8  -5   1   36.20    2.80
   8  -5   1   39.30    2.40
   8  -5   1   40.50    2.80
  -9   5  -1   49.10    3.60
  -9   5  -1   47.00    2.90
   9  -5   1   47.00    3.50
   9  -5   1   45.60    2.80
   9  -5   1   51.09    3.20
 -10   5  -1    2.50    1.60
  10  -5   1   -2.00    1.30
  10  -5   1    3.20    1.80
  10  -5   1   -1.90    1.10
 -11   5  -1    5.30    2.20
  11  -5   1    5.30    2.00
  11  -5   1    4.50    1.50
  11  -5   1    0.80    2.20
  10   4  -1    3.10    1.10
   9   4  -1   46.50    4.00
   9   4  -1   45.60    2.40
   8   4  -1   93.69    4.80
   8   4  -1   93.39    3.20
   7   4  -1   16.90    2.40
   7   4  -1   16.20    1.50
   6   4  -1   18.20    1.50
   6   4  -1   14.70    2.20
   5   4  -1   10.70    1.00
   5   4  -1   13.00    1.20
   5   4  -1   10.60    1.80
  -5  -4   1   10.90    0.90
   4   4  -1    3.80    0.80
   4   4  -1    3.60    0.80
   4   4  -1    4.00    0.90
   4   4  -1    6.30    1.30
   4   4  -1    4.20    0.80
  -4  -4   1    6.70    0.90
  -4  -4   1    4.90    0.80
  -4  -4   1    4.90    0.80
   3   4  -1  791.92   14.80
   3   4  -1  788.42   15.00
   3   4  -1  812.72   15.10
   3   4  -1  793.02   15.90
   3   4  -1  781.82   14.80
  -3  -4   1  751.62   14.20
  -3  -4   1  777.62   15.00
  -3  -4   1  812.22   15.00
   2   4  -1  576.94   11.40
   2   4  -1  563.14   11.30
   2   4  -1  573.14   11.10
   2   4  -1  568.74   11.70
  -2  -4   1  555.54   11.30
  -2  -4   1  575.84   11.30
   1   4  -1   19.50    1.40
   1   4  -1   16.70    1.30
   1   4  -1   19.80    1.00
   1   4  -1   16.90    1.40
   1   4  -1   19.10    1.40
   1   4  -1   17.50    2.00
  -1  -4   1   18.00    1.40
   0   4  -1 1297.27   23.40
   0   4  -1 1285.67   23.30
   0   4  -1 1279.87   23.40
   0   4  -1 1298.37   23.80
   0   4  -1 1279.47   23.80
   0   4  -1 1284.57   23.00
   0  -4   1 1312.37   23.80
   0  -4   1 1297.57   23.20
   0  -4   1 1301.17   22.50
   0  -4   1 1289.27   23.70
  -1   4  -1  294.67    6.10
  -1   4  -1  291.37    5.90
  -1   4  -1  298.67    6.70
  -1   4  -1  290.87    6.30
  -1   4  -1  295.97    6.30
  -1   4  -1  293.47    6.70
   1  -4   1  304.07    6.70
   1  -4   1  297.67    6.70
   1  -4   1  289.47    5.90
   1  -4   1  296.17    6.40
  -2   4  -1   20.80    1.50
  -2   4  -1   23.00    1.40
  -2   4  -1   22.50    1.50
  -2   4  -1   20.20    1.30
  -2   4  -1   20.00    0.90
  -2   4  -1   24.40    1.40
   2  -4   1   21.30    1.40
   2  -4   1   19.50    1.50
   2  -4   1   19.90    1.50
   2  -4   1   20.00    1.20
  -3   4  -1   24.10    1.50
  -3   4  -1   20.80    1.30
  -3   4  -1   22.40    1.50
  -3   4  -1   23.00    1.50
  -3   4  -1   19.80    1.30
   3  -4   1   22.10    1.50
   3  -4   1   23.30    1.40
   3  -4   1   23.50    1.50
   3  -4   1   22.50    1.40
   3  -4   1   22.50    1.50
  -4   4  -1    9.00    1.10
  -4   4  -1    8.40    1.00
  -4   4  -1    8.40    1.20
  -4   4  -1    8.90    1.10
   4  -4   1    9.20    0.90
   4  -4   1   12.80    1.40
   4  -4   1    8.70    1.10
   4  -4   1    7.30    1.00
   4  -4   1    8.80    1.10
   4  -4   1    9.30    1.10
  -5   4  -1    8.00    1.00
  -5   4  -1    6.20    0.90
  -5   4  -1    7.00    1.20
  -5   4  -1    7.50    1.00
   5  -4   1    7.20    1.00
   5  -4   1    9.00    1.00
   5  -4   1    5.70    0.90
   5  -4   1    5.70    1.10
   5  -4   1    6.10    0.90
   5  -4   1    4.90    1.10
   5  -4   1    6.10    0.90
  -6   4  -1   50.59    2.80
  -6   4  -1   42.90    2.00
  -6   4  -1   48.10    2.20
  -6   4  -1   45.30    2.00
   6  -4   1   51.89    2.80
   6  -4   1   48.50    2.20
   6  -4   1   45.10    2.40
   6  -4   1   46.50    2.00
   6  -4   1   46.60    2.20
   6  -4   1   45.90    2.00
  -7   4  -1   73.29    2.90
  -7   4  -1   75.09    3.60
   7  -4   1   70.69    2.90
   7  -4   1   69.69    3.50
   7  -4   1   73.59    2.70
   7  -4   1   62.79    2.70
  -8   4  -1   14.90    2.10
  -8   4  -1   15.90    1.70
   8  -4   1   14.00    1.80
   8  -4   1   20.10    2.50
   8  -4   1   13.00    1.50
  -9   4  -1    9.90    1.60
  -9   4  -1    8.80    1.90
   9  -4   1    8.60    1.70
   9  -4   1    7.90    2.00
   9  -4   1    7.60    1.30
 -10   4  -1   54.29    3.90
  10  -4   1   56.39    4.00
  10  -4   1   47.30    2.70
  10  -4   1   53.39    3.40
 -11   4  -1   -3.10    1.60
  11  -4   1   -2.20    1.90
  11  -4   1    0.80    1.70
  11  -4   1   -0.60    1.10
  10   3  -1   29.60    3.40
   9   3  -1   51.19    4.00
   8   3  -1    5.60    0.90
   8   3  -1    4.70    1.60
   7   3  -1    6.00    0.90
   7   3  -1    5.40    1.60
   6   3  -1  193.48    4.40
   6   3  -1  207.28    6.30
   6   3  -1  196.18    4.40
  -6  -3   1  194.18    5.90
   5   3  -1   37.60    2.50
   5   3  -1   40.30    1.60
   5   3  -1   42.20    2.60
   5   3  -1   41.80    1.30
   5   3  -1   38.20    1.50
   5   3  -1   39.80    1.20
  -5  -3   1   39.60    1.20
  -5  -3   1   40.80    1.20
  -5  -3   1   41.50    2.30
   4   3  -1  108.29    3.80
   4   3  -1  108.29    2.70
   4   3  -1  109.99    3.90
   4   3  -1  111.89    2.80
   4   3  -1  109.59    2.70
   4   3  -1  104.39    2.70
  -4  -3   1  103.69    2.70
  -4  -3   1  108.79    2.70
  -4  -3   1  107.69    3.30
   3   3  -1   23.90    1.20
   3   3  -1   24.40    1.70
   3   3  -1   25.00    1.20
   3   3  -1   25.00    1.20
   3   3  -1   23.10    1.20
  -3  -3   1   25.70    1.20
  -3  -3   1   24.50    1.20
  -3  -3   1   25.10    1.30
   2   3  -1  441.26    8.70
   2   3  -1  441.16    8.70
   2   3  -1  445.56    9.20
   2   3  -1  429.66    8.40
   2   3  -1  441.96    8.40
  -2  -3   1  429.46    8.70
  -2  -3   1  447.06    8.20
   1   3  -1  425.56    8.80
   1   3  -1  423.06    8.30
   1   3  -1  431.36    8.70
   1   3  -1  423.26    8.40
   1   3  -1  440.46    8.00
   1   3  -1  429.16    8.60
  -1  -3   1  439.26    7.80
  -1  -3   1  441.96    8.70
  -1  -3   1  427.36    8.60
   0   3  -1  522.25   10.00
   0   3  -1  507.85    9.70
   0   3  -1  516.15    9.40
   0   3  -1  502.25    9.70
   0   3  -1  499.65    9.70
   0   3  -1  509.55   10.00
   0  -3   1  524.75    9.20
   0  -3   1  507.85   10.00
   0  -3   1  519.35    9.70
   0  -3   1  515.55   10.00
  -1   3  -1   69.59    2.00
  -1   3  -1   71.09    2.10
  -1   3  -1   70.19    2.30
  -1   3  -1   69.99    2.10
  -1   3  -1   70.69    1.80
   1  -3   1   68.79    2.30
   1  -3   1   67.29    2.10
   1  -3   1   71.69    1.90
   1  -3   1   70.39    2.30
  -2   3  -1    3.30    0.70
  -2   3  -1    3.20    0.60
  -2   3  -1    4.50    0.70
  -2   3  -1    4.40    0.40
  -2   3  -1    4.10    0.60
  -2   3  -1    4.40    0.70
   2  -3   1    4.50    0.70
   2  -3   1    4.50    0.80
   2  -3   1    4.30    0.70
   2  -3   1    5.20    0.80
   2  -3   1    3.90    0.80
  -3   3  -1   75.69    2.50
  -3   3  -1   76.59    2.30
  -3   3  -1   71.79    2.40
  -3   3  -1   79.59    2.50
   3  -3   1   70.99    2.40
   3  -3   1   78.19    2.50
   3  -3   1   75.09    2.10
   3  -3   1   73.79    2.20
   3  -3   1   79.39    2.50
   3  -3   1   76.39    2.50
  -4   3  -1   26.10    1.60
  -4   3  -1   25.50    0.90
  -4   3  -1   27.30    1.40
  -4   3  -1   24.80    1.40
  -4   3  -1   22.60    1.30
   4  -3   1   25.30    1.50
   4  -3   1   27.20    1.70
   4  -3   1   26.40    1.40
   4  -3   1   24.70    1.30
   4  -3   1   25.70    1.30
   4  -3   1   25.30    1.20
   4  -3   1   28.20    1.20
  -5   3  -1  145.39    4.40
  -5   3  -1  148.59    3.80
  -5   3  -1  150.48    3.70
  -5   3  -1  139.39    3.20
  -5   3  -1  137.99    3.60
   5  -3   1  142.69    3.60
   5  -3   1  144.89    3.70
   5  -3   1  143.99    3.50
   5  -3   1  139.59    4.00
   5  -3   1  148.19    4.40
   5  -3   1  143.49    3.60
   5  -3   1  141.09    3.50
  -6   3  -1   42.60    1.60
  -6   3  -1   44.30    1.60
  -6   3  -1   38.50    1.50
  -6   3  -1   42.60    2.00
  -6   3  -1   41.90    2.50
   6  -3   1   41.20    1.70
   6  -3   1   39.60    1.60
   6  -3   1   38.20    2.40
   6  -3   1   41.20    1.70
   6  -3   1   39.90    1.70
   6  -3   1   45.60    2.10
  -7   3  -1   98.59    2.40
  -7   3  -1   97.69    3.40
  -7   3  -1  101.19    4.10
   7  -3   1   97.39    2.90
   7  -3   1   98.49    3.40
   7  -3   1   96.09    3.50
   7  -3   1  100.39    2.50
   7  -3   1   97.59    4.10
  -8   3  -1    2.90    1.10
  -8   3  -1    2.00    1.20
   8  -3   1    2.30    1.10
   8  -3   1    1.40    1.10
   8  -3   1    2.70    0.80
   8  -3   1    2.00    1.30
  -9   3  -1    1.40    1.30
  -9   3  -1    2.30    1.20
   9  -3   1    0.40    1.10
   9  -3   1    1.20    0.80
   9  -3   1    1.90    1.40
 -10   3  -1   26.40    3.00
  10  -3   1   24.20    1.90
  10  -3   1   31.30    3.30
  10  -3   1   28.00    2.70
 -11   3  -1   23.00    3.20
  11  -3   1   23.70    3.20
  11  -3   1   21.30    1.80
  11  -3   1   19.50    2.60
   9   2  -1   12.70    2.30
   8   2  -1   12.20    2.00
  -8  -2   1   11.90    2.20
   7   2  -1   26.90    2.40
   7   2  -1   25.80    2.50
  -7  -2   1   25.70    2.50
   6   2  -1   36.20    2.50
   6   2  -1   39.80    2.60
  -6  -2   1   36.90    2.70
   5   2  -1   82.79    3.30
   5   2  -1   82.69    3.40
  -5  -2   1   80.29    3.40
   4   2  -1  112.49    3.70
   4   2  -1  109.49    2.40
   4   2  -1  115.09    2.40
   4   2  -1  118.69    3.80
   4   2  -1  119.19    2.50
  -4  -2   1  115.79    3.70
  -4  -2   1  119.39    2.50
   3   2  -1    4.10    0.50
   3   2  -1    3.60    0.40
   3   2  -1    3.50    0.40
   3   2  -1    3.70    0.80
   3   2  -1    3.20    0.80
   3   2  -1    3.80    0.50
  -3  -2   1    4.20    0.80
  -3  -2   1    3.40    0.50
  -3  -2   1    2.90    0.50
   2   2  -1 1177.68   21.50
   2   2  -1 1189.68   20.90
   2   2  -1 1129.39   20.60
   2   2  -1 1200.08   20.60
   2   2  -1 1134.39   20.90
   2   2  -1 1173.98   21.50
  -2  -2   1 1180.08   20.90
  -2  -2   1 1195.18   21.10
  -2  -2   1 1245.68   21.00
   1   2  -1   19.40    0.90
   1   2  -1   18.70    1.00
   1   2  -1   21.00    1.10
   1   2  -1   18.60    1.00
   1   2  -1   18.30    0.70
   1   2  -1   18.80    0.90
   1   2  -1   17.60    0.80
  -1  -2   1   20.80    0.80
  -1  -2   1   19.30    1.00
  -1  -2   1   19.00    1.00
   0   2  -1   21.40    0.80
   0   2  -1   22.60    1.00
   0   2  -1   22.30    1.10
   0   2  -1   22.60    1.00
   0  -2   1   21.20    1.10
   0  -2   1   22.90    1.00
   0  -2   1   22.40    1.10
   0  -2   1   23.50    0.70
  -1   2  -1 3241.48   55.59
  -1   2  -1 3237.78   56.19
  -1   2  -1 3292.07   56.19
  -1   2  -1 3267.17   55.89
  -1   2  -1 3241.58   55.89
  -1   2  -1 3243.98   55.89
   1  -2   1 3225.08   56.09
   1  -2   1 3165.08   55.89
   1  -2   1 3275.77   56.19
   1  -2   1 3286.97   55.89
  -2   2  -1  142.59    2.70
  -2   2  -1  141.69    3.40
  -2   2  -1  146.49    3.30
  -2   2  -1  140.79    3.10
   2  -2   1  147.99    3.30
   2  -2   1  143.09    3.30
   2  -2   1  140.19    3.30
   2  -2   1  143.39    3.30
   2  -2   1  136.69    3.10
  -3   2  -1   75.29    2.10
  -3   2  -1   73.29    2.10
  -3   2  -1   72.89    1.80
  -3   2  -1   71.69    2.00
   3  -2   1   75.79    1.90
   3  -2   1   75.79    1.90
   3  -2   1   69.69    2.00
   3  -2   1   71.99    2.40
   3  -2   1   76.29    2.20
   3  -2   1   73.69    2.10
   3  -2   1   72.99    1.90
  -4   2  -1   66.49    1.90
  -4   2  -1   66.69    1.90
  -4   2  -1   75.89    2.00
  -4   2  -1   67.19    2.10
   4  -2   1   71.79    2.00
   4  -2   1   68.49    1.80
   4  -2   1   70.59    2.60
   4  -2   1   68.89    2.20
   4  -2   1   67.99    1.80
   4  -2   1   70.89    2.00
  -5   2  -1   43.30    1.40
  -5   2  -1   48.60    1.50
  -5   2  -1   47.20    1.90
  -5   2  -1   45.60    1.70
   5  -2   1   45.70    1.40
   5  -2   1   47.00    1.50
   5  -2   1   46.00    1.50
   5  -2   1   47.00    2.30
   5  -2   1   47.10    1.40
   5  -2   1   46.00    2.00
   5  -2   1   53.09    2.00
  -6   2  -1    0.00    0.50
  -6   2  -1    0.50    0.60
   6  -2   1   -0.40    0.60
   6  -2   1   -0.80    0.40
   6  -2   1   -0.10    0.70
   6  -2   1   -0.40    0.80
   6  -2   1   -0.10    0.40
  -7   2  -1   33.10    2.00
  -7   2  -1   35.20    2.00
   7  -2   1   33.10    1.40
   7  -2   1   32.30    2.00
   7  -2   1   32.10    2.40
   7  -2   1   34.40    2.10
   7  -2   1   31.70    1.40
  -8   2  -1  158.78    5.50
  -8   2  -1  148.79    4.60
   8  -2   1  145.69    4.80
   8  -2   1  148.99    4.70
   8  -2   1  146.09    3.50
   8  -2   1  151.48    5.50
  -9   2  -1   72.09    3.90
  -9   2  -1   66.99    3.20
   9  -2   1   67.19    3.40
   9  -2   1   61.89    3.80
   9  -2   1   68.89    2.30
 -10   2  -1    9.50    2.20
  10  -2   1    8.40    1.80
  10  -2   1   12.60    2.30
  10  -2   1    8.20    1.10
 -11   2  -1   22.40    2.90
  11  -2   1   20.90    3.10
   9   1  -1   14.60    2.30
   9   1  -1   12.60    2.10
  -9  -1   1   15.50    2.80
   8   1  -1   49.20    3.30
   8   1  -1   51.29    2.80
   8   1  -1   55.69    3.20
  -8  -1   1   48.80    3.80
   7   1  -1   12.80    1.70
   7   1  -1   14.40    1.70
   7   1  -1   15.10    1.60
   7   1  -1   13.80    1.90
   6   1  -1   66.39    2.80
   6   1  -1   76.69    3.20
   6   1  -1   70.59    2.70
   6   1  -1   69.29    3.10
   5   1  -1  611.64   12.70
   5   1  -1  611.74   12.60
   5   1  -1  611.54   12.20
   5   1  -1  604.84   12.00
   4   1  -1   42.90    1.70
   4   1  -1   42.80    2.00
   4   1  -1   44.10    2.00
   4   1  -1   41.50    1.80
   3   1  -1    2.90    0.30
   3   1  -1    2.40    0.60
   3   1  -1    1.90    0.60
   3   1  -1    2.70    0.30
   3   1  -1    2.90    0.60
   3   1  -1    1.50    0.70
  -3  -1   1    3.60    0.30
  -3  -1   1    2.50    0.30
   2   1  -1  357.76    7.20
   2   1  -1  364.36    6.50
   2   1  -1  361.26    6.80
   2   1  -1  363.16    6.90
   2   1  -1  359.66    7.20
   2   1  -1  347.07    6.50
  -2  -1   1  374.96    6.60
  -2  -1   1  351.96    6.50
   1   1  -1   31.90    0.80
   1   1  -1   30.40    1.00
   1   1  -1   31.10    0.90
   1   1  -1   31.00    1.10
   1   1  -1   30.70    0.80
  -1  -1   1   29.20    0.90
  -1  -1   1   32.20    1.10
  -1  -1   1   32.30    1.00
   0   1  -1  140.29    2.80
   0   1  -1  143.39    2.90
   0   1  -1  137.99    2.80
   0   1  -1  144.39    2.90
   0   1  -1  140.29    2.80
   0   1  -1  145.79    2.80
   0   1  -1  141.99    2.60
   0   1  -1  140.79    2.80
   0  -1   1  138.99    2.90
   0  -1   1  143.89    2.80
   0  -1   1  151.08    2.90
   0  -1   1  139.69    2.90
  -1   1  -1   69.19    1.70
  -1   1  -1   67.09    1.60
  -1   1  -1   68.89    1.60
  -1   1  -1   68.99    1.50
  -1   1  -1   70.99    1.50
   1  -1   1   66.79    1.60
   1  -1   1   68.19    1.50
   1  -1   1   70.79    1.70
  -2   1  -1  333.87    6.30
  -2   1  -1  335.37    6.10
  -2   1  -1  338.87    6.10
  -2   1  -1  326.47    6.10
   2  -1   1  320.77    5.80
   2  -1   1  334.87    5.90
   2  -1   1  317.87    6.10
   2  -1   1  325.67    6.20
   2  -1   1  337.47    6.10
  -3   1  -1  176.38    3.40
  -3   1  -1  164.28    3.30
   3  -1   1  164.18    3.70
   3  -1   1  161.88    3.30
   3  -1   1  163.58    4.00
   3  -1   1  172.18    3.30
   3  -1   1  175.58    3.70
   3  -1   1  170.98    3.70
  -4   1  -1    6.40    0.40
  -4   1  -1    5.70    0.30
   4  -1   1    7.40    0.40
   4  -1   1    7.30    0.80
   4  -1   1    7.80    0.80
   4  -1   1    5.90    0.40
   4  -1   1    6.10    0.80
   4  -1   1    5.90    0.90
   5  -1   1  232.28    5.40
   5  -1   1  235.18    5.30
   5  -1   1  226.18    5.30
   5  -1   1  231.18    5.80
  -6   1  -1  253.87    6.10
   6  -1   1  256.87    6.00
   6  -1   1  266.37    6.10
   6  -1   1  241.28    6.50
   6  -1   1  257.97    6.20
  -7   1  -1   27.50    2.10
  -7   1  -1   27.60    1.90
   7  -1   1   28.00    1.90
   7  -1   1   32.80    2.10
   7  -1   1   25.70    2.10
  -8   1  -1   22.90    2.00
  -8   1  -1   19.60    1.90
   8  -1   1   21.70    2.30
   8  -1   1   20.80    2.10
   8  -1   1   23.50    1.90
  -9   1  -1    0.60    1.00
  -9   1  -1   -1.40    1.20
   9  -1   1    1.30    1.40
   9  -1   1    0.30    1.10
 -10   1  -1    0.50    1.40
  10  -1   1   -0.10    1.70
  10  -1   1    2.10    1.40
 -11   1  -1   27.00    4.60
 -11   1  -1   24.20    3.30
  10   0  -1    7.80    2.00
  10   0  -1   10.40    2.00
 -10   0   1   10.00    2.80
   9   0  -1   15.30    2.00
   9   0  -1   20.40    2.50
   9   0  -1   17.00    2.10
  -9   0   1   16.10    2.30
  -9   0   1   16.80    3.10
  -9   0   1   16.20    2.10
   8   0  -1   17.00    1.90
   8   0  -1   16.90    1.90
   8   0  -1   18.00    2.10
   8   0  -1   17.60    2.10
  -8   0   1   12.70    1.80
   7   0  -1   18.00    1.80
   7   0  -1   14.30    1.70
   7   0  -1   17.70    1.90
   7   0  -1   20.40    2.00
   6   0  -1   -0.10    0.70
   6   0  -1    1.80    0.90
   6   0  -1    0.70    0.80
   6   0  -1    1.90    0.80
   5   0  -1  936.41   17.90
   5   0  -1  926.81   17.60
   5   0  -1  935.11   17.80
   5   0  -1  951.00   18.00
   4   0  -1  783.72   14.40
   4   0  -1  770.32   14.70
   4   0  -1  767.22   14.70
   4   0  -1  764.12   14.60
   3   0  -1    3.20    0.60
   3   0  -1    4.40    0.70
   2   0  -1 9528.15  165.08
   2   0  -1 9999.00  164.78
   2   0  -1 9540.75  164.58
   2   0  -1 9713.13  165.18
   2   0  -1 9356.46  164.78
   2   0  -1 9312.27  164.38
  -2   0   1 9944.50  164.48
  -2   0   1 9507.35  164.68
   1   0  -1  165.48    3.20
   1   0  -1  161.58    3.20
   1   0  -1  164.58    3.00
   1   0  -1  164.88    2.90
   1   0  -1  162.98    3.00
  -1   0   1  157.88    3.50
  -1   0   1  166.48    3.00
  -1   0   1  162.68    3.00
  -1   0   1  163.28    3.10
   0   0  -1  101.29    1.80
   0   0  -1  100.99    2.00
   0   0  -1  102.89    2.00
   0   0  -1  102.09    1.90
   0   0   1   97.89    2.10
   0   0   1   98.49    2.10
   0   0   1  100.49    1.90
   0   0   1  100.99    2.00
  -1   0  -1  984.30   17.20
  -1   0  -1  980.40   16.90
  -1   0  -1  964.50   16.90
   1   0   1  994.90   17.10
   1   0   1  985.90   16.70
   1   0   1  963.80   16.90
   1   0   1  976.70   16.90
   1   0   1  970.50   16.70
  -2   0  -1   28.70    0.70
  -2   0  -1   29.90    0.70
   2   0   1   29.70    1.10
   2   0   1   30.00    1.10
   2   0   1   27.80    0.70
   2   0   1   30.10    0.90
   2   0   1   29.70    0.70
   3   0   1  438.36    8.30
   3   0   1  450.85    8.60
   3   0   1  443.86    8.70
   3   0   1  444.26    8.70
   4   0   1    2.20    0.70
   4   0   1    1.70    0.70
   4   0   1    4.00    0.60
   4   0   1    2.90    0.70
   5   0   1    9.00    1.00
   5   0   1    8.60    1.10
   5   0   1    9.10    1.10
   5   0   1    9.70    1.10
   6   0   1    3.80    1.00
   6   0   1    3.30    1.00
   6   0   1    3.40    1.00
   6   0   1    3.70    0.90
   7   0   1   12.70    1.60
   7   0   1   11.40    1.40
   7   0   1   13.40    1.70
   7   0   1   15.90    1.80
  -8   0  -1    8.00    1.60
   8   0   1    6.10    1.30
   8   0   1    5.30    1.50
   8   0   1   10.40    1.70
  -9   0  -1   36.00    2.70
  -9   0  -1   35.60    2.80
   9   0   1   31.00    2.90
   9   0   1   31.30    2.40
 -10   0  -1    6.50    1.60
 -10   0  -1    3.60    2.50
 -10   0  -1    2.00    1.70
  10   0   1    0.40    1.60
  11  -1  -1    7.50    2.00
 -11   1   1    7.50    3.00
  10  -1  -1   32.70    2.90
 -10   1   1   30.80    3.00
 -10   1   1   26.00    4.10
   9  -1  -1   54.69    3.40
   9  -1  -1   52.19    3.10
   9  -1  -1   50.79    3.30
  -9   1   1   51.99    3.30
   8  -1  -1   58.19    3.10
   8  -1  -1   54.99    2.80
   8  -1  -1   55.69    2.90
   8  -1  -1   53.19    3.20
  -8   1   1   51.99    2.50
  -8   1   1   54.59    3.00
   7  -1  -1    4.10    1.20
   7  -1  -1    3.00    0.90
   7  -1  -1    6.20    1.20
   7  -1  -1    3.20    1.10
  -7   1   1    4.20    0.90
  -7   1   1    3.40    1.10
   6  -1  -1   45.50    2.30
   6  -1  -1   44.60    2.10
   6  -1  -1   42.50    2.20
   6  -1  -1   41.70    2.40
  -6   1   1   42.20    2.30
  -6   1   1   49.50    2.00
   5  -1  -1   88.69    2.90
   5  -1  -1   91.99    3.00
   5  -1  -1   83.29    2.70
   5  -1  -1   87.59    3.10
  -5   1   1   90.99    3.00
  -5   1   1   90.09    2.50
   4  -1  -1   54.99    1.50
   4  -1  -1   50.29    1.90
   4  -1  -1   51.69    1.80
   4  -1  -1   50.59    1.30
   4  -1  -1   51.99    2.20
  -4   1   1   54.59    1.30
  -4   1   1   54.49    1.70
  -4   1   1   48.50    1.40
  -4   1   1   53.19    2.10
   3  -1  -1  206.28    4.10
   3  -1  -1  204.78    4.50
   3  -1  -1  204.58    4.40
   3  -1  -1  205.08    3.80
   3  -1  -1  193.18    3.80
   3  -1  -1  198.68    4.60
   3  -1  -1  206.08    4.00
   3  -1  -1  209.18    4.20
  -3   1   1  204.78    4.10
  -3   1   1  209.28    4.10
  -3   1   1  201.38    4.50
  -3   1   1  211.68    4.00
   2  -1  -1 1195.58   21.00
   2  -1  -1 1171.98   20.70
   2  -1  -1 1170.68   20.70
   2  -1  -1 1196.88   21.10
   2  -1  -1 1197.58   21.20
   2  -1  -1 1169.58   20.90
   2  -1  -1 1207.98   21.00
   2  -1  -1 1226.48   20.70
  -2   1   1 1219.28   20.70
  -2   1   1 1169.48   20.90
  -2   1   1 1235.68   20.90
  -2   1   1 1180.58   21.10
   1  -1  -1  173.18    3.50
   1  -1  -1  168.48    3.20
   1  -1  -1  170.38    3.40
   1  -1  -1  171.18    3.50
   1  -1  -1  167.08    3.40
  -1   1   1  170.68    3.50
  -1   1   1  174.28    3.50
  -1   1   1  176.88    3.30
  -1   1   1  176.48    3.20
  -1   1   1  174.28    3.50
   0  -1  -1 2224.78   37.20
   0  -1  -1 2159.98   37.20
   0  -1  -1 2164.08   37.10
   0  -1  -1 2093.19   37.20
   0   1   1 2146.19   37.10
   0   1   1 2153.28   37.20
   0   1   1 2142.19   37.20
   0   1   1 2207.58   37.10
   0   1   1 2123.59   37.10
  -1  -1  -1 1946.11   33.80
  -1  -1  -1 2011.60   33.80
   1   1   1 2002.60   33.60
   1   1   1 1981.40   33.80
   1   1   1 1938.51   33.80
   1   1   1 1868.11   33.70
   1   1   1 1951.00   33.60
   1   1   1 1966.60   34.10
  -2  -1  -1  374.96    6.90
  -2  -1  -1  379.36    6.90
   2   1   1  375.76    7.50
   2   1   1  368.66    6.60
   2   1   1  369.76    6.80
   2   1   1  380.36    7.10
   2   1   1  381.56    6.90
   2   1   1  382.56    6.90
  -3  -1  -1  287.77    5.50
  -3  -1  -1  303.37    5.50
   3   1   1  320.57    5.60
   3   1   1  294.37    6.10
   3   1   1  304.77    6.50
   3   1   1  294.27    5.90
   3   1   1  300.67    6.40
   3   1   1  292.67    5.40
   4   1   1    0.40    0.50
   4   1   1    0.70    0.60
   4   1   1    0.80    0.50
   4   1   1    0.70    0.50
   5   1   1  152.58    4.10
   5   1   1  146.39    3.80
   5   1   1  155.48    4.50
   5   1   1  151.18    4.50
   6   1   1  197.78    5.70
   6   1   1  206.48    5.40
   6   1   1  204.08    5.10
   6   1   1  206.58    5.80
   7   1   1    8.50    1.50
   7   1   1    7.20    1.30
   7   1   1    8.90    1.60
   8   1   1   48.40    2.90
   8   1   1   47.80    3.10
  -9  -1  -1    2.70    1.60
   9   1   1    1.00    1.30
 -10  -1  -1    4.00    1.80
 -10  -1  -1    1.80    1.90
  11  -2  -1   18.10    2.60
 -11   2   1   19.20    4.10
 -11   2   1   17.10    2.70
  10  -2  -1   15.20    2.30
 -10   2   1   13.30    3.50
 -10   2   1   19.20    2.60
   9  -2  -1    3.50    0.90
   9  -2  -1    3.40    1.30
   9  -2  -1    4.20    1.40
   9  -2  -1    6.50    1.80
  -9   2   1    4.50    1.50
   8  -2  -1   10.30    1.70
   8  -2  -1    7.00    1.40
   8  -2  -1    8.20    1.40
   8  -2  -1    7.80    1.00
  -8   2   1    7.00    1.10
  -8   2   1    7.40    1.50
   7  -2  -1   43.20    2.40
   7  -2  -1   43.30    1.60
   7  -2  -1   44.10    2.00
   7  -2  -1   43.10    2.70
   7  -2  -1   43.50    1.70
   7  -2  -1   44.30    2.50
  -7   2   1   41.40    2.00
  -7   2   1   40.10    2.60
   6  -2  -1   29.70    1.30
   6  -2  -1   29.60    2.10
   6  -2  -1   29.80    1.50
   6  -2  -1   30.90    1.80
   6  -2  -1   32.10    1.10
   6  -2  -1   29.90    1.20
   6  -2  -1   33.10    1.30
   6  -2  -1   31.80    1.90
  -6   2   1   32.00    1.60
  -6   2   1   31.90    1.10
  -6   2   1   28.70    1.10
  -6   2   1   31.60    2.10
   5  -2  -1   40.80    1.80
   5  -2  -1   39.00    1.50
   5  -2  -1   38.40    1.50
   5  -2  -1   37.80    1.90
   5  -2  -1   39.20    1.30
   5  -2  -1   35.50    1.40
   5  -2  -1   38.00    1.30
   5  -2  -1   31.30    2.00
  -5   2   1   37.90    1.30
  -5   2   1   39.30    1.50
  -5   2   1   39.80    2.10
  -5   2   1   36.20    1.40
   4  -2  -1  176.88    3.90
   4  -2  -1  184.28    4.30
   4  -2  -1  178.88    4.00
   4  -2  -1  185.48    3.80
   4  -2  -1  177.98    4.60
   4  -2  -1  187.48    4.20
   4  -2  -1  186.68    3.80
  -4   2   1  181.68    4.60
  -4   2   1  182.98    4.00
  -4   2   1  176.78    4.10
  -4   2   1  186.78    4.00
   3  -2  -1  378.66    7.10
   3  -2  -1  372.26    7.70
   3  -2  -1  374.76    7.40
   3  -2  -1  367.06    7.20
   3  -2  -1  371.96    7.40
   3  -2  -1  376.66    7.50
   3  -2  -1  385.06    6.80
   3  -2  -1  383.96    7.50
  -3   2   1  378.66    7.70
  -3   2   1  370.66    7.10
  -3   2   1  391.56    7.40
   2  -2  -1  581.04   10.60
   2  -2  -1  589.84   10.80
   2  -2  -1  593.54   10.80
   2  -2  -1  566.24   10.70
  -2   2   1  529.45   11.00
  -2   2   1  565.94   10.80
  -2   2   1  583.74   10.80
  -2   2   1  585.64   10.80
  -2   2   1  586.24   10.40
   1  -2  -1  511.05    9.60
   1  -2  -1  525.35    9.60
   1  -2  -1  519.35    9.80
   1  -2  -1  524.15    9.50
   1  -2  -1  526.45    9.20
  -1   2   1  513.65    9.40
  -1   2   1  516.95    9.50
  -1   2   1  511.25    9.80
  -1   2   1  523.55    9.80
  -1   2   1  517.05    9.60
   0  -2  -1  339.07    6.40
   0   2   1  335.07    6.50
   0   2   1  335.97    6.40
   0   2   1  342.07    6.70
   0   2   1  330.27    6.70
   0   2   1  337.77    6.50
   0   2   1  342.57    6.30
   0   2   1  331.47    6.40
  -1  -2  -1   44.20    1.50
  -1  -2  -1   43.90    1.50
   1   2   1   44.70    1.50
   1   2   1   44.30    1.40
   1   2   1   42.70    1.40
   1   2   1   44.80    1.50
   1   2   1   43.10    0.90
   1   2   1   41.10    1.60
  -2  -2  -1    1.00    0.40
  -2  -2  -1    2.00    0.40
   2   2   1    1.80    0.40
   2   2   1    1.70    0.50
   2   2   1    1.30    0.40
   2   2   1    1.90    0.70
   2   2   1    2.30    0.40
   2   2   1    1.40    0.30
  -3  -2  -1   27.40    1.00
  -3  -2  -1   26.10    1.10
   3   2   1   26.80    1.20
   3   2   1   25.30    1.10
   3   2   1   28.40    1.00
   3   2   1   25.00    1.60
   3   2   1   26.70    0.90
   3   2   1   25.60    1.00
  -4  -2  -1  324.57    6.10
  -4  -2  -1  323.57    6.20
   4   2   1  322.57    6.70
   4   2   1  323.27    6.10
   4   2   1  320.17    6.00
   4   2   1  330.67    7.60
   4   2   1  346.17    6.30
   4   2   1  326.27    6.20
   5   2   1   22.20    0.90
   5   2   1   25.30    2.00
   5   2   1   21.20    0.80
   5   2   1   23.90    1.50
   6   2   1   51.39    2.80
   6   2   1   44.80    2.30
   7   2   1   11.10    1.50
   7   2   1   12.90    1.90
   8   2   1   54.29    3.50
  -9  -2  -1   86.09    4.90
 -10  -2  -1   20.70    2.90
  11  -3  -1   10.00    2.20
  11  -3  -1    8.00    1.30
 -11   3   1   10.60    2.40
 -11   3   1    6.50    3.10
  10  -3  -1    9.10    1.30
  10  -3  -1    8.50    1.90
  10  -3  -1    7.60    2.20
 -10   3   1    9.60    2.10
   9  -3  -1   29.30    1.90
   9  -3  -1   29.40    2.70
   9  -3  -1   23.10    2.70
   9  -3  -1   27.00    2.40
  -9   3   1   30.20    2.90
   8  -3  -1   62.79    3.10
   8  -3  -1   56.49    2.40
   8  -3  -1   60.19    3.10
   8  -3  -1   58.59    3.40
  -8   3   1   63.69    3.40
  -8   3   1   60.49    2.60
   7  -3  -1  103.29    3.80
   7  -3  -1   97.39    4.10
   7  -3  -1  103.89    2.90
   7  -3  -1  101.19    3.10
   7  -3  -1   91.19    3.60
  -7   3   1  102.29    3.20
  -7   3   1  102.89    2.60
  -7   3   1  103.59    4.00
   6  -3  -1    0.40    0.50
   6  -3  -1    0.80    0.60
   6  -3  -1   -0.10    0.80
   6  -3  -1    1.10    0.60
   6  -3  -1    1.60    1.00
   6  -3  -1    1.00    0.70
   6  -3  -1   -0.20    0.70
  -6   3   1    0.20    0.40
  -6   3   1    0.10    0.80
  -6   3   1    0.00    0.50
  -6   3   1    0.40    0.50
   5  -3  -1   82.99    2.60
   5  -3  -1   88.49    2.50
   5  -3  -1   87.29    2.80
   5  -3  -1   89.79    3.00
   5  -3  -1   85.99    3.30
   5  -3  -1   86.09    2.70
   5  -3  -1   82.09    2.50
  -5   3   1   89.09    3.20
  -5   3   1   90.99    2.60
  -5   3   1   82.49    2.60
  -5   3   1   83.29    2.50
   4  -3  -1  225.28    5.30
   4  -3  -1  219.68    5.10
   4  -3  -1  226.88    5.30
   4  -3  -1  228.88    5.10
   4  -3  -1  221.78    5.50
   4  -3  -1  218.18    4.90
   4  -3  -1  229.98    5.00
  -4   3   1  227.08    5.50
  -4   3   1  229.58    4.90
  -4   3   1  223.58    5.20
  -4   3   1  228.68    5.10
   3  -3  -1   55.99    2.00
   3  -3  -1   55.29    2.00
   3  -3  -1   57.59    2.00
   3  -3  -1   52.09    2.00
   3  -3  -1   54.49    2.10
   3  -3  -1   54.69    2.10
   3  -3  -1   49.50    1.90
  -3   3   1   54.09    2.10
  -3   3   1   54.49    2.10
  -3   3   1   55.59    2.00
  -3   3   1   52.09    1.70
   2  -3  -1    5.20    0.70
   2  -3  -1    4.90    0.80
   2  -3  -1    3.70    0.70
   2  -3  -1    5.30    0.70
   2  -3  -1    5.60    0.80
   2  -3  -1    5.50    0.40
  -2   3   1    6.50    0.70
  -2   3   1    5.00    0.60
  -2   3   1    6.00    0.90
  -2   3   1    4.80    0.70
  -2   3   1    5.60    0.80
   1  -3  -1  294.17    6.30
   1  -3  -1  289.57    6.00
   1  -3  -1  298.47    6.30
   1  -3  -1  286.77    6.00
   1  -3  -1  295.77    5.70
  -1   3   1  293.07    6.30
  -1   3   1  292.17    6.00
  -1   3   1  282.67    5.80
  -1   3   1  292.07    6.00
  -1   3   1  288.17    5.60
   0  -3  -1  307.57    6.60
   0  -3  -1  305.17    6.10
   0   3   1  317.37    6.30
   0   3   1  302.87    6.20
   0   3   1  309.47    6.20
   0   3   1  306.47    6.50
   0   3   1  304.27    5.80
   0   3   1  299.47    6.20
  -1  -3  -1   51.09    2.00
  -1  -3  -1   56.09    1.90
   1   3   1   49.99    1.80
   1   3   1   49.70    2.00
   1   3   1   49.99    1.90
   1   3   1   51.99    1.80
  -2  -3  -1  250.17    5.40
  -2  -3  -1  246.18    5.50
   2   3   1  247.48    5.90
   2   3   1  240.98    5.20
   2   3   1  249.68    5.50
   2   3   1  246.28    5.40
  -3  -3  -1   21.90    1.20
  -3  -3  -1   21.50    1.10
   3   3   1   21.60    1.10
   3   3   1   21.40    1.10
   3   3   1   19.30    0.90
   3   3   1   20.00    1.20
   3   3   1   22.40    1.70
   3   3   1   21.70    1.30
  -4  -3  -1   15.10    0.90
  -4  -3  -1   14.90    1.00
   4   3   1   12.80    1.00
   4   3   1   14.10    1.10
   4   3   1   12.90    0.90
   4   3   1   14.30    0.90
   4   3   1   12.20    1.60
   4   3   1   13.40    0.90
  -5  -3  -1    5.60    0.60
  -5  -3  -1    5.00    0.50
   5   3   1    5.00    0.80
   5   3   1    5.50    0.70
   5   3   1    5.50    1.30
   5   3   1    5.40    0.50
   5   3   1    5.10    0.90
   5   3   1    5.50    0.70
   6   3   1   22.80    1.40
   6   3   1   18.80    2.10
   6   3   1   18.20    1.60
   7   3   1   12.90    2.10
   7   3   1   12.30    1.10
   8   3   1   13.00    1.20
   8   3   1   14.00    2.30
  -9  -3  -1    4.10    2.20
   9   3   1   10.20    1.10
 -10  -3  -1   55.99    4.40
  11  -4  -1   15.00    2.50
 -11   4   1   16.70    2.90
 -11   4   1   12.30    3.70
  10  -4  -1    1.30    1.10
  10  -4  -1    0.20    1.40
  10  -4  -1   -0.90    1.60
 -10   4   1    0.60    1.60
   9  -4  -1   35.10    2.70
   9  -4  -1   29.00    3.10
   9  -4  -1   34.10    2.70
   9  -4  -1   31.60    2.30
  -9   4   1   35.30    3.10
   8  -4  -1   17.80    1.70
   8  -4  -1   19.70    2.20
   8  -4  -1   17.70    2.00
   8  -4  -1   21.70    2.40
  -8   4   1   15.20    2.10
  -8   4   1   17.40    2.10
   7  -4  -1  142.39    5.10
   7  -4  -1  139.09    4.10
   7  -4  -1  137.79    4.60
   7  -4  -1  135.59    4.30
  -7   4   1  139.29    4.00
  -7   4   1  139.89    4.90
   6  -4  -1   54.69    2.80
   6  -4  -1   55.59    2.70
   6  -4  -1   47.50    2.10
   6  -4  -1   52.39    2.40
   6  -4  -1   55.79    2.50
   6  -4  -1   52.99    2.40
  -6   4   1   56.19    2.80
  -6   4   1   52.79    2.20
  -6   4   1   54.09    2.20
   5  -4  -1    0.50    0.80
   5  -4  -1    0.10    0.60
   5  -4  -1    0.60    0.60
   5  -4  -1   -0.20    0.60
   5  -4  -1   -0.10    0.60
   5  -4  -1    0.40    0.70
   5  -4  -1    0.10    0.50
  -5   4   1    0.90    0.60
  -5   4   1    0.40    0.80
  -5   4   1    0.90    0.60
  -5   4   1    1.00    0.60
   4  -4  -1 1438.46   25.60
   4  -4  -1 1418.56   26.00
   4  -4  -1 1370.36   25.80
   4  -4  -1 1391.76   26.00
   4  -4  -1 1388.26   25.80
   4  -4  -1 1427.76   25.60
  -4   4   1 1402.46   26.00
  -4   4   1 1418.36   25.80
  -4   4   1 1412.96   25.20
  -4   4   1 1391.86   25.90
   3  -4  -1   34.20    1.90
   3  -4  -1   37.90    1.80
   3  -4  -1   37.40    1.80
   3  -4  -1   38.00    1.90
   3  -4  -1   38.00    1.80
  -3   4   1   35.90    1.90
  -3   4   1   36.90    1.80
  -3   4   1   40.70    1.60
  -3   4   1   38.80    1.90
  -3   4   1   38.50    1.60
   2  -4  -1  117.69    3.10
   2  -4  -1  121.59    3.70
   2  -4  -1  117.79    3.30
   2  -4  -1  116.29    2.60
   2  -4  -1  115.19    3.30
   2  -4  -1  114.59    3.50
  -2   4   1  121.89    3.40
  -2   4   1  118.69    3.20
  -2   4   1  122.49    3.50
  -2   4   1  114.89    3.60
  -2   4   1  114.49    3.10
   1  -4  -1   36.40    1.90
   1  -4  -1   36.10    1.30
   1  -4  -1   34.70    1.80
   1  -4  -1   35.50    1.70
  -1   4   1   37.10    1.40
  -1   4   1   34.80    1.80
  -1   4   1   37.90    1.70
  -1   4   1   33.30    1.60
  -1   4   1   39.30    1.70
   0  -4  -1   19.30    1.20
   0  -4  -1   18.40    1.50
   0  -4  -1   19.30    1.40
   0   4   1   19.40    1.40
   0   4   1   20.00    1.30
   0   4   1   18.30    1.20
   0   4   1   17.20    1.20
   0   4   1   19.00    1.50
   0   4   1   18.70    0.90
   0   4   1   18.60    1.30
  -1  -4  -1   16.20    1.30
  -1  -4  -1   15.70    1.30
   1   4   1   16.00    1.30
   1   4   1   15.30    1.30
   1   4   1   18.10    1.20
   1   4   1   17.20    1.30
   1   4   1   15.30    1.30
  -2  -4  -1  185.88    4.70
  -2  -4  -1  186.68    4.80
   2   4   1  186.18    4.50
   2   4   1  187.08    5.10
   2   4   1  182.88    4.40
   2   4   1  181.98    4.60
   2   4   1  186.78    4.80
  -3  -4  -1  145.89    3.80
  -3  -4  -1  138.79    3.90
   3   4   1  144.29    4.50
   3   4   1  134.89    3.60
   3   4   1  136.99    3.70
   3   4   1  129.19    3.60
   3   4   1  140.89    3.90
  -4  -4  -1   16.50    1.20
  -4  -4  -1   15.80    1.30
   4   4   1   17.50    1.40
   4   4   1   16.50    1.40
   4   4   1   15.10    1.80
   4   4   1   16.60    1.20
  -5  -4  -1   30.10    1.40
   5   4   1   29.30    1.70
   5   4   1   30.30    1.60
   5   4   1   30.40    2.40
   6   4   1    6.60    1.60
   6   4   1    6.50    1.00
   7   4   1   49.90    2.40
   7   4   1   54.49    3.80
   8   4   1    5.30    2.00
   8   4   1    7.70    1.30
  -9  -4  -1   82.99    5.50
   9   4   1   90.99    3.20
  11  -5  -1   51.59    3.90
 -11   5   1   46.80    4.30
 -11   5   1   60.09    6.40
  10  -5  -1   -0.80    1.20
  10  -5  -1   -1.20    1.30
  10  -5  -1    0.40    1.80
 -10   5   1    2.30    1.70
   9  -5  -1   33.30    2.90
   9  -5  -1   39.40    3.40
   9  -5  -1   39.60    2.60
  -9   5   1   36.60    3.30
   8  -5  -1   -1.40    0.80
   8  -5  -1   -0.10    1.10
   8  -5  -1   -0.50    1.00
  -8   5   1   -0.90    1.20
   7  -5  -1    8.50    1.30
   7  -5  -1    6.00    1.50
   7  -5  -1    8.60    1.30
  -7   5   1    9.20    1.20
  -7   5   1    7.40    1.60
   6  -5  -1   30.80    2.20
   6  -5  -1   33.50    2.10
   6  -5  -1   35.70    2.10
   6  -5  -1   38.10    2.50
  -6   5   1   31.30    2.40
  -6   5   1   33.70    1.90
   5  -5  -1    0.90    0.80
   5  -5  -1    1.10    0.90
   5  -5  -1    0.80    0.80
   5  -5  -1    1.00    0.80
   5  -5  -1    2.40    1.00
   5  -5  -1    0.70    0.70
  -5   5   1    1.30    0.70
  -5   5   1    2.80    0.80
  -5   5   1    0.30    0.80
  -5   5   1    0.20    0.70
   4  -5  -1   29.50    1.90
   4  -5  -1   29.40    1.90
   4  -5  -1   32.00    1.90
   4  -5  -1   27.60    1.90
   4  -5  -1   29.80    2.00
  -4   5   1   31.00    2.00
  -4   5   1   24.80    1.80
  -4   5   1   29.00    2.00
  -4   5   1   28.40    1.60
   3  -5  -1   12.30    1.30
   3  -5  -1   12.00    1.30
   3  -5  -1   12.90    1.40
   3  -5  -1   10.20    1.20
   3  -5  -1   13.00    1.50
  -3   5   1   13.30    1.20
  -3   5   1   10.10    1.20
  -3   5   1   11.40    1.10
  -3   5   1    9.60    1.20
  -3   5   1   10.10    1.30
   2  -5  -1   45.90    2.20
   2  -5  -1   43.40    1.50
   2  -5  -1   44.20    2.00
   2  -5  -1   44.30    2.30
   2  -5  -1   42.20    1.70
  -2   5   1   43.80    1.90
  -2   5   1   43.60    2.20
  -2   5   1   46.40    1.90
  -2   5   1   44.80    2.10
  -2   5   1   42.10    2.30
   1  -5  -1  450.45    9.90
   1  -5  -1  463.55    9.90
  -1   5   1  455.95    9.30
  -1   5   1  456.05    9.40
  -1   5   1  449.95    9.30
  -1   5   1  449.66    8.90
  -1   5   1  446.96   10.00
  -1   5   1  448.66    9.80
   0  -5  -1    5.50    1.00
   0  -5  -1    3.30    0.80
   0  -5  -1    6.20    1.10
   0   5   1    2.60    0.80
   0   5   1    3.20    1.00
   0   5   1    4.30    0.90
   0   5   1    4.70    0.90
   0   5   1    4.00    0.80
   0   5   1    3.80    0.50
   0   5   1    4.10    0.80
  -1  -5  -1   61.69    2.60
  -1  -5  -1   60.19    2.70
   1   5   1   59.19    2.50
   1   5   1   60.19    2.60
   1   5   1   61.79    2.60
   1   5   1   63.19    2.30
   1   5   1   59.59    2.70
  -2  -5  -1  496.75   10.60
  -2  -5  -1  492.95   10.40
   2   5   1  488.45   10.00
   2   5   1  495.55   10.20
   2   5   1  478.25   10.30
   2   5   1  491.35   10.70
   2   5   1  492.05   10.60
  -3  -5  -1  152.18    4.50
  -3  -5  -1  162.18    4.50
   3   5   1  159.48    4.50
   3   5   1  168.98    5.20
   3   5   1  159.88    4.40
   3   5   1  159.48    4.70
   4   5   1   53.59    2.40
   4   5   1   55.09    3.10
   5   5   1   67.39    3.60
   5   5   1   72.39    2.90
   6   5   1   88.79    4.50
   6   5   1   95.19    3.50
   7   5   1   10.90    1.60
   7   5   1   13.30    2.40
   8   5   1   -0.10    1.00
   8   5   1    1.00    1.80
  -9  -5  -1    0.40    2.10
   9   5   1    1.40    1.30
  11  -6  -1   -0.20    1.90
 -11   6   1   -2.00    1.80
 -11   6   1    2.10    2.90
  10  -6  -1    7.30    2.00
  10  -6  -1    6.70    2.30
  10  -6  -1    3.90    1.50
 -10   6   1    6.30    2.10
   9  -6  -1   43.30    3.00
   9  -6  -1   45.50    3.20
   9  -6  -1   50.19    3.80
  -9   6   1   53.29    3.90
   8  -6  -1   38.80    2.90
   8  -6  -1   40.70    2.70
   8  -6  -1   34.90    2.50
   8  -6  -1   41.60    3.10
  -8   6   1   33.90    3.10
   7  -6  -1    1.00    1.10
   7  -6  -1   -0.70    0.90
   7  -6  -1    0.20    1.10
   7  -6  -1    0.90    0.90
  -7   6   1   -0.80    1.10
  -7   6   1   -0.10    0.90
   6  -6  -1   40.50    2.30
   6  -6  -1   39.80    2.70
   6  -6  -1   43.00    2.60
   6  -6  -1   42.40    2.60
  -6   6   1   40.00    2.70
  -6   6   1   41.40    2.30
   5  -6  -1   28.50    2.10
   5  -6  -1   32.90    2.30
   5  -6  -1   32.10    2.30
   5  -6  -1   29.30    2.00
   5  -6  -1   32.90    2.30
  -5   6   1   29.30    2.30
  -5   6   1   32.30    2.00
  -5   6   1   33.00    2.20
   4  -6  -1  188.98    5.40
   4  -6  -1  185.98    5.70
   4  -6  -1  192.38    5.30
   4  -6  -1  182.38    5.40
   4  -6  -1  187.78    5.20
  -4   6   1  181.78    5.40
  -4   6   1  178.48    5.30
  -4   6   1  179.98    5.60
  -4   6   1  184.08    4.90
   3  -6  -1  209.58    4.30
   3  -6  -1  221.38    5.80
   3  -6  -1  225.78    6.30
   3  -6  -1  214.58    6.00
   3  -6  -1  220.28    5.80
   3  -6  -1  226.28    5.40
  -3   6   1  216.48    6.00
  -3   6   1  215.68    5.40
  -3   6   1  223.28    6.20
  -3   6   1  223.08    5.50
  -3   6   1  212.38    5.80
   2  -6  -1  205.08    5.50
   2  -6  -1  214.38    4.90
   2  -6  -1  209.08    6.10
   2  -6  -1  216.68    5.60
   2  -6  -1  204.78    5.90
   2  -6  -1  205.98    4.80
  -2   6   1  209.98    5.40
  -2   6   1  216.98    5.90
  -2   6   1  216.58    6.10
  -2   6   1  210.38    5.50
  -2   6   1  208.48    5.30
   1  -6  -1   22.50    2.10
   1  -6  -1   20.90    1.80
   1  -6  -1   19.20    1.60
  -1   6   1   17.20    1.60
  -1   6   1   20.90    1.80
  -1   6   1   20.20    1.40
  -1   6   1   16.30    1.80
  -1   6   1   18.70    1.40
  -1   6   1   15.90    1.50
  -1   6   1   19.00    1.70
   0  -6  -1    2.20    0.90
   0  -6  -1    3.30    1.00
   0  -6  -1    2.70    0.80
   0   6   1    3.30    1.00
   0   6   1    3.40    1.10
   0   6   1    4.00    0.90
   0   6   1    2.50    0.80
   0   6   1    3.90    1.00
  -1  -6  -1   75.19    3.30
  -1  -6  -1   80.89    3.20
   1   6   1   71.59    3.30
   1   6   1   78.79    3.10
   1   6   1   76.19    3.20
   1   6   1   76.39    3.10
   1   6   1   79.09    2.80
  -2  -6  -1  828.42   17.00
   2   6   1  833.72   17.20
   2   6   1  847.72   17.20
   2   6   1  862.91   16.80
   2   6   1  847.82   16.30
   2   6   1  842.32   16.90
   3   6   1   30.80    2.10
   3   6   1   28.40    2.40
   4   6   1    9.90    1.80
   4   6   1   10.60    1.50
   5   6   1  322.17    9.20
   5   6   1  329.07    8.00
   6   6   1   14.80    1.70
   6   6   1    8.40    2.00
   7   6   1    2.80    2.00
   7   6   1    4.80    1.40
  -8  -6  -1   15.50    3.20
   8   6   1   15.10    1.90
  11  -7  -1   83.69    4.90
 -11   7   1   83.99    7.50
 -11   7   1   78.69    5.20
  10  -7  -1   25.60    3.40
  10  -7  -1   23.80    3.00
  10  -7  -1   21.40    2.70
 -10   7   1   20.50    2.90
   9  -7  -1   34.90    3.30
   9  -7  -1   27.90    2.80
   9  -7  -1   24.80    3.10
  -9   7   1   32.80    3.30
   8  -7  -1   23.30    2.80
   8  -7  -1   21.00    2.40
   8  -7  -1   17.40    3.20
  -8   7   1   24.00    2.80
   7  -7  -1   10.80    1.80
   7  -7  -1   11.20    1.80
   7  -7  -1   10.00    1.50
   7  -7  -1    7.60    1.70
  -7   7   1    8.70    1.70
  -7   7   1   12.20    1.60
   6  -7  -1   37.60    2.40
   6  -7  -1   34.90    2.50
   6  -7  -1   31.70    2.60
   6  -7  -1   35.30    2.60
  -6   7   1   33.00    2.60
  -6   7   1   32.60    2.20
   5  -7  -1   20.40    2.20
   5  -7  -1   20.10    2.00
   5  -7  -1   17.40    2.00
  -5   7   1   18.40    1.70
  -5   7   1   19.30    2.20
   4  -7  -1   25.60    2.20
   4  -7  -1   24.00    2.20
   4  -7  -1   32.90    2.30
   4  -7  -1   28.10    1.90
  -4   7   1   26.20    2.30
  -4   7   1   31.00    2.50
  -4   7   1   30.10    2.10
   3  -7  -1    4.80    1.20
   3  -7  -1    8.60    1.20
   3  -7  -1    4.00    1.10
   3  -7  -1    7.00    1.60
   3  -7  -1    7.70    1.50
  -3   7   1    6.30    1.30
  -3   7   1    6.80    1.50
  -3   7   1    8.60    1.30
  -3   7   1    6.10    1.30
   2  -7  -1   31.60    2.60
   2  -7  -1   33.00    2.40
   2  -7  -1   34.20    1.70
   2  -7  -1   31.00    2.10
  -2   7   1   32.80    2.20
  -2   7   1   33.10    2.60
  -2   7   1   35.10    2.20
  -2   7   1   37.80    2.50
  -2   7   1   36.60    2.20
   1  -7  -1   51.09    3.10
   1  -7  -1   54.89    2.60
   1  -7  -1   53.99    2.90
  -1   7   1   55.99    3.00
  -1   7   1   56.79    2.40
  -1   7   1   56.19    2.80
  -1   7   1   56.29    2.70
  -1   7   1   54.09    2.70
  -1   7   1   56.49    2.30
  -1   7   1   56.29    3.20
   0  -7  -1  213.28    6.30
   0  -7  -1  214.28    6.40
   0   7   1  193.98    6.30
   0   7   1  210.98    5.60
   0   7   1  209.98    5.90
   0   7   1  214.78    5.70
   0   7   1  209.88    6.20
  -1  -7  -1   18.00    2.10
   1   7   1   20.50    1.80
   1   7   1   20.20    2.00
   1   7   1   20.90    2.00
   1   7   1   17.50    1.90
   2   7   1  271.57    6.70
   2   7   1  271.47    7.50
   2   7   1  269.77    7.10
   3   7   1   16.50    1.90
   3   7   1   16.00    2.10
   4   7   1   30.10    2.50
   4   7   1   33.80    3.00
   5   7   1    0.40    1.50
   5   7   1    1.60    1.20
   6   7   1    3.30    1.30
   6   7   1   -0.30    1.70
   7   7   1   13.60    2.60
   7   7   1   10.20    1.90
  -8  -7  -1    4.50    2.60
   8   7   1    3.30    1.70
  10  -8  -1   -1.10    1.60
 -10   8   1    0.90    1.90
 -10   8   1    0.10    3.10
   9  -8  -1   55.99    3.90
   9  -8  -1   55.39    3.80
   9  -8  -1   49.50    4.00
  -9   8   1   57.19    4.30
   8  -8  -1   14.10    2.20
   8  -8  -1   12.30    2.10
   8  -8  -1    9.70    2.20
  -8   8   1   13.00    2.40
   7  -8  -1    2.30    1.20
   7  -8  -1    3.80    1.50
   7  -8  -1    0.90    1.30
   7  -8  -1    2.60    1.50
  -7   8   1    2.80    1.40
   6  -8  -1   10.80    1.80
   6  -8  -1   14.40    2.10
   6  -8  -1   14.00    2.00
   6  -8  -1   14.60    1.90
  -6   8   1   17.40    1.90
  -6   8   1   12.00    1.90
   5  -8  -1   10.70    1.80
   5  -8  -1   12.90    1.90
   5  -8  -1    9.70    1.60
  -5   8   1    9.50    1.70
  -5   8   1    9.10    1.50
   4  -8  -1   83.49    3.80
   4  -8  -1   90.49    4.20
   4  -8  -1   80.99    3.40
   4  -8  -1   87.79    3.80
  -4   8   1   90.69    3.90
  -4   8   1   88.69    3.60
  -4   8   1   78.49    4.30
   3  -8  -1   67.59    3.60
   3  -8  -1   59.19    3.20
  -3   8   1   65.99    3.60
  -3   8   1   66.69    3.30
  -3   8   1   68.59    3.10
   2  -8  -1   41.00    3.10
   2  -8  -1   38.30    2.50
   2  -8  -1   41.10    2.00
   2  -8  -1   42.40    2.90
  -2   8   1   37.50    2.40
  -2   8   1   41.30    3.00
  -2   8   1   38.50    2.50
  -2   8   1   42.40    2.60
  -2   8   1   39.20    2.50
  -2   8   1   36.70    2.70
   1  -8  -1  202.78    5.90
   1  -8  -1  199.58    6.60
  -1   8   1  205.78    5.80
  -1   8   1  205.38    6.40
  -1   8   1  213.78    6.00
  -1   8   1  202.28    5.40
  -1   8   1  205.38    6.00
   0  -8  -1   -0.50    1.50
   0   8   1   -0.50    0.80
   0   8   1   -0.10    0.90
   0   8   1   -0.50    0.90
   0   8   1   -0.50    0.90
   1   8   1   88.59    3.90
   1   8   1   83.49    3.80
   1   8   1   90.59    3.50
   2   8   1   14.90    1.80
   2   8   1   12.30    1.90
   2   8   1   14.30    2.10
   3   8   1   99.89    4.40
   3   8   1  106.59    4.70
   4   8   1    2.50    1.60
   4   8   1    1.40    1.20
   5   8   1   28.30    3.30
   5   8   1   29.60    2.80
   6   8   1   23.90    3.20
   6   8   1   24.40    2.70
  -7  -8  -1    1.50    2.40
   7   8   1    3.60    1.70
  10  -9  -1    3.00    2.20
 -10   9   1    3.50    3.30
 -10   9   1   -1.50    1.80
  -9   9   1    1.20    2.80
  -9   9   1    1.40    1.80
   8  -9  -1    2.40    1.60
   8  -9  -1    1.50    1.70
   8  -9  -1    1.80    1.70
  -8   9   1    0.10    1.60
   7  -9  -1    6.70    1.90
   7  -9  -1    6.10    1.80
   7  -9  -1    6.30    1.80
   7  -9  -1    4.00    1.60
  -7   9   1    8.70    2.00
   6  -9  -1   58.79    3.80
   6  -9  -1   54.59    3.30
   6  -9  -1   61.29    3.70
  -6   9   1   58.89    3.80
  -6   9   1   50.89    3.10
   5  -9  -1   10.90    2.00
   5  -9  -1   18.40    2.30
   5  -9  -1   10.20    1.70
  -5   9   1   11.50    2.10
  -5   9   1   10.20    1.70
   4  -9  -1    9.50    1.80
  -4   9   1   12.20    2.00
  -4   9   1   10.50    2.20
  -4   9   1    8.20    1.50
   3  -9  -1    6.00    1.50
  -3   9   1    3.60    1.30
  -3   9   1    7.80    1.50
   2  -9  -1   12.20    1.80
  -2   9   1   14.20    2.00
  -2   9   1   12.20    1.80
   1  -9  -1   14.30    1.90
   1  -9  -1   13.10    1.90
  -1   9   1   14.30    1.90
  -1   9   1   17.80    2.00
   0   9   1  257.87    7.40
   0   9   1  238.48    6.90
   0   9   1  249.58    6.80
   1   9   1   66.49    3.60
   1   9   1   70.19    3.30
   1   9   1   68.89    3.80
   2   9   1   37.40    2.60
   2   9   1   44.80    3.30
   2   9   1   42.70    3.30
   3   9   1  119.09    5.00
   3   9   1  113.69    5.30
   4   9   1   11.50    2.40
   4   9   1   13.10    2.20
   5   9   1   18.00    2.90
   5   9   1   17.80    2.50
  -6  -9  -1   -1.10    2.10
   6   9   1    4.00    1.80
   9 -10  -1    6.90    2.20
  -9  10   1    5.90    3.50
  -9  10   1    5.60    2.10
   8 -10  -1   37.10    3.60
  -8  10   1   43.80    5.50
  -8  10   1   38.40    3.80
   7 -10  -1   64.19    4.00
  -7  10   1   62.39    4.30
  -7  10   1   65.79    5.50
   6 -10  -1   14.40    2.30
   6 -10  -1   19.60    2.70
  -6  10   1   18.40    2.60
  -6  10   1   20.80    3.50
  -6  10   1   14.70    2.00
   5 -10  -1   18.10    2.60
   5 -10  -1   25.90    2.80
  -5  10   1   24.00    3.40
  -5  10   1   20.00    2.30
  -5  10   1   22.00    2.80
   4 -10  -1   24.70    2.70
  -4  10   1   27.30    2.80
  -4  10   1   27.40    2.60
   3 -10  -1   14.20    2.20
  -3  10   1   13.70    2.20
  -3  10   1   16.10    2.10
   2 -10  -1   15.60    2.20
  -2  10   1   11.60    1.90
   1 -10  -1   61.19    3.50
  -1  10   1   51.49    3.30
   0 -10  -1   41.60    3.30
   0 -10  -1   44.40    3.10
   0  10   1   47.80    3.00
   0  10   1   50.89    3.60
   1  10   1   59.49    3.30
   1  10   1   66.19    4.10
   2  10   1    6.60    1.90
   2  10   1    6.50    1.90
   3  10   1  131.09    5.70
  -4 -10  -1   16.50    3.30
   4  10   1   22.10    2.90
  -5 -10  -1    7.10    3.00
   5  10   1   15.00    2.60
   8 -11  -1    3.40    2.10
   8 -11  -1    6.80    2.10
  -8  11   1    0.00    2.00
  -8  11   1    4.10    3.10
   7 -11  -1   19.90    2.90
   7 -11  -1   13.10    2.80
  -7  11   1   12.50    2.70
  -7  11   1   13.40    3.40
   6 -11  -1    3.00    1.80
   6 -11  -1    1.20    1.90
  -6  11   1    3.20    2.00
   5 -11  -1   47.20    3.50
  -5  11   1   42.30    3.80
  -5  11   1   43.40    3.20
   4 -11  -1   15.30    2.50
  -4  11   1   17.80    2.50
  -4  11   1   18.70    2.70
   3 -11  -1    3.70    1.70
  -3  11   1    3.30    1.70
   2 -11  -1   -1.90    1.40
  -2  11   1    0.20    1.40
   1 -11  -1   15.20    2.40
  -1  11   1   12.50    2.10
   0 -11  -1   87.69    4.50
   0  11   1   87.49    4.30
  -1 -11  -1   20.20    2.90
   1  11   1   22.50    3.00
  -2 -11  -1   40.20    4.10
   2  11   1   37.20    3.60
  -3 -11  -1    7.90    2.70
   3  11   1    8.80    2.40
   7 -12  -1   66.69    4.70
  -7  12   1   68.59    5.00
   6 -12  -1    1.50    1.80
  -6  12   1    0.40    1.80
   5 -12  -1    6.60    2.20
  -5  12   1    4.90    2.20
  -5  12   1    6.20    2.10
   4 -12  -1   27.40    3.30
  -4  12   1   27.90    3.20
   3 -12  -1   35.50    3.40
  -3  12   1   34.40    3.40
   2 -12  -1   13.40    2.50
  -2  12   1    9.80    2.10
   1 -12  -1   13.20    2.80
  -1  12   1   14.70    2.40
  -2 -12  -1   -2.00    2.10
   2  12   1    1.10    2.40
   5 -13  -1    2.80    2.20
  -5  13   1    0.40    2.00
   4 -13  -1   27.00    3.40
  -4  13   1   26.10    3.20
   3 -13  -1   35.90    3.90
  -3  13   1   36.00    3.90
  -2  13   1    2.30    2.70
   0 -13   2    5.00    2.30
   1 -13   2   32.90    3.70
   2 -13   2   54.09    4.40
  -3  13  -2   67.69    4.70
   3 -13   2   70.89    4.80
  -4  13  -2   40.40    3.90
  -4  13  -2   41.30    4.00
   4 -13   2   46.10    4.20
  -5  13  -2    2.80    2.10
  -5  13  -2    2.20    1.90
   5 -13   2   -1.20    2.00
  -6  13  -2   16.40    3.00
  -6  13  -2   16.60    2.80
   6 -13   2   13.50    2.70
   3  12  -2   40.90    4.20
   3  12  -2   35.60    3.70
   2  12  -2   40.60    4.00
   2  12  -2   45.70    4.10
   1  12  -2   13.40    4.00
   1 -12   2   46.10    3.90
  -2  12  -2   21.70    3.90
  -2  12  -2   34.10    3.50
   2 -12   2   29.90    3.40
  -3  12  -2   23.50    2.90
  -3  12  -2   26.80    3.10
   3 -12   2   28.00    3.20
  -4  12  -2    1.00    1.60
  -4  12  -2    0.80    1.60
   4 -12   2    1.40    1.80
  -5  12  -2    5.20    2.00
  -5  12  -2    6.50    1.90
   5 -12   2    6.10    2.00
  -6  12  -2   69.99    4.70
  -6  12  -2   74.69    4.60
   6 -12   2   79.59    4.90
  -7  12  -2    7.70    2.40
  -7  12  -2    9.70    2.60
   7 -12   2    6.00    2.20
  -8  12  -2    0.90    2.10
   8 -12   2   -1.80    1.90
   4  11  -2   -1.10    1.90
   4  11  -2   -2.80    1.80
   3  11  -2    1.00    1.80
   3  11  -2   -1.50    1.80
   2  11  -2    1.80    1.80
   2  11  -2   -3.10    1.60
   1  11  -2    0.80    1.50
   1  11  -2   -1.20    1.70
   0  11  -2    2.00    1.50
   0  11  -2    0.90    2.40
  -1  11  -2   29.60    2.60
  -1  11  -2   30.10    3.10
  -2  11  -2  183.98    6.00
  -2  11  -2  181.38    6.50
   2 -11   2  174.48    6.50
  -3  11  -2    0.10    1.20
  -3  11  -2    1.80    1.50
   3 -11   2    2.30    1.60
  -4  11  -2  141.89    5.60
  -4  11  -2  137.29    5.50
   4 -11   2  131.39    5.80
  -5  11  -2  111.69    5.20
  -5  11  -2  103.09    5.00
   5 -11   2  115.59    5.40
  -6  11  -2    7.70    2.10
  -6  11  -2    5.20    1.90
   6 -11   2    7.00    2.10
   6 -11   2   10.00    2.40
   6 -11   2    5.20    3.40
  -7  11  -2    3.90    1.80
  -7  11  -2    0.00    1.60
   7 -11   2    3.90    1.80
   7 -11   2    2.90    2.10
   7 -11   2    6.50    2.10
  -8  11  -2    2.90    2.10
   8 -11   2    2.90    1.90
   8 -11   2   -1.50    1.70
   8 -11   2    1.70    1.90
  -9  11  -2   13.10    2.90
   9 -11   2   17.60    3.40
   9 -11   2   16.00    3.10
   9 -11   2   20.00    3.10
   5  10  -2    0.20    2.10
   5  10  -2    2.80    1.80
   4  10  -2   11.90    2.40
   4  10  -2   13.90    2.60
   3  10  -2    8.70    2.20
   3  10  -2    4.80    1.90
   2  10  -2   45.20    3.50
   2  10  -2   44.60    3.70
   1  10  -2  139.69    5.70
   1  10  -2  137.59    5.50
   0  10  -2   60.99    3.80
   0  10  -2   56.49    3.30
   0  10  -2   55.09    2.80
  -1  10  -2  147.09    4.80
  -1  10  -2  141.69    4.90
  -1  10  -2  143.49    5.40
  -1  10  -2  135.49    8.10
  -2  10  -2    5.10    1.40
  -2  10  -2    7.60    1.70
  -3  10  -2   43.60    3.10
  -3  10  -2   53.89    3.20
   3 -10   2   48.50    3.30
  -4  10  -2    5.60    1.60
  -4  10  -2    4.40    1.60
   4 -10   2    4.00    1.40
  -5  10  -2   34.20    3.00
  -5  10  -2   28.70    2.80
   5 -10   2   29.90    2.60
   5 -10   2   26.60    2.80
   5 -10   2   30.30    3.20
  -6  10  -2    7.60    2.00
  -6  10  -2   10.10    1.90
   6 -10   2    8.40    2.00
   6 -10   2    5.20    1.80
   6 -10   2    8.30    1.90
  -7  10  -2   11.00    2.10
  -7  10  -2   12.50    2.30
   7 -10   2    8.20    2.20
   7 -10   2   13.10    2.40
   7 -10   2   14.10    2.30
  -8  10  -2    3.70    2.00
  -8  10  -2    5.00    2.00
   8 -10   2    6.60    2.10
   8 -10   2   11.20    2.50
   8 -10   2    8.20    2.40
  -9  10  -2   -0.90    1.80
   9 -10   2    0.80    1.90
   9 -10   2   -0.50    1.70
   9 -10   2    0.10    1.70
 -10  10  -2   -0.80    2.00
  10 -10   2   -1.70    1.90
   6   9  -2   61.49    4.70
   6   9  -2   60.29    4.20
   5   9  -2   -0.50    1.50
   5   9  -2    0.70    1.80
   4   9  -2   -2.80    1.40
   4   9  -2    2.50    1.60
   3   9  -2   12.80    2.10
   3   9  -2   14.20    2.40
   2   9  -2    4.20    1.60
   2   9  -2    3.00    1.50
   1   9  -2    0.70    1.20
   1   9  -2    0.00    0.90
   1   9  -2   -1.40    1.10
   0   9  -2   67.39    3.00
   0   9  -2   67.29    3.70
   0   9  -2   69.79    3.60
   0   9  -2   64.49    3.30
  -1   9  -2   59.79    2.90
  -1   9  -2   59.79    3.60
  -1   9  -2   63.09    3.40
  -1   9  -2   60.29    3.30
  -1   9  -2   59.19    2.90
   1  -9   2   54.49    3.70
  -2   9  -2  163.08    5.10
  -2   9  -2  148.49    4.80
  -2   9  -2  155.98    5.30
  -3   9  -2   35.10    2.70
  -3   9  -2   37.60    2.60
  -3   9  -2   35.10    3.20
   3  -9   2   38.40    2.20
   3  -9   2   23.40    3.30
   3  -9   2   35.30    2.80
   3  -9   2   36.20    2.70
  -4   9  -2  195.68    6.10
  -4   9  -2  194.78    6.10
   4  -9   2  205.58    6.40
   4  -9   2  200.28    5.70
   4  -9   2  188.88    6.30
  -5   9  -2   40.30    3.00
  -5   9  -2   48.30    3.10
   5  -9   2   47.40    3.20
   5  -9   2   48.10    3.30
   5  -9   2   49.70    2.90
  -6   9  -2    4.90    1.70
  -6   9  -2    8.00    1.70
   6  -9   2    6.50    1.60
   6  -9   2    4.90    1.70
   6  -9   2    8.00    1.80
  -7   9  -2    1.00    1.40
  -7   9  -2    2.20    1.50
   7  -9   2    0.60    1.50
   7  -9   2    0.70    1.50
   7  -9   2    1.70    1.40
  -8   9  -2    3.50    1.70
  -8   9  -2    1.30    1.60
   8  -9   2    3.10    1.70
   8  -9   2    3.50    1.80
   8  -9   2    2.70    1.70
  -9   9  -2    0.60    1.60
   9  -9   2   -0.50    1.80
   9  -9   2   -0.70    1.50
   9  -9   2   -0.40    1.70
 -10   9  -2    3.30    1.90
  10  -9   2   -0.30    1.70
  10  -9   2   -0.20    1.90
  10  -9   2    0.10    2.00
   7   8  -2    0.40    1.50
   7   8  -2    0.70    2.10
   6   8  -2   81.69    4.20
   6   8  -2   85.29    5.30
   5   8  -2    5.60    1.60
   5   8  -2    4.70    2.00
   4   8  -2   19.80    2.70
   4   8  -2   21.50    2.30
   3   8  -2   17.10    2.30
   3   8  -2   20.00    2.20
   2   8  -2   11.10    1.90
   2   8  -2    9.90    1.50
   2   8  -2    8.20    1.50
   1   8  -2  347.97    9.00
   1   8  -2  363.26    9.00
   1   8  -2  349.87    7.80
   0   8  -2  112.99    4.10
   0   8  -2  117.89    4.40
   0   8  -2  120.89    3.70
   0   8  -2  110.99    4.50
   0  -8   2  112.89    4.60
  -1   8  -2    6.30    1.50
  -1   8  -2    6.50    1.30
  -1   8  -2    5.20    1.10
  -1   8  -2    3.90    1.10
  -1   8  -2    4.50    1.30
  -1   8  -2    5.00    1.40
   1  -8   2    5.50    1.50
   1  -8   2    3.70    1.20
  -2   8  -2  236.98    7.30
  -2   8  -2  242.68    6.30
  -2   8  -2  234.18    7.10
  -2   8  -2  234.28    6.50
  -2   8  -2  241.58    5.80
  -2   8  -2  236.38    6.50
   2  -8   2  241.08    6.60
   2  -8   2  250.47    7.30
   2  -8   2  231.58    5.60
   2  -8   2  231.98    7.10
  -3   8  -2   13.10    1.90
  -3   8  -2   14.30    1.70
  -3   8  -2   11.40    1.60
   3  -8   2   12.00    1.70
   3  -8   2   12.70    1.90
   3  -8   2   13.60    1.50
   3  -8   2   13.00    1.80
   3  -8   2   12.80    2.40
  -4   8  -2    3.10    1.30
  -4   8  -2    3.50    1.20
  -4   8  -2    3.10    1.20
   4  -8   2    4.00    1.40
   4  -8   2    5.90    1.30
   4  -8   2    2.70    1.30
   4  -8   2    6.00    1.30
  -5   8  -2   60.39    3.30
  -5   8  -2   53.89    3.00
   5  -8   2   56.79    3.30
   5  -8   2   59.19    3.10
   5  -8   2   50.99    3.10
  -6   8  -2   46.10    3.10
  -6   8  -2   48.00    3.00
   6  -8   2   48.10    3.10
   6  -8   2   43.60    3.00
   6  -8   2   42.80    3.00
  -7   8  -2    3.80    1.40
  -7   8  -2    2.10    1.40
   7  -8   2    3.80    1.50
   7  -8   2    2.50    1.50
   7  -8   2    4.60    1.50
  -8   8  -2   27.70    2.70
  -8   8  -2   27.60    3.00
   8  -8   2   30.10    3.20
   8  -8   2   34.10    3.10
   8  -8   2   27.70    2.90
  -9   8  -2    6.60    2.10
   9  -8   2    3.10    2.00
   9  -8   2    2.50    1.70
   9  -8   2    4.40    1.90
 -10   8  -2    0.90    2.00
  10  -8   2    4.80    2.00
  10  -8   2    2.30    1.70
  10  -8   2    3.20    2.20
 -11   8  -2   -2.60    2.00
  11  -8   2   -0.20    1.70
  11  -8   2    4.40    2.40
  11  -8   2    3.20    2.10
   8   7  -2   16.70    2.30
   8   7  -2   19.40    3.30
   7   7  -2    1.50    1.40
   7   7  -2    3.10    2.10
   6   7  -2    2.50    1.30
   6   7  -2    1.90    1.80
   5   7  -2    3.80    1.70
   5   7  -2    6.40    1.50
   4   7  -2    3.10    1.30
   4   7  -2    4.50    1.60
   3   7  -2   38.60    2.60
   3   7  -2   36.80    2.80
   2   7  -2   52.99    2.90
   2   7  -2   54.89    2.20
   2   7  -2   54.59    3.10
   1   7  -2    3.40    1.00
   1   7  -2    1.80    1.00
   1   7  -2    1.80    1.00
   1   7  -2    3.20    0.80
   1   7  -2    3.70    1.10
   1   7  -2    3.20    1.20
  -1  -7   2    3.30    1.10
   0   7  -2   74.29    3.20
   0   7  -2   66.09    3.00
   0   7  -2   65.39    3.40
   0   7  -2   66.89    2.90
   0   7  -2   72.39    2.60
   0   7  -2   68.19    3.30
   0  -7   2   71.99    3.40
   0  -7   2   69.49    3.30
  -1   7  -2   48.80    2.30
  -1   7  -2   57.19    3.00
  -1   7  -2   54.19    3.00
  -1   7  -2   56.59    2.70
  -1   7  -2   52.09    2.30
  -1   7  -2   53.09    2.70
   1  -7   2   54.29    3.00
   1  -7   2   51.69    2.90
   1  -7   2   52.19    1.90
   1  -7   2   50.29    2.50
  -2   7  -2  155.58    5.30
  -2   7  -2  162.78    5.30
  -2   7  -2  158.88    4.80
  -2   7  -2  156.38    4.60
  -2   7  -2  160.48    4.80
  -2   7  -2  161.08    4.10
   2  -7   2  168.28    5.00
   2  -7   2  166.88    5.40
   2  -7   2  163.18    4.20
  -3   7  -2  553.64   11.90
  -3   7  -2  564.64   12.00
  -3   7  -2  580.54   12.70
  -3   7  -2  583.24   12.80
  -3   7  -2  565.44   10.60
  -3   7  -2  509.25   12.30
   3  -7   2  572.44   11.70
   3  -7   2  580.84   12.20
   3  -7   2  564.54   12.70
   3  -7   2  555.34   12.60
   3  -7   2  561.74   12.20
  -4   7  -2   15.90    1.80
  -4   7  -2   15.70    2.20
  -4   7  -2   18.10    1.80
  -4   7  -2   14.20    1.80
   4  -7   2   14.10    1.70
   4  -7   2   17.00    2.00
   4  -7   2   18.80    2.00
   4  -7   2   16.20    1.90
   4  -7   2   14.90    1.70
  -5   7  -2  306.57    7.50
  -5   7  -2  282.17    7.70
   5  -7   2  299.27    7.80
   5  -7   2  284.67    7.60
   5  -7   2  298.87    7.70
   5  -7   2  305.07    6.80
  -6   7  -2   -1.20    0.90
  -6   7  -2    2.80    1.20
   6  -7   2    4.50    1.30
   6  -7   2    0.80    1.10
   6  -7   2   -1.40    1.00
   6  -7   2    1.80    0.90
  -7   7  -2    9.10    1.50
  -7   7  -2    5.00    1.50
   7  -7   2    7.00    1.80
   7  -7   2   10.40    1.80
   7  -7   2   11.00    2.00
  -8   7  -2   14.30    2.00
  -8   7  -2   18.50    2.60
   8  -7   2   16.80    2.40
   8  -7   2   19.90    2.50
   8  -7   2   16.00    2.10
  -9   7  -2    5.80    1.70
  -9   7  -2    2.60    1.60
   9  -7   2    4.40    1.60
   9  -7   2    8.70    2.10
 -10   7  -2  160.28    6.80
  10  -7   2  154.98    6.20
  10  -7   2  157.58    6.90
  10  -7   2  149.39    5.70
 -11   7  -2    7.70    2.50
  11  -7   2    7.00    2.30
  11  -7   2    5.80    2.30
  11  -7   2    5.60    1.80
   9   6  -2    1.40    2.40
   9   6  -2    2.30    1.50
   8   6  -2   60.09    3.30
   8   6  -2   63.29    4.60
   7   6  -2   -0.10    1.80
   7   6  -2    0.30    1.20
   6   6  -2   62.49    4.10
   6   6  -2   59.39    3.00
   5   6  -2   86.19    4.40
   5   6  -2   86.09    3.40
   4   6  -2    1.20    0.90
   4   6  -2    1.10    1.20
   3   6  -2    0.70    1.00
   3   6  -2   -0.20    0.80
   2   6  -2    6.70    0.90
   2   6  -2    7.90    1.30
   2   6  -2    7.90    1.30
   2   6  -2    5.00    1.20
   2   6  -2    8.20    1.50
  -2  -6   2    6.20    1.20
  -2  -6   2    6.40    1.20
   1   6  -2  214.08    4.90
   1   6  -2  214.28    5.70
   1   6  -2  213.98    5.70
   1   6  -2  214.98    5.90
   1   6  -2  218.98    6.00
   1   6  -2  205.38    5.80
  -1  -6   2  228.18    6.10
  -1  -6   2  213.28    5.90
   0   6  -2  248.48    6.60
   0   6  -2  248.08    6.10
   0   6  -2  248.78    5.60
   0   6  -2  249.88    6.20
   0   6  -2  237.38    6.50
   0   6  -2  239.08    6.10
   0  -6   2  247.28    6.50
   0  -6   2  245.58    4.90
   0  -6   2  250.17    5.90
  -1   6  -2   18.10    1.70
  -1   6  -2   16.60    1.30
  -1   6  -2   17.50    1.30
  -1   6  -2   17.40    1.60
  -1   6  -2   15.30    1.60
  -1   6  -2   18.40    1.60
   1  -6   2   19.00    1.80
   1  -6   2   18.00    1.70
   1  -6   2   18.00    1.10
   1  -6   2   17.30    1.80
  -2   6  -2  258.27    6.90
  -2   6  -2  265.07    6.30
  -2   6  -2  265.77    5.70
  -2   6  -2  270.87    6.40
  -2   6  -2  264.17    6.90
  -2   6  -2  267.77    6.50
   2  -6   2  264.67    6.50
   2  -6   2  269.57    7.00
   2  -6   2  268.87    6.90
   2  -6   2  271.27    6.00
  -3   6  -2    3.10    0.50
  -3   6  -2    2.70    0.80
  -3   6  -2    0.90    0.80
  -3   6  -2    3.70    1.00
  -3   6  -2    2.80    0.90
  -3   6  -2    2.50    0.90
   3  -6   2    4.40    0.90
   3  -6   2    3.30    1.00
   3  -6   2    2.30    1.00
   3  -6   2    3.10    0.90
  -4   6  -2    9.10    1.30
  -4   6  -2    5.70    1.20
  -4   6  -2    8.90    1.30
  -4   6  -2    8.30    1.40
   4  -6   2    7.10    1.30
   4  -6   2    8.60    1.40
   4  -6   2    7.60    1.30
   4  -6   2    5.50    1.30
   4  -6   2    6.70    1.30
  -5   6  -2  323.57    8.10
  -5   6  -2  311.27   10.30
  -5   6  -2  323.87    7.70
  -5   6  -2  325.17    8.00
   5  -6   2  292.27    7.90
   5  -6   2  334.37    8.10
   5  -6   2  333.67    8.20
   5  -6   2  325.77    7.00
   5  -6   2  333.37    7.90
   5  -6   2  329.57    8.10
  -6   6  -2  163.88    5.00
  -6   6  -2  172.18    5.50
   6  -6   2  162.58    5.50
   6  -6   2  176.48    5.40
   6  -6   2  172.58    4.30
   6  -6   2  168.18    5.10
  -7   6  -2   12.40    1.90
  -7   6  -2   18.50    2.00
   7  -6   2   15.20    2.00
   7  -6   2   14.60    2.10
   7  -6   2   12.80    1.70
  -8   6  -2  300.37    8.70
  -8   6  -2  298.97    7.80
   8  -6   2  291.57    7.70
   8  -6   2  292.67    8.70
   8  -6   2  298.97    8.20
  -9   6  -2    8.40    1.90
  -9   6  -2    9.10    1.80
   9  -6   2    7.60    2.00
   9  -6   2    8.50    1.60
   9  -6   2    7.80    1.70
 -10   6  -2   33.00    3.50
  10  -6   2   28.80    3.50
  10  -6   2   33.10    3.20
  10  -6   2   31.90    2.80
 -11   6  -2   -1.90    1.60
  11  -6   2   -1.40    2.00
  11  -6   2   -0.70    1.70
  11  -6   2    1.00    1.40
   9   5  -2   56.99    4.50
   9   5  -2   60.29    3.00
   8   5  -2  250.07    6.50
   8   5  -2  254.77    8.80
   7   5  -2    1.60    1.00
   7   5  -2   -1.10    1.70
   6   5  -2   16.60    1.60
   6   5  -2   20.50    2.60
   5   5  -2   62.09    3.60
   5   5  -2   61.69    2.60
   4   5  -2   13.10    1.30
   4   5  -2   12.60    1.40
   4   5  -2    9.50    1.70
  -4  -5   2   12.20    1.30
   3   5  -2  107.29    3.50
   3   5  -2  102.19    3.30
   3   5  -2  103.69    3.90
   3   5  -2   99.79    3.40
  -3  -5   2  108.09    3.50
  -3  -5   2  100.29    3.30
   2   5  -2    4.40    0.90
   2   5  -2    3.50    0.90
   2   5  -2    4.00    1.10
   2   5  -2    4.90    0.90
   2   5  -2    5.20    0.60
  -2  -5   2    5.70    1.00
   1   5  -2   -0.20    0.60
   1   5  -2   -0.20    0.70
   1   5  -2    0.00    0.60
   1   5  -2   -0.20    0.60
   1   5  -2    0.20    0.40
   1   5  -2    0.60    0.60
  -1  -5   2   -0.20    0.50
  -1  -5   2    0.40    0.20
  -1  -5   2    0.70    0.60
  -1  -5   2    0.90    0.60
   0   5  -2    9.20    1.10
   0   5  -2    9.80    1.10
   0   5  -2   10.60    1.30
   0   5  -2   10.80    1.30
   0   5  -2   10.90    1.00
   0   5  -2   10.00    1.10
   0  -5   2   10.90    1.10
   0  -5   2   10.80    1.30
   0  -5   2   10.40    0.70
   0  -5   2    7.60    1.10
  -1   5  -2    1.40    0.70
  -1   5  -2    1.60    0.80
  -1   5  -2    1.80    0.70
  -1   5  -2    1.60    0.60
  -1   5  -2    2.30    0.60
  -1   5  -2    1.40    0.70
   1  -5   2    1.30    0.80
   1  -5   2    0.50    0.60
   1  -5   2    1.10    0.80
  -2   5  -2  385.26    8.00
  -2   5  -2  377.96    8.60
  -2   5  -2  376.56    8.10
  -2   5  -2  386.16    8.60
  -2   5  -2  376.96    8.00
   2  -5   2  385.46    8.20
   2  -5   2  378.46    7.90
   2  -5   2  371.26    8.50
   2  -5   2  374.76    8.60
  -3   5  -2  347.97    7.70
  -3   5  -2  349.47    7.60
  -3   5  -2  331.37    8.00
  -3   5  -2  351.06    8.00
  -3   5  -2  344.07    7.30
   3  -5   2  356.36    7.90
   3  -5   2  351.76    7.70
   3  -5   2  347.47    7.70
   3  -5   2  347.17    8.00
   3  -5   2  349.37    8.00
  -4   5  -2   23.70    1.70
  -4   5  -2   23.80    1.70
  -4   5  -2   24.80    1.70
  -4   5  -2   25.10    1.70
   4  -5   2   23.50    1.80
   4  -5   2   23.30    1.70
   4  -5   2   23.00    1.70
  -5   5  -2  288.67    7.20
  -5   5  -2  283.27    6.80
  -5   5  -2  281.47    6.90
  -5   5  -2  271.17    6.60
   5  -5   2  267.47    6.80
   5  -5   2  282.67    7.20
   5  -5   2  281.57    6.00
   5  -5   2  285.67    6.70
   5  -5   2  276.87    6.90
   5  -5   2  275.67    6.80
  -6   5  -2    2.10    1.00
  -6   5  -2    0.50    0.80
   6  -5   2    1.60    1.00
   6  -5   2    2.10    1.10
   6  -5   2    1.30    0.90
   6  -5   2    1.70    0.70
   6  -5   2    2.20    0.90
  -7   5  -2    1.30    0.90
  -7   5  -2   -0.90    0.90
   7  -5   2    0.90    0.80
   7  -5   2    0.90    0.90
   7  -5   2    0.60    1.00
  -8   5  -2    0.20    1.00
  -8   5  -2    2.30    1.30
   8  -5   2    1.90    1.40
   8  -5   2    1.10    1.20
   8  -5   2    0.70    0.90
  -9   5  -2  111.39    4.40
  -9   5  -2  112.59    5.20
   9  -5   2  112.99    4.10
   9  -5   2  113.69    5.30
   9  -5   2  114.89    4.60
 -10   5  -2    2.90    1.70
  10  -5   2    0.10    1.70
  10  -5   2    0.50    1.50
  10  -5   2   -0.40    1.20
 -11   5  -2   19.50    3.10
  11  -5   2   14.30    2.50
  11  -5   2   14.60    2.10
  11  -5   2   17.80    3.10
  10   4  -2   56.19    4.80
   9   4  -2    8.80    2.30
   9   4  -2   15.50    1.60
   8   4  -2   69.89    2.70
   8   4  -2   68.59    4.30
   7   4  -2   27.20    3.00
   7   4  -2   21.50    1.70
   6   4  -2   25.50    1.60
   6   4  -2   22.80    2.50
   5   4  -2  495.65    9.80
   5   4  -2  500.35    9.50
   5   4  -2  499.45   11.60
  -5  -4   2  498.45    9.50
  -5  -4   2  449.66   10.70
   4   4  -2  119.89    3.30
   4   4  -2  119.79    3.30
   4   4  -2  120.69    3.30
   4   4  -2  124.39    3.40
   4   4  -2  118.19    4.30
  -4  -4   2  121.59    3.50
  -4  -4   2  122.89    3.40
  -4  -4   2  114.09    3.20
   3   4  -2   22.60    1.40
   3   4  -2   23.80    1.50
   3   4  -2   20.50    1.80
   3   4  -2   21.90    1.40
   3   4  -2   23.60    1.40
  -3  -4   2   22.40    1.20
  -3  -4   2   19.50    1.30
   2   4  -2   19.30    1.30
   2   4  -2   18.40    1.30
   2   4  -2   16.30    1.50
   2   4  -2   20.00    1.30
  -2  -4   2   17.10    1.30
  -2  -4   2   17.30    1.30
  -2  -4   2   17.80    0.90
   1   4  -2  199.18    4.70
   1   4  -2  202.38    5.00
   1   4  -2  199.58    5.00
   1   4  -2  194.08    4.90
   1   4  -2  199.48    4.80
   1   4  -2  204.38    4.10
  -1  -4   2  185.68    4.40
  -1  -4   2  199.68    4.20
  -1  -4   2  204.18    5.00
  -1  -4   2  204.68    5.00
  -1  -4   2  202.78    3.90
   0   4  -2  140.99    4.00
   0   4  -2  141.29    4.00
   0   4  -2  139.39    3.70
   0   4  -2  142.19    3.70
   0   4  -2  142.59    3.30
   0  -4   2  147.69    3.10
   0  -4   2  139.89    3.90
   0  -4   2  149.69    3.70
   0  -4   2  143.09    4.00
  -1   4  -2   22.60    1.20
  -1   4  -2   22.40    1.40
  -1   4  -2   21.20    1.40
  -1   4  -2   22.10    1.50
  -1   4  -2   22.30    1.20
   1  -4   2   22.80    1.50
   1  -4   2   23.20    1.10
   1  -4   2   22.90    1.50
   1  -4   2   22.20    1.40
  -2   4  -2  727.73   13.90
  -2   4  -2  745.73   14.30
  -2   4  -2  720.63   13.20
  -2   4  -2  733.43   14.30
  -2   4  -2  730.53   13.80
  -2   4  -2  731.73   13.80
   2  -4   2  744.33   14.30
   2  -4   2  734.33   14.20
   2  -4   2  741.83   13.80
   2  -4   2  720.53   13.90
  -3   4  -2   74.49    2.70
  -3   4  -2   74.99    2.60
  -3   4  -2   75.59    2.50
  -3   4  -2   71.09    1.70
  -3   4  -2   72.99    2.60
   3  -4   2   72.09    2.60
   3  -4   2   70.59    2.40
   3  -4   2   71.09    2.60
   3  -4   2   76.59    2.70
   3  -4   2   73.29    2.60
  -4   4  -2  303.77    6.80
  -4   4  -2  306.17    6.70
  -4   4  -2  312.37    7.10
  -4   4  -2  294.07    5.60
  -4   4  -2  311.77    6.90
   4  -4   2  298.57    6.90
   4  -4   2  304.87    7.20
   4  -4   2  301.97    6.60
   4  -4   2  297.07    6.90
   4  -4   2  307.47    6.90
   4  -4   2  301.27    6.10
  -5   4  -2   19.00    1.40
  -5   4  -2   22.00    1.40
  -5   4  -2   17.30    1.40
  -5   4  -2   21.90    1.80
   5  -4   2   18.80    1.40
   5  -4   2   17.80    1.40
   5  -4   2   17.60    1.40
   5  -4   2   19.70    1.90
   5  -4   2   18.30    1.70
   5  -4   2   18.00    1.40
   5  -4   2   17.60    1.10
  -6   4  -2  259.77    6.20
  -6   4  -2  281.97    7.30
  -6   4  -2  282.67    6.40
  -6   4  -2  289.17    6.70
   6  -4   2  281.97    6.80
   6  -4   2  267.57    6.30
   6  -4   2  277.47    6.10
   6  -4   2  276.97    6.30
   6  -4   2  272.07    6.30
   6  -4   2  281.77    7.40
  -7   4  -2   10.70    1.70
  -7   4  -2   17.10    1.70
   7  -4   2   13.30    1.40
   7  -4   2   16.70    2.10
   7  -4   2   15.90    1.50
   7  -4   2   12.40    1.50
  -8   4  -2  255.17    6.70
  -8   4  -2  253.37    7.70
   8  -4   2  248.28    6.20
   8  -4   2  264.07    7.80
   8  -4   2  262.37    7.00
  -9   4  -2   34.40    3.30
  -9   4  -2   37.90    2.60
   9  -4   2   36.80    3.20
   9  -4   2   35.00    2.20
   9  -4   2   33.40    2.60
 -10   4  -2    1.00    1.50
  10  -4   2    0.40    1.40
  10  -4   2   -0.80    1.60
  10  -4   2   -2.20    0.90
 -11   4  -2    8.80    2.40
  11  -4   2   10.40    2.50
  11  -4   2    8.50    2.10
  11  -4   2    8.70    1.60
  10   3  -2    9.20    2.60
   9   3  -2   13.70    2.50
   8   3  -2   49.50    2.00
   8   3  -2   46.90    3.50
   7   3  -2   33.70    2.90
   7   3  -2   30.20    1.50
   7   3  -2   31.80    2.80
   6   3  -2   27.00    1.30
   6   3  -2   24.70    2.30
   6   3  -2   28.70    2.50
   6   3  -2   26.80    1.40
  -6  -3   2   26.90    2.20
   5   3  -2    3.30    0.70
   5   3  -2    2.80    1.10
   5   3  -2    2.20    1.00
   5   3  -2    2.30    0.40
   5   3  -2    2.40    0.50
   5   3  -2    3.00    0.60
  -5  -3   2    2.90    0.50
  -5  -3   2    2.80    1.00
  -5  -3   2    2.70    0.40
   4   3  -2   53.69    2.60
   4   3  -2   50.39    1.80
   4   3  -2   53.19    2.60
   4   3  -2   50.39    1.70
   4   3  -2   51.29    1.70
   4   3  -2   49.10    1.70
  -4  -3   2   52.09    1.70
  -4  -3   2   50.29    2.20
  -4  -3   2   51.29    1.80
   3   3  -2   18.00    1.10
   3   3  -2   19.70    1.50
   3   3  -2   18.00    1.00
   3   3  -2   19.60    1.20
   3   3  -2   19.40    1.10
   3   3  -2   19.60    1.50
  -3  -3   2   18.20    1.10
  -3  -3   2   17.90    1.20
  -3  -3   2   20.30    1.10
   2   3  -2  357.56    7.80
   2   3  -2  358.06    7.30
   2   3  -2  355.76    7.40
   2   3  -2  363.06    7.80
   2   3  -2  361.56    7.10
   2   3  -2  354.16    7.10
  -2  -3   2  359.86    7.30
  -2  -3   2  364.16    7.20
  -2  -3   2  369.16    7.40
   1   3  -2  218.38    4.10
   1   3  -2  216.38    4.90
   1   3  -2  214.98    5.00
   1   3  -2  207.88    4.70
   1   3  -2  215.98    4.60
  -1  -3   2  213.68    4.90
  -1  -3   2  210.38    4.40
  -1  -3   2  212.58    4.80
   0   3  -2  122.39    2.70
   0   3  -2  119.09    3.00
   0   3  -2  123.39    3.10
   0   3  -2  117.79    3.20
   0   3  -2  123.09    3.20
   0   3  -2  120.09    3.00
   0  -3   2  118.89    3.20
   0  -3   2  120.29    3.30
   0  -3   2  124.89    3.10
   0  -3   2  122.99    2.70
   0  -3   2  123.69    3.00
  -1   3  -2   19.50    1.20
  -1   3  -2   18.60    1.00
  -1   3  -2   17.70    1.10
  -1   3  -2   16.60    1.20
  -1   3  -2   18.60    0.90
   1  -3   2   18.60    1.20
   1  -3   2   18.60    1.10
   1  -3   2   16.70    1.20
   1  -3   2   19.20    1.00
  -2   3  -2   53.09    1.40
  -2   3  -2   53.69    1.80
  -2   3  -2   51.79    2.00
  -2   3  -2   53.09    1.90
  -2   3  -2   51.49    1.70
  -2   3  -2   54.89    2.00
   2  -3   2   55.69    1.90
   2  -3   2   51.49    1.80
   2  -3   2   52.09    2.00
   2  -3   2   51.59    1.90
  -3   3  -2  451.65    9.00
  -3   3  -2  463.85    8.40
  -3   3  -2  466.25    9.20
  -3   3  -2  465.25    9.20
  -3   3  -2  462.55    9.40
   3  -3   2  464.95    9.20
   3  -3   2  448.46    9.20
   3  -3   2  457.85    9.20
   3  -3   2  450.75    8.90
   3  -3   2  468.05    8.40
  -4   3  -2    2.20    0.50
  -4   3  -2    2.40    0.60
  -4   3  -2    3.10    0.50
  -4   3  -2    3.10    0.70
   4  -3   2    2.20    0.80
   4  -3   2    2.90    0.60
   4  -3   2    4.70    0.60
   4  -3   2    2.20    0.60
   4  -3   2    2.60    0.70
   4  -3   2    2.80    0.60
   4  -3   2    2.50    0.60
  -5   3  -2   57.59    2.10
  -5   3  -2   57.99    2.30
  -5   3  -2   51.59    1.90
  -5   3  -2   59.09    1.80
   5  -3   2   53.99    2.00
   5  -3   2   53.29    1.90
   5  -3   2   58.09    2.00
   5  -3   2   53.79    2.00
   5  -3   2   58.99    2.30
   5  -3   2   57.19    2.60
   5  -3   2   56.79    2.00
  -6   3  -2   18.50    1.20
  -6   3  -2   16.40    1.50
  -6   3  -2   15.10    1.10
  -6   3  -2   16.20    1.00
   6  -3   2   16.40    1.10
   6  -3   2   14.40    1.20
   6  -3   2   18.70    1.30
   6  -3   2   14.60    1.50
   6  -3   2   16.50    1.30
   6  -3   2   16.40    1.10
   6  -3   2   12.60    1.70
  -7   3  -2    2.00    0.90
  -7   3  -2   -0.40    0.90
  -7   3  -2    0.80    0.60
  -7   3  -2    0.60    0.40
   7  -3   2    0.90    0.80
   7  -3   2    0.80    1.00
   7  -3   2    1.00    0.70
   7  -3   2    0.20    0.40
   7  -3   2    1.90    1.00
  -8   3  -2   65.29    3.00
  -8   3  -2   59.69    3.60
   8  -3   2   62.89    2.30
   8  -3   2   65.39    3.60
   8  -3   2   59.29    2.90
  -9   3  -2   20.70    2.60
  -9   3  -2   20.50    2.10
   9  -3   2   21.70    1.70
   9  -3   2   16.70    2.00
   9  -3   2   17.30    2.40
 -10   3  -2    0.70    1.30
 -10   3  -2   -0.30    1.50
  10  -3   2    0.10    1.70
  10  -3   2    0.40    0.90
  10  -3   2    2.50    1.50
 -11   3  -2    3.40    2.00
  11  -3   2    1.60    2.00
  11  -3   2    2.30    1.10
  10   2  -2   16.40    2.70
   9   2  -2   10.70    2.30
   9   2  -2   10.40    2.10
   8   2  -2    8.50    1.90
   8   2  -2    8.40    1.90
  -8  -2   2    9.80    2.10
   7   2  -2   44.70    1.40
   7   2  -2   40.30    2.90
   7   2  -2   48.90    3.10
  -7  -2   2   45.60    3.10
   6   2  -2   16.40    1.90
   6   2  -2   15.50    0.90
   6   2  -2   15.30    1.90
   6   2  -2   15.70    0.80
  -6  -2   2   16.20    2.10
   5   2  -2  111.79    4.00
   5   2  -2  116.89    4.00
   5   2  -2  111.79    2.50
   5   2  -2  110.49    2.40
  -5  -2   2  114.89    4.10
   4   2  -2  375.96    6.90
   4   2  -2  387.96    7.10
   4   2  -2  375.76    8.60
   4   2  -2  375.36    8.50
   4   2  -2  370.06    7.10
   4   2  -2  380.56    7.00
  -4  -2   2  378.46    8.60
  -4  -2   2  398.46    7.20
  -4  -2   2  361.66    7.00
   3   2  -2  132.79    2.80
   3   2  -2  136.09    3.10
   3   2  -2  140.19    3.00
   3   2  -2  134.69    3.80
   3   2  -2  134.09    2.90
   3   2  -2  135.29    3.90
  -3  -2   2  133.99    3.00
  -3  -2   2  132.89    3.70
  -3  -2   2  140.09    3.20
   2   2  -2  322.97    6.20
   2   2  -2  316.87    6.10
   2   2  -2  339.77    7.00
   2   2  -2  330.47    6.50
   2   2  -2  323.07    6.40
   2   2  -2  327.17    7.00
  -2  -2   2  325.57    6.40
  -2  -2   2  340.27    6.60
  -2  -2   2  333.87    6.80
   1   2  -2   11.60    0.70
   1   2  -2   11.90    0.90
   1   2  -2   13.30    0.90
   1   2  -2    9.20    0.90
   1   2  -2   10.90    0.90
   1   2  -2   11.00    0.70
  -1  -2   2   10.70    0.80
  -1  -2   2   11.20    0.80
  -1  -2   2   10.80    0.80
   0   2  -2  139.59    3.20
   0   2  -2  143.59    3.10
   0   2  -2  145.19    3.40
   0   2  -2  146.89    2.80
   0   2  -2  133.09    3.10
   0  -2   2  142.89    3.30
   0  -2   2  162.38    3.50
  -1   2  -2 3837.72   65.09
  -1   2  -2 3783.42   64.99
  -1   2  -2 3886.21   65.39
  -1   2  -2 3699.23   65.29
  -1   2  -2 3688.83   65.19
   1  -2   2 3834.42   65.39
   1  -2   2 3813.12   65.39
   1  -2   2 3738.23   65.09
   1  -2   2 3809.12   65.19
  -2   2  -2    3.00    0.50
  -2   2  -2    3.60    0.60
  -2   2  -2    3.40    0.40
  -2   2  -2    3.90    0.60
   2  -2   2    3.80    0.60
   2  -2   2    3.90    0.30
   2  -2   2    3.10    0.50
   2  -2   2    3.00    0.60
   2  -2   2    2.60    0.40
   2  -2   2    3.30    0.60
  -3   2  -2  132.59    3.10
  -3   2  -2  133.29    3.20
  -3   2  -2  129.89    3.20
  -3   2  -2  136.09    3.00
   3  -2   2  134.89    3.30
   3  -2   2  136.29    3.20
   3  -2   2  129.39    3.50
   3  -2   2  129.69    2.90
   3  -2   2  137.59    3.00
   3  -2   2  134.19    3.20
  -4   2  -2   52.39    1.70
  -4   2  -2   47.70    1.90
  -4   2  -2   48.10    1.50
  -4   2  -2   48.00    1.60
   4  -2   2   48.20    1.40
   4  -2   2   50.09    2.20
   4  -2   2   49.70    1.60
   4  -2   2   48.70    1.50
   4  -2   2   48.00    1.60
   4  -2   2   52.29    1.60
   4  -2   2   48.00    1.80
  -5   2  -2   10.20    0.80
  -5   2  -2   11.60    1.20
  -5   2  -2    9.20    0.70
  -5   2  -2   10.60    1.00
   5  -2   2   11.70    0.80
   5  -2   2    9.50    1.30
   5  -2   2    9.50    0.70
   5  -2   2   10.50    0.80
   5  -2   2   10.90    1.00
  -6   2  -2  549.35   10.80
  -6   2  -2  535.75   11.00
  -6   2  -2  506.25    9.40
   6  -2   2  543.45   10.70
   6  -2   2  538.35   10.90
   6  -2   2  522.15    9.90
   6  -2   2  522.25    9.60
   6  -2   2  537.85   11.70
   6  -2   2  524.05    9.80
  -7   2  -2  218.08    5.60
  -7   2  -2  210.38    5.70
   7  -2   2  210.88    6.30
   7  -2   2  221.18    5.60
   7  -2   2  211.08    4.50
   7  -2   2  214.08    5.60
   7  -2   2  211.28    4.60
  -8   2  -2    2.20    1.00
  -8   2  -2    1.00    0.80
   8  -2   2    1.20    1.10
   8  -2   2    3.10    1.30
   8  -2   2    2.70    0.60
   8  -2   2    3.50    1.10
  -9   2  -2   14.30    2.30
  -9   2  -2   20.50    2.20
   9  -2   2   22.60    2.70
   9  -2   2   24.00    2.30
   9  -2   2   20.80    1.40
 -10   2  -2   17.90    2.60
 -10   2  -2   19.10    2.30
  10  -2   2   20.50    2.30
  10  -2   2   15.50    2.60
  10  -2   2   14.90    1.30
 -11   2  -2   14.90    2.80
  11  -2   2   18.30    3.00
  10   1  -2   87.19    4.90
   9   1  -2    3.90    1.50
   9   1  -2    7.30    1.70
  -9  -1   2    7.00    2.20
   8   1  -2   14.90    1.90
   8   1  -2    9.60    1.90
   8   1  -2   13.00    1.90
  -8  -1   2   15.40    2.60
  -8  -1   2   13.70    1.70
   7   1  -2  136.99    4.80
   7   1  -2  150.38    5.20
   7   1  -2  145.69    4.60
  -7  -1   2  149.09    4.60
  -7  -1   2  142.19    5.80
   6   1  -2   44.20    2.60
   6   1  -2   46.90    2.30
   6   1  -2   42.10    2.40
  -6  -1   2   46.50    3.10
   5   1  -2   99.49    3.50
   5   1  -2  104.69    3.20
   5   1  -2  102.69    3.60
  -5  -1   2  104.29    4.10
   4   1  -2   21.30    0.70
   4   1  -2   20.00    0.70
   4   1  -2   22.20    1.50
   4   1  -2   20.30    1.50
   4   1  -2   20.10    1.30
  -4  -1   2   20.30    0.80
  -4  -1   2   19.00    0.70
  -4  -1   2   22.40    1.70
   3   1  -2   54.99    1.50
   3   1  -2   57.39    1.90
   3   1  -2   61.39    1.50
   3   1  -2   56.99    2.20
  -3  -1   2   58.19    1.40
  -3  -1   2   55.59    2.40
  -3  -1   2   58.29    1.50
   2   1  -2  280.37    5.90
   2   1  -2  278.57    5.90
   2   1  -2  274.57    5.60
   2   1  -2  283.97    5.20
   2   1  -2  278.57    5.10
   2   1  -2  277.37    5.40
   2   1  -2  288.37    5.30
  -2  -1   2  293.27    5.40
  -2  -1   2  283.77    6.10
  -2  -1   2  276.17    5.30
   1   1  -2  768.62   13.90
   1   1  -2  754.12   13.80
   1   1  -2  766.52   13.60
   1   1  -2  796.02   13.60
   1   1  -2  757.72   14.00
   1   1  -2  783.82   13.80
   1   1  -2  783.92   13.70
  -1  -1   2  800.52   14.10
  -1  -1   2  762.92   13.70
  -1  -1   2  777.22   13.80
   0   1  -2  343.37    6.50
   0   1  -2  360.16    6.30
   0   1  -2  349.77    6.30
   0   1  -2  345.27    6.50
   0   1  -2  346.17    6.50
   0   1  -2  350.76    6.40
   0  -1   2  346.57    6.40
   0  -1   2  336.17    6.70
   0  -1   2  346.17    6.50
   0  -1   2  347.37    6.50
  -1   1  -2   83.39    1.80
  -1   1  -2   84.59    1.90
  -1   1  -2   81.59    2.00
  -1   1  -2   83.69    2.00
   1  -1   2   81.29    2.00
   1  -1   2   80.29    2.40
   1  -1   2   82.79    1.80
   1  -1   2   80.99    2.00
  -2   1  -2   37.30    1.20
  -2   1  -2   37.80    1.30
  -2   1  -2   37.30    1.10
  -2   1  -2   39.60    1.20
   2  -1   2   37.20    1.00
   2  -1   2   37.00    1.20
   2  -1   2   38.50    1.20
   2  -1   2   36.60    1.10
   2  -1   2   38.50    1.00
   2  -1   2   38.40    1.10
  -3   1  -2   18.80    1.10
  -3   1  -2   20.00    0.80
  -3   1  -2   19.50    0.90
   3  -1   2   18.10    0.90
   3  -1   2   18.80    0.70
   3  -1   2   18.00    0.60
   3  -1   2   19.80    0.80
   3  -1   2   19.30    0.90
   3  -1   2   19.20    1.20
   3  -1   2   18.80    0.90
  -4   1  -2    9.70    0.60
  -4   1  -2    8.70    0.50
  -4   1  -2    9.00    0.90
   4  -1   2    8.80    0.60
   4  -1   2    8.80    1.10
   4  -1   2    9.40    0.60
   4  -1   2    8.80    0.90
   4  -1   2    9.50    0.90
  -5   1  -2   23.90    1.50
   5  -1   2   21.30    1.30
   5  -1   2   22.60    1.40
   5  -1   2   23.20    1.70
  -6   1  -2    7.30    1.10
   6  -1   2    7.10    1.10
   6  -1   2    5.80    1.20
   6  -1   2    8.20    1.10
  -7   1  -2   18.80    1.80
  -7   1  -2   17.40    1.70
   7  -1   2   18.60    2.00
   7  -1   2   19.20    1.70
   7  -1   2   17.00    1.70
  -8   1  -2    0.60    1.00
  -8   1  -2    0.60    1.00
   8  -1   2    0.20    1.10
   8  -1   2   -0.10    0.80
   8  -1   2    0.80    1.10
  -9   1  -2   59.79    3.30
   9  -1   2   60.49    3.60
   9  -1   2   59.99    3.10
 -10   1  -2   17.30    2.20
 -10   1  -2   13.50    2.50
  10  -1   2   12.70    2.30
 -11   1  -2   -1.10    1.80
  11  -1   2    0.20    1.90
  10   0  -2   18.70    2.70
  10   0  -2   21.20    2.60
 -10   0   2   20.20    3.60
   9   0  -2   28.00    2.50
   9   0  -2   29.60    3.00
   9   0  -2   25.40    2.50
  -9   0   2   31.40    3.90
  -9   0   2   29.40    2.60
   8   0  -2   27.20    2.30
   8   0  -2   30.90    2.60
   8   0  -2   38.90    2.50
  -8   0   2   33.50    3.50
  -8   0   2   31.60    2.40
  -8   0   2   38.00    2.20
   7   0  -2  419.16    9.50
   7   0  -2  408.96    9.90
   7   0  -2  418.46    9.60
  -7   0   2  428.16    9.40
  -7   0   2  396.06   11.40
   6   0  -2  839.12   16.70
   6   0  -2  877.71   16.60
   6   0  -2  835.52   17.00
   6   0  -2  836.82   16.80
  -6   0   2  852.91   16.50
   5   0  -2   81.99    2.90
   5   0  -2   88.29    3.10
   5   0  -2   87.69    2.90
   5   0  -2   84.99    3.10
  -5   0   2   84.59    2.80
   4   0  -2 2452.35   42.70
   4   0  -2 2502.75   41.30
   4   0  -2 2404.76   42.50
   4   0  -2 2297.97   41.20
   4   0  -2 2380.76   42.20
   4   0  -2 2380.96   42.30
  -4   0   2 2326.07   41.30
  -4   0   2 2355.86   42.10
  -4   0   2 2492.85   41.30
   3   0  -2   49.80    1.70
   3   0  -2   50.49    1.90
   3   0  -2   50.19    1.80
   3   0  -2   48.40    1.20
   3   0  -2   49.99    1.30
   3   0  -2   48.10    1.80
   3   0  -2   49.99    1.10
   3   0  -2   51.09    1.30
  -3   0   2   50.59    1.30
  -3   0   2   50.99    1.60
  -3   0   2   48.50    1.30
   2   0  -2  986.80   17.80
   2   0  -2 1019.70   17.40
   2   0  -2 1016.00   17.80
   2   0  -2 1025.70   17.60
   2   0  -2  977.40   17.50
   2   0  -2 1017.30   17.90
   2   0  -2  985.90   17.40
  -2   0   2  987.30   17.50
  -2   0   2 1000.50   17.60
  -2   0   2  982.40   18.60
  -2   0   2 1015.20   17.50
   1   0  -2  261.77    4.80
   1   0  -2  263.47    5.10
   1   0  -2  269.77    5.00
   1   0  -2  261.77    5.00
   1   0  -2  257.47    5.00
  -1   0   2  256.07    4.80
  -1   0   2  266.37    4.80
  -1   0   2  265.17    5.50
  -1   0   2  262.27    5.00
  -1   0   2  261.17    5.00
   0   0  -2  432.16    7.50
   0   0  -2  425.36    7.60
   0   0  -2  431.36    7.70
   0   0  -2  425.06    7.70
   0   0  -2  423.56    7.70
   0   0   2  413.86    8.00
   0   0   2  422.16    7.70
   0   0   2  433.36    7.70
   0   0   2  419.86    7.60
  -1   0  -2  131.19    2.70
  -1   0  -2  131.19    2.80
  -1   0  -2  130.59    2.70
   1   0   2  127.39    2.70
   1   0   2  129.89    2.70
   1   0   2  129.39    2.50
   1   0   2  128.39    2.40
   1   0   2  127.99    2.70
   1   0   2  127.09    3.10
   1   0   2  126.49    2.50
  -2   0  -2  434.96    7.80
  -2   0  -2  427.46    7.80
  -2   0  -2  436.06    8.30
   2   0   2  416.56    7.60
   2   0   2  431.66    8.20
   2   0   2  422.26    7.80
   2   0   2  439.26    7.80
   2   0   2  431.06    7.80
   2   0   2  440.46    7.60
  -3   0  -2    6.60    0.50
  -3   0  -2    6.80    0.50
   3   0   2    6.60    0.50
   3   0   2    5.90    0.70
   3   0   2    7.30    0.60
   3   0   2    5.50    0.70
   3   0   2    6.60    0.80
   3   0   2    5.60    0.50
   4   0   2   16.40    1.10
   4   0   2   19.20    1.30
   4   0   2   18.10    1.00
   4   0   2   16.40    1.30
   5   0   2    6.20    1.00
   5   0   2    5.30    1.00
   5   0   2    6.90    1.10
   5   0   2    8.30    0.90
   6   0   2  146.29    4.40
   6   0   2  152.88    4.00
   6   0   2  151.68    4.60
  -7   0  -2  353.96    8.90
   7   0   2  357.16    8.00
   7   0   2  351.56    8.60
  -8   0  -2    1.60    1.10
   8   0   2   -0.30    0.80
   8   0   2    0.50    1.10
  -9   0  -2   83.79    4.20
  -9   0  -2   88.99    4.00
   9   0   2   87.39    4.10
 -10   0  -2   72.89    3.90
  10   0   2   66.09    4.10
  11  -1  -2    0.20    1.80
 -11   1   2    1.50    2.50
  10  -1  -2   41.20    3.10
  10  -1  -2   34.90    3.30
 -10   1   2   39.20    4.50
 -10   1   2   39.30    3.50
   9  -1  -2   25.30    1.40
   9  -1  -2   28.40    2.80
   9  -1  -2   25.40    2.50
  -9   1   2   27.70    2.60
  -9   1   2   26.20    3.80
   8  -1  -2   53.59    2.80
   8  -1  -2   50.69    2.90
   8  -1  -2   57.69    3.20
  -8   1   2   53.09    2.40
  -8   1   2   56.69    4.30
  -8   1   2   55.09    3.00
   7  -1  -2   55.99    1.60
   7  -1  -2   56.49    3.00
   7  -1  -2   58.39    2.80
   7  -1  -2   58.59    3.00
   7  -1  -2   59.29    1.80
   7  -1  -2   57.09    2.60
  -7   1   2   63.29    2.30
  -7   1   2   56.29    2.80
   6  -1  -2    3.20    1.00
   6  -1  -2    4.90    1.00
   6  -1  -2    6.30    1.10
   6  -1  -2    3.50    0.50
   6  -1  -2    5.70    1.00
  -6   1   2    3.60    1.00
   5  -1  -2   16.50    0.70
   5  -1  -2   18.10    1.30
   5  -1  -2   15.60    0.90
   5  -1  -2   16.30    1.40
   5  -1  -2   18.80    1.30
   5  -1  -2   15.70    0.90
   5  -1  -2   14.70    1.50
   5  -1  -2   15.60    0.70
  -5   1   2   13.60    1.30
  -5   1   2   16.40    0.80
  -5   1   2   14.90    0.80
  -5   1   2   17.10    1.00
   4  -1  -2  913.01   16.80
   4  -1  -2  897.31   16.00
   4  -1  -2  902.71   16.50
   4  -1  -2  879.31   16.00
   4  -1  -2  896.71   15.80
   4  -1  -2  915.41   16.80
   4  -1  -2  894.01   17.00
   4  -1  -2  943.21   16.20
  -4   1   2  924.01   16.00
  -4   1   2  910.61   16.10
  -4   1   2  872.21   16.10
  -4   1   2  874.41   16.70
   3  -1  -2    9.10    0.70
   3  -1  -2    8.70    0.90
   3  -1  -2    9.20    0.70
   3  -1  -2    7.30    0.60
   3  -1  -2    5.70    0.80
   3  -1  -2    9.20    0.90
   3  -1  -2    7.90    0.70
   3  -1  -2    7.30    0.60
  -3   1   2    8.00    0.60
  -3   1   2    8.50    0.60
  -3   1   2    8.70    0.80
  -3   1   2    8.00    0.70
   2  -1  -2 1542.25   27.50
   2  -1  -2 1594.74   27.50
   2  -1  -2 1575.64   27.50
   2  -1  -2 1587.74   27.70
   2  -1  -2 1559.04   27.70
   2  -1  -2 1589.94   27.40
   2  -1  -2 1583.44   27.60
   2  -1  -2 1584.14   27.90
   2  -1  -2 1561.54   27.80
  -2   1   2 1561.74   27.70
  -2   1   2 1636.74   27.20
  -2   1   2 1578.44   27.60
  -2   1   2 1596.64   27.80
   1  -1  -2 2109.39   36.20
   1  -1  -2 2116.89   36.40
   1  -1  -2 2098.69   36.40
   1  -1  -2 2117.69   36.20
   1  -1  -2 2063.29   36.20
  -1   1   2 2064.29   36.40
  -1   1   2 2103.19   36.90
  -1   1   2 2081.29   36.30
  -1   1   2 2105.89   36.20
  -1   1   2 2119.69   36.40
   0  -1  -2   10.60    0.70
   0  -1  -2   11.30    0.50
   0  -1  -2   11.40    0.60
   0  -1  -2   12.80    0.70
   0  -1  -2   10.70    0.70
   0   1   2   12.50    0.80
   0   1   2   10.80    0.70
   0   1   2   11.20    0.70
  -1  -1  -2   53.99    1.50
  -1  -1  -2   52.09    1.70
  -1  -1  -2   54.39    1.50
   1   1   2   53.79    1.50
   1   1   2   53.39    1.40
   1   1   2   50.09    1.50
   1   1   2   52.99    1.40
   1   1   2   51.89    1.50
   1   1   2   51.99    1.70
  -2  -1  -2   64.69    1.70
  -2  -1  -2   65.89    1.70
   2   1   2   64.19    1.80
   2   1   2   66.99    2.10
   2   1   2   64.99    1.60
   2   1   2   66.19    1.70
   2   1   2   65.89    1.70
   2   1   2   64.69    1.50
  -3  -1  -2 1090.59   19.70
  -3  -1  -2 1142.29   19.70
   3   1   2 1105.39   19.50
   3   1   2 1145.39   20.70
   3   1   2 1115.39   19.60
   3   1   2 1127.39   19.80
   3   1   2 1116.99   19.40
   3   1   2 1124.99   19.70
  -4  -1  -2  356.16    6.30
  -4  -1  -2  335.67    6.30
   4   1   2  344.77    6.80
   4   1   2  347.77    7.70
   4   1   2  331.57    6.30
   4   1   2  347.67    7.30
   5   1   2   52.09    1.90
   5   1   2   51.89    2.50
   5   1   2   54.79    2.30
   6   1   2   57.59    2.90
   6   1   2   52.89    2.50
   6   1   2   59.19    2.30
  -7  -1  -2    0.10    1.00
   7   1   2    0.80    1.00
  -8  -1  -2   57.59    3.50
   8   1   2   56.69    3.10
  -9  -1  -2   20.80    2.60
 -10  -1  -2    5.90    2.20
 -10  -1  -2    9.20    2.10
  11  -2  -2   15.00    2.50
  11  -2  -2   17.80    1.50
 -11   2   2   18.50    3.90
  10  -2  -2   43.30    3.30
  10  -2  -2   38.50    3.20
  10  -2  -2   41.30    2.00
 -10   2   2   39.70    5.00
 -10   2   2   43.50    3.40
   9  -2  -2   14.00    2.10
   9  -2  -2   15.50    2.00
  -9   2   2   12.20    2.00
  -9   2   2   15.20    3.10
   8  -2  -2   17.90    2.20
   8  -2  -2   16.10    1.90
   8  -2  -2   16.40    2.00
   8  -2  -2   15.10    1.30
  -8   2   2   17.10    2.00
   7  -2  -2   13.90    1.30
   7  -2  -2   13.20    1.10
   7  -2  -2   13.90    1.20
   7  -2  -2   13.00    1.80
   7  -2  -2   14.00    1.70
   7  -2  -2   13.40    1.70
  -7   2   2   12.80    1.20
  -7   2   2   10.60    1.50
   6  -2  -2  416.96    9.60
   6  -2  -2  412.96    9.20
   6  -2  -2  407.76    8.10
   6  -2  -2  421.16    8.20
   6  -2  -2  412.26    8.50
   6  -2  -2  410.86    8.00
   6  -2  -2  410.06    7.90
  -6   2   2  433.86    7.90
  -6   2   2  417.36    8.30
  -6   2   2  421.86    9.30
  -6   2   2  386.16    8.00
   5  -2  -2   33.70    1.40
   5  -2  -2   34.00    1.40
   5  -2  -2   34.00    1.30
   5  -2  -2   35.90    1.60
   5  -2  -2   34.00    1.80
   5  -2  -2   31.50    1.70
   5  -2  -2   34.70    2.00
   5  -2  -2   34.20    1.30
  -5   2   2   32.20    1.40
  -5   2   2   36.30    1.90
  -5   2   2   33.70    1.30
  -5   2   2   35.80    1.40
   4  -2  -2   97.29    2.40
   4  -2  -2   93.89    2.50
   4  -2  -2   93.29    3.10
   4  -2  -2   94.19    2.50
   4  -2  -2   96.59    2.90
   4  -2  -2  102.49    2.90
   4  -2  -2   92.59    2.40
   4  -2  -2   94.49    2.70
  -4   2   2   92.59    2.70
  -4   2   2   95.79    3.00
  -4   2   2   91.29    2.30
  -4   2   2   98.39    2.50
   3  -2  -2  536.25   10.10
   3  -2  -2  528.05    9.70
   3  -2  -2  519.15    9.40
   3  -2  -2  505.85    9.80
   3  -2  -2  528.35   10.10
   3  -2  -2  504.35   10.10
   3  -2  -2  523.35   10.30
   3  -2  -2  515.15    9.90
  -3   2   2  511.95   10.10
  -3   2   2  535.75   10.00
  -3   2   2  533.15   10.20
  -3   2   2  524.05    9.50
   2  -2  -2  595.84   11.00
   2  -2  -2  571.44   11.10
   2  -2  -2  594.54   10.60
   2  -2  -2  606.04   11.20
  -2   2   2  594.84   10.60
  -2   2   2  594.14   11.30
  -2   2   2  603.64   11.20
  -2   2   2  597.24   10.80
  -2   2   2  597.84   11.20
   1  -2  -2  594.84   11.00
   1  -2  -2  606.84   11.30
   1  -2  -2  611.74   11.40
   1  -2  -2  607.64   10.80
  -1   2   2  594.64   10.80
  -1   2   2  591.74   11.50
  -1   2   2  620.34   11.10
  -1   2   2  586.74   11.20
  -1   2   2  610.04   11.30
   0  -2  -2  347.97    6.90
   0  -2  -2  359.26    6.60
   0  -2  -2  352.96    7.10
   0  -2  -2  350.86    6.80
   0  -2  -2  365.16    7.10
   0   2   2  355.06    6.90
   0   2   2  356.66    7.10
   0   2   2  361.26    6.90
   0   2   2  355.16    6.90
   0   2   2  354.06    7.10
  -1  -2  -2   17.90    1.00
  -1  -2  -2   18.20    1.00
   1   2   2   16.70    1.00
   1   2   2   16.50    1.00
   1   2   2   18.90    1.10
   1   2   2   18.20    1.00
   1   2   2   17.30    1.00
  -2  -2  -2  238.38    5.00
  -2  -2  -2  238.98    4.90
   2   2   2  231.58    4.90
   2   2   2  234.48    4.80
   2   2   2  233.78    5.00
   2   2   2  232.88    4.70
   2   2   2  236.68    5.40
   2   2   2  233.38    4.60
  -3  -2  -2   40.70    1.50
  -3  -2  -2   42.70    1.40
   3   2   2   42.00    1.60
   3   2   2   40.60    1.30
   3   2   2   41.30    1.40
   3   2   2   41.10    1.40
   3   2   2   43.30    2.00
   3   2   2   42.90    1.50
  -4  -2  -2   44.00    1.50
  -4  -2  -2   48.90    1.50
   4   2   2   48.30    2.30
   4   2   2   45.10    1.40
   4   2   2   47.10    1.40
   4   2   2   47.80    1.60
   4   2   2   44.70    1.80
   4   2   2   45.50    1.50
   5   2   2   28.50    1.20
   5   2   2   25.40    0.80
   5   2   2   27.60    1.10
   5   2   2   27.00    2.00
   5   2   2   27.90    1.60
   6   2   2   32.90    2.50
   6   2   2   32.20    1.40
   6   2   2   33.80    2.00
   6   2   2   29.40    1.20
   7   2   2   66.29    3.00
   7   2   2   70.69    2.00
   7   2   2   71.09    3.60
   7   2   2   51.29    2.40
  -8  -2  -2    3.90    1.70
   8   2   2    6.00    0.80
  -9  -2  -2    0.70    1.50
 -10  -2  -2   20.60    3.00
  11  -3  -2    3.60    1.90
  11  -3  -2    3.70    1.10
 -11   3   2    5.20    3.00
 -11   3   2    3.90    1.90
  10  -3  -2    2.30    0.90
  10  -3  -2    3.00    1.50
 -10   3   2    2.50    2.40
 -10   3   2    2.60    1.70
   9  -3  -2   33.70    2.80
   9  -3  -2   30.90    2.00
   9  -3  -2   30.60    2.60
   9  -3  -2   37.00    3.10
  -9   3   2   30.20    2.90
   8  -3  -2    8.80    1.20
   8  -3  -2    9.30    1.80
   8  -3  -2    7.80    1.50
   8  -3  -2    8.30    1.60
  -8   3   2   11.30    1.80
   7  -3  -2   31.00    1.70
   7  -3  -2   28.90    2.20
   7  -3  -2   32.10    2.50
   7  -3  -2   30.70    1.80
  -7   3   2   34.80    2.40
  -7   3   2   32.80    1.40
  -7   3   2   32.40    1.80
   6  -3  -2   18.70    1.40
   6  -3  -2   18.50    1.20
   6  -3  -2   15.70    1.40
   6  -3  -2   17.50    1.80
   6  -3  -2   16.10    1.80
   6  -3  -2   17.60    1.60
   6  -3  -2   15.20    1.40
   6  -3  -2   15.80    1.00
  -6   3   2   16.90    1.30
  -6   3   2   18.60    1.80
  -6   3   2   17.90    1.10
  -6   3   2   15.90    1.20
   5  -3  -2    5.00    1.00
   5  -3  -2    2.30    0.80
   5  -3  -2    3.70    0.90
   5  -3  -2    3.30    0.80
   5  -3  -2    4.10    0.80
   5  -3  -2    2.80    0.40
   5  -3  -2    3.80    0.70
   5  -3  -2    3.80    0.70
  -5   3   2    3.60    0.70
  -5   3   2    3.50    0.90
  -5   3   2    4.00    0.70
  -5   3   2    2.30    0.60
   4  -3  -2   75.19    2.60
   4  -3  -2   72.19    1.70
   4  -3  -2   76.89    2.40
   4  -3  -2   76.39    2.50
   4  -3  -2   75.69    2.30
   4  -3  -2   80.19    2.70
   4  -3  -2   76.09    2.60
   4  -3  -2   73.09    2.70
  -4   3   2   75.29    2.40
  -4   3   2   76.39    2.80
  -4   3   2   77.89    2.10
   3  -3  -2  112.79    3.20
   3  -3  -2  114.29    3.10
   3  -3  -2  114.49    3.20
   3  -3  -2  112.59    3.20
   3  -3  -2  113.99    3.20
  -3   3   2  112.49    3.30
  -3   3   2  113.39    2.70
  -3   3   2  109.59    3.20
  -3   3   2  118.09    3.20
   2  -3  -2    0.10    0.50
   2  -3  -2    0.80    0.60
   2  -3  -2    0.20    0.50
   2  -3  -2    0.00    0.50
   2  -3  -2    0.40    0.60
   2  -3  -2    1.00    0.30
  -2   3   2    1.10    0.60
  -2   3   2    0.00    0.50
  -2   3   2    0.10    0.40
  -2   3   2    1.00    0.50
  -2   3   2    0.10    0.50
   1  -3  -2  110.99    2.70
   1  -3  -2  111.69    3.20
   1  -3  -2  106.79    2.80
   1  -3  -2  115.59    3.20
  -1   3   2  113.09    2.90
  -1   3   2  114.39    3.30
  -1   3   2  111.89    3.10
  -1   3   2  105.89    3.00
  -1   3   2  106.79    3.10
  -1   3   2  112.19    2.70
   0  -3  -2   46.60    1.90
   0  -3  -2   45.50    1.90
   0  -3  -2   46.40    1.70
   0   3   2   44.30    1.70
   0   3   2   46.10    1.70
   0   3   2   46.50    1.90
   0   3   2   46.20    1.70
   0   3   2   47.20    1.60
   0   3   2   47.10    1.90
  -1  -3  -2  216.38    4.90
  -1  -3  -2  212.48    5.00
   1   3   2  211.08    4.80
   1   3   2  214.88    5.00
   1   3   2  219.78    4.90
   1   3   2  208.78    4.70
   1   3   2  208.48    4.20
  -2  -3  -2   40.60    1.80
  -2  -3  -2   42.40    1.70
   2   3   2   41.90    1.90
   2   3   2   40.80    1.60
   2   3   2   42.00    1.70
   2   3   2   39.80    1.50
   2   3   2   41.20    1.80
  -3  -3  -2   40.50    1.70
  -3  -3  -2   40.00    1.60
   3   3   2   40.80    1.70
   3   3   2   39.20    1.80
   3   3   2   37.30    1.30
   3   3   2   40.80    2.10
   3   3   2   38.40    1.50
   3   3   2   37.20    1.50
  -4  -3  -2   44.30    1.60
  -4  -3  -2   43.30    1.80
   4   3   2   47.00    1.90
   4   3   2   46.30    1.60
   4   3   2   44.90    1.60
   4   3   2   47.30    2.50
   4   3   2   41.20    1.60
   4   3   2   43.90    1.80
  -5  -3  -2   17.30    1.00
   5   3   2   13.90    0.90
   5   3   2   14.50    1.10
   5   3   2   17.50    1.20
   5   3   2   14.40    1.20
   5   3   2   18.10    2.00
   5   3   2   15.20    1.30
   6   3   2   33.70    1.70
   6   3   2   36.40    2.80
   7   3   2    0.40    0.70
   7   3   2    0.60    1.30
  -8  -3  -2    4.00    2.00
   8   3   2    6.40    1.00
  -9  -3  -2   11.90    2.30
   9   3   2   11.40    1.20
 -10  -3  -2    4.30    2.30
  11  -4  -2   12.20    1.60
  11  -4  -2   15.00    2.50
 -11   4   2   12.90    3.70
 -11   4   2    7.80    2.30
  10  -4  -2   -0.50    1.40
 -10   4   2    2.80    1.70
 -10   4   2   -0.80    2.30
   9  -4  -2   12.60    2.20
   9  -4  -2   10.90    1.90
   9  -4  -2   12.80    1.60
   9  -4  -2   16.30    2.20
  -9   4   2   14.60    2.20
   8  -4  -2    0.40    0.90
   8  -4  -2    1.20    1.20
   8  -4  -2    0.30    1.00
   8  -4  -2    1.30    1.30
  -8   4   2    1.90    1.30
   7  -4  -2    0.60    0.80
   7  -4  -2    0.00    0.90
   7  -4  -2   -0.10    1.00
   7  -4  -2    0.20    0.90
  -7   4   2    0.50    0.70
  -7   4   2   -0.20    0.90
   6  -4  -2  335.87    7.60
   6  -4  -2  343.97    7.80
   6  -4  -2  331.77    7.80
   6  -4  -2  342.47    8.40
   6  -4  -2  333.07    8.10
  -6   4   2  332.67    7.40
  -6   4   2  334.87    8.30
  -6   4   2  338.17    7.20
   5  -4  -2    1.20    0.70
   5  -4  -2   -0.30    0.50
   5  -4  -2   -0.10    0.70
   5  -4  -2    1.10    0.70
   5  -4  -2    0.40    0.70
   5  -4  -2    0.60    0.70
  -5   4   2    1.20    0.60
  -5   4   2    0.80    0.80
  -5   4   2    0.70    0.60
  -5   4   2    1.00    0.60
   4  -4  -2  168.98    4.60
   4  -4  -2  173.88    4.60
   4  -4  -2  171.28    4.70
   4  -4  -2  179.18    4.80
   4  -4  -2  173.98    4.50
   4  -4  -2  173.58    4.60
  -4   4   2  171.98    4.80
  -4   4   2  173.98    4.80
  -4   4   2  172.78    4.60
  -4   4   2  171.78    4.10
   3  -4  -2  126.69    3.80
   3  -4  -2  130.49    3.60
   3  -4  -2  121.29    3.90
   3  -4  -2  126.89    3.60
   3  -4  -2  128.09    3.60
  -3   4   2  129.69    3.80
  -3   4   2  131.29    3.80
  -3   4   2  127.49    3.20
  -3   4   2  131.09    3.30
   2  -4  -2  149.59    4.10
   2  -4  -2  146.39    4.20
   2  -4  -2  142.19    3.20
   2  -4  -2  146.99    3.90
   2  -4  -2  140.39    3.70
   2  -4  -2  145.69    3.60
  -2   4   2  144.59    3.50
  -2   4   2  143.69    3.90
  -2   4   2  143.09    4.20
  -2   4   2  147.99    4.10
  -2   4   2  145.89    3.70
   1  -4  -2   65.49    2.20
   1  -4  -2   66.79    2.10
   1  -4  -2   66.79    2.50
   1  -4  -2   62.39    2.60
   1  -4  -2   64.29    2.20
  -1   4   2   64.69    2.30
  -1   4   2   65.29    2.30
  -1   4   2   64.49    2.60
  -1   4   2   69.79    2.50
  -1   4   2   66.59    2.40
  -1   4   2   63.09    2.10
   0  -4  -2  882.41   17.00
   0  -4  -2  878.31   16.20
   0  -4  -2  896.81   16.90
   0   4   2  872.01   17.00
   0   4   2  879.51   16.40
   0   4   2  891.31   15.90
   0   4   2  865.21   16.40
   0   4   2  891.11   16.50
   0   4   2  857.81   16.70
  -1  -4  -2    0.30    0.60
  -1  -4  -2    0.00    0.50
  -1  -4  -2    0.30    0.60
   1   4   2   -0.30    0.50
   1   4   2    0.50    0.50
   1   4   2    0.10    0.50
   1   4   2    0.30    0.50
  -2  -4  -2   38.70    1.80
  -2  -4  -2   38.40    1.90
   2   4   2   41.20    2.00
   2   4   2   33.20    1.70
   2   4   2   36.00    1.80
   2   4   2   37.10    1.80
   2   4   2   39.90    2.10
   2   4   2   35.00    1.80
  -3  -4  -2  440.66    9.30
  -3  -4  -2  447.46    9.20
   3   4   2  444.56    9.10
   3   4   2  452.95    9.50
   3   4   2  440.56    9.10
   3   4   2  431.96    9.90
  -4  -4  -2    1.00    0.50
   4   4   2    0.70    0.90
   4   4   2    1.00    0.70
   4   4   2    0.70    0.50
   4   4   2    0.70    0.60
   5   4   2  177.68    4.50
   5   4   2  169.78    5.70
   5   4   2  161.98    4.70
   6   4   2    9.70    1.90
   6   4   2    8.50    1.20
   7   4   2   66.09    4.00
   7   4   2   65.79    2.70
  -8  -4  -2   94.59    5.40
   8   4   2  100.89    3.40
  -9  -4  -2    1.30    1.90
   9   4   2    0.80    0.90
  11  -5  -2    6.20    1.60
  11  -5  -2    4.00    2.10
 -11   5   2    5.40    3.30
 -11   5   2    4.10    2.20
  10  -5  -2    8.30    2.10
 -10   5   2   12.00    3.50
 -10   5   2    8.20    2.20
   9  -5  -2   28.50    2.90
   9  -5  -2   18.70    2.30
   9  -5  -2   24.60    2.80
   9  -5  -2   21.40    2.10
  -9   5   2   25.30    2.90
   8  -5  -2    3.10    1.60
   8  -5  -2    2.00    1.00
   8  -5  -2    2.30    1.40
   8  -5  -2    1.60    1.10
  -8   5   2    2.50    1.40
   7  -5  -2    1.60    1.30
   7  -5  -2    1.40    1.10
   7  -5  -2    1.60    1.00
   7  -5  -2    1.20    1.10
  -7   5   2    2.20    1.10
  -7   5   2    2.80    1.30
   6  -5  -2   42.50    2.40
   6  -5  -2   41.20    2.40
   6  -5  -2   48.50    2.80
   6  -5  -2   41.00    2.50
  -6   5   2   46.00    2.10
  -6   5   2   40.90    2.60
   5  -5  -2    4.70    1.10
   5  -5  -2    3.10    1.00
   5  -5  -2    2.80    0.90
   5  -5  -2    4.80    1.00
   5  -5  -2    4.10    1.00
   5  -5  -2    3.50    1.10
  -5   5   2    3.30    0.90
  -5   5   2    4.80    1.00
  -5   5   2    2.20    0.90
  -5   5   2    4.50    1.20
   4  -5  -2  219.58    5.90
   4  -5  -2  236.68    5.90
   4  -5  -2  221.68    5.80
   4  -5  -2  219.78    6.10
   4  -5  -2  231.48    5.90
  -4   5   2  226.68    6.00
  -4   5   2  229.68    5.90
  -4   5   2  228.68    5.30
  -4   5   2  237.48    6.20
   3  -5  -2  888.81   16.50
   3  -5  -2  868.31   16.60
   3  -5  -2  851.91   16.90
   3  -5  -2  854.81   17.20
   3  -5  -2  841.12   15.10
   3  -5  -2  860.11   16.60
  -3   5   2  852.61   16.70
  -3   5   2  858.71   16.90
  -3   5   2  852.71   16.10
  -3   5   2  852.71   16.20
  -3   5   2  852.71   17.10
   2  -5  -2  130.39    3.20
   2  -5  -2  130.89    4.10
   2  -5  -2  131.59    4.30
   2  -5  -2  131.39    3.80
  -2   5   2  133.29    3.70
  -2   5   2  133.89    4.10
  -2   5   2  129.99    4.20
  -2   5   2  135.59    4.00
  -2   5   2  132.59    3.60
  -2   5   2  130.79    4.30
   1  -5  -2    4.20    0.80
   1  -5  -2    4.60    0.80
   1  -5  -2    6.00    1.00
   1  -5  -2    2.50    0.80
   1  -5  -2    4.80    1.10
  -1   5   2    3.30    0.80
  -1   5   2    3.20    0.80
  -1   5   2    5.10    1.00
  -1   5   2    2.50    0.70
  -1   5   2    5.80    1.20
  -1   5   2    3.90    0.80
   0  -5  -2  653.93   13.30
   0  -5  -2  652.53   13.50
   0  -5  -2  657.93   12.70
   0   5   2  640.64   13.30
   0   5   2  654.03   12.80
   0   5   2  664.43   13.00
   0   5   2  647.84   13.50
   0   5   2  648.54   12.00
   0   5   2  651.93   12.90
  -1  -5  -2  554.64   11.80
  -1  -5  -2  556.84   11.60
   1   5   2  569.14   11.30
   1   5   2  558.14   11.30
   1   5   2  542.75   11.50
   1   5   2  547.35   11.60
  -2  -5  -2  159.48    4.80
  -2  -5  -2  168.78    4.70
   2   5   2  162.18    4.60
   2   5   2  171.58    5.00
   2   5   2  158.58    4.40
   2   5   2  164.38    4.90
   2   5   2  163.68    4.50
  -3  -5  -2  245.78    6.10
   3   5   2  243.68    6.00
   3   5   2  254.07    6.80
   3   5   2  245.48    6.40
   3   5   2  243.78    6.10
   4   5   2   90.39    4.00
   4   5   2   90.99    3.30
   5   5   2    0.60    1.20
   5   5   2    3.50    1.00
   6   5   2   43.80    3.30
   6   5   2   44.20    2.50
   7   5   2   30.70    2.30
  -8  -5  -2   28.60    3.60
   8   5   2   35.70    2.60
  -9  -5  -2   -1.40    1.80
   9   5   2    0.20    1.20
  11  -6  -2   19.30    2.90
  11  -6  -2   28.00    2.60
 -11   6   2   26.10    5.00
 -11   6   2   22.90    3.10
  10  -6  -2   80.29    4.50
 -10   6   2   71.19    6.30
 -10   6   2   78.69    4.70
   9  -6  -2   -0.30    1.40
   9  -6  -2    0.70    1.20
   9  -6  -2    3.60    1.60
  -9   6   2    1.40    1.50
   8  -6  -2    6.40    1.50
   8  -6  -2    7.40    1.40
   8  -6  -2    8.00    1.90
   8  -6  -2    7.60    1.60
  -8   6   2    7.20    1.70
   7  -6  -2    1.30    1.20
   7  -6  -2   -0.20    0.90
   7  -6  -2    0.10    1.00
   7  -6  -2    0.30    1.00
  -7   6   2    1.10    1.10
   6  -6  -2  103.29    3.80
   6  -6  -2  106.89    4.00
   6  -6  -2  107.19    4.30
   6  -6  -2  101.29    4.00
  -6   6   2  104.19    3.40
  -6   6   2  103.79    4.20
   5  -6  -2  156.58    5.00
   5  -6  -2  151.38    4.90
   5  -6  -2  161.98    5.10
   5  -6  -2  157.18    4.80
   5  -6  -2  157.28    4.90
  -5   6   2  157.08    4.30
  -5   6   2  158.28    5.10
  -5   6   2  132.59    6.70
   4  -6  -2   44.50    2.70
   4  -6  -2   46.30    2.40
   4  -6  -2   44.70    2.50
   4  -6  -2   43.10    2.50
   4  -6  -2   43.40    2.40
  -4   6   2   48.40    2.20
  -4   6   2   44.40    2.50
  -4   6   2   46.00    2.70
  -4   6   2   43.00    2.40
   3  -6  -2   73.49    2.00
   3  -6  -2   70.49    3.20
   3  -6  -2   77.69    3.10
   3  -6  -2   79.29    3.50
   3  -6  -2   76.59    3.00
  -3   6   2   73.79    3.20
  -3   6   2   76.79    3.40
  -3   6   2   73.89    3.20
  -3   6   2   74.69    2.80
  -3   6   2   75.99    2.80
   2  -6  -2    3.80    1.20
   2  -6  -2    4.70    0.80
   2  -6  -2    4.00    1.00
   2  -6  -2    4.90    1.00
   2  -6  -2    3.40    1.00
  -2   6   2    6.40    1.20
  -2   6   2    4.90    1.00
  -2   6   2    4.20    1.00
  -2   6   2    3.50    1.10
  -2   6   2    4.40    0.90
  -2   6   2    4.10    1.10
   1  -6  -2  229.98    5.70
   1  -6  -2  227.18    5.60
   1  -6  -2  217.28    5.60
   1  -6  -2  232.28    6.50
  -1   6   2  236.08    5.90
  -1   6   2  231.08    5.50
  -1   6   2  227.88    5.90
  -1   6   2  222.68    5.70
  -1   6   2  229.98    6.20
  -1   6   2  237.88    6.60
   0  -6  -2  206.78    6.00
   0  -6  -2  218.48    6.00
   0  -6  -2  202.18    5.30
   0   6   2  205.48    4.40
   0   6   2  218.68    6.20
   0   6   2  209.98    5.40
   0   6   2  219.48    5.70
   0   6   2  207.68    5.50
   0   6   2  213.68    5.90
  -1  -6  -2  180.08    5.30
  -1  -6  -2  172.18    5.40
   1   6   2  178.88    5.20
   1   6   2  178.08    4.90
   1   6   2  177.78    5.20
   1   6   2  179.78    5.10
   1   6   2  174.98    5.50
   2   6   2   46.50    2.70
   2   6   2   45.90    2.60
   2   6   2   52.49    2.70
   2   6   2   49.50    2.40
   3   6   2  336.87    8.10
   3   6   2  338.87    8.80
   4   6   2  137.49    4.50
   4   6   2  132.09    5.20
   5   6   2    7.10    1.40
   5   6   2    3.90    1.60
   6   6   2   42.80    2.70
   6   6   2   40.70    3.50
  -7  -6  -2   28.00    3.70
   7   6   2   30.50    2.60
  -8  -6  -2   14.80    3.00
   8   6   2   18.40    2.10
  11  -7  -2    1.20    1.90
  11  -7  -2    2.40    1.70
 -11   7   2   -2.50    3.00
 -11   7   2   -2.30    2.00
  10  -7  -2   -0.20    1.60
  10  -7  -2   -0.70    1.30
 -10   7   2    0.90    1.80
 -10   7   2    2.20    2.70
   9  -7  -2   -0.50    1.40
  -9   7   2   -0.60    2.40
  -9   7   2    1.20    1.70
   8  -7  -2   32.10    2.90
   8  -7  -2   30.90    3.10
   8  -7  -2   30.30    2.70
   8  -7  -2   29.60    3.00
  -8   7   2   38.10    3.30
   7  -7  -2    8.70    1.80
   7  -7  -2    6.60    1.60
   7  -7  -2    6.40    1.60
   7  -7  -2    7.60    1.50
  -7   7   2    9.60    1.90
   6  -7  -2   16.80    2.00
   6  -7  -2   18.20    2.00
   6  -7  -2   18.50    2.10
   6  -7  -2   13.50    1.90
  -6   7   2   18.70    1.70
  -6   7   2   15.80    2.00
   5  -7  -2   -0.50    0.90
   5  -7  -2    1.20    1.10
   5  -7  -2   -0.30    1.00
  -5   7   2    0.30    0.80
  -5   7   2    0.50    1.00
   4  -7  -2   -0.20    1.00
   4  -7  -2    0.90    1.00
   4  -7  -2   -0.30    0.80
  -4   7   2    1.30    1.10
  -4   7   2    0.00    0.90
  -4   7   2    1.00    0.90
   3  -7  -2   79.99    3.90
   3  -7  -2   81.59    3.70
   3  -7  -2   87.09    3.40
  -3   7   2   87.39    3.20
  -3   7   2   82.19    3.70
  -3   7   2   84.09    4.00
  -3   7   2   86.19    3.60
  -3   7   2   82.29    3.90
   2  -7  -2  107.29    4.40
   2  -7  -2  107.59    3.30
   2  -7  -2  111.99    4.30
   2  -7  -2  109.89    3.90
   2  -7  -2  116.79    3.90
  -2   7   2  121.29    4.10
  -2   7   2  111.99    3.80
  -2   7   2  111.19    4.00
  -2   7   2  108.09    4.50
  -2   7   2  115.19    3.90
  -2   7   2  105.49    4.20
   1  -7  -2   81.39    3.20
   1  -7  -2   77.69    3.70
   1  -7  -2   77.99    3.00
   1  -7  -2   80.89    3.60
  -1   7   2   76.99    2.80
  -1   7   2   75.69    3.50
  -1   7   2   74.49    3.20
  -1   7   2   82.79    3.30
  -1   7   2   77.69    3.80
   0  -7  -2   64.79    3.40
   0   7   2   67.59    3.10
   0   7   2   67.89    3.00
   0   7   2   70.69    3.00
   0   7   2   66.09    3.30
   1   7   2   52.49    2.60
   1   7   2   49.70    2.80
   1   7   2   57.29    3.00
   1   7   2   49.10    3.20
   2   7   2   54.59    3.10
   2   7   2   57.19    2.80
   2   7   2   56.09    3.00
   3   7   2    8.40    1.70
   3   7   2    7.50    1.50
   4   7   2   61.29    3.30
   4   7   2   71.59    4.00
   5   7   2   55.99    3.30
   5   7   2   57.79    3.90
  -6  -7  -2    0.60    1.80
   6   7   2    0.30    1.20
  -7  -7  -2    4.30    2.40
   7   7   2    8.10    1.80
  10  -8  -2   49.40    3.70
  10  -8  -2   46.40    4.00
 -10   8   2   50.49    6.40
 -10   8   2   49.70    4.20
   9  -8  -2    7.30    2.10
  -9   8   2    6.90    3.30
  -9   8   2   10.30    2.10
   8  -8  -2   44.70    3.10
  -8   8   2   51.19    3.80
  -8   8   2   58.59    5.40
   7  -8  -2    5.60    1.70
   7  -8  -2    8.00    1.80
   7  -8  -2    7.40    1.60
  -7   8   2    6.30    1.70
   6  -8  -2   65.89    3.60
   6  -8  -2   66.59    3.60
   6  -8  -2   63.69    3.40
  -6   8   2   62.09    3.60
  -6   8   2   61.19    3.00
   5  -8  -2    6.30    1.60
  -5   8   2    7.20    1.30
  -5   8   2    8.30    2.30
  -5   8   2    7.70    1.60
   4  -8  -2    1.50    1.10
   4  -8  -2    0.70    1.10
   4  -8  -2   -0.20    1.30
  -4   8   2    0.50    0.90
  -4   8   2    0.70    1.20
  -4   8   2   -0.10    1.30
   3  -8  -2  174.98    5.40
   3  -8  -2  176.18    5.40
   3  -8  -2  164.68    5.80
  -3   8   2  168.68    5.80
  -3   8   2  175.58    5.50
  -3   8   2  171.28    5.10
  -3   8   2  161.38    6.10
   2  -8  -2   25.20    2.10
   2  -8  -2   27.00    1.70
   2  -8  -2   16.60    2.20
  -2   8   2   27.80    2.30
  -2   8   2   20.80    2.10
  -2   8   2   25.60    2.10
  -2   8   2   21.50    2.30
   1  -8  -2   15.30    2.20
   1  -8  -2   15.00    1.70
   1  -8  -2   17.60    1.90
  -1   8   2   20.00    2.30
  -1   8   2   15.40    1.80
  -1   8   2   13.70    1.80
   0  -8  -2    6.00    1.50
   0   8   2    3.80    1.30
   0   8   2    4.70    1.20
   1   8   2  197.78    6.10
   1   8   2  196.68    5.70
   1   8   2  194.58    6.10
   2   8   2    2.30    1.20
   2   8   2    0.80    1.20
   2   8   2    1.80    1.10
   3   8   2    1.70    1.40
   3   8   2    1.30    1.30
   4   8   2   16.30    2.10
   4   8   2   12.80    2.30
  -5  -8  -2    8.80    2.60
   5   8   2    7.10    1.80
  -6  -8  -2   21.00    3.40
   6   8   2   36.40    3.10
  -7  -8  -2    1.10    2.10
   7   8   2   -1.50    1.50
  10  -9  -2    3.80    1.90
  10  -9  -2    0.30    1.80
 -10   9   2    2.80    3.20
 -10   9   2    0.30    1.90
   9  -9  -2    1.80    1.80
   9  -9  -2    3.80    1.80
  -9   9   2    3.10    2.80
  -9   9   2    2.90    1.90
   8  -9  -2    3.40    1.70
   8  -9  -2    2.50    1.70
  -8   9   2    5.60    2.80
  -8   9   2    4.70    1.80
   7  -9  -2   -0.20    1.40
   7  -9  -2    1.70    1.50
   7  -9  -2    1.80    1.50
  -7   9   2    1.60    2.20
  -7   9   2   -0.50    1.30
   6  -9  -2    6.50    1.70
   6  -9  -2    4.00    1.60
   6  -9  -2    5.90    1.70
  -6   9   2    7.40    2.40
  -6   9   2    1.70    1.50
   5  -9  -2  131.99    5.10
  -5   9   2  128.99    6.20
  -5   9   2  131.19    5.40
  -5   9   2  129.59    4.60
   4  -9  -2   10.00    1.80
   4  -9  -2    6.40    1.60
  -4   9   2    9.10    1.60
  -4   9   2    9.20    2.10
  -4   9   2    8.80    1.80
   3  -9  -2   34.80    2.60
  -3   9   2   32.10    2.80
  -3   9   2   36.40    2.60
   2  -9  -2  294.37    7.80
  -2   9   2  286.27    7.90
   1  -9  -2    8.50    1.50
   1  -9  -2   12.40    1.80
  -1   9   2   11.60    1.90
  -1   9   2    9.80    1.80
   0  -9  -2   20.40    2.20
   0  -9  -2   20.40    2.30
   0   9   2   22.60    2.30
   0   9   2   24.30    2.50
  -1  -9  -2   32.60    3.00
   1   9   2   36.70    3.10
   1   9   2   37.10    2.60
  -2  -9  -2    1.10    1.60
   2   9   2    4.90    1.70
   2   9   2    3.70    1.30
  -3  -9  -2    1.10    1.90
   3   9   2    0.50    1.40
  -4  -9  -2   -1.40    1.90
   4   9   2    0.70    1.50
  -5  -9  -2    6.30    2.60
   5   9   2    5.60    1.90
  -6  -9  -2    2.30    2.40
   6   9   2    3.00    1.90
   9 -10  -2   45.50    4.10
  -9  10   2   50.79    5.70
  -9  10   2   42.40    4.30
   8 -10  -2    8.50    2.10
   8 -10  -2    8.00    2.30
  -8  10   2    5.10    3.00
  -8  10   2    7.40    2.20
   7 -10  -2   -1.70    1.40
   7 -10  -2    3.10    1.70
   7 -10  -2   -1.60    1.40
  -7  10   2    1.90    2.30
  -7  10   2   -1.80    1.40
   6 -10  -2   79.39    4.30
   6 -10  -2   78.29    4.50
   6 -10  -2   85.29    4.50
  -6  10   2   79.79    4.70
  -6  10   2   82.79    5.40
   5 -10  -2    0.90    1.50
  -5  10   2    2.10    1.70
  -5  10   2    4.90    1.50
   4 -10  -2    3.40    1.50
  -4  10   2    0.80    1.50
  -4  10   2    1.40    1.30
   3 -10  -2   73.29    3.80
  -3  10   2   63.09    3.80
   2 -10  -2   48.80    3.30
  -2  10   2   55.39    3.40
   1 -10  -2   52.19    3.30
  -1  10   2   49.30    3.20
   0 -10  -2   -2.10    1.20
   0 -10  -2   -0.50    1.20
   0  10   2    0.90    1.20
   0  10   2   -1.10    1.30
  -1 -10  -2  115.89    5.20
   1  10   2  118.89    5.30
   1  10   2  118.09    4.80
  -2 -10  -2   78.79    4.60
   2  10   2   75.79    4.60
  -3 -10  -2   10.50    2.50
   3  10   2    8.40    2.20
  -4 -10  -2   13.90    2.90
   4  10   2   14.50    2.70
  -5 -10  -2   51.39    4.90
   5  10   2   61.89    4.40
   8 -11  -2    3.50    2.20
   8 -11  -2    4.60    2.40
  -8  11   2    5.30    3.00
  -8  11   2    3.20    2.10
   7 -11  -2    8.50    2.20
  -7  11   2    8.80    2.40
   6 -11  -2    0.30    1.60
   6 -11  -2   -3.00    1.70
  -6  11   2   -1.00    1.70
   5 -11  -2   37.00    3.50
  -5  11   2   33.00    3.00
  -5  11   2   31.80    3.40
   4 -11  -2   28.30    3.00
  -4  11   2   19.90    2.80
   3 -11  -2   23.30    2.80
  -3  11   2   31.10    3.10
   2 -11  -2  168.28    6.10
  -2  11   2  160.48    6.20
   1 -11  -2   22.20    2.70
  -1  11   2   16.80    2.40
   0  11   2   13.70    2.20
  -1 -11  -2    1.50    1.80
   1  11   2   -1.20    1.80
  -2 -11  -2   13.80    2.90
   2  11   2   14.10    2.60
  -3 -11  -2    4.10    2.40
   3  11   2    6.50    2.40
   7 -12  -2    0.80    2.00
  -7  12   2    2.00    2.10
   6 -12  -2    8.50    2.40
   6 -12  -2    2.30    2.30
  -6  12   2    4.70    2.20
   5 -12  -2   36.90    3.70
  -5  12   2   33.70    3.60
   4 -12  -2    5.10    2.20
  -4  12   2    4.80    2.00
   3 -12  -2    5.20    2.10
  -3  12   2   10.60    2.30
   2 -12  -2    1.70    1.70
  -2  12   2   -0.70    1.50
  -1  12   2   18.50    2.70
   4 -13  -2   -0.60    2.00
  -4  13   2    0.90    1.90
  -3  13   2    6.70    2.20
  -2  13   2   37.40    3.70
   1 -13   3   74.69    5.10
   2 -13   3   31.60    3.80
  -3  13  -3    6.50    2.30
   3 -13   3    4.60    2.20
  -4  13  -3   12.00    2.40
  -4  13  -3    3.80    2.10
   4 -13   3    6.00    2.30
  -5  13  -3   17.80    2.80
  -5  13  -3   23.00    3.20
   5 -13   3   21.00    3.10
  -6  13  -3    1.40    2.10
  -6  13  -3    4.80    2.10
   6 -13   3    4.70    2.20
   3  12  -3   57.09    4.90
   3  12  -3   51.19    4.60
   2  12  -3    0.30    2.00
   2  12  -3    0.20    2.10
   1  12  -3   24.50    3.10
  -2  12  -3    1.20    1.70
   2 -12   3    4.40    2.00
  -3  12  -3   -0.20    1.60
  -3  12  -3   -0.30    1.40
   3 -12   3    1.80    1.70
  -4  12  -3   28.30    3.00
  -4  12  -3   28.80    3.20
   4 -12   3   32.90    3.60
  -5  12  -3    0.60    1.70
  -5  12  -3    3.30    1.80
   5 -12   3    1.00    1.80
  -6  12  -3    4.10    2.10
  -6  12  -3    6.30    2.20
   6 -12   3    5.30    2.30
  -7  12  -3    5.30    2.10
  -7  12  -3    1.40    2.00
   7 -12   3    2.90    2.20
  -8  12  -3   10.70    2.60
   8 -12   3    6.80    4.00
   8 -12   3    7.50    2.60
   4  11  -3    3.10    2.30
   4  11  -3   -0.60    1.90
   3  11  -3    0.30    1.80
   3  11  -3   -0.90    1.90
   2  11  -3   12.90    2.50
   2  11  -3   13.10    2.70
   1  11  -3   11.90    2.50
   1  11  -3   15.20    2.40
   0  11  -3  125.39    5.20
   0  11  -3  131.99    6.90
  -1  11  -3   14.70    2.40
  -2  11  -3  164.88    6.20
  -2  11  -3  156.18    5.50
  -3  11  -3   81.79    4.30
  -3  11  -3   80.89    4.00
   3 -11   3   65.19    4.20
  -4  11  -3   -0.30    1.40
  -4  11  -3    2.50    1.60
   4 -11   3    2.20    1.60
  -5  11  -3   14.00    2.40
  -5  11  -3   14.50    2.40
   5 -11   3   19.70    2.90
  -6  11  -3   18.50    2.70
  -6  11  -3   15.40    2.40
   6 -11   3   13.10    2.30
   6 -11   3   18.70    2.90
   6 -11   3   19.50    3.10
  -7  11  -3   23.60    3.30
  -7  11  -3   27.70    3.00
   7 -11   3   22.50    3.00
   7 -11   3   26.90    3.20
   7 -11   3   28.30    3.30
  -8  11  -3   -1.20    1.60
  -8  11  -3   -0.70    1.70
   8 -11   3   -1.90    2.10
   8 -11   3   -1.30    1.80
   8 -11   3   -0.10    1.80
  -9  11  -3    1.00    2.20
   9 -11   3    0.10    2.00
   9 -11   3    3.60    2.30
   9 -11   3    1.40    2.10
   5  10  -3   10.00    2.20
   5  10  -3    7.80    2.60
   4  10  -3    3.00    2.00
   4  10  -3    1.20    1.80
   3  10  -3   63.89    4.30
   3  10  -3   58.89    4.20
   2  10  -3    1.40    1.60
   2  10  -3   -0.80    1.50
   1  10  -3   21.50    2.60
   1  10  -3   26.30    2.90
   0  10  -3   94.39    4.50
   0  10  -3   89.59    4.50
   0  10  -3   92.99    4.20
  -1  10  -3    0.80    1.70
  -1  10  -3    4.10    1.30
  -1  10  -3    4.40    1.20
  -1  10  -3    2.30    1.30
  -2  10  -3    0.50    1.00
  -2  10  -3   -0.70    1.10
  -3  10  -3    8.20    1.60
  -3  10  -3   13.10    2.10
   3 -10   3   11.00    2.10
  -4  10  -3    0.70    1.20
  -4  10  -3    0.50    1.20
   4 -10   3    0.80    1.10
   4 -10   3   -0.70    1.20
  -5  10  -3   23.20    2.60
  -5  10  -3   22.40    2.60
   5 -10   3   24.20    2.40
   5 -10   3   25.20    2.80
   5 -10   3   21.80    2.70
  -6  10  -3   25.10    2.90
  -6  10  -3   22.00    2.60
   6 -10   3   19.90    2.70
   6 -10   3   23.30    2.80
   6 -10   3   23.80    2.60
  -7  10  -3   22.30    3.00
  -7  10  -3   21.80    2.70
   7 -10   3   17.90    2.70
   7 -10   3   19.20    2.70
   7 -10   3   12.90    2.50
  -8  10  -3   13.60    2.40
  -8  10  -3   17.90    2.80
   8 -10   3   11.30    2.50
   8 -10   3   17.30    2.80
   8 -10   3   12.20    2.50
  -9  10  -3   17.70    3.00
   9 -10   3   15.30    2.70
   9 -10   3   13.90    2.90
   9 -10   3   12.00    2.60
 -10  10  -3   42.70    4.40
  10 -10   3   41.40    4.00
   6   9  -3    6.40    2.60
   6   9  -3    9.70    2.20
   5   9  -3    2.10    2.00
   5   9  -3    1.80    1.60
   4   9  -3    0.60    1.60
   4   9  -3    3.40    1.60
   3   9  -3    3.00    1.50
   3   9  -3   -0.40    1.40
   2   9  -3   20.90    2.60
   2   9  -3   21.90    2.50
   1   9  -3  163.08    5.70
   1   9  -3  163.58    5.80
   0   9  -3   46.60    3.10
   0   9  -3   56.39    3.10
   0   9  -3   50.89    2.50
   0   9  -3   50.49    3.20
  -1   9  -3   23.20    2.10
  -1   9  -3   25.50    2.50
  -1   9  -3   19.00    2.40
  -1   9  -3   22.90    2.40
  -1   9  -3   22.10    2.00
   1  -9   3   19.90    2.50
  -2   9  -3  115.69    4.60
  -2   9  -3  115.39    4.10
  -2   9  -3  111.69    3.80
  -3   9  -3    1.10    1.00
  -3   9  -3    0.70    1.20
  -3   9  -3    2.30    1.30
   3  -9   3    2.40    1.30
   3  -9   3    2.40    1.30
   3  -9   3   -0.50    1.10
   3  -9   3    1.00    0.90
  -4   9  -3    3.60    1.30
  -4   9  -3    7.40    1.60
   4  -9   3    6.20    1.30
   4  -9   3    4.40    1.50
   4  -9   3    8.20    1.80
  -5   9  -3    0.60    1.10
  -5   9  -3    0.50    1.10
   5  -9   3    1.50    1.10
   5  -9   3   -0.90    1.20
   5  -9   3   -0.20    1.30
  -6   9  -3   14.10    2.00
  -6   9  -3   12.00    2.00
   6  -9   3   12.70    2.10
   6  -9   3   13.60    2.20
   6  -9   3   12.30    2.20
  -7   9  -3    4.00    1.60
  -7   9  -3   -0.70    1.30
   7  -9   3    1.50    1.60
   7  -9   3    1.00    1.50
   7  -9   3   -0.80    1.40
  -8   9  -3   -1.60    1.40
  -8   9  -3    0.10    1.40
   8  -9   3    0.90    1.60
   8  -9   3   -3.60    1.30
   8  -9   3    0.70    1.50
  -9   9  -3    0.80    1.70
  -9   9  -3    2.90    1.80
   9  -9   3   -0.30    1.70
   9  -9   3    2.30    1.90
   9  -9   3   -0.20    1.60
 -10   9  -3   25.20    3.60
  10  -9   3   31.30    3.90
  10  -9   3   25.30    3.20
   7   8  -3   53.89    4.50
   7   8  -3   57.69    3.80
   6   8  -3   10.50    2.00
   6   8  -3   11.80    2.70
   5   8  -3    1.80    1.80
   5   8  -3    3.30    1.50
   4   8  -3    2.60    1.30
   4   8  -3    3.30    1.90
   3   8  -3   34.60    2.90
   3   8  -3   32.10    2.70
   2   8  -3   33.90    2.70
   2   8  -3   36.50    2.70
   1   8  -3   27.20    2.40
   1   8  -3   27.70    2.40
   1   8  -3   28.90    2.50
   1   8  -3   32.20    1.80
   0   8  -3    9.20    1.60
   0   8  -3    8.10    1.40
   0   8  -3   10.60    1.70
   0   8  -3   13.30    1.40
   0   8  -3   12.10    1.70
   0  -8   3   12.10    1.90
  -1   8  -3   16.10    1.60
  -1   8  -3   16.30    2.10
  -1   8  -3   14.00    1.90
  -1   8  -3   14.60    2.00
  -1   8  -3   16.50    1.70
  -1   8  -3   16.60    1.90
   1  -8   3   10.00    1.70
   1  -8   3   15.70    1.40
   1  -8   3   16.00    2.10
  -2   8  -3   18.80    1.60
  -2   8  -3   16.30    1.90
  -2   8  -3   17.10    1.90
  -2   8  -3   15.90    1.70
  -2   8  -3   14.40    2.00
  -2   8  -3   16.10    2.10
   2  -8   3   14.00    2.00
   2  -8   3   16.60    1.40
   2  -8   3   15.00    2.10
   2  -8   3   18.00    2.00
  -3   8  -3   30.30    2.30
  -3   8  -3   31.90    2.20
  -3   8  -3   35.60    2.70
   3  -8   3   30.40    2.40
   3  -8   3   27.60    3.70
   3  -8   3   32.20    2.70
   3  -8   3   27.60    1.90
  -4   8  -3   80.79    3.50
  -4   8  -3   79.69    3.50
  -4   8  -3   73.99    3.70
   4  -8   3   76.09    3.60
   4  -8   3   76.79    3.70
   4  -8   3   75.89    3.90
   4  -8   3   75.19    3.30
  -5   8  -3    3.20    1.20
  -5   8  -3    4.10    1.40
   5  -8   3    5.60    1.40
   5  -8   3    2.10    1.30
   5  -8   3    2.70    1.20
  -6   8  -3   90.39    4.20
  -6   8  -3   91.79    4.00
   6  -8   3   95.79    4.20
   6  -8   3   86.89    4.20
   6  -8   3   92.49    4.20
  -7   8  -3   46.00    3.30
  -7   8  -3   41.70    3.00
   7  -8   3   42.20    3.10
   7  -8   3   36.10    3.00
   7  -8   3   45.10    3.20
  -8   8  -3   -0.90    1.30
  -8   8  -3    1.80    1.50
   8  -8   3   -1.60    1.20
   8  -8   3    1.70    1.40
   8  -8   3   -2.10    1.30
  -9   8  -3   32.90    3.70
  -9   8  -3   27.30    2.80
   9  -8   3   36.90    3.50
   9  -8   3   31.60    3.50
   9  -8   3   36.70    3.30
 -10   8  -3    0.90    1.90
  10  -8   3    0.30    1.70
  10  -8   3    2.00    1.90
  10  -8   3    3.70    2.20
  11  -8   3   -2.40    1.60
   8   7  -3    1.80    2.20
   8   7  -3   -0.20    1.50
   7   7  -3   -1.20    2.10
   7   7  -3    2.50    1.40
   6   7  -3    3.10    1.30
   6   7  -3    0.60    1.80
   5   7  -3   17.90    2.00
   5   7  -3   13.10    2.40
   4   7  -3    0.90    1.30
   4   7  -3   -0.70    1.00
   3   7  -3    0.60    1.30
   3   7  -3   -0.50    0.90
   2   7  -3  109.49    3.00
   2   7  -3  109.79    4.10
   2   7  -3  110.59    4.30
   1   7  -3   -0.10    0.90
   1   7  -3    0.50    0.60
   1   7  -3    0.70    0.90
   1   7  -3    2.30    1.10
   1   7  -3   -0.30    0.90
   1   7  -3   -0.80    0.80
  -1  -7   3   -0.70    0.90
   0   7  -3  499.15   11.60
   0   7  -3  496.85   11.00
   0   7  -3  513.55   11.20
   0   7  -3  502.65   11.60
   0   7  -3  515.95   10.30
   0   7  -3  514.15   11.10
   0  -7   3  502.85   11.70
   0  -7   3  508.05    9.60
   0  -7   3  510.25   11.60
  -1   7  -3  279.07    7.00
  -1   7  -3  280.87    6.50
  -1   7  -3  282.17    6.70
  -1   7  -3  273.47    7.50
  -1   7  -3  269.67    7.50
  -1   7  -3  276.67    7.00
   1  -7   3  275.87    7.00
   1  -7   3  287.47    7.60
   1  -7   3  289.77    6.10
   1  -7   3  274.97    7.50
  -2   7  -3  195.18    5.40
  -2   7  -3  195.18    6.00
  -2   7  -3  185.58    5.00
  -2   7  -3  188.08    5.80
  -2   7  -3  188.08    4.80
  -2   7  -3  191.48    5.50
   2  -7   3  196.78    4.90
   2  -7   3  191.18    5.50
   2  -7   3  185.48    5.80
   2  -7   3  191.08    5.90
  -3   7  -3  266.67    6.80
  -3   7  -3  252.97    6.60
  -3   7  -3  265.87    7.30
  -3   7  -3  259.07    7.20
  -3   7  -3  264.77    5.70
   3  -7   3  267.27    7.40
   3  -7   3  272.17    6.60
   3  -7   3  261.97    6.90
   3  -7   3  261.47    7.30
  -4   7  -3   18.40    2.00
  -4   7  -3   19.90    2.00
  -4   7  -3   19.10    1.90
   4  -7   3   16.20    1.70
   4  -7   3   19.90    2.10
   4  -7   3   19.50    2.10
   4  -7   3   19.30    2.00
  -5   7  -3   55.79    2.90
  -5   7  -3   55.59    3.00
   5  -7   3   53.99    2.30
   5  -7   3   47.20    2.90
   5  -7   3   56.39    3.10
   5  -7   3   54.79    3.00
  -6   7  -3   46.90    2.70
  -6   7  -3   39.80    2.80
   6  -7   3   43.40    2.80
   6  -7   3   39.50    2.90
   6  -7   3   40.60    2.80
  -7   7  -3   22.90    2.30
  -7   7  -3   26.10    2.70
   7  -7   3   24.60    2.50
   7  -7   3   27.20    2.80
   7  -7   3   23.30    2.50
  -8   7  -3  129.59    5.00
  -8   7  -3  127.99    5.60
   8  -7   3  151.08    6.00
   8  -7   3  136.49    5.10
   8  -7   3  151.28    5.40
  -9   7  -3    0.30    1.30
  -9   7  -3   -1.70    1.40
   9  -7   3   -0.80    1.40
   9  -7   3   -1.20    1.20
 -10   7  -3   33.60    3.80
  10  -7   3   32.40    3.10
  10  -7   3   30.50    3.20
  10  -7   3   27.90    3.60
 -11   7  -3    0.70    1.80
  11  -7   3    1.60    1.60
  11  -7   3   -0.60    2.20
  11  -7   3    3.60    2.00
   9   6  -3   11.70    3.10
   9   6  -3   12.70    1.90
   8   6  -3   10.80    2.70
   8   6  -3    9.60    1.80
   7   6  -3   75.29    3.50
   7   6  -3   66.69    4.60
   6   6  -3   15.30    1.80
   6   6  -3   21.60    2.80
   5   6  -3   33.30    2.90
   5   6  -3   33.00    2.30
   4   6  -3   47.00    3.20
   4   6  -3   47.10    2.60
   3   6  -3  105.19    4.30
   3   6  -3  100.99    3.70
   2   6  -3  202.58    5.70
   2   6  -3  204.48    5.80
   2   6  -3  219.48    6.20
   2   6  -3  210.28    4.50
   2   6  -3  213.58    5.60
  -2  -6   3  204.28    5.80
  -2  -6   3  212.38    5.70
   1   6  -3    4.30    1.00
   1   6  -3    3.30    1.10
   1   6  -3    3.10    1.00
   1   6  -3    5.20    1.10
   1   6  -3    2.90    1.00
   1   6  -3    5.10    0.70
  -1  -6   3    3.80    1.00
  -1  -6   3    3.40    1.10
  -1  -6   3    5.20    0.50
   0   6  -3   30.20    2.00
   0   6  -3   31.00    1.90
   0   6  -3   27.50    1.50
   0   6  -3   32.30    2.20
   0   6  -3   30.30    2.00
   0   6  -3   32.80    2.10
   0  -6   3   32.20    2.10
   0  -6   3   30.40    1.80
   0  -6   3   31.40    2.10
   0  -6   3   30.50    1.30
  -1   6  -3   57.49    2.60
  -1   6  -3   59.79    2.20
  -1   6  -3   56.39    2.70
  -1   6  -3   61.79    2.60
  -1   6  -3   54.99    2.80
   1  -6   3   59.89    2.80
   1  -6   3   61.39    2.00
   1  -6   3   61.59    2.90
   1  -6   3   61.89    2.60
  -2   6  -3    2.10    0.90
  -2   6  -3    2.80    0.90
  -2   6  -3    2.50    0.80
  -2   6  -3    2.00    0.70
  -2   6  -3    2.20    0.60
  -2   6  -3    0.80    0.80
   2  -6   3    1.10    0.90
   2  -6   3    1.70    0.80
   2  -6   3    3.10    1.00
  -3   6  -3  462.35    9.90
  -3   6  -3  454.45    9.90
  -3   6  -3  448.16    8.80
  -3   6  -3  478.25   10.60
  -3   6  -3  457.15    9.70
  -3   6  -3  456.85   10.40
   3  -6   3  470.55   10.10
   3  -6   3  462.95    9.90
   3  -6   3  464.05   10.40
   3  -6   3  459.35   10.50
  -4   6  -3  430.66   10.00
  -4   6  -3  443.26    9.70
  -4   6  -3  449.66   10.20
  -4   6  -3  432.46    9.80
   4  -6   3  444.06   10.20
   4  -6   3  458.05    9.90
   4  -6   3  437.36    9.90
   4  -6   3  436.86    9.90
   4  -6   3  432.06   10.00
  -5   6  -3    8.90    1.40
  -5   6  -3    9.50    1.50
  -5   6  -3   10.00    1.40
   5  -6   3   10.70    1.60
   5  -6   3   13.50    1.20
   5  -6   3   10.50    1.60
   5  -6   3    8.60    1.50
   5  -6   3    9.90    1.40
  -6   6  -3  111.49    4.40
  -6   6  -3  113.89    4.10
   6  -6   3  111.29    4.20
   6  -6   3  111.39    4.00
   6  -6   3  112.39    4.40
  -7   6  -3   95.29    3.80
  -7   6  -3   96.79    4.40
   7  -6   3   96.29    4.40
   7  -6   3  100.49    4.10
   7  -6   3   96.69    3.80
  -8   6  -3  218.48    7.30
  -8   6  -3  228.88    6.50
   8  -6   3  225.18    6.70
   8  -6   3  210.08    6.30
   8  -6   3  215.38    7.20
  -9   6  -3    7.30    1.60
  -9   6  -3    6.70    1.90
   9  -6   3    8.80    1.60
   9  -6   3   10.20    2.10
   9  -6   3    4.30    1.70
 -10   6  -3   47.40    4.10
  10  -6   3   49.90    4.10
  10  -6   3   51.79    3.30
  10  -6   3   51.69    3.50
 -11   6  -3   32.50    3.70
  11  -6   3   25.50    3.70
  11  -6   3   26.10    2.70
  11  -6   3   20.00    2.80
   9   5  -3    4.60    2.30
   9   5  -3    4.00    1.40
   8   5  -3   67.29    3.10
   8   5  -3   66.29    4.60
   7   5  -3    1.30    1.00
   7   5  -3    0.80    1.50
   6   5  -3   17.60    1.70
   6   5  -3   15.10    2.30
   5   5  -3  143.99    5.40
   5   5  -3  141.09    4.20
   4   5  -3    5.90    1.40
   4   5  -3    6.20    1.10
   4   5  -3    4.70    0.90
  -4  -5   3    4.70    1.10
   3   5  -3    2.00    0.80
   3   5  -3    1.10    0.70
   3   5  -3    0.30    0.70
   3   5  -3    2.10    1.00
  -3  -5   3    0.90    0.60
  -3  -5   3    0.50    0.70
  -3  -5   3    0.60    0.70
   2   5  -3   52.99    2.60
   2   5  -3   56.19    2.40
   2   5  -3   55.79    2.40
   2   5  -3   51.69    2.40
  -2  -5   3   48.30    1.90
  -2  -5   3   51.59    2.30
  -2  -5   3   53.39    2.40
   1   5  -3   15.20    0.90
   1   5  -3   16.40    1.50
   1   5  -3   14.80    1.40
   1   5  -3   13.90    1.40
   1   5  -3   16.00    1.50
  -1  -5   3   15.70    1.40
  -1  -5   3   14.10    1.20
  -1  -5   3   13.90    1.20
  -1  -5   3   16.50    0.80
  -1  -5   3   17.00    1.50
   0   5  -3  213.28    5.60
   0   5  -3  202.38    5.50
   0   5  -3  213.28    5.20
   0   5  -3  215.08    4.60
   0   5  -3  204.28    5.20
   0   5  -3  201.68    5.20
   0  -5   3  223.38    4.50
   0  -5   3  211.98    5.10
   0  -5   3  209.68    5.50
   0  -5   3  222.68    5.70
  -1   5  -3  315.37    6.80
  -1   5  -3  316.27    7.50
  -1   5  -3  314.17    6.70
  -1   5  -3  321.77    7.20
  -1   5  -3  325.67    7.20
  -1   5  -3  327.67    7.60
   1  -5   3  322.67    7.20
   1  -5   3  333.07    7.60
   1  -5   3  324.27    7.50
   1  -5   3  330.07    6.70
  -2   5  -3   43.00    1.60
  -2   5  -3   43.30    2.00
  -2   5  -3   46.30    2.30
  -2   5  -3   44.70    1.90
  -2   5  -3   43.00    2.00
  -2   5  -3   42.10    2.30
   2  -5   3   41.90    1.80
   2  -5   3   43.20    2.10
   2  -5   3   41.30    2.20
   2  -5   3   40.00    2.20
  -3   5  -3  246.88    6.20
  -3   5  -3  238.18    5.50
  -3   5  -3  242.58    4.90
  -3   5  -3  241.58    5.80
  -3   5  -3  242.78    6.10
  -3   5  -3  241.08    5.80
   3  -5   3  238.78    6.10
   3  -5   3  241.28    5.90
   3  -5   3  243.08    6.00
   3  -5   3  238.18    6.10
  -4   5  -3   18.30    1.70
  -4   5  -3   13.50    1.40
  -4   5  -3   11.60    1.40
  -4   5  -3   15.80    0.80
  -4   5  -3   17.70    1.50
   4  -5   3   16.00    1.60
   4  -5   3   15.20    1.50
   4  -5   3   16.10    1.50
   4  -5   3   17.30    1.10
   4  -5   3   18.20    1.70
  -5   5  -3   25.30    1.80
  -5   5  -3   22.60    1.70
  -5   5  -3   24.70    2.00
  -5   5  -3   22.80    1.80
   5  -5   3   24.10    1.20
   5  -5   3   24.90    2.00
   5  -5   3   22.20    1.80
   5  -5   3   21.80    1.70
   5  -5   3   22.10    1.90
   5  -5   3   24.90    1.80
  -6   5  -3   19.70    2.10
  -6   5  -3   21.30    1.90
   6  -5   3   19.90    2.00
   6  -5   3   24.50    2.30
   6  -5   3   22.10    1.80
  -7   5  -3   25.20    2.10
  -7   5  -3   26.50    2.60
   7  -5   3   25.90    2.00
   7  -5   3   28.90    2.30
   7  -5   3   22.40    2.40
  -8   5  -3   26.00    2.70
  -8   5  -3   27.20    2.40
   8  -5   3   25.90    2.10
   8  -5   3   24.80    2.70
  -9   5  -3    1.50    1.50
  -9   5  -3    0.80    1.40
   9  -5   3    2.70    1.40
   9  -5   3    2.20    1.20
   9  -5   3    0.60    1.60
 -10   5  -3    0.60    1.60
 -10   5  -3   -2.60    1.30
  10  -5   3    0.40    1.80
  10  -5   3   -0.70    1.20
  10  -5   3    0.30    1.40
 -11   5  -3   19.00    3.00
  11  -5   3   19.90    2.20
  11  -5   3   14.80    3.20
  11  -5   3   18.20    2.60
  10   4  -3   39.00    2.50
  10   4  -3   36.90    4.10
   9   4  -3    1.30    2.00
   9   4  -3    2.60    1.10
   8   4  -3   14.30    1.50
   8   4  -3   15.50    2.60
   7   4  -3   76.69    4.40
   7   4  -3   71.89    2.70
   6   4  -3   16.50    1.50
   6   4  -3   14.80    2.20
   6   4  -3   17.80    2.30
   6   4  -3   16.50    0.90
  -6  -4   3   13.90    0.90
   5   4  -3   20.00    2.20
   5   4  -3   19.10    1.20
   5   4  -3   17.20    2.10
   5   4  -3   20.60    1.50
  -5  -4   3   19.90    1.30
  -5  -4   3   18.90    1.70
   4   4  -3   54.79    2.10
   4   4  -3   56.59    2.20
   4   4  -3   54.09    3.00
   4   4  -3   55.69    2.20
   4   4  -3   58.09    2.20
   4   4  -3   52.29    2.90
  -4  -4   3   51.69    2.00
  -4  -4   3   58.89    2.30
  -4  -4   3   56.89    2.40
   3   4  -3  109.19    3.30
   3   4  -3  108.49    3.10
   3   4  -3  105.39    3.80
   3   4  -3  108.59    3.20
   3   4  -3  108.39    3.10
   3   4  -3  108.29    3.80
  -3  -4   3   99.19    3.10
  -3  -4   3  111.79    3.30
  -3  -4   3  107.79    3.20
   2   4  -3   59.09    2.30
   2   4  -3   55.59    2.20
   2   4  -3   55.99    2.10
   2   4  -3   54.59    2.50
   2   4  -3   55.89    2.20
  -2  -4   3   52.99    2.20
  -2  -4   3   57.29    2.20
  -2  -4   3   53.89    1.90
   1   4  -3   37.90    1.80
   1   4  -3   37.50    1.20
   1   4  -3   36.20    1.70
   1   4  -3   34.90    1.80
   1   4  -3   36.40    1.70
   1   4  -3   41.80    1.90
  -1  -4   3   39.10    1.90
  -1  -4   3   38.00    1.70
  -1  -4   3   36.60    1.80
  -1  -4   3   36.30    1.60
   0   4  -3   87.69    3.00
   0   4  -3   92.79    2.30
   0   4  -3   88.19    2.80
   0   4  -3   93.69    2.80
   0   4  -3   89.79    2.90
   0  -4   3   87.49    3.00
   0  -4   3   86.79    2.30
   0  -4   3   91.09    3.00
   0  -4   3   87.09    2.80
   0  -4   3   90.89    2.70
  -1   4  -3  271.27    6.30
  -1   4  -3  264.47    6.00
  -1   4  -3  268.67    5.70
  -1   4  -3  268.77    5.90
  -1   4  -3  283.37    6.30
  -1   4  -3  269.77    5.60
   1  -4   3  271.67    6.30
   1  -4   3  271.87    6.00
   1  -4   3  270.87    5.70
   1  -4   3  278.87    6.40
  -2   4  -3   27.50    1.50
  -2   4  -3   25.50    1.40
  -2   4  -3   25.30    1.60
  -2   4  -3   27.30    1.20
  -2   4  -3   26.70    1.50
  -2   4  -3   25.30    1.20
  -2   4  -3   23.60    1.60
   2  -4   3   25.60    1.40
   2  -4   3   26.70    1.70
   2  -4   3   23.90    1.60
   2  -4   3   22.60    1.50
  -3   4  -3  101.89    3.20
  -3   4  -3  101.69    3.30
  -3   4  -3  102.09    2.50
  -3   4  -3  100.19    3.00
  -3   4  -3  100.09    3.20
   3  -4   3  105.19    3.20
   3  -4   3  103.69    3.10
   3  -4   3  102.99    3.30
   3  -4   3  109.19    3.20
   3  -4   3  102.09    3.20
  -4   4  -3  339.87    6.70
  -4   4  -3  352.36    7.60
  -4   4  -3  345.57    7.60
  -4   4  -3  353.06    7.80
   4  -4   3  346.17    8.00
   4  -4   3  355.76    7.50
   4  -4   3  347.97    7.70
   4  -4   3  346.97    6.60
   4  -4   3  351.16    7.70
   4  -4   3  351.46    7.70
  -5   4  -3    0.00    0.40
  -5   4  -3   -0.50    0.70
  -5   4  -3   -0.20    0.60
  -5   4  -3   -0.10    0.40
  -5   4  -3   -0.10    0.50
   5  -4   3    0.40    0.70
   5  -4   3   -0.80    0.60
   5  -4   3    0.30    0.60
   5  -4   3    0.70    0.60
   5  -4   3    0.20    0.50
   5  -4   3    0.90    0.70
  -6   4  -3  142.59    3.50
  -6   4  -3  150.98    5.00
  -6   4  -3  151.08    4.50
  -6   4  -3  154.58    4.20
   6  -4   3  151.98    5.00
   6  -4   3  148.29    3.70
   6  -4   3  147.69    4.00
   6  -4   3  152.18    4.50
   6  -4   3  149.88    4.20
   6  -4   3  146.19    4.10
  -7   4  -3   70.09    3.10
  -7   4  -3   66.39    3.50
   7  -4   3   67.49    2.70
   7  -4   3   66.49    3.50
   7  -4   3   66.49    3.00
  -8   4  -3   20.90    2.10
  -8   4  -3   21.10    2.50
   8  -4   3   25.20    2.80
   8  -4   3   24.90    1.90
   8  -4   3   23.10    2.20
  -9   4  -3   10.20    2.10
  -9   4  -3    9.60    1.80
   9  -4   3    9.90    1.70
   9  -4   3    8.70    1.40
   9  -4   3   10.10    2.10
 -10   4  -3   -0.30    1.40
 -10   4  -3    1.80    1.30
  10  -4   3   -0.40    1.70
  10  -4   3    0.70    1.00
  10  -4   3    0.30    1.40
 -11   4  -3   10.30    2.40
  11  -4   3    6.40    2.40
  11  -4   3   12.30    1.70
  10   3  -3   30.10    3.50
   9   3  -3    1.20    0.90
   9   3  -3    1.50    1.90
   8   3  -3   26.30    1.60
   8   3  -3   23.40    2.80
   8   3  -3   23.60    2.90
   7   3  -3   28.40    1.50
   7   3  -3   29.00    2.70
   7   3  -3   24.20    2.70
  -7  -3   3   33.50    2.70
   6   3  -3   60.09    3.30
   6   3  -3   51.99    1.90
   6   3  -3   55.09    3.30
  -6  -3   3   55.79    3.10
   5   3  -3   22.10    2.20
   5   3  -3   19.70    1.30
   5   3  -3   22.50    1.10
   5   3  -3   20.40    1.20
   5   3  -3   23.40    2.10
   5   3  -3   20.20    1.10
  -5  -3   3   19.50    1.00
  -5  -3   3   18.60    1.80
  -5  -3   3   22.40    1.10
   4   3  -3  433.76    8.60
   4   3  -3  442.06    8.80
   4   3  -3  439.76    8.60
   4   3  -3  442.56   10.10
   4   3  -3  455.55    8.70
   4   3  -3  452.25   10.10
  -4  -3   3  443.66    9.70
  -4  -3   3  460.55    8.90
  -4  -3   3  427.76    8.60
   3   3  -3    2.30    0.50
   3   3  -3    3.00    0.80
   3   3  -3    4.50    0.70
   3   3  -3    4.30    0.70
   3   3  -3    3.20    0.60
  -3  -3   3    2.80    0.60
  -3  -3   3    4.20    0.80
  -3  -3   3    3.40    0.70
   2   3  -3   81.39    2.50
   2   3  -3   82.29    2.80
   2   3  -3   81.19    2.80
   2   3  -3   76.59    2.40
   2   3  -3   80.89    2.30
   2   3  -3   79.89    2.50
   2   3  -3   81.49    2.30
  -2  -3   3   78.69    2.50
  -2  -3   3   79.59    2.50
  -2  -3   3   78.29    2.40
   1   3  -3   32.10    0.80
   1   3  -3   33.20    1.60
   1   3  -3   33.00    1.40
   1   3  -3   30.60    1.50
   1   3  -3   31.80    1.50
  -1  -3   3   32.40    1.50
  -1  -3   3   32.90    1.50
  -1  -3   3   33.00    1.60
   0   3  -3  393.16    7.20
   0   3  -3  376.26    7.70
   0   3  -3  370.26    7.70
   0   3  -3  383.76    8.00
   0   3  -3  394.86    8.00
   0  -3   3  378.26    8.00
   0  -3   3  389.66    7.70
   0  -3   3  420.56    8.20
   0  -3   3  392.26    7.90
  -1   3  -3 1572.04   27.50
  -1   3  -3 1519.25   27.10
  -1   3  -3 1526.15   27.10
  -1   3  -3 1533.05   27.00
  -1   3  -3 1552.54   27.40
  -1   3  -3 1536.35   26.90
  -1   3  -3 1482.65   26.90
   1  -3   3 1516.65   27.00
   1  -3   3 1529.95   27.20
   1  -3   3 1514.35   27.40
   1  -3   3 1535.45   27.50
  -2   3  -3  653.03   11.90
  -2   3  -3  646.54   12.40
  -2   3  -3  651.63   12.30
  -2   3  -3  637.14   11.70
  -2   3  -3  622.04   12.00
   2  -3   3  637.24   12.40
   2  -3   3  629.64   12.00
   2  -3   3  626.64   12.20
   2  -3   3  651.43   12.20
  -3   3  -3   29.80    1.50
  -3   3  -3   27.20    1.40
  -3   3  -3   29.40    1.40
  -3   3  -3   28.70    1.10
   3  -3   3   29.00    1.50
   3  -3   3   29.60    0.90
   3  -3   3   31.20    1.50
   3  -3   3   30.50    1.40
   3  -3   3   26.90    1.50
   3  -3   3   27.20    1.50
  -4   3  -3   63.29    2.10
  -4   3  -3   59.99    2.30
  -4   3  -3   63.79    2.30
  -4   3  -3   61.19    1.90
   4  -3   3   62.99    2.00
   4  -3   3   64.69    2.10
   4  -3   3   59.69    2.10
   4  -3   3   65.99    2.30
   4  -3   3   63.49    2.20
   4  -3   3   63.39    1.70
  -5   3  -3  288.47    6.00
  -5   3  -3  280.67    6.00
  -5   3  -3  295.17    6.30
  -5   3  -3  282.07    6.50
   5  -3   3  284.27    5.80
   5  -3   3  278.67    6.20
   5  -3   3  279.27    6.00
   5  -3   3  290.37    6.50
   5  -3   3  291.07    7.20
   5  -3   3  291.17    6.10
   5  -3   3  277.37    6.00
  -6   3  -3  284.87    6.30
  -6   3  -3  283.27    6.80
  -6   3  -3  294.17    6.20
  -6   3  -3  273.57    5.90
   6  -3   3  287.77    7.50
   6  -3   3  288.87    6.00
   6  -3   3  284.87    6.10
   6  -3   3  286.27    6.10
   6  -3   3  285.07    6.70
   6  -3   3  279.87    6.10
   6  -3   3  285.57    6.10
  -7   3  -3   93.19    3.50
  -7   3  -3   88.79    3.00
  -7   3  -3   92.59    2.40
   7  -3   3   90.19    2.30
   7  -3   3   89.19    4.00
   7  -3   3   89.29    3.30
   7  -3   3   90.99    2.80
  -8   3  -3    3.40    1.20
   8  -3   3    2.80    1.10
   8  -3   3    3.80    0.90
   8  -3   3    4.70    1.50
  -9   3  -3    4.90    1.80
  -9   3  -3    7.10    1.60
   9  -3   3    7.20    1.50
   9  -3   3    5.30    1.80
   9  -3   3    7.10    1.10
 -10   3  -3   10.80    1.90
 -10   3  -3   10.50    2.30
  10  -3   3    8.50    2.20
  10  -3   3    6.70    1.70
  10  -3   3    6.70    1.20
 -11   3  -3    0.20    1.90
  11  -3   3    6.00    2.10
  11  -3   3    1.50    1.10
  10   2  -3    8.80    2.30
   9   2  -3    9.70    2.10
   9   2  -3   10.00    2.20
   8   2  -3   12.40    1.00
   8   2  -3    8.90    1.90
   8   2  -3   11.00    2.10
  -8  -2   3   15.60    2.40
   7   2  -3   16.10    2.00
   7   2  -3   18.10    1.20
   7   2  -3   15.90    1.00
   7   2  -3   16.20    2.10
  -7  -2   3   15.50    2.30
  -7  -2   3   15.70    1.90
   6   2  -3  144.79    5.10
   6   2  -3  143.19    3.20
   6   2  -3  147.59    5.00
   6   2  -3  142.39    3.40
  -6  -2   3  146.29    4.00
  -6  -2   3  145.79    5.30
   5   2  -3   25.70    1.10
   5   2  -3   23.80    2.00
   5   2  -3   22.90    1.00
   5   2  -3   26.30    0.90
   5   2  -3   27.40    2.10
   5   2  -3   22.30    1.00
  -5  -2   3   24.30    0.90
  -5  -2   3   24.60    2.00
  -5  -2   3   24.70    1.00
   4   2  -3  132.79    3.00
   4   2  -3  131.69    3.00
   4   2  -3  133.39    4.20
   4   2  -3  130.69    2.90
   4   2  -3  132.09    3.10
   4   2  -3  127.49    4.10
  -4  -2   3  128.39    2.90
  -4  -2   3  133.49    3.20
  -4  -2   3  128.09    4.10
   3   2  -3   27.70    1.60
   3   2  -3   23.00    1.70
   3   2  -3   26.30    1.10
   3   2  -3   25.90    1.00
   3   2  -3   25.60    1.20
   3   2  -3   23.20    1.10
  -3  -2   3   24.80    1.10
  -3  -2   3   26.70    1.20
  -3  -2   3   28.40    1.60
   2   2  -3  133.29    3.00
   2   2  -3  130.39    3.10
   2   2  -3  131.09    3.50
   2   2  -3  129.89    3.60
   2   2  -3  130.79    2.90
   2   2  -3  128.89    3.20
  -2  -2   3  133.89    3.20
  -2  -2   3  133.09    3.60
  -2  -2   3  126.49    3.10
   1   2  -3    0.80    0.40
   1   2  -3    1.10    0.50
   1   2  -3    0.90    0.40
   1   2  -3    1.00    0.50
   1   2  -3    0.60    0.40
  -1  -2   3    1.00    0.40
  -1  -2   3    0.90    0.40
  -1  -2   3    0.90    0.50
  -1  -2   3    1.20    0.40
   0   2  -3   68.59    2.00
   0   2  -3   66.89    1.90
   0   2  -3   70.59    2.10
   0   2  -3   69.89    2.10
   0   2  -3   69.39    1.80
   0  -2   3   73.39    1.90
   0  -2   3   68.49    2.20
   0  -2   3   69.19    2.10
   0  -2   3   68.99    2.00
  -1   2  -3 2959.80   51.49
  -1   2  -3 2951.80   51.69
  -1   2  -3 2997.20   51.49
  -1   2  -3 2972.80   51.49
  -1   2  -3 3067.09   51.79
   1  -2   3 3115.69   52.39
   1  -2   3 2987.20   51.79
   1  -2   3 2924.21   51.39
   1  -2   3 2837.22   51.49
   1  -2   3 2966.10   51.69
  -2   2  -3 1395.06   24.50
  -2   2  -3 1401.16   24.80
  -2   2  -3 1398.96   24.70
  -2   2  -3 1426.96   24.90
   2  -2   3 1361.46   24.50
   2  -2   3 1395.76   24.90
   2  -2   3 1386.26   24.90
  -3   2  -3    0.90    0.40
  -3   2  -3    1.50    0.50
  -3   2  -3    1.90    0.60
  -3   2  -3    1.20    0.50
   3  -2   3    1.30    0.50
   3  -2   3    1.00    0.60
   3  -2   3    1.70    0.30
   3  -2   3    1.90    0.50
   3  -2   3    0.80    0.40
   3  -2   3    1.70    0.50
   3  -2   3    2.10    0.40
  -4   2  -3  828.32   15.70
  -4   2  -3  872.31   15.40
  -4   2  -3  829.72   15.40
  -4   2  -3  809.42   15.10
   4  -2   3  847.02   15.00
   4  -2   3  855.51   16.10
   4  -2   3  828.32   15.00
   4  -2   3  815.62   15.30
   4  -2   3  841.92   15.20
   4  -2   3  826.82   15.10
   4  -2   3  833.82   15.50
  -5   2  -3  130.99    3.00
  -5   2  -3  130.49    3.70
  -5   2  -3  125.39    3.50
  -5   2  -3  137.19    3.20
   5  -2   3  130.19    3.00
   5  -2   3  127.19    3.50
   5  -2   3  125.29    3.10
   5  -2   3  136.59    3.30
   5  -2   3  132.79    3.10
   5  -2   3  128.89    4.10
   5  -2   3  133.09    3.10
  -6   2  -3   17.70    0.80
  -6   2  -3   20.40    1.50
  -6   2  -3   18.50    1.00
  -6   2  -3   17.80    1.70
   6  -2   3   18.60    1.30
   6  -2   3   17.00    0.90
   6  -2   3   18.80    1.10
   6  -2   3   17.10    1.80
   6  -2   3   19.40    0.90
   6  -2   3   18.40    1.00
   6  -2   3   18.40    1.40
  -7   2  -3   12.10    1.60
  -7   2  -3   18.10    1.60
   7  -2   3   15.80    1.20
   7  -2   3   14.50    1.50
   7  -2   3   16.60    1.50
   7  -2   3   16.30    2.00
   7  -2   3   14.60    1.10
  -8   2  -3   73.59    3.40
  -8   2  -3   75.59    3.20
   8  -2   3   76.19    3.10
   8  -2   3   71.69    2.30
   8  -2   3   79.09    3.80
  -9   2  -3   41.40    2.80
   9  -2   3   38.20    2.60
   9  -2   3   39.80    1.80
   9  -2   3   42.40    3.20
 -10   2  -3    1.80    1.80
 -10   2  -3    4.10    1.60
  10  -2   3    2.30    0.90
  10  -2   3    1.00    1.70
 -11   2  -3    2.00    2.00
  11  -2   3    9.70    2.40
  10   1  -3    7.80    2.20
   9   1  -3   15.60    2.20
   9   1  -3   20.60    2.80
  -9  -1   3   11.70    2.60
   8   1  -3   18.50    2.10
   8   1  -3   17.70    2.40
   8   1  -3   17.60    2.20
   8   1  -3   15.90    1.00
  -8  -1   3   15.10    2.60
   7   1  -3   55.79    3.10
   7   1  -3   54.39    1.60
   7   1  -3   56.39    3.20
   7   1  -3   57.09    2.80
  -7  -1   3   51.49    3.50
  -7  -1   3   57.79    2.60
   6   1  -3  117.49    4.20
   6   1  -3  126.19    4.00
   6   1  -3  126.19    2.80
   6   1  -3  125.29    2.70
   6   1  -3  126.79    4.50
  -6  -1   3  118.39    4.90
  -6  -1   3  126.99    3.70
   5   1  -3   10.10    1.30
   5   1  -3    9.30    1.30
   5   1  -3   10.40    0.60
   5   1  -3    9.30    0.60
   5   1  -3   10.30    0.70
   5   1  -3    9.90    0.60
   5   1  -3   10.90    1.20
  -5  -1   3    7.40    0.90
  -5  -1   3    9.10    1.60
  -5  -1   3   10.60    0.70
   4   1  -3   89.29    2.80
   4   1  -3   86.49    2.10
   4   1  -3   88.59    2.20
   4   1  -3   92.19    2.00
   4   1  -3   91.19    3.10
   4   1  -3   96.09    2.20
  -4  -1   3   90.29    2.50
  -4  -1   3   87.19    2.10
  -4  -1   3   90.49    2.30
  -4  -1   3   91.49    3.50
   3   1  -3  113.79    2.40
   3   1  -3  115.89    2.60
   3   1  -3  116.69    3.30
   3   1  -3  115.49    3.10
   3   1  -3  115.79    2.60
   3   1  -3  115.69    2.70
   3   1  -3  117.39    3.30
  -3  -1   3  112.19    2.60
  -3  -1   3  117.69    2.70
  -3  -1   3  110.19    2.60
  -3  -1   3  115.29    3.70
   2   1  -3    0.20    0.50
   2   1  -3    0.40    0.30
   2   1  -3    0.30    0.30
   2   1  -3    0.40    0.40
   2   1  -3    0.10    0.30
   2   1  -3   -0.40    0.30
   2   1  -3    0.40    0.30
  -2  -1   3    0.30    0.30
  -2  -1   3    0.20    0.20
  -2  -1   3    1.00    0.30
  -2  -1   3    0.20    0.50
   1   1  -3  243.98    4.50
   1   1  -3  234.48    4.90
   1   1  -3  208.08    4.90
   1   1  -3  234.88    4.80
   1   1  -3  235.08    4.60
  -1  -1   3  237.68    4.80
  -1  -1   3  243.98    5.30
  -1  -1   3  238.38    4.80
  -1  -1   3  242.18    4.60
  -1  -1   3  245.48    4.20
   0   1  -3   45.30    1.40
   0   1  -3   45.60    1.30
   0   1  -3   44.40    1.20
   0   1  -3   42.30    1.40
   0   1  -3   45.00    1.20
   0   1  -3   45.70    1.40
   0  -1   3   44.90    1.40
   0  -1   3   43.20    1.70
   0  -1   3   44.60    1.30
   0  -1   3   46.40    1.40
  -1   1  -3 1922.51   33.60
  -1   1  -3 1940.61   33.70
  -1   1  -3 1900.71   33.20
  -1   1  -3 1930.81   33.80
  -1   1  -3 1936.81   33.80
   1  -1   3 1928.41   33.80
   1  -1   3 1940.91   33.90
   1  -1   3 1954.70   33.60
   1  -1   3 1916.01   33.80
   1  -1   3 2018.50   34.60
  -2   1  -3  162.98    3.60
  -2   1  -3  169.28    3.60
  -2   1  -3  160.98    3.50
   2  -1   3  154.38    3.70
   2  -1   3  164.88    3.40
   2  -1   3  164.68    3.40
   2  -1   3  166.68    3.50
   2  -1   3  162.28    3.50
   2  -1   3  158.58    3.30
  -3   1  -3  236.18    4.70
  -3   1  -3  241.98    4.90
  -3   1  -3  238.98    5.20
   3  -1   3  232.88    4.80
   3  -1   3  238.18    4.70
   3  -1   3  240.58    5.40
   3  -1   3  239.68    4.80
   3  -1   3  232.48    4.50
   3  -1   3  240.78    4.80
  -4   1  -3  193.78    4.00
  -4   1  -3  199.48    4.10
  -4   1  -3  196.08    4.70
   4  -1   3  193.18    4.90
   4  -1   3  194.58    3.80
   4  -1   3  197.48    3.90
   4  -1   3  200.78    4.00
   4  -1   3  187.18    4.10
  -5   1  -3  116.79    2.60
  -5   1  -3  111.89    3.50
  -5   1  -3  109.79    2.40
   5  -1   3  113.49    2.50
   5  -1   3  106.09    2.50
   5  -1   3  114.49    3.10
   5  -1   3  117.69    3.20
   5  -1   3  110.49    3.70
   5  -1   3  110.89    2.40
   5  -1   3  115.39    2.50
  -6   1  -3    0.30    0.70
   6  -1   3    0.10    0.30
   6  -1   3    0.00    0.40
   6  -1   3    1.00    0.80
   6  -1   3   -0.10    0.60
  -7   1  -3  191.98    5.50
  -7   1  -3  195.08    5.50
   7  -1   3  185.58    3.90
   7  -1   3  186.08    4.00
   7  -1   3  183.38    4.90
   7  -1   3  191.88    5.80
  -8   1  -3   21.00    2.10
  -8   1  -3   23.20    2.20
   8  -1   3   22.80    2.40
   8  -1   3   22.30    1.80
  -9   1  -3   15.70    2.00
  -9   1  -3   15.60    2.00
   9  -1   3   17.20    1.10
   9  -1   3   19.50    2.50
 -10   1  -3   22.90    2.50
  10  -1   3   22.40    3.00
 -11   1  -3    5.10    2.30
  11  -1   3    2.30    3.10
  10   0  -3    4.40    0.70
  10   0  -3    5.30    1.80
  10   0  -3    4.90    2.00
 -10   0   3    3.90    2.50
   9   0  -3   52.59    3.20
   9   0  -3   56.79    3.70
   9   0  -3   43.70    3.20
   9   0  -3   51.39    1.70
  -9   0   3   48.90    4.30
   8   0  -3   83.69    2.30
   8   0  -3   83.89    3.70
   8   0  -3   88.89    3.80
   8   0  -3   85.29    4.10
  -8   0   3   81.59    3.50
  -8   0   3   89.69    5.10
   7   0  -3   48.00    1.50
   7   0  -3   51.99    3.00
   7   0  -3   46.60    2.70
   7   0  -3   46.50    1.60
   7   0  -3   51.29    2.70
  -7   0   3   53.29    2.60
  -7   0   3   49.30    3.70
   6   0  -3  222.88    4.50
   6   0  -3  219.68    5.80
   6   0  -3  221.88    6.20
   6   0  -3  230.38    5.90
   6   0  -3  217.78    4.40
  -6   0   3  231.88    5.60
  -6   0   3  227.08    7.30
   5   0  -3  266.37    5.00
   5   0  -3  252.07    4.90
   5   0  -3  259.07    6.10
   5   0  -3  247.08    4.90
   5   0  -3  251.17    6.10
   5   0  -3  254.97    6.40
   5   0  -3  244.68    4.90
  -5   0   3  263.37    5.00
  -5   0   3  257.87    5.80
  -5   0   3  251.67    7.40
  -5   0   3  244.48    4.90
   4   0  -3   87.09    2.10
   4   0  -3   87.89    2.80
   4   0  -3   85.69    2.20
   4   0  -3   90.89    3.00
   4   0  -3   89.09    2.80
   4   0  -3   91.89    2.20
   4   0  -3   86.39    2.00
  -4   0   3   88.99    2.20
  -4   0   3   90.19    3.60
  -4   0   3   91.09    2.20
  -4   0   3   88.39    2.60
   3   0  -3   32.70    1.10
   3   0  -3   29.90    1.10
   3   0  -3   29.50    1.50
   3   0  -3   28.90    1.50
   3   0  -3   31.30    1.10
   3   0  -3   30.10    1.40
   3   0  -3   30.80    1.00
  -3   0   3   30.80    1.30
  -3   0   3   28.40    1.90
  -3   0   3   29.80    1.10
  -3   0   3   30.60    1.10
   2   0  -3  330.97    6.30
   2   0  -3  321.27    6.50
   2   0  -3  318.57    6.50
   2   0  -3  322.57    6.30
   2   0  -3  322.17    6.10
   2   0  -3  325.87    6.10
   2   0  -3  317.07    6.50
   2   0  -3  325.77    6.40
  -2   0   3  329.17    6.20
  -2   0   3  326.07    7.20
  -2   0   3  325.17    6.30
  -2   0   3  326.77    6.30
   1   0  -3   23.50    0.60
   1   0  -3   23.10    0.90
   1   0  -3   22.80    1.00
   1   0  -3   23.00    1.00
   1   0  -3   23.90    1.00
   1   0  -3   24.20    0.90
   1   0  -3   22.90    1.00
  -1   0   3   23.20    1.00
  -1   0   3   22.30    1.00
  -1   0   3   22.90    1.30
  -1   0   3   24.10    0.90
  -1   0   3   24.50    0.90
   0   0  -3  518.75    9.40
   0   0  -3  510.05    9.20
   0   0  -3  511.75    9.40
   0   0   3  507.35    9.40
   0   0   3  497.85    9.20
   0   0   3  512.55    9.20
   0   0   3  502.25    9.80
   0   0   3  516.65    9.40
  -1   0  -3   10.70    0.80
  -1   0  -3   10.80    0.60
  -1   0  -3   11.00    0.70
  -1   0  -3   11.40    0.70
   1   0   3   10.90    0.70
   1   0   3   11.00    1.10
   1   0   3   10.80    0.60
  -2   0  -3  217.48    4.40
  -2   0  -3  222.08    4.90
  -2   0  -3  225.48    4.50
   2   0   3  218.18    4.30
   2   0   3  216.78    4.30
   2   0   3  222.78    4.50
   2   0   3  224.88    4.70
   2   0   3  218.58    4.40
  -3   0  -3    8.50    0.60
  -3   0  -3    9.50    1.00
  -3   0  -3    8.20    0.70
   3   0   3    7.90    0.70
   3   0   3    7.80    0.60
   3   0   3    9.20    0.60
   3   0   3    8.00    0.60
   3   0   3    7.70    0.90
   3   0   3    9.20    0.60
  -4   0  -3  490.35    8.90
  -4   0  -3  486.95   10.00
  -4   0  -3  472.65    8.80
   4   0   3  480.45    8.70
   4   0   3  490.85    8.90
   4   0   3  476.35    8.70
   4   0   3  490.75    9.10
   4   0   3  471.35    8.80
  -5   0  -3  579.84   11.60
   5   0   3  550.94   11.40
   5   0   3  544.25   10.60
   5   0   3  533.35    9.90
  -6   0  -3   31.90    2.20
   6   0   3   30.60    1.60
   6   0   3   28.90    1.00
   6   0   3   33.20    2.10
  -7   0  -3    3.80    1.20
   7   0   3    3.50    0.90
   7   0   3    4.60    1.30
  -8   0  -3   16.20    2.20
   8   0   3   15.70    1.60
   8   0   3   18.50    2.10
  -9   0  -3   37.50    2.90
  -9   0  -3   33.90    2.90
   9   0   3   35.50    2.90
 -10   0  -3   67.09    3.80
 -11   0  -3    4.10    3.20
 -11   0  -3    1.50    2.50
  11  -1  -3   11.20    2.40
  11  -1  -3    6.00    1.00
 -11   1   3    5.00    2.90
  10  -1  -3   42.70    3.40
  10  -1  -3   45.40    1.90
  10  -1  -3   46.40    3.70
 -10   1   3   46.70    4.80
   9  -1  -3    2.70    0.70
   9  -1  -3    3.40    1.40
   9  -1  -3    6.40    1.60
  -9   1   3    5.30    1.40
  -9   1   3    3.50    2.10
   8  -1  -3   34.20    2.40
   8  -1  -3   33.80    1.50
   8  -1  -3   33.80    2.70
   8  -1  -3   33.70    2.40
  -8   1   3   33.40    3.50
  -8   1   3   34.20    2.50
   7  -1  -3   15.40    1.70
   7  -1  -3   10.70    1.40
   7  -1  -3   11.10    1.00
   7  -1  -3   11.10    1.70
   7  -1  -3   12.10    1.00
  -7   1   3   11.10    1.50
  -7   1   3   10.80    1.10
  -7   1   3   13.20    2.40
   6  -1  -3 1614.74   27.40
   6  -1  -3 1554.24   28.70
   6  -1  -3 1544.55   28.40
   6  -1  -3 1570.64   27.30
   6  -1  -3 1589.64   29.30
   6  -1  -3 1504.95   27.10
  -6   1   3 1428.36   27.20
  -6   1   3 1574.94   27.70
  -6   1   3 1561.74   28.70
  -6   1   3 1613.54   27.20
  -6   1   3 1568.14   31.30
   5  -1  -3   32.20    1.70
   5  -1  -3   32.80    1.20
   5  -1  -3   34.60    1.40
   5  -1  -3   33.10    1.20
   5  -1  -3   37.10    1.90
  -5   1   3   35.00    1.30
  -5   1   3   31.80    1.70
  -5   1   3   29.90    1.30
  -5   1   3   31.40    2.60
  -5   1   3   33.50    1.30
   4  -1  -3  699.23   13.00
   4  -1  -3  725.93   13.10
   4  -1  -3  711.53   13.60
   4  -1  -3  698.63   13.30
   4  -1  -3  706.13   12.80
   4  -1  -3  712.73   13.60
  -4   1   3  714.53   12.60
  -4   1   3  700.33   13.50
  -4   1   3  722.93   13.00
  -4   1   3  704.13   13.10
  -4   1   3  694.53   15.10
   3  -1  -3 1587.14   28.30
   3  -1  -3 1599.04   28.50
   3  -1  -3 1620.64   28.00
   3  -1  -3 1634.34   28.30
   3  -1  -3 1567.34   28.00
   3  -1  -3 1601.94   28.20
   3  -1  -3 1593.44   28.60
  -3   1   3 1612.74   28.20
  -3   1   3 1631.04   27.60
  -3   1   3 1565.14   28.30
  -3   1   3 1600.84   28.40
  -3   1   3 1617.34   29.90
   2  -1  -3    8.00    0.80
   2  -1  -3    8.50    0.80
   2  -1  -3    6.20    0.60
   2  -1  -3    7.80    0.80
   2  -1  -3    7.50    0.70
  -2   1   3    6.80    0.70
  -2   1   3    7.70    1.10
  -2   1   3    6.60    0.70
  -2   1   3    7.40    0.70
   1  -1  -3  335.77    6.30
   1  -1  -3  333.47    6.60
   1  -1  -3  325.07    6.40
   1  -1  -3  338.57    6.40
   1  -1  -3  331.77    6.60
  -1   1   3  345.37    6.60
  -1   1   3  324.87    6.40
  -1   1   3  336.37    6.60
  -1   1   3  333.97    7.10
  -1   1   3  344.07    6.40
   0  -1  -3  110.79    2.20
   0  -1  -3  109.59    2.70
   0  -1  -3  108.99    2.50
   0  -1  -3  111.79    2.60
   0   1   3  108.59    2.70
   0   1   3  110.39    2.90
   0   1   3  107.79    2.60
   0   1   3  108.09    2.50
  -1  -1  -3 1084.19   19.40
  -1  -1  -3 1071.89   19.10
  -1  -1  -3 1087.59   19.40
  -1  -1  -3 1056.79   19.70
   1   1   3 1111.09   19.40
   1   1   3 1089.69   19.50
   1   1   3 1068.39   19.30
   1   1   3 1154.88   19.90
  -2  -1  -3  731.33   14.00
  -2  -1  -3  753.22   13.50
  -2  -1  -3  743.73   13.50
   2   1   3  738.53   13.20
   2   1   3  746.13   13.50
   2   1   3  741.13   13.50
   2   1   3  738.43   13.40
   2   1   3  725.73   13.30
  -3  -1  -3  100.59    2.50
  -3  -1  -3  101.39    2.50
  -3  -1  -3  101.89    3.30
   3   1   3  103.79    2.60
   3   1   3  100.99    2.30
   3   1   3   99.79    2.40
   3   1   3  102.09    2.50
   3   1   3   99.79    2.70
  -4  -1  -3  307.17    6.10
  -4  -1  -3  317.27    6.10
   4   1   3  311.67    6.20
   4   1   3  310.37    6.00
   4   1   3  310.77    5.90
   4   1   3  320.87    6.20
   4   1   3  323.07    6.90
   4   1   3  310.87    6.00
  -5  -1  -3   32.90    2.30
  -5  -1  -3   36.90    1.10
   5   1   3   35.80    1.50
   5   1   3   33.20    1.20
   5   1   3   34.60    1.20
   5   1   3   34.70    1.00
   5   1   3   37.00    1.90
  -6  -1  -3  146.79    5.00
   6   1   3  145.89    4.40
   6   1   3  138.89    3.10
   6   1   3  146.09    3.80
   6   1   3  140.19    3.20
  -7  -1  -3   43.70    2.80
   7   1   3   42.90    1.50
   7   1   3   43.50    1.40
   7   1   3   44.20    2.60
  -8  -1  -3   29.10    2.70
   8   1   3   27.80    2.40
  -9  -1  -3    1.30    1.60
 -10  -1  -3   21.90    2.90
 -10  -1  -3   24.70    2.90
  11  -2  -3    3.50    1.00
  11  -2  -3    2.40    1.90
 -11   2   3    3.80    2.70
  10  -2  -3   28.50    2.90
  10  -2  -3   25.50    2.90
  10  -2  -3   29.80    1.90
 -10   2   3   33.00    4.50
 -10   2   3   29.80    3.00
   9  -2  -3   46.40    2.10
   9  -2  -3   42.10    3.00
   9  -2  -3   46.10    3.20
  -9   2   3   46.60    4.60
  -9   2   3   45.70    3.10
   8  -2  -3  113.59    4.50
   8  -2  -3  109.39    3.20
   8  -2  -3  106.89    4.20
  -8   2   3  112.89    6.00
  -8   2   3  114.09    4.30
   7  -2  -3  150.78    4.30
   7  -2  -3  160.48    3.70
   7  -2  -3  146.99    4.80
   7  -2  -3  157.68    5.20
  -7   2   3  156.88    6.70
  -7   2   3  162.28    3.50
  -7   2   3  156.18    4.90
   6  -2  -3    0.00    0.60
   6  -2  -3    0.40    0.50
   6  -2  -3    0.60    0.90
   6  -2  -3    0.10    0.80
   6  -2  -3    0.40    0.60
   6  -2  -3    0.50    0.80
   6  -2  -3    1.20    0.70
   6  -2  -3    1.00    0.50
  -6   2   3    0.10    0.50
  -6   2   3    0.90    0.50
  -6   2   3    0.00    0.50
  -6   2   3    0.50    0.80
   5  -2  -3   -0.50    0.60
   5  -2  -3    0.50    0.40
   5  -2  -3   -0.30    0.50
   5  -2  -3    0.60    0.80
   5  -2  -3    0.40    0.40
   5  -2  -3    0.00    0.50
   5  -2  -3    0.00    0.50
   5  -2  -3    0.00    0.60
  -5   2   3    0.60    0.60
  -5   2   3    0.30    0.40
  -5   2   3    0.80    0.40
  -5   2   3    0.20    0.40
   4  -2  -3  219.58    4.90
   4  -2  -3  219.98    5.30
   4  -2  -3  218.48    4.70
   4  -2  -3  226.58    5.20
   4  -2  -3  223.18    4.90
   4  -2  -3  225.58    5.30
   4  -2  -3  223.58    4.80
   4  -2  -3  221.88    5.50
  -4   2   3  224.28    4.90
  -4   2   3  231.28    5.40
  -4   2   3  220.68    5.10
  -4   2   3  221.78    4.40
   3  -2  -3  233.78    5.30
   3  -2  -3  232.98    5.10
   3  -2  -3  232.68    4.70
   3  -2  -3  225.08    5.00
   3  -2  -3  235.48    5.20
   3  -2  -3  225.58    5.20
   3  -2  -3  232.08    4.70
  -3   2   3  235.28    6.40
  -3   2   3  231.08    5.20
  -3   2   3  232.48    5.20
  -3   2   3  234.18    4.40
  -3   2   3  234.38    5.10
   2  -2  -3    3.00    0.60
   2  -2  -3    2.70    0.50
   2  -2  -3    3.20    0.60
   2  -2  -3    4.00    0.70
   2  -2  -3    3.90    0.50
  -2   2   3    3.10    0.60
  -2   2   3    3.40    0.40
  -2   2   3    3.40    0.60
  -2   2   3    3.70    0.70
  -2   2   3    3.90    0.50
  -2   2   3    3.00    0.90
   1  -2  -3  245.58    5.40
   1  -2  -3  236.68    4.90
   1  -2  -3  248.88    5.20
   1  -2  -3  248.28    5.00
  -1   2   3  253.07    5.70
  -1   2   3  247.78    5.10
  -1   2   3  258.37    5.40
  -1   2   3  250.97    5.50
   0  -2  -3  287.87    6.10
   0  -2  -3  288.07    5.90
   0  -2  -3  283.17    5.40
   0  -2  -3  288.27    6.10
   0  -2  -3  294.97    5.80
   0   2   3  292.37    6.10
   0   2   3  284.47    5.80
   0   2   3  290.67    6.00
   0   2   3  295.97    6.20
   0   2   3  287.97    6.00
  -1  -2  -3  140.79    3.50
  -1  -2  -3  143.09    3.70
  -1  -2  -3  139.89    3.10
  -1  -2  -3  143.39    3.50
   1   2   3  144.29    3.40
   1   2   3  145.19    3.50
   1   2   3  141.59    3.30
   1   2   3  136.69    3.40
  -2  -2  -3  303.57    6.10
  -2  -2  -3  292.47    6.20
   2   2   3  291.57    6.00
   2   2   3  302.17    6.30
   2   2   3  296.07    6.10
   2   2   3  287.17    5.90
   2   2   3  296.77    5.80
  -3  -2  -3    8.70    0.90
  -3  -2  -3    8.40    0.80
   3   2   3    8.90    1.10
   3   2   3    9.20    0.80
   3   2   3    8.80    0.80
   3   2   3    8.30    0.80
   3   2   3    6.80    0.70
   3   2   3    7.90    0.70
  -4  -2  -3  427.96    8.60
  -4  -2  -3  450.75    8.40
   4   2   3  444.46    8.70
   4   2   3  433.26    8.30
   4   2   3  432.76    8.40
   4   2   3  442.16    8.40
   4   2   3  432.86    8.80
   4   2   3  440.36    9.70
  -5  -2  -3   37.20    1.40
  -5  -2  -3   38.90    1.30
   5   2   3   36.40    1.30
   5   2   3   42.40    1.50
   5   2   3   37.40    1.40
   5   2   3   36.50    1.90
   5   2   3   36.10    1.50
  -6  -2  -3    2.40    1.30
   6   2   3    2.40    1.00
   6   2   3    1.90    0.60
   6   2   3    2.40    0.60
  -7  -2  -3   14.40    2.20
   7   2   3   15.50    1.20
   7   2   3   12.80    1.70
  -8  -2  -3    2.70    1.50
   8   2   3    0.30    0.60
  -9  -2  -3    0.00    1.50
   9   2   3    1.00    0.70
 -10  -2  -3   34.70    3.80
  11  -3  -3   13.60    2.60
  11  -3  -3   12.40    1.50
 -11   3   3   11.50    3.20
 -11   3   3   15.30    3.60
  10  -3  -3   -0.20    0.80
  10  -3  -3    0.80    1.50
  10  -3  -3   -0.50    1.40
 -10   3   3   -1.80    1.90
 -10   3   3    2.10    1.60
   9  -3  -3    0.80    0.80
   9  -3  -3    0.60    1.20
   9  -3  -3    0.70    1.20
  -9   3   3    0.10    1.30
  -9   3   3    0.40    1.80
   8  -3  -3    2.20    1.20
   8  -3  -3    2.40    1.30
  -8   3   3    2.70    1.30
  -8   3   3    3.90    2.00
   7  -3  -3  114.99    4.10
   7  -3  -3  111.29    3.50
   7  -3  -3  111.89    4.00
  -7   3   3  109.69    4.20
   6  -3  -3   76.49    3.00
   6  -3  -3   74.39    2.80
   6  -3  -3   75.39    2.50
   6  -3  -3   79.79    2.70
   6  -3  -3   77.59    3.10
   6  -3  -3   76.19    3.30
   6  -3  -3   70.19    2.20
  -6   3   3   76.99    2.30
  -6   3   3   73.79    2.50
  -6   3   3   78.49    3.20
   5  -3  -3  367.76    7.90
   5  -3  -3  354.06    7.90
   5  -3  -3  352.56    7.50
   5  -3  -3  360.36    8.30
   5  -3  -3  333.27    7.30
   5  -3  -3  348.37    7.50
   5  -3  -3  353.96    6.80
   5  -3  -3  339.97    7.90
  -5   3   3  358.06    6.90
  -5   3   3  354.66    7.50
  -5   3   3  355.16    8.10
   4  -3  -3    3.00    0.80
   4  -3  -3    1.80    0.60
   4  -3  -3    0.70    0.60
   4  -3  -3    2.10    0.40
   4  -3  -3    2.70    0.80
   4  -3  -3    2.10    0.70
   4  -3  -3    3.00    0.80
   4  -3  -3    0.70    0.50
  -4   3   3    2.80    0.80
  -4   3   3    3.20    0.70
  -4   3   3    2.20    0.50
  -4   3   3    1.40    0.50
   3  -3  -3  334.17    7.10
   3  -3  -3  318.57    6.20
   3  -3  -3  320.07    6.90
   3  -3  -3  326.57    7.30
   3  -3  -3  330.27    7.10
  -3   3   3  323.67    7.20
  -3   3   3  332.07    6.30
  -3   3   3  338.17    7.10
  -3   3   3  325.97    8.20
  -3   3   3  329.87    7.20
   2  -3  -3  108.89    3.40
   2  -3  -3  116.39    2.70
   2  -3  -3  119.19    3.30
   2  -3  -3  108.79    3.00
   2  -3  -3  109.59    3.10
  -2   3   3  113.89    2.90
  -2   3   3  116.19    3.40
  -2   3   3  113.89    2.70
  -2   3   3  114.09    3.70
  -2   3   3  107.39    3.20
  -2   3   3  112.09    3.20
   1  -3  -3    6.90    0.70
   1  -3  -3    8.20    1.10
   1  -3  -3    6.00    0.80
   1  -3  -3    6.50    0.90
   1  -3  -3    8.30    0.80
  -1   3   3    8.40    1.10
  -1   3   3    6.90    1.00
  -1   3   3    7.30    0.90
  -1   3   3    6.40    0.90
  -1   3   3    7.50    0.90
   0  -3  -3  477.05    9.10
   0  -3  -3  490.35    9.90
   0  -3  -3  493.55    9.30
   0  -3  -3  479.85    9.60
   0  -3  -3  489.15    9.80
   0   3   3  479.15    9.50
   0   3   3  487.35    9.90
   0   3   3  484.55    9.70
   0   3   3  475.85    9.40
   0   3   3  485.55    9.60
  -1  -3  -3  324.17    7.10
  -1  -3  -3  330.27    6.50
  -1  -3  -3  329.67    7.00
  -1  -3  -3  321.57    7.30
   1   3   3  328.67    7.20
   1   3   3  329.07    7.00
   1   3   3  337.27    6.60
   1   3   3  323.97    6.90
   1   3   3  318.37    6.80
  -2  -3  -3  308.17    6.70
  -2  -3  -3  314.87    6.90
   2   3   3  319.57    6.90
   2   3   3  312.47    7.10
   2   3   3  309.07    6.60
   2   3   3  310.67    6.00
   2   3   3  314.87    6.70
  -3  -3  -3  101.29    3.00
  -3  -3  -3   92.69    2.80
   3   3   3  100.19    3.50
   3   3   3   97.09    2.80
   3   3   3   97.79    3.00
   3   3   3   99.59    2.50
   3   3   3   93.29    2.70
   3   3   3   94.69    2.80
  -4  -3  -3  195.68    4.80
  -4  -3  -3  194.88    4.50
   4   3   3  216.78    5.00
   4   3   3  189.78    5.60
   4   3   3  195.18    4.50
   4   3   3  197.08    4.70
   4   3   3  191.58    4.50
   4   3   3  197.68    4.50
  -5  -3  -3   76.59    2.30
   5   3   3   72.29    3.50
   5   3   3   71.79    2.50
   5   3   3   76.49    2.50
   5   3   3   72.89    2.50
   6   3   3   57.19    2.20
  -7  -3  -3    3.80    1.60
   7   3   3    2.20    0.90
  -8  -3  -3  129.09    5.70
   8   3   3  129.79    3.70
  -9  -3  -3   34.10    3.80
   9   3   3   34.40    2.00
 -10  -3  -3    3.60    2.30
  10   3   3    3.60    1.00
  11  -4  -3    6.40    1.50
  11  -4  -3    6.50    2.10
 -11   4   3    3.70    2.00
 -11   4   3    3.50    3.00
  10  -4  -3    6.70    1.40
  10  -4  -3    7.40    2.00
  10  -4  -3    7.30    2.50
 -10   4   3    9.00    3.10
 -10   4   3    4.90    2.00
   9  -4  -3   41.40    3.10
   9  -4  -3   44.60    3.10
   9  -4  -3   47.90    2.50
  -9   4   3   41.10    3.30
  -9   4   3   43.00    4.80
   8  -4  -3  199.38    6.30
  -8   4   3  208.78    6.60
  -8   4   3  211.28    8.80
   7  -4  -3    3.10    1.20
   7  -4  -3    1.90    0.90
   7  -4  -3    2.80    1.10
   7  -4  -3    3.90    1.30
  -7   4   3    2.70    1.20
   6  -4  -3  107.79    4.10
   6  -4  -3  112.69    4.00
   6  -4  -3  111.09    3.80
   6  -4  -3  112.59    3.70
  -6   4   3  113.79    3.10
  -6   4   3  119.19    4.20
   5  -4  -3   35.00    2.10
   5  -4  -3   30.40    2.00
   5  -4  -3   29.70    1.90
   5  -4  -3   33.00    1.80
   5  -4  -3   34.40    2.10
   5  -4  -3   32.10    2.00
  -5   4   3   29.90    1.90
  -5   4   3   29.80    1.50
  -5   4   3   30.90    1.80
  -5   4   3   32.80    2.10
   4  -4  -3    6.70    1.10
   4  -4  -3    5.60    0.90
   4  -4  -3    6.10    1.00
   4  -4  -3    6.70    1.00
   4  -4  -3    5.40    1.10
  -4   4   3    5.00    1.00
  -4   4   3    5.60    0.70
  -4   4   3    4.90    0.90
  -4   4   3    5.90    1.10
   3  -4  -3   41.10    2.20
   3  -4  -3   42.60    1.30
   3  -4  -3   41.80    2.00
   3  -4  -3   41.90    1.90
   3  -4  -3   41.80    2.00
  -3   4   3   43.00    1.60
  -3   4   3   42.00    2.10
  -3   4   3   43.30    2.00
  -3   4   3   43.60    1.70
  -3   4   3   42.70    2.60
  -3   4   3   43.30    2.20
   2  -4  -3  411.36    8.50
   2  -4  -3  411.76    8.00
   2  -4  -3  422.66    9.00
   2  -4  -3  419.16    8.70
   2  -4  -3  427.96    9.20
  -2   4   3  420.66    8.50
  -2   4   3  414.36    9.20
  -2   4   3  421.96    9.40
  -2   4   3  419.36    9.00
  -2   4   3  414.26    8.80
  -2   4   3  414.06    8.20
   1  -4  -3   71.99    2.70
   1  -4  -3   66.59    2.20
   1  -4  -3   67.59    2.20
   1  -4  -3   71.69    2.80
   1  -4  -3   70.29    2.40
  -1   4   3   70.79    2.50
  -1   4   3   67.69    2.40
  -1   4   3   74.49    2.70
  -1   4   3   72.79    2.60
  -1   4   3   72.99    2.80
   0  -4  -3   97.79    2.80
   0  -4  -3   92.49    3.20
   0  -4  -3   92.99    2.90
   0  -4  -3   90.49    3.10
   0  -4  -3   91.89    2.60
   0   4   3   91.19    3.00
   0   4   3   89.99    2.90
   0   4   3   89.89    3.20
   0   4   3   91.39    3.10
   0   4   3   94.69    2.60
  -1  -4  -3    3.90    0.90
  -1  -4  -3    2.80    0.70
  -1  -4  -3    4.10    0.90
  -1  -4  -3    4.30    0.70
   1   4   3    5.20    0.70
   1   4   3    3.90    0.80
   1   4   3    4.00    0.90
   1   4   3    3.60    0.80
   1   4   3    3.10    0.80
  -2  -4  -3   57.49    2.30
  -2  -4  -3   58.59    2.50
   2   4   3   54.19    2.30
   2   4   3   56.79    2.60
   2   4   3   57.79    2.30
   2   4   3   53.79    2.40
   2   4   3   54.59    2.20
  -3  -4  -3 1017.10   19.30
  -3  -4  -3 1034.20   19.70
   3   4   3 1007.80   19.20
   3   4   3 1045.10   19.80
   3   4   3 1037.70   20.30
   3   4   3 1044.90   19.30
  -4  -4  -3    4.30    0.80
   4   4   3    4.80    1.00
   4   4   3    4.40    0.90
   4   4   3    4.30    1.30
   5   4   3  124.59    3.70
   5   4   3  122.59    4.80
   6   4   3   53.99    2.50
  -7  -4  -3    3.50    1.70
   7   4   3    5.20    1.10
  -8  -4  -3   19.20    2.90
   8   4   3   20.60    1.80
  -9  -4  -3    5.80    2.20
   9   4   3    7.00    1.30
  11  -5  -3    6.30    2.10
  11  -5  -3    5.20    1.50
 -11   5   3    6.20    2.30
 -11   5   3   10.80    3.60
  10  -5  -3   14.00    2.50
  10  -5  -3   12.60    1.80
 -10   5   3   17.60    4.00
 -10   5   3   15.70    2.50
   9  -5  -3   13.10    1.70
   9  -5  -3    9.10    1.90
   9  -5  -3   10.20    1.90
  -9   5   3   11.40    3.20
  -9   5   3    8.90    2.00
   8  -5  -3   90.19    3.90
   8  -5  -3   90.19    4.00
  -8   5   3   88.19    4.20
  -8   5   3   87.69    5.80
   7  -5  -3   20.20    2.30
   7  -5  -3   25.70    2.10
   7  -5  -3   23.00    2.20
   7  -5  -3   23.10    2.30
  -7   5   3   22.80    2.40
   6  -5  -3   60.89    2.90
   6  -5  -3   61.39    3.20
   6  -5  -3   63.59    2.90
  -6   5   3   63.19    3.20
  -6   5   3   63.19    2.30
   5  -5  -3  448.06   10.20
   5  -5  -3  458.25   10.60
   5  -5  -3  471.65   10.30
   5  -5  -3  491.95   10.40
   5  -5  -3  476.55   10.20
  -5   5   3  483.95   10.70
  -5   5   3  448.96   11.90
  -5   5   3  459.35   10.60
  -5   5   3  466.25    9.40
   4  -5  -3  196.08    5.30
   4  -5  -3  200.08    5.70
   4  -5  -3  209.08    5.60
  -4   5   3  203.08    5.60
  -4   5   3  187.98    6.50
  -4   5   3  197.38    5.70
  -4   5   3  198.98    4.70
  -4   5   3  193.18    5.40
   3  -5  -3   10.50    1.50
   3  -5  -3    9.00    0.70
   3  -5  -3    8.60    1.20
   3  -5  -3    7.20    1.20
   3  -5  -3    7.90    1.10
  -3   5   3    8.30    1.60
  -3   5   3    8.60    1.00
  -3   5   3    8.70    1.00
  -3   5   3    7.00    1.10
  -3   5   3    8.10    1.20
   2  -5  -3   98.09    3.10
   2  -5  -3   90.59    3.50
   2  -5  -3   90.59    2.60
   2  -5  -3   89.79    3.40
   2  -5  -3   90.79    3.10
  -2   5   3   93.09    3.50
  -2   5   3   94.69    3.60
  -2   5   3   97.29    3.10
  -2   5   3   91.89    3.30
  -2   5   3   96.19    2.90
  -2   5   3   91.69    3.30
   1  -5  -3  195.28    4.80
   1  -5  -3  200.18    5.00
   1  -5  -3  200.58    5.50
   1  -5  -3  197.48    5.60
   1  -5  -3  191.58    4.80
  -1   5   3  207.98    5.50
  -1   5   3  196.88    5.70
  -1   5   3  201.58    5.10
  -1   5   3  204.78    5.10
  -1   5   3  200.68    5.20
   0  -5  -3  344.27    7.30
   0  -5  -3  343.77    7.70
   0  -5  -3  343.17    8.20
   0  -5  -3  347.97    8.10
   0  -5  -3  343.57    7.40
   0   5   3  355.06    8.10
   0   5   3  340.27    7.00
   0   5   3  341.27    7.70
   0   5   3  342.67    7.80
  -1  -5  -3    5.50    1.20
  -1  -5  -3    7.20    1.10
  -1  -5  -3    6.90    1.20
   1   5   3    8.00    1.10
   1   5   3    6.00    1.10
   1   5   3    7.10    1.30
   1   5   3    8.40    1.20
  -2  -5  -3  244.38    6.40
  -2  -5  -3  239.08    6.10
   2   5   3  240.58    6.10
   2   5   3  251.07    6.10
   2   5   3  243.98    6.50
   2   5   3  244.98    6.50
   2   5   3  239.88    6.00
   3   5   3   82.99    3.20
   3   5   3   87.99    3.70
   4   5   3   98.69    3.50
   4   5   3   95.69    4.20
   5   5   3    1.50    1.00
  -6  -5  -3   23.40    3.10
   6   5   3   26.20    2.10
  -7  -5  -3    6.40    2.10
   7   5   3    4.30    1.40
  -8  -5  -3   59.09    4.50
   8   5   3   67.49    3.20
  -9  -5  -3    8.80    2.60
   9   5   3    6.20    1.50
  11  -6  -3    0.10    1.30
  11  -6  -3   -0.10    1.80
 -11   6   3   -0.70    2.10
 -11   6   3    1.10    2.60
  10  -6  -3    9.10    2.20
  10  -6  -3    7.60    1.70
 -10   6   3    5.80    3.10
 -10   6   3    5.40    2.00
   9  -6  -3   21.70    2.40
   9  -6  -3   25.60    2.80
   9  -6  -3   25.30    2.40
  -9   6   3   29.90    4.60
  -9   6   3   23.20    2.80
   8  -6  -3  107.09    4.40
   8  -6  -3  107.59    4.60
  -8   6   3  108.29    4.80
  -8   6   3  113.99    6.70
   7  -6  -3    4.50    1.40
   7  -6  -3    1.50    1.20
  -7   6   3    4.00    1.40
  -7   6   3    0.90    1.70
   6  -6  -3  107.59    4.20
   6  -6  -3  107.49    4.00
  -6   6   3  117.59    5.80
  -6   6   3  112.49    4.40
  -6   6   3   91.39    3.70
   5  -6  -3   16.40    1.90
   5  -6  -3   14.30    1.70
  -5   6   3   15.30    2.50
  -5   6   3   16.20    1.90
  -5   6   3   15.10    1.40
   4  -6  -3   93.69    3.50
   4  -6  -3   91.99    3.70
   4  -6  -3   93.99    4.00
   4  -6  -3   98.99    3.70
  -4   6   3   91.29    4.40
  -4   6   3   96.69    3.10
  -4   6   3   94.59    3.80
  -4   6   3   93.59    3.80
   3  -6  -3   12.30    1.60
   3  -6  -3   14.50    1.60
   3  -6  -3   12.50    1.00
   3  -6  -3   10.60    1.70
   3  -6  -3   14.10    1.50
  -3   6   3   13.70    1.90
  -3   6   3   11.90    1.50
  -3   6   3   14.30    1.40
  -3   6   3   10.50    1.30
  -3   6   3   11.90    1.60
  -3   6   3   10.00    1.60
   2  -6  -3  170.08    5.30
   2  -6  -3  174.48    5.60
   2  -6  -3  177.28    4.30
   2  -6  -3  166.78    4.70
   2  -6  -3  181.58    5.00
  -2   6   3  171.18    4.80
  -2   6   3  171.68    5.50
  -2   6   3  175.98    4.60
  -2   6   3  180.38    5.30
  -2   6   3  175.58    5.10
  -2   6   3  177.38    5.30
   1  -6  -3  182.48    4.80
   1  -6  -3  180.88    4.90
   1  -6  -3  193.98    5.60
   1  -6  -3  175.98    4.80
   1  -6  -3  188.98    5.80
  -1   6   3  182.28    5.10
  -1   6   3  175.38    5.40
  -1   6   3  189.68    4.90
  -1   6   3  186.88    5.20
  -1   6   3  182.98    5.70
   0  -6  -3   13.70    1.70
   0  -6  -3   12.90    1.30
   0  -6  -3   13.30    1.50
   0  -6  -3   13.60    1.80
   0   6   3   13.80    1.50
   0   6   3   13.50    1.50
   0   6   3   14.10    1.10
   0   6   3   13.70    1.80
   0   6   3   11.90    1.60
  -1  -6  -3  280.17    7.40
  -1  -6  -3  274.17    7.40
  -1  -6  -3  278.37    7.50
   1   6   3  283.57    7.00
   1   6   3  282.87    7.20
   1   6   3  268.57    7.50
   1   6   3  279.37    6.90
   2   6   3  196.38    5.50
   2   6   3  198.08    5.90
   2   6   3  201.78    5.60
   3   6   3    3.50    1.30
   3   6   3    3.60    1.10
   4   6   3    5.30    1.30
   5   6   3   46.70    2.80
  -6  -6  -3   34.00    3.80
   6   6   3   31.40    2.50
  -7  -6  -3   19.30    3.10
   7   6   3   17.20    2.10
  -8  -6  -3    5.60    2.40
   8   6   3    5.40    1.60
  11  -7  -3   -1.00    1.90
  11  -7  -3   -1.90    1.40
 -11   7   3    0.60    3.00
 -11   7   3    0.10    2.10
  10  -7  -3   22.10    2.70
  10  -7  -3   20.60    2.90
 -10   7   3   24.00    3.30
 -10   7   3   22.20    4.50
   9  -7  -3    1.00    1.50
   9  -7  -3    0.70    1.30
  -9   7   3   -0.70    2.50
  -9   7   3    0.80    1.50
   8  -7  -3    5.30    1.60
   8  -7  -3    9.90    1.70
   8  -7  -3    6.80    1.70
  -8   7   3    6.10    2.70
  -8   7   3    7.60    2.00
   7  -7  -3   46.20    3.00
  -7   7   3   41.50    4.30
  -7   7   3   44.40    3.30
   6  -7  -3    2.00    1.30
   6  -7  -3    3.50    1.20
  -6   7   3    2.00    1.70
  -6   7   3    3.80    1.30
   5  -7  -3  182.08    5.60
   5  -7  -3  180.28    5.60
   5  -7  -3  180.38    5.60
  -5   7   3  180.38    5.80
  -5   7   3  178.58    4.90
  -5   7   3  169.58    6.80
   4  -7  -3  309.97    7.70
   4  -7  -3  307.07    7.80
   4  -7  -3  306.07    8.20
  -4   7   3  309.17    7.20
  -4   7   3  289.87    8.40
  -4   7   3  304.17    8.00
  -4   7   3  297.67    8.90
   3  -7  -3  134.29    4.50
   3  -7  -3  128.69    4.30
   3  -7  -3  125.59    4.90
   3  -7  -3  123.59    4.70
  -3   7   3  119.39    5.30
  -3   7   3  127.69    4.00
  -3   7   3  126.49    4.80
  -3   7   3  125.39    5.00
  -3   7   3  124.29    4.50
   2  -7  -3   27.70    1.70
   2  -7  -3   29.40    2.60
   2  -7  -3   27.50    2.30
   2  -7  -3   29.50    2.10
   2  -7  -3   27.60    2.10
  -2   7   3   25.10    2.20
  -2   7   3   32.90    2.10
  -2   7   3   31.00    2.20
  -2   7   3   26.50    2.50
  -2   7   3   30.10    2.20
   1  -7  -3   51.79    3.00
   1  -7  -3   53.19    3.20
   1  -7  -3   50.59    2.50
   1  -7  -3   54.99    2.60
  -1   7   3   51.89    2.90
  -1   7   3   53.49    2.70
  -1   7   3   50.69    3.20
  -1   7   3   49.40    2.70
   0  -7  -3    2.90    1.20
   0  -7  -3    4.40    1.20
   0  -7  -3    4.10    1.00
   0   7   3    2.90    1.00
   0   7   3    4.30    1.20
   0   7   3    3.60    1.20
  -1  -7  -3  114.89    4.50
   1   7   3  109.69    4.20
   1   7   3  115.29    4.00
  -2  -7  -3   -0.90    1.10
   2   7   3   -0.30    0.90
   2   7   3    2.20    1.10
  -3  -7  -3   19.70    2.60
   3   7   3   20.00    2.10
  -4  -7  -3   10.50    2.30
   4   7   3   11.80    1.80
  -5  -7  -3   19.40    3.00
   5   7   3   23.70    2.40
  -6  -7  -3    7.50    2.30
   6   7   3    7.60    1.70
  -7  -7  -3    8.10    2.50
   7   7   3    3.50    1.50
  10  -8  -3    4.00    1.80
  10  -8  -3    5.20    2.00
 -10   8   3    5.30    3.30
 -10   8   3    7.20    2.40
   9  -8  -3    2.70    1.60
   9  -8  -3    3.50    1.80
  -9   8   3    2.70    1.80
  -9   8   3    3.70    2.90
   8  -8  -3  134.39    5.60
   8  -8  -3  135.69    5.40
   8  -8  -3  139.29    5.30
  -8   8   3  140.19    6.00
  -8   8   3  133.99    7.60
   7  -8  -3   71.49    3.80
   7  -8  -3   70.49    3.90
  -7   8   3   69.59    4.10
  -7   8   3   79.19    5.50
   6  -8  -3   15.40    2.20
   6  -8  -3   13.50    2.10
   6  -8  -3   16.00    2.10
  -6   8   3   16.70    3.00
  -6   8   3   18.30    2.40
   5  -8  -3  197.38    6.20
   5  -8  -3  207.78    6.30
  -5   8   3  195.98    7.40
  -5   8   3  188.08    6.40
  -5   8   3  194.08    5.50
   4  -8  -3  145.19    5.00
   4  -8  -3  148.69    5.20
  -4   8   3  144.69    5.30
  -4   8   3  143.29    4.60
  -4   8   3  149.49    5.80
   3  -8  -3   29.00    2.60
   3  -8  -3   19.30    2.30
   3  -8  -3   27.60    2.30
  -3   8   3   24.80    2.10
  -3   8   3   29.70    2.70
  -3   8   3   25.30    2.90
  -3   8   3   28.00    2.50
   2  -8  -3    7.80    1.40
   2  -8  -3    6.10    1.20
  -2   8   3    5.10    1.30
   1  -8  -3  167.08    5.00
   1  -8  -3  168.38    5.00
   1  -8  -3  158.78    6.10
  -1   8   3  160.88    5.80
  -1   8   3  167.38    5.40
  -1   8   3  169.58    5.40
   0  -8  -3   11.30    1.70
   0  -8  -3   10.60    1.50
   0   8   3   13.40    1.80
   0   8   3    9.90    1.70
  -1  -8  -3   22.00    2.40
  -1  -8  -3   19.00    1.90
   1   8   3   18.60    2.20
   1   8   3   22.50    2.20
  -2  -8  -3    1.70    1.30
   2   8   3    1.20    1.30
   2   8   3    1.90    1.10
  -3  -8  -3   25.90    3.10
   3   8   3   25.20    2.50
  -4  -8  -3   15.40    2.70
   4   8   3   12.70    2.00
  -5  -8  -3    3.90    2.10
   5   8   3    5.70    1.70
  -6  -8  -3    4.80    2.30
   6   8   3    3.50    1.80
  10  -9  -3    4.50    2.20
  10  -9  -3    3.60    2.00
 -10   9   3    4.40    2.30
 -10   9   3    9.70    3.80
   9  -9  -3    0.60    1.80
   9  -9  -3   -0.50    1.70
  -9   9   3   -1.80    1.80
  -9   9   3   -2.90    2.60
   8  -9  -3    4.50    1.80
   8  -9  -3    7.50    2.20
  -8   9   3    3.70    2.60
  -8   9   3    4.00    1.90
   7  -9  -3   40.00    3.30
   7  -9  -3   37.50    3.30
   7  -9  -3   41.60    3.50
  -7   9   3   38.50    4.70
  -7   9   3   38.90    3.40
   6  -9  -3   53.89    3.50
   6  -9  -3   50.29    3.60
   6  -9  -3   52.99    3.40
  -6   9   3   47.00    3.50
  -6   9   3   50.79    4.40
   5  -9  -3    3.50    1.40
   5  -9  -3    0.80    1.40
  -5   9   3    4.70    2.00
  -5   9   3    3.00    1.20
  -5   9   3    0.60    1.40
   4  -9  -3  256.27    7.30
  -4   9   3  242.08    8.00
  -4   9   3  259.07    6.90
  -4   9   3  248.38    7.60
   3  -9  -3   18.60    2.20
  -3   9   3   18.20    2.30
   2  -9  -3   14.10    1.90
  -2   9   3   13.20    2.00
   1  -9  -3   37.10    2.60
   1  -9  -3   31.50    2.40
  -1   9   3   37.70    2.90
  -1   9   3   38.70    2.80
   0  -9  -3    2.50    1.30
   0  -9  -3    3.10    1.30
   0   9   3    2.30    1.50
   0   9   3    2.40    1.20
  -1  -9  -3    0.30    1.30
   1   9   3    0.10    1.20
   1   9   3    3.10    1.50
  -2  -9  -3   11.30    2.10
   2   9   3    8.50    1.70
   2   9   3    9.00    2.00
  -3  -9  -3   11.10    2.40
   3   9   3   15.20    2.40
  -4  -9  -3    4.30    2.00
   4   9   3    2.40    1.60
  -5  -9  -3   23.00    3.40
   5   9   3   20.20    2.80
   9 -10  -3    0.50    1.80
   9 -10  -3   -0.50    2.00
  -9  10   3   -1.10    1.90
  -9  10   3   -0.30    3.00
   8 -10  -3   16.40    2.80
  -8  10   3   21.90    4.10
  -8  10   3   15.70    3.00
   7 -10  -3   31.20    3.20
   7 -10  -3   35.50    3.50
   7 -10  -3   28.50    3.20
  -7  10   3   25.20    3.20
  -7  10   3   35.00    4.50
   6 -10  -3    0.30    1.60
   6 -10  -3   -1.10    1.50
   6 -10  -3    1.10    1.50
  -6  10   3    0.50    2.00
  -6  10   3   -1.50    1.60
   5 -10  -3   27.90    3.00
  -5  10   3   40.00    3.50
   4 -10  -3   37.90    3.00
  -4  10   3   34.50    3.30
   3 -10  -3   54.29    3.40
  -3  10   3   53.49    3.60
   2 -10  -3   13.70    2.00
  -2  10   3   20.70    2.50
   1 -10  -3  227.28    6.80
  -1  10   3  232.18    7.20
   0 -10  -3   36.10    3.00
   0  10   3   40.30    3.20
   0  10   3   37.10    3.40
  -1 -10  -3   32.20    3.30
   1  10   3   40.80    3.20
   1  10   3   34.50    3.30
  -2 -10  -3   -1.80    1.70
   2  10   3   -0.90    1.80
  -3 -10  -3   18.30    3.00
   3  10   3   15.60    2.70
  -4 -10  -3   18.20    3.30
   4  10   3   22.90    3.00
   8 -11  -3   18.10    2.90
  -8  11   3   15.90    3.00
  -8  11   3   12.70    3.90
   7 -11  -3   18.60    3.00
   7 -11  -3   20.10    2.90
  -7  11   3   18.80    3.10
   6 -11  -3   10.80    2.40
   6 -11  -3   12.10    2.40
  -6  11   3    7.50    2.30
   5 -11  -3   10.70    2.30
  -5  11   3    9.80    2.40
   4 -11  -3   57.49    3.70
  -4  11   3   56.99    4.10
   3 -11  -3   13.30    2.20
  -3  11   3   14.00    2.40
   2 -11  -3   -1.50    1.40
  -2  11   3    0.50    1.40
  -1  11   3    1.20    1.50
   0  11   3    3.90    1.70
  -1 -11  -3    3.10    1.80
   1  11   3   -0.80    1.60
  -2 -11  -3   47.40    4.50
   2  11   3   54.79    4.50
  -3 -11  -3   21.80    3.50
   3  11   3   29.80    3.50
   6 -12  -3    2.90    2.00
   6 -12  -3   -1.10    2.00
  -6  12   3   -1.60    2.00
   5 -12  -3   12.50    2.60
  -5  12   3   15.20    2.70
   4 -12  -3    5.20    2.00
  -4  12   3    3.50    1.80
   3 -12  -3   31.20    3.30
  -3  12   3   26.40    3.50
  -2  12   3    4.40    1.80
  -1  12   3   49.10    3.90
   0  12   3    3.80    2.50
  -2  13  -4    1.20    1.90
   2 -13   4    1.50    2.00
  -3  13  -4   12.10    2.60
   3 -13   4    8.10    2.50
  -4  13  -4    2.00    1.90
   4 -13   4    3.90    2.10
  -5  13  -4   -1.00    1.80
  -5  13  -4    2.00    1.80
   5 -13   4    0.90    2.00
  -6  13  -4   -0.60    2.00
  -6  13  -4   -1.00    1.90
   6 -13   4   -0.60    2.10
   3  12  -4   12.60    2.70
   3  12  -4    4.60    2.60
   2  12  -4    3.30    2.20
   2  12  -4   -0.30    2.00
   1  12  -4   67.19    4.40
  -1  12  -4   31.00    3.30
  -2  12  -4   47.20    3.70
  -3  12  -4   13.90    2.40
   3 -12   4   10.10    2.40
  -4  12  -4   -1.10    1.50
  -4  12  -4   -1.20    1.50
   4 -12   4    0.80    1.60
  -5  12  -4   53.89    4.10
  -5  12  -4   44.10    3.90
   5 -12   4   49.70    4.30
  -6  12  -4   13.70    2.60
  -6  12  -4   11.00    2.30
   6 -12   4   17.40    3.00
  -7  12  -4   60.09    4.50
  -7  12  -4   76.89    4.80
   7 -12   4   71.29    4.60
  -8  12  -4   34.00    3.90
  -8  12  -4   28.30    3.50
   8 -12   4   36.90    4.10
   8 -12   4   34.50    3.90
   4  11  -4    4.90    2.40
   4  11  -4    4.10    2.20
   3  11  -4   39.10    3.90
   3  11  -4   38.70    4.00
   2  11  -4   56.19    4.30
   2  11  -4   53.49    4.50
   1  11  -4   -0.20    1.60
   1  11  -4    1.00    1.80
   0  11  -4  207.28    7.00
   0  11  -4  219.28    7.40
  -1  11  -4    7.70    1.90
  -2  11  -4   19.00    2.20
  -2  11  -4   22.90    2.80
  -3  11  -4    7.60    1.70
  -3  11  -4    9.10    2.10
   3 -11   4    9.10    2.10
  -4  11  -4   -1.40    1.20
  -4  11  -4    1.90    1.50
   4 -11   4    1.70    1.50
  -5  11  -4   64.49    3.90
  -5  11  -4   57.49    3.80
   5 -11   4   61.19    4.10
  -6  11  -4    0.40    1.60
  -6  11  -4    1.30    1.50
   6 -11   4   -0.50    1.70
   6 -11   4   -0.70    1.40
   6 -11   4    1.60    1.40
  -7  11  -4   -0.90    1.70
  -7  11  -4    2.20    1.70
   7 -11   4   -0.10    1.70
   7 -11   4   -0.40    1.60
   7 -11   4   -2.10    1.60
  -8  11  -4    4.00    2.10
  -8  11  -4    3.60    2.10
   8 -11   4    6.90    2.40
   8 -11   4   11.80    2.50
   8 -11   4   10.20    2.60
  -9  11  -4   11.10    2.80
   9 -11   4    4.30    2.50
   9 -11   4    4.90    2.20
   9 -11   4    8.00    2.60
   5  10  -4   38.10    3.60
   5  10  -4   28.90    3.90
   4  10  -4    9.90    2.70
   4  10  -4    7.40    2.10
   3  10  -4   17.90    2.60
   3  10  -4   11.70    2.50
   2  10  -4    5.10    1.80
   2  10  -4    2.10    1.90
   1  10  -4   24.40    2.80
   1  10  -4   24.10    2.80
   0  10  -4  124.79    4.90
   0  10  -4  120.59    5.20
   0  10  -4  120.39    5.10
  -1  10  -4   98.99    4.10
  -1  10  -4   98.79    4.50
  -1  10  -4   94.59    3.60
  -2  10  -4   -2.10    1.10
  -2  10  -4   -0.20    1.00
  -3  10  -4   39.50    2.80
  -3  10  -4   37.00    3.00
   3 -10   4   39.50    3.10
  -4  10  -4    0.70    1.20
  -4  10  -4   -0.10    1.00
   4 -10   4   -0.10    1.20
   4 -10   4    0.30    1.00
  -5  10  -4   94.99    4.40
  -5  10  -4   89.79    4.40
   5 -10   4   88.29    4.10
   5 -10   4   82.09    4.50
   5 -10   4   88.19    4.60
  -6  10  -4   57.59    3.80
  -6  10  -4   53.79    3.70
   6 -10   4   59.79    3.80
   6 -10   4   55.39    4.00
   6 -10   4   55.49    3.80
  -7  10  -4   46.70    3.60
  -7  10  -4   54.79    3.90
   7 -10   4   54.09    3.90
   7 -10   4   52.49    3.80
   7 -10   4   46.40    4.00
  -8  10  -4   95.89    5.00
  -8  10  -4   94.09    5.10
   8 -10   4   99.19    5.10
   8 -10   4  101.49    5.30
   8 -10   4   90.99    5.20
  -9  10  -4    3.80    2.10
  -9  10  -4    4.40    2.30
   9 -10   4    8.10    2.40
   9 -10   4    2.90    2.20
   9 -10   4    3.50    2.00
   6   9  -4    2.10    2.40
   6   9  -4    3.00    1.70
   5   9  -4   15.80    2.40
   5   9  -4   13.50    2.80
   4   9  -4   22.80    2.70
   4   9  -4   21.90    3.10
   3   9  -4   83.69    4.30
   3   9  -4   75.99    4.30
   2   9  -4   85.89    4.50
   2   9  -4   91.49    4.40
   1   9  -4   46.40    3.20
   1   9  -4   37.10    2.90
   1   9  -4   43.20    3.10
   0   9  -4  211.58    6.50
   0   9  -4  198.78    5.50
   0   9  -4  207.98    6.30
   0   9  -4  200.38    6.30
  -1   9  -4    1.50    1.00
  -1   9  -4    1.30    1.10
  -1   9  -4    2.90    1.00
  -1   9  -4    1.20    1.10
  -1   9  -4    1.80    1.40
   1  -9   4    1.90    1.40
  -2   9  -4    9.00    1.60
  -2   9  -4    8.50    1.30
  -2   9  -4    6.10    1.20
   2  -9   4    7.60    1.70
  -3   9  -4   32.30    2.60
  -3   9  -4   32.60    2.90
  -3   9  -4   33.20    2.40
   3  -9   4   32.70    2.90
   3  -9   4   33.70    3.00
   3  -9   4   36.80    2.20
  -4   9  -4    5.70    1.50
  -4   9  -4    8.60    1.60
   4  -9   4    6.30    1.40
   4  -9   4    7.30    1.60
   4  -9   4    5.10    1.50
  -5   9  -4    4.60    1.50
  -5   9  -4    4.50    1.40
   5  -9   4    4.70    1.60
   5  -9   4    6.50    1.60
   5  -9   4    6.20    1.50
  -6   9  -4    1.10    1.40
  -6   9  -4    4.40    1.50
   6  -9   4    2.30    1.50
   6  -9   4    5.00    1.60
   6  -9   4    3.70    1.50
  -7   9  -4   28.10    2.80
  -7   9  -4   25.20    2.90
   7  -9   4   28.30    3.00
   7  -9   4   27.10    3.00
   7  -9   4   29.10    3.00
  -8   9  -4   57.39    4.30
  -8   9  -4   68.19    4.00
   8  -9   4   64.29    4.20
   8  -9   4   69.19    4.50
   8  -9   4   67.19    4.30
  -9   9  -4   22.40    3.20
  -9   9  -4   18.20    2.70
   9  -9   4   24.40    3.00
   9  -9   4   28.90    3.40
   9  -9   4   22.40    2.90
 -10   9  -4    3.20    2.10
  10  -9   4    4.30    2.30
  10  -9   4    2.50    2.00
   7   8  -4   54.09    3.70
   7   8  -4   42.10    4.40
   6   8  -4   -4.70    1.60
   6   8  -4    2.50    1.50
   5   8  -4   22.40    3.10
   5   8  -4   23.30    2.50
   4   8  -4   18.00    2.20
   4   8  -4   16.20    2.50
   3   8  -4    2.50    1.50
   3   8  -4    2.20    1.30
   2   8  -4    1.90    1.20
   2   8  -4    1.60    1.20
   1   8  -4   44.00    2.90
   1   8  -4   45.60    2.90
   0   8  -4   32.90    2.50
   0   8  -4   27.70    1.80
   0   8  -4   29.50    2.60
   0   8  -4   26.90    2.20
   0   8  -4   24.30    2.20
   0  -8   4   26.70    2.50
  -1   8  -4   67.69    3.60
  -1   8  -4   73.59    2.80
  -1   8  -4   70.79    3.40
  -1   8  -4   70.19    3.30
  -1   8  -4   69.59    3.10
  -1   8  -4   70.99    3.60
   1  -8   4   67.09    3.60
   1  -8   4   68.89    2.50
   1  -8   4   66.89    3.50
  -2   8  -4  119.69    3.80
  -2   8  -4  114.99    4.30
  -2   8  -4  115.49    4.30
  -2   8  -4  122.59    3.90
  -2   8  -4  118.79    4.80
  -2   8  -4  116.89    4.70
   2  -8   4  122.39    4.80
   2  -8   4  118.69    4.80
   2  -8   4  117.79    3.70
   2  -8   4  117.59    4.30
  -3   8  -4    9.50    1.40
  -3   8  -4    9.10    1.70
  -3   8  -4    8.60    1.50
  -3   8  -4   10.30    1.20
   3  -8   4    7.20    1.40
   3  -8   4    8.30    1.60
   3  -8   4   11.90    1.50
  -4   8  -4   46.90    2.70
  -4   8  -4   39.40    2.90
  -4   8  -4   40.40    2.80
   4  -8   4   46.90    2.70
   4  -8   4   43.80    2.90
   4  -8   4   42.90    2.80
  -5   8  -4  136.69    4.90
  -5   8  -4  126.69    4.80
   5  -8   4  128.99    4.80
   5  -8   4  134.19    5.00
   5  -8   4  134.09    5.00
  -6   8  -4   63.89    3.50
  -6   8  -4   58.79    3.50
   6  -8   4   60.49    3.50
   6  -8   4   57.29    3.40
   6  -8   4   58.59    3.50
  -7   8  -4    8.70    1.90
  -7   8  -4    5.20    1.60
   7  -8   4    7.40    1.80
   7  -8   4    8.30    1.90
   7  -8   4    8.20    1.80
  -8   8  -4   29.40    2.90
  -8   8  -4   23.90    3.00
   8  -8   4   25.40    2.90
   8  -8   4   29.70    3.10
   8  -8   4   30.00    3.00
  -9   8  -4   10.60    2.30
  -9   8  -4    9.30    2.10
   9  -8   4   11.20    2.20
   9  -8   4   12.30    2.40
   9  -8   4   11.30    2.20
 -10   8  -4    4.00    2.10
  10  -8   4    2.10    2.00
  10  -8   4    1.40    1.80
  10  -8   4    0.20    2.00
   8   7  -4    2.20    2.40
   8   7  -4   -1.00    1.50
   7   7  -4  114.89    4.60
   7   7  -4  110.59    6.00
   6   7  -4    0.10    1.10
   6   7  -4   -0.50    1.70
   5   7  -4    4.30    1.40
   5   7  -4    3.90    1.70
   4   7  -4   29.00    3.00
   4   7  -4   22.50    2.20
   3   7  -4    0.20    1.00
   3   7  -4    0.30    1.20
   2   7  -4  497.05   11.10
   2   7  -4  487.15   11.60
   1   7  -4  274.57    7.10
   1   7  -4  273.87    7.50
   1   7  -4  247.48    7.60
   1   7  -4  283.37    7.40
   1   7  -4  278.47    5.80
   1   7  -4  277.67    7.10
  -1  -7   4  269.37    7.30
   0   7  -4   35.50    2.30
   0   7  -4   37.40    2.40
   0   7  -4   37.10    1.80
   0   7  -4   35.20    2.60
   0   7  -4   39.50    2.50
   0   7  -4   35.60    2.50
   0  -7   4   36.30    2.50
   0  -7   4   36.80    2.50
   0  -7   4   36.00    1.50
  -1   7  -4  159.28    5.20
  -1   7  -4  154.78    5.20
  -1   7  -4  157.28    4.80
  -1   7  -4  158.18    4.20
  -1   7  -4  159.08    4.90
   1  -7   4  153.78    5.10
   1  -7   4  147.59    4.70
   1  -7   4  163.18    5.30
   1  -7   4  154.18    4.00
  -2   7  -4    5.60    1.10
  -2   7  -4    6.00    1.40
  -2   7  -4    7.00    1.20
  -2   7  -4    4.90    1.30
  -2   7  -4    5.20    1.00
  -2   7  -4    6.00    1.00
   2  -7   4    6.20    1.20
   2  -7   4    4.50    1.30
   2  -7   4    6.20    1.30
  -3   7  -4   48.10    2.80
  -3   7  -4   57.09    2.70
  -3   7  -4   54.49    2.10
  -3   7  -4   52.49    2.70
  -3   7  -4   50.49    3.00
   3  -7   4   52.39    3.00
   3  -7   4   52.19    3.00
   3  -7   4   57.29    2.60
   3  -7   4   52.59    2.80
  -4   7  -4  113.09    4.10
  -4   7  -4  113.09    4.10
  -4   7  -4  114.09    4.30
   4  -7   4  111.59    4.40
   4  -7   4  109.49    4.00
   4  -7   4  113.79    4.20
   4  -7   4  112.59    4.20
  -5   7  -4   90.29    3.70
  -5   7  -4   81.39    3.60
   5  -7   4   85.89    3.70
   5  -7   4   79.09    3.60
   5  -7   4   87.49    3.80
  -6   7  -4  115.19    4.60
  -6   7  -4  115.19    4.40
   6  -7   4  120.79    4.50
   6  -7   4  120.09    4.70
   6  -7   4  121.79    4.70
  -7   7  -4    3.60    1.40
  -7   7  -4    1.60    1.20
   7  -7   4    0.50    1.10
   7  -7   4    0.30    1.20
   7  -7   4   -1.10    1.10
  -8   7  -4    2.00    1.40
  -8   7  -4    2.90    1.50
   8  -7   4    3.40    1.60
   8  -7   4    2.90    1.30
   8  -7   4    3.70    1.50
  -9   7  -4   -3.30    1.20
  -9   7  -4   -1.40    1.30
   9  -7   4   -1.20    1.40
   9  -7   4    0.40    1.50
   9  -7   4   -1.50    1.20
 -10   7  -4   89.29    4.90
 -10   7  -4   91.79    5.30
  10  -7   4   96.49    5.30
  10  -7   4   97.69    4.60
  10  -7   4   96.19    4.70
 -11   7  -4    3.40    2.00
  11  -7   4    0.60    1.60
  11  -7   4   -0.70    1.90
  11  -7   4    0.60    2.20
   9   6  -4   55.39    4.70
   9   6  -4   48.80    3.40
   8   6  -4    8.10    1.70
   8   6  -4    8.40    2.60
   7   6  -4   44.60    4.00
   7   6  -4   44.80    2.90
   6   6  -4    0.30    1.00
   6   6  -4   -0.10    1.40
   5   6  -4   23.40    2.10
   5   6  -4   23.20    2.80
   4   6  -4  104.09    4.60
   4   6  -4  107.09    3.90
   3   6  -4   19.70    1.90
   3   6  -4   18.30    2.20
   2   6  -4   11.70    1.50
   2   6  -4   16.70    1.90
   2   6  -4   16.30    1.70
   2   6  -4   14.00    1.60
  -2  -6   4   11.90    1.30
  -2  -6   4   14.90    1.70
  -2  -6   4   12.60    0.90
  -2  -6   4   15.50    1.60
   1   6  -4  663.23   13.80
   1   6  -4  637.94   13.30
   1   6  -4  632.64   13.60
   1   6  -4  651.73   12.00
   1   6  -4  660.03   13.30
  -1  -6   4  663.43   12.10
  -1  -6   4  635.44   13.50
  -1  -6   4  666.13   13.90
   0   6  -4    0.60    0.50
   0   6  -4    1.00    0.80
   0   6  -4    0.70    0.80
   0   6  -4    0.60    0.70
   0   6  -4    0.90    0.70
   0   6  -4    0.60    0.70
   0  -6   4   -0.30    0.70
   0  -6   4    0.40    0.50
   0  -6   4    0.80    0.70
   0  -6   4    0.20    0.60
  -1   6  -4  791.62   16.00
  -1   6  -4  748.03   15.00
  -1   6  -4  766.92   14.70
  -1   6  -4  782.72   15.50
  -1   6  -4  786.32   15.90
  -1   6  -4  762.92   15.40
   1  -6   4  795.42   15.40
   1  -6   4  777.72   15.90
   1  -6   4  795.02   16.10
   1  -6   4  786.12   14.70
  -2   6  -4  404.06    9.50
  -2   6  -4  411.96    9.00
  -2   6  -4  401.86    9.40
  -2   6  -4  398.96    8.40
  -2   6  -4  397.86    8.80
  -2   6  -4  408.96    8.60
   2  -6   4  408.96    9.40
   2  -6   4  404.86    9.00
   2  -6   4  399.46    8.60
   2  -6   4  394.66    9.40
  -3   6  -4   13.90    1.50
  -3   6  -4   13.80    1.10
  -3   6  -4   16.50    1.80
  -3   6  -4   16.70    1.50
  -3   6  -4   14.10    1.70
  -3   6  -4   14.50    1.50
   3  -6   4   13.00    1.40
   3  -6   4   15.00    1.80
   3  -6   4   12.20    1.50
   3  -6   4   13.70    1.50
  -4   6  -4    6.50    1.30
  -4   6  -4    6.30    1.20
  -4   6  -4    8.30    0.80
  -4   6  -4    7.70    1.30
  -4   6  -4    8.60    1.30
   4  -6   4    6.60    1.30
   4  -6   4    8.40    1.40
   4  -6   4    6.40    1.30
   4  -6   4    6.70    1.20
   4  -6   4   10.10    1.50
  -5   6  -4   44.90    2.60
  -5   6  -4   37.50    2.40
  -5   6  -4   42.90    2.50
   5  -6   4   45.00    2.60
   5  -6   4   38.40    1.70
   5  -6   4   48.20    2.60
   5  -6   4   41.90    2.50
   5  -6   4   43.20    2.70
  -6   6  -4  315.87    7.90
  -6   6  -4  302.17    8.30
   6  -6   4  310.87    8.40
   6  -6   4  319.77    8.10
   6  -6   4  326.37    7.90
  -7   6  -4    5.50    1.30
  -7   6  -4    7.00    1.70
   7  -6   4    5.40    1.50
   7  -6   4    8.20    1.50
   7  -6   4    4.50    1.40
  -8   6  -4   94.49    4.10
  -8   6  -4   96.49    4.70
   8  -6   4  105.39    4.10
   8  -6   4  101.59    4.80
   8  -6   4  103.19    4.40
  -9   6  -4   87.19    4.70
  -9   6  -4   91.69    4.30
   9  -6   4   90.09    4.80
   9  -6   4   85.79    3.90
   9  -6   4   84.79    4.20
 -10   6  -4    5.20    1.70
 -10   6  -4    2.20    1.90
  10  -6   4    2.30    1.40
  10  -6   4    3.40    2.00
  10  -6   4    1.10    1.50
 -11   6  -4   -1.10    1.70
  11  -6   4    1.70    2.20
  11  -6   4   -0.40    1.40
  11  -6   4    0.40    1.80
   9   5  -4   -0.40    1.20
   9   5  -4   -0.80    2.10
   8   5  -4   17.70    1.90
   8   5  -4   11.80    2.70
   7   5  -4   17.50    2.90
   7   5  -4   17.10    1.80
   6   5  -4   19.70    2.60
   6   5  -4   21.00    1.80
   5   5  -4   36.10    2.10
   5   5  -4   33.80    2.80
   4   5  -4   25.60    2.30
   4   5  -4   30.70    2.50
   4   5  -4   27.80    1.90
  -4  -5   4   21.20    1.90
   3   5  -4    2.10    1.10
   3   5  -4    3.80    0.90
   3   5  -4    2.00    0.80
   3   5  -4    5.20    1.00
  -3  -5   4    4.10    0.90
  -3  -5   4    3.10    0.90
  -3  -5   4    4.10    0.90
   2   5  -4  268.07    6.90
   2   5  -4  259.97    6.20
   2   5  -4  268.67    6.50
   2   5  -4  270.77    6.40
   2   5  -4  262.97    6.60
  -2  -5   4  264.07    6.60
  -2  -5   4  263.87    6.40
   1   5  -4  370.06    6.90
   1   5  -4  362.66    8.30
   1   5  -4  368.76    8.30
   1   5  -4  361.56    8.00
   1   5  -4  349.27    8.30
   1   5  -4  365.66    8.00
  -1  -5   4  364.26    7.90
  -1  -5   4  370.36    7.70
  -1  -5   4  375.76    8.30
  -1  -5   4  365.46    8.40
   0   5  -4  326.47    7.20
   0   5  -4  316.27    7.20
   0   5  -4  317.57    7.60
   0   5  -4  321.07    6.40
   0   5  -4  317.47    7.20
   0   5  -4  327.97    7.60
   0  -5   4  321.77    7.60
   0  -5   4  322.97    6.60
   0  -5   4  328.87    7.10
   0  -5   4  324.97    7.50
   0  -5   4  316.57    7.30
  -1   5  -4  446.26    9.70
  -1   5  -4  428.46    9.10
  -1   5  -4  447.26    9.30
  -1   5  -4  457.55    9.90
  -1   5  -4  446.96    9.40
  -1   5  -4  456.55    8.90
   1  -5   4  455.95    9.90
   1  -5   4  443.56    8.90
   1  -5   4  442.76    9.30
   1  -5   4  452.25    9.70
  -2   5  -4   19.80    1.50
  -2   5  -4   21.50    1.70
  -2   5  -4   22.90    1.30
  -2   5  -4   20.90    1.40
  -2   5  -4   23.60    1.70
  -2   5  -4   23.00    1.50
   2  -5   4   22.80    1.70
   2  -5   4   21.00    1.60
   2  -5   4   24.90    1.60
   2  -5   4   20.80    1.40
  -3   5  -4  203.38    5.40
  -3   5  -4  204.98    4.90
  -3   5  -4  212.48    5.30
  -3   5  -4  206.58    4.60
  -3   5  -4  196.78    4.60
  -3   5  -4  201.88    5.20
  -3   5  -4  203.18    5.50
   3  -5   4  206.98    5.60
   3  -5   4  203.88    5.20
   3  -5   4  201.48    5.40
   3  -5   4  205.68    5.30
  -4   5  -4  114.79    3.70
  -4   5  -4  108.19    2.80
  -4   5  -4  108.89    3.70
  -4   5  -4  116.29    3.80
  -4   5  -4  113.39    3.60
   4  -5   4  107.49    3.70
   4  -5   4  112.69    3.70
   4  -5   4  109.69    2.60
   4  -5   4  113.99    3.60
   4  -5   4  106.29    3.70
  -5   5  -4   16.40    1.40
  -5   5  -4   17.80    1.00
  -5   5  -4   15.80    1.80
  -5   5  -4   13.70    1.50
  -5   5  -4   17.50    1.70
   5  -5   4   18.20    1.60
   5  -5   4   16.90    1.70
   5  -5   4   14.60    1.70
   5  -5   4   15.90    0.90
   5  -5   4   20.10    1.60
   5  -5   4   15.10    1.80
  -6   5  -4    5.20    1.20
  -6   5  -4    7.00    1.40
   6  -5   4    7.40    1.30
   6  -5   4    6.30    1.50
   6  -5   4    6.40    1.10
  -7   5  -4   53.69    3.30
  -7   5  -4   58.59    3.00
   7  -5   4   55.89    2.80
   7  -5   4   53.59    3.20
   7  -5   4   53.29    2.70
  -8   5  -4   29.30    2.50
  -8   5  -4   27.50    2.90
   8  -5   4   26.30    2.10
   8  -5   4   33.40    3.20
  -9   5  -4   62.39    4.00
  -9   5  -4   71.19    3.80
   9  -5   4   62.49    3.20
   9  -5   4   65.19    3.50
   9  -5   4   65.49    4.20
 -10   5  -4   -0.70    1.50
 -10   5  -4    1.20    1.80
  10  -5   4    2.80    1.30
  10  -5   4    0.00    1.40
  10  -5   4    3.80    1.90
 -11   5  -4    3.30    2.00
  11  -5   4    2.10    1.40
  11  -5   4    4.50    2.20
  10   4  -4    1.10    1.20
  10   4  -4    2.10    2.50
   9   4  -4   34.70    2.30
   9   4  -4   32.60    3.70
   8   4  -4    5.30    1.20
   8   4  -4    4.70    1.90
   7   4  -4   14.50    2.30
   7   4  -4   16.60    2.40
   7   4  -4   12.90    1.40
   6   4  -4   23.00    2.50
   6   4  -4   27.00    2.70
   6   4  -4   23.00    1.60
   5   4  -4  160.18    4.20
   5   4  -4  161.98    5.60
   5   4  -4  171.08    5.70
   5   4  -4  162.28    4.00
  -5  -4   4  161.88    5.00
   4   4  -4   35.10    2.30
   4   4  -4   30.30    1.60
   4   4  -4   28.90    2.30
   4   4  -4   28.50    1.50
   4   4  -4   28.80    1.70
  -4  -4   4   30.20    1.70
  -4  -4   4   27.90    1.90
  -4  -4   4   29.60    1.50
   3   4  -4   64.29    2.50
   3   4  -4   59.19    2.30
   3   4  -4   63.79    2.30
   3   4  -4   59.49    2.80
   3   4  -4   59.39    2.20
  -3  -4   4   62.39    2.50
  -3  -4   4   63.09    2.30
  -3  -4   4   63.89    2.50
   2   4  -4  282.37    6.80
   2   4  -4  270.57    6.40
   2   4  -4  285.47    6.30
   2   4  -4  278.07    6.40
   2   4  -4  276.37    6.20
   2   4  -4  276.87    6.80
  -2  -4   4  282.37    6.30
  -2  -4   4  270.27    6.30
  -2  -4   4  279.57    6.50
   1   4  -4  428.76    8.80
   1   4  -4  421.66    9.00
   1   4  -4  435.66    9.10
   1   4  -4  424.26    9.20
   1   4  -4  442.16    7.70
   1   4  -4  431.46    9.20
   1   4  -4  432.56    8.80
  -1  -4   4  428.66    8.60
  -1  -4   4  431.56    9.20
  -1  -4   4  438.96    9.10
   0   4  -4  375.96    7.90
   0   4  -4  389.16    8.20
   0   4  -4  380.36    8.30
   0   4  -4  384.26    7.20
   0   4  -4  373.96    7.90
   0   4  -4  370.36    8.00
   0  -4   4  379.56    8.20
   0  -4   4  369.66    7.80
   0  -4   4  401.46    8.40
   0  -4   4  374.56    8.30
   0  -4   4  377.46    7.50
  -1   4  -4  191.28    4.20
  -1   4  -4  192.08    4.50
  -1   4  -4  193.38    5.00
  -1   4  -4  190.58    4.60
  -1   4  -4  189.48    4.50
  -1   4  -4  190.98    4.90
  -1   4  -4  184.58    4.60
   1  -4   4  191.18    5.00
   1  -4   4  190.38    4.40
   1  -4   4  194.58    4.90
   1  -4   4  189.58    4.60
  -2   4  -4 1872.51   33.40
  -2   4  -4 1853.31   33.00
  -2   4  -4 1849.21   33.60
  -2   4  -4 1918.81   33.80
  -2   4  -4 1881.21   33.20
  -2   4  -4 1879.11   33.20
   2  -4   4 1846.82   33.60
   2  -4   4 1848.81   33.30
   2  -4   4 1858.81   33.80
   2  -4   4 1850.91   33.30
  -3   4  -4   59.09    2.40
  -3   4  -4   57.09    2.30
  -3   4  -4   59.89    1.90
  -3   4  -4   59.19    2.30
   3  -4   4   56.69    2.30
   3  -4   4   54.89    2.20
   3  -4   4   57.79    2.40
   3  -4   4   51.99    2.10
  -4   4  -4  141.69    4.00
  -4   4  -4  136.69    3.90
  -4   4  -4  148.99    4.20
  -4   4  -4  140.69    3.40
   4  -4   4  144.49    4.00
   4  -4   4  141.39    4.10
   4  -4   4  146.49    3.90
   4  -4   4  143.79    4.10
  -5   4  -4   37.40    1.60
  -5   4  -4   39.10    1.80
  -5   4  -4   37.80    2.00
  -5   4  -4   41.00    2.10
   5  -4   4   36.90    1.90
   5  -4   4   35.80    2.20
   5  -4   4   38.70    1.90
   5  -4   4   38.00    2.00
   5  -4   4   38.60    1.90
  -6   4  -4    9.50    1.20
  -6   4  -4   10.40    1.00
  -6   4  -4   10.70    1.40
   6  -4   4   10.10    1.60
   6  -4   4   10.80    1.20
   6  -4   4   11.00    1.40
   6  -4   4    9.50    1.10
  -7   4  -4   69.79    3.20
   7  -4   4   66.29    2.70
   7  -4   4   66.19    3.00
   7  -4   4   62.69    3.50
  -8   4  -4    0.50    1.10
  -8   4  -4    1.90    1.30
   8  -4   4    1.80    1.40
   8  -4   4    1.40    1.00
   8  -4   4    0.30    0.90
  -9   4  -4    6.10    1.90
  -9   4  -4    4.80    1.60
   9  -4   4    5.30    1.90
   9  -4   4    7.10    1.30
   9  -4   4    7.10    1.60
 -10   4  -4    0.30    1.40
 -10   4  -4    3.00    1.80
  10  -4   4    3.10    1.80
  10  -4   4    0.90    1.40
  10  -4   4    1.30    1.10
 -11   4  -4   -0.20    1.80
  11  -4   4    1.50    1.20
  11  -4   4    0.80    2.00
  10   3  -4    0.70    2.00
  10   3  -4    0.70    1.00
   9   3  -4   49.00    2.30
   9   3  -4   40.90    3.60
   9   3  -4   43.90    3.90
   8   3  -4   31.20    3.20
   8   3  -4   33.60    3.10
   8   3  -4   31.40    1.80
   7   3  -4   -0.60    1.20
   7   3  -4   -0.20    0.60
   7   3  -4    0.20    1.20
  -7  -3   4    1.30    1.20
   6   3  -4  123.89    2.70
   6   3  -4  121.89    4.70
   6   3  -4  115.29    4.80
   6   3  -4  116.79    3.20
  -6  -3   4  119.89    4.70
   5   3  -4   82.79    2.30
   5   3  -4   78.59    2.50
   5   3  -4   80.19    2.50
   5   3  -4   81.79    2.40
   5   3  -4   82.19    3.60
   5   3  -4   77.49    3.60
  -5  -3   4   77.59    2.30
  -5  -3   4   81.69    2.50
  -5  -3   4   77.99    2.20
  -5  -3   4   76.69    3.50
   4   3  -4  202.08    5.80
   4   3  -4  203.18    4.60
   4   3  -4  204.58    5.80
   4   3  -4  202.18    4.80
   4   3  -4  197.08    4.60
   4   3  -4  205.08    4.60
  -4  -3   4  217.28    4.90
  -4  -3   4  200.38    4.60
  -4  -3   4  204.58    4.20
  -4  -3   4  207.18    5.60
   3   3  -4    6.70    0.80
   3   3  -4    4.70    1.00
   3   3  -4    5.00    0.80
   3   3  -4    5.60    1.00
   3   3  -4    6.00    0.80
   3   3  -4    5.60    0.70
  -3  -3   4    5.10    0.80
  -3  -3   4    5.90    1.00
  -3  -3   4    5.80    0.70
   2   3  -4   36.50    1.50
   2   3  -4   36.40    1.60
   2   3  -4   35.60    1.80
   2   3  -4   38.20    1.70
   2   3  -4   37.70    1.60
  -2  -3   4   36.20    1.60
  -2  -3   4   34.00    1.70
  -2  -3   4   37.40    1.80
   1   3  -4  639.54   12.50
   1   3  -4  635.94   12.40
   1   3  -4  630.54   12.00
   1   3  -4  646.84   12.30
   1   3  -4  642.74   12.10
   1   3  -4  643.54   12.40
  -1  -3   4  626.64   12.50
  -1  -3   4  648.14   12.50
  -1  -3   4  651.13   12.30
  -1  -3   4  638.14   12.00
   0   3  -4   68.89    2.20
   0   3  -4   70.49    2.30
   0   3  -4   68.09    2.30
   0   3  -4   69.29    2.10
   0   3  -4   66.99    1.70
   0   3  -4   64.89    2.10
   0   3  -4   66.69    2.40
   0  -3   4   68.69    2.30
   0  -3   4   66.09    2.10
   0  -3   4   73.29    2.70
   0  -3   4   65.89    2.30
  -1   3  -4   65.49    2.20
  -1   3  -4   68.49    2.40
  -1   3  -4   67.69    2.20
  -1   3  -4   68.79    2.20
   1  -3   4   68.79    2.10
   1  -3   4   71.59    2.40
   1  -3   4   69.19    2.30
   1  -3   4   71.99    2.90
  -2   3  -4   44.40    1.60
  -2   3  -4   45.50    1.80
  -2   3  -4   44.30    1.90
  -2   3  -4   45.10    1.80
  -2   3  -4   46.40    1.70
   2  -3   4   48.20    1.90
   2  -3   4   47.10    1.80
   2  -3   4   45.90    1.90
   2  -3   4   46.60    1.90
  -3   3  -4  496.05    9.70
  -3   3  -4  482.25    9.70
  -3   3  -4  490.45    9.90
  -3   3  -4  490.85    9.40
   3  -3   4  474.55    9.90
   3  -3   4  474.65    9.50
   3  -3   4  493.05   10.00
   3  -3   4  476.75    9.70
   3  -3   4  511.85    9.70
   3  -3   4  480.65    9.70
  -4   3  -4  137.19    3.40
  -4   3  -4  140.59    3.80
  -4   3  -4  134.89    3.50
  -4   3  -4  135.49    3.80
   4  -3   4  137.19    3.50
   4  -3   4  138.29    3.70
   4  -3   4  133.19    3.40
   4  -3   4  132.39    4.00
   4  -3   4  138.49    3.60
   4  -3   4  138.59    3.70
  -5   3  -4    0.80    0.40
  -5   3  -4    1.20    0.60
  -5   3  -4    0.10    0.60
  -5   3  -4    0.80    0.70
   5  -3   4    1.30    0.40
   5  -3   4    1.10    0.50
   5  -3   4    1.50    0.60
   5  -3   4    0.10    0.50
   5  -3   4    0.70    0.90
   5  -3   4    1.00    0.60
   5  -3   4    1.10    0.50
  -6   3  -4   21.70    1.30
  -6   3  -4   21.50    1.40
  -6   3  -4   23.80    1.80
  -6   3  -4   19.80    1.40
   6  -3   4   20.00    1.40
   6  -3   4   22.00    1.20
   6  -3   4   20.90    1.40
   6  -3   4   17.40    1.60
   6  -3   4   21.80    1.60
   6  -3   4   16.10    1.20
   6  -3   4   24.50    2.30
  -7   3  -4    0.80    0.50
  -7   3  -4    0.70    0.90
  -7   3  -4   -0.70    0.60
   7  -3   4    0.00    0.80
   7  -3   4    1.00    1.20
   7  -3   4    1.00    0.50
   7  -3   4    0.20    0.60
  -8   3  -4   19.40    2.10
   8  -3   4   18.30    1.60
   8  -3   4   18.20    2.40
   8  -3   4   20.00    1.90
  -9   3  -4    3.80    1.30
   9  -3   4    3.40    1.00
   9  -3   4    1.40    1.20
   9  -3   4    0.60    1.50
 -10   3  -4   64.49    4.50
 -10   3  -4   66.79    3.90
  10  -3   4   72.99    4.40
  10  -3   4   62.09    2.80
 -11   3  -4    2.70    1.90
 -11   3  -4    2.10    2.00
  11  -3   4    2.30    1.20
  11  -3   4    2.60    2.10
  10   2  -4    1.70    1.90
  10   2  -4    1.00    1.90
   9   2  -4   22.70    1.40
   9   2  -4   18.90    2.70
   9   2  -4   22.60    2.90
   8   2  -4   -1.90    1.30
   8   2  -4    0.80    0.60
   8   2  -4   -0.90    1.30
  -8  -2   4   -0.50    1.40
   7   2  -4    1.70    1.30
   7   2  -4    3.40    0.70
   7   2  -4    2.80    1.40
  -7  -2   4    3.90    1.50
   6   2  -4   83.59    2.40
   6   2  -4   87.29    3.80
   6   2  -4   87.59    2.40
   6   2  -4   78.89    3.70
  -6  -2   4   85.59    2.70
  -6  -2   4   82.39    4.00
   5   2  -4   43.80    2.50
   5   2  -4   44.50    2.50
   5   2  -4   46.50    1.50
   5   2  -4   42.00    1.60
   5   2  -4   42.60    1.50
   5   2  -4   41.50    1.60
  -5  -2   4   46.20    1.70
  -5  -2   4   40.60    1.70
  -5  -2   4   41.40    2.60
  -5  -2   4   41.90    1.40
   4   2  -4    5.20    0.60
   4   2  -4    5.80    0.60
   4   2  -4    5.80    0.70
   4   2  -4    5.50    1.10
   4   2  -4    4.00    1.00
   4   2  -4    5.40    0.70
  -4  -2   4    5.30    0.80
  -4  -2   4    6.20    0.70
  -4  -2   4    5.00    1.10
  -4  -2   4    5.40    0.60
   3   2  -4   45.00    1.60
   3   2  -4   41.10    1.60
   3   2  -4   43.80    1.60
   3   2  -4   43.40    2.10
   3   2  -4   44.60    2.20
   3   2  -4   44.10    1.50
  -3  -2   4   43.00    1.20
  -3  -2   4   41.50    1.50
  -3  -2   4   45.40    1.70
  -3  -2   4   43.40    2.20
   2   2  -4  197.58    4.90
   2   2  -4  204.68    4.40
   2   2  -4  199.98    4.50
   2   2  -4  190.48    4.20
   2   2  -4  195.98    4.20
   2   2  -4  189.68    4.70
   2   2  -4  194.98    4.30
  -2  -2   4  200.88    4.40
  -2  -2   4  201.48    4.50
  -2  -2   4  196.58    5.00
   1   2  -4  324.77    6.60
   1   2  -4  319.67    6.60
   1   2  -4  321.47    6.80
   1   2  -4  327.07    6.70
   1   2  -4  313.87    6.80
   1   2  -4  310.97    6.30
   1   2  -4  328.17    6.30
  -1  -2   4  330.17    6.40
  -1  -2   4  322.27    6.70
  -1  -2   4  320.97    6.60
  -1  -2   4  328.57    7.10
   0   2  -4 1284.37   23.20
   0   2  -4 1281.17   23.30
   0   2  -4 1338.67   22.90
   0   2  -4 1301.37   23.00
   0   2  -4 1314.87   23.30
   0   2  -4 1291.57   22.80
   0  -2   4 1272.27   23.70
   0  -2   4 1296.47   23.30
   0  -2   4 1294.57   23.20
   0  -2   4 1290.97   23.00
  -1   2  -4   54.39    1.30
  -1   2  -4   52.69    1.80
  -1   2  -4   56.99    1.80
  -1   2  -4   53.59    1.80
  -1   2  -4   58.69    2.00
  -1   2  -4   54.49    1.70
   1  -2   4   56.39    1.90
   1  -2   4   51.29    1.70
   1  -2   4   55.79    1.90
   1  -2   4   57.39    1.90
   1  -2   4   55.69    2.50
  -2   2  -4  358.46    7.00
  -2   2  -4  312.07    7.10
  -2   2  -4  357.26    7.20
  -2   2  -4  348.17    7.00
  -2   2  -4  353.96    7.00
   2  -2   4  346.77    6.80
   2  -2   4  363.06    7.20
   2  -2   4  337.77    7.20
  -3   2  -4  164.58    4.10
  -3   2  -4  169.18    4.00
  -3   2  -4  160.18    3.80
  -3   2  -4  168.48    4.00
   3  -2   4  169.68    4.30
   3  -2   4  176.68    3.90
   3  -2   4  162.68    4.00
   3  -2   4  166.48    3.90
   3  -2   4  169.68    3.80
   3  -2   4  159.68    3.70
  -4   2  -4  152.48    3.60
  -4   2  -4  157.08    3.80
  -4   2  -4  149.19    3.80
  -4   2  -4  154.08    4.00
   4  -2   4  146.49    4.20
   4  -2   4  158.58    3.70
   4  -2   4  146.99    3.40
   4  -2   4  146.09    3.70
   4  -2   4  152.98    3.50
   4  -2   4  154.18    3.60
  -5   2  -4   10.00    1.10
  -5   2  -4   10.70    1.00
  -5   2  -4   10.10    1.20
  -5   2  -4    9.60    0.80
   5  -2   4   10.60    1.10
   5  -2   4    9.50    0.90
   5  -2   4    9.60    0.80
   5  -2   4    9.90    0.90
   5  -2   4   10.20    0.80
  -6   2  -4   99.29    2.60
  -6   2  -4   93.99    2.40
  -6   2  -4   95.99    3.50
  -6   2  -4  103.59    3.30
   6  -2   4   96.69    2.70
   6  -2   4  100.09    3.10
   6  -2   4   98.09    3.80
   6  -2   4   94.69    2.60
   6  -2   4   97.89    2.50
   6  -2   4   98.69    2.60
  -7   2  -4  168.18    4.90
  -7   2  -4  176.18    5.20
   7  -2   4  170.18    5.60
   7  -2   4  162.68    3.90
   7  -2   4  165.28    4.60
  -8   2  -4   11.10    1.60
  -8   2  -4   12.20    1.60
   8  -2   4   11.50    1.10
   8  -2   4   13.60    2.00
   8  -2   4   12.90    1.50
  -9   2  -4    1.80    1.30
   9  -2   4    1.70    0.80
   9  -2   4    0.40    1.30
 -10   2  -4    5.60    1.70
  10  -2   4    5.10    1.10
  10  -2   4    3.60    2.00
 -11   2  -4   13.60    2.90
 -11   2  -4   25.20    3.00
  11  -2   4   19.30    3.20
  11  -2   4   19.00    1.60
  11   1  -4    0.90    2.10
  10   1  -4   -0.70    0.70
  10   1  -4   -1.40    1.70
 -10  -1   4   -0.80    2.10
   9   1  -4    4.60    1.70
   9   1  -4    5.80    1.90
   9   1  -4    4.80    0.80
  -9  -1   4    4.10    2.10
   8   1  -4  154.78    5.20
   8   1  -4  154.28    5.50
   8   1  -4  153.58    5.80
   8   1  -4  149.59    3.60
  -8  -1   4  146.49    6.50
   7   1  -4    7.90    1.50
   7   1  -4    5.50    1.40
   7   1  -4    5.40    0.70
   7   1  -4    3.50    1.10
  -7  -1   4    5.10    1.10
  -7  -1   4    7.30    1.90
   6   1  -4   17.80    1.80
   6   1  -4   18.80    1.00
   6   1  -4   18.10    1.90
   6   1  -4   18.00    1.10
   6   1  -4   18.10    2.00
  -6  -1   4   17.60    1.40
  -6  -1   4   15.20    2.20
   5   1  -4  378.86    7.50
   5   1  -4  393.16    8.90
   5   1  -4  379.16    7.40
   5   1  -4  377.16    8.50
   5   1  -4  406.26    7.50
   5   1  -4  371.76    9.00
   5   1  -4  388.66    7.40
  -5  -1   4  382.16    7.90
  -5  -1   4  383.46    7.40
  -5  -1   4  401.36    7.60
  -5  -1   4  395.76    9.80
   4   1  -4   19.60    0.90
   4   1  -4   19.00    1.00
   4   1  -4   18.50    1.30
   4   1  -4   20.20    1.10
   4   1  -4   19.90    1.60
   4   1  -4   20.30    1.50
   4   1  -4   19.60    1.00
  -4  -1   4   19.50    1.10
  -4  -1   4   22.30    1.10
  -4  -1   4   19.70    1.00
  -4  -1   4   18.30    1.80
   3   1  -4  129.89    3.00
   3   1  -4  132.29    3.00
   3   1  -4  134.79    3.50
   3   1  -4  132.59    3.20
   3   1  -4  139.69    3.80
   3   1  -4  133.39    3.80
   3   1  -4  136.29    3.20
  -3  -1   4  140.29    3.30
  -3  -1   4  138.39    4.20
  -3  -1   4  139.29    3.00
  -3  -1   4  130.59    3.10
   2   1  -4  312.57    6.10
   2   1  -4  321.27    5.90
   2   1  -4  306.37    6.30
   2   1  -4  320.87    6.30
   2   1  -4  294.47    6.30
   2   1  -4  313.27    6.70
   2   1  -4  312.07    6.70
   2   1  -4  312.37    6.40
  -2  -1   4  319.17    7.20
  -2  -1   4  328.67    5.80
  -2  -1   4  318.17    6.40
  -2  -1   4  310.77    6.30
   1   1  -4  528.15   10.00
   1   1  -4  518.95   10.20
   1   1  -4  541.85    9.60
   1   1  -4  529.25    9.80
   1   1  -4  529.45    9.90
   1   1  -4  524.95   10.10
  -1  -1   4  526.95   10.00
  -1  -1   4  534.05    9.40
  -1  -1   4  538.45   10.70
  -1  -1   4  547.95   10.10
  -1  -1   4  535.35    9.80
   0   1  -4  159.78    3.40
   0   1  -4  158.18    3.60
   0   1  -4  154.18    3.20
   0   1  -4  144.59    3.50
   0   1  -4  154.48    3.20
   0  -1   4  158.58    3.60
   0  -1   4  156.08    3.40
   0  -1   4  154.08    4.00
  -1   1  -4   38.60    1.00
  -1   1  -4   37.60    1.40
  -1   1  -4   36.10    1.30
  -1   1  -4   37.20    1.40
  -1   1  -4   37.30    1.40
  -1   1  -4   34.80    1.30
   1  -1   4   36.80    1.40
   1  -1   4   38.60    2.00
   1  -1   4   36.20    1.30
   1  -1   4   37.20    1.40
  -2   1  -4   84.09    2.30
  -2   1  -4   83.09    2.40
  -2   1  -4   85.19    2.30
  -2   1  -4   80.39    2.30
   2  -1   4   83.09    2.30
   2  -1   4   82.99    2.30
   2  -1   4   81.39    2.50
   2  -1   4   81.19    2.10
   2  -1   4   85.29    3.10
   2  -1   4   83.79    2.00
  -3   1  -4   26.40    1.20
  -3   1  -4   27.50    1.10
  -3   1  -4   27.00    1.40
   3  -1   4   26.60    1.10
   3  -1   4   26.40    1.20
   3  -1   4   28.10    1.50
   3  -1   4   27.10    1.10
   3  -1   4   29.20    1.20
   3  -1   4   27.50    1.10
  -4   1  -4   89.19    2.40
  -4   1  -4   88.59    2.90
  -4   1  -4   86.19    2.30
   4  -1   4   88.49    2.90
   4  -1   4   88.09    2.30
   4  -1   4   90.49    2.30
   4  -1   4   85.49    2.10
   4  -1   4   85.89    2.40
  -5   1  -4  234.18    4.80
  -5   1  -4  227.08    4.60
  -5   1  -4  221.58    5.60
   5  -1   4  233.98    4.70
   5  -1   4  225.18    5.00
   5  -1   4  219.98    4.70
   5  -1   4  224.78    4.60
   5  -1   4  219.28    4.70
   5  -1   4  233.08    6.00
  -6   1  -4   84.09    3.20
   6  -1   4   75.59    2.10
   6  -1   4   78.09    3.40
   6  -1   4   79.89    2.60
  -7   1  -4  124.79    4.30
  -7   1  -4  121.09    4.20
   7  -1   4  122.39    2.90
   7  -1   4  122.49    3.60
   7  -1   4  122.69    4.60
   7  -1   4  116.09    3.00
  -8   1  -4   22.60    2.20
  -8   1  -4   22.40    2.30
   8  -1   4   21.90    1.80
   8  -1   4   21.40    1.30
   8  -1   4   19.90    2.30
  -9   1  -4   22.10    2.40
  -9   1  -4   13.80    2.10
   9  -1   4   16.50    1.30
   9  -1   4   15.50    2.20
 -10   1  -4  107.69    5.00
  10  -1   4  109.89    5.20
 -11   1  -4    1.00    2.10
 -11   1  -4   -1.90    1.70
  11   0  -4   89.19    5.40
 -11   0   4   82.79    6.30
  10   0  -4  119.39    3.30
  10   0  -4  111.59    5.60
  10   0  -4  121.19    5.20
 -10   0   4  129.69    7.10
   9   0  -4   52.79    2.00
   9   0  -4   58.59    3.70
   9   0  -4   52.69    3.20
  -9   0   4   57.69    4.70
   8   0  -4  267.77    7.40
   8   0  -4  269.07    5.60
   8   0  -4  261.67    7.30
   8   0  -4  268.17    8.00
  -8   0   4  259.47    9.10
  -8   0   4  260.57    6.80
   7   0  -4  147.79    3.50
   7   0  -4  147.79    5.20
   7   0  -4  147.89    4.80
   7   0  -4  153.08    4.90
  -7   0   4  148.79    6.20
  -7   0   4  152.08    4.50
   6   0  -4   69.59    3.00
   6   0  -4   72.19    1.90
   6   0  -4   71.79    3.30
   6   0  -4   75.39    2.00
   6   0  -4   70.79    2.00
   6   0  -4   70.09    3.00
   6   0  -4   70.49    2.00
  -6   0   4   73.89    4.00
  -6   0   4   75.19    2.00
  -6   0   4   69.99    2.70
  -6   0   4   69.09    1.90
   5   0  -4   71.59    2.00
   5   0  -4   69.39    2.70
   5   0  -4   69.29    2.00
   5   0  -4   71.29    2.10
   5   0  -4   67.19    1.90
   5   0  -4   72.39    3.00
  -5   0   4   68.99    2.00
  -5   0   4   73.29    2.10
  -5   0   4   66.99    2.40
  -5   0   4   70.29    3.60
   4   0  -4   31.40    1.20
   4   0  -4   30.50    1.70
   4   0  -4   34.10    1.70
   4   0  -4   30.00    1.30
   4   0  -4   31.50    1.30
   4   0  -4   31.20    1.20
  -4   0   4   32.10    1.40
  -4   0   4   32.00    1.30
  -4   0   4   33.20    1.30
  -4   0   4   30.60    2.30
   3   0  -4   11.80    0.80
   3   0  -4   12.20    1.10
   3   0  -4   12.10    0.80
   3   0  -4   13.30    0.80
   3   0  -4   12.40    0.90
   3   0  -4   12.30    1.10
   3   0  -4   11.60    1.00
  -3   0   4   13.60    0.90
  -3   0   4   11.90    0.90
  -3   0   4   14.60    1.70
  -3   0   4   11.90    0.90
   2   0  -4  290.77    6.10
   2   0  -4  290.77    6.50
   2   0  -4  293.27    5.90
   2   0  -4  289.47    5.90
   2   0  -4  288.87    6.10
   2   0  -4  287.17    5.70
   2   0  -4  286.97    6.10
  -2   0   4  295.57    5.90
  -2   0   4  301.97    5.70
  -2   0   4  293.37    6.80
  -2   0   4  292.67    5.90
   1   0  -4    0.80    0.40
   1   0  -4    0.80    0.40
   1   0  -4    0.00    0.20
   1   0  -4    0.40    0.40
   1   0  -4    0.40    0.30
   1   0  -4    1.30    0.40
   1   0  -4    0.10    0.30
  -1   0   4    0.30    0.30
  -1   0   4    0.10    0.50
  -1   0   4    0.10    0.30
  -1   0   4    0.50    0.30
  -1   0   4    0.10    0.40
   0   0  -4 1387.06   24.00
   0   0  -4 1396.36   24.30
   0   0  -4 1358.16   24.30
   0   0  -4 1339.87   24.20
   0   0   4 1370.26   24.00
   0   0   4 1380.96   24.30
   0   0   4 1361.86   24.30
   0   0   4 1329.97   24.80
   0   0   4 1387.26   24.00
  -1   0  -4  487.75    9.30
  -1   0  -4  473.55    9.40
  -1   0  -4  485.05    9.30
  -1   0  -4  488.65    9.00
   1   0   4  481.95    9.30
   1   0   4  494.15    9.10
   1   0   4  524.25   10.10
   1   0   4  484.05    9.30
  -2   0  -4  821.02   15.30
  -2   0  -4  802.92   14.90
  -2   0  -4  835.12   14.90
   2   0   4  822.22   15.10
   2   0   4  805.82   14.70
   2   0   4  814.92   14.20
   2   0   4  839.12   14.90
   2   0   4  823.72   14.70
   2   0   4  805.62   14.90
   2   0   4  817.12   15.90
  -3   0  -4  539.75   10.10
  -3   0  -4  545.45   10.80
  -3   0  -4  527.55   10.00
   3   0   4  543.35    9.60
   3   0   4  539.75   10.10
   3   0   4  531.75    9.80
   3   0   4  527.45   10.00
   3   0   4  530.15    9.80
   3   0   4  532.95   10.50
  -4   0  -4    2.20    0.70
  -4   0  -4    2.40    0.40
  -4   0  -4    1.60    0.50
   4   0   4    2.20    0.50
   4   0   4    2.90    0.50
   4   0   4    1.80    0.40
   4   0   4    1.10    0.60
   4   0   4    2.50    0.50
   4   0   4    2.80    0.50
  -5   0  -4    6.10    0.60
  -5   0  -4    7.40    0.60
  -5   0  -4    8.10    1.30
   5   0   4    7.90    0.80
   5   0   4    5.70    0.60
   5   0   4    6.80    0.70
   5   0   4    5.30    1.10
   5   0   4    7.60    0.70
   5   0   4    8.00    0.70
  -6   0  -4   12.40    1.60
   6   0   4   14.10    1.60
   6   0   4   12.80    0.90
   6   0   4   14.50    1.20
   6   0   4   13.10    0.90
  -7   0  -4    2.80    1.10
   7   0   4    3.10    0.90
   7   0   4    2.50    0.60
   7   0   4    3.20    0.70
   7   0   4    0.60    1.10
  -8   0  -4   28.70    2.60
   8   0   4   33.00    2.60
   8   0   4   32.20    1.40
  -9   0  -4    9.00    1.80
  -9   0  -4    8.30    1.90
   9   0   4   10.20    1.00
   9   0   4    7.50    1.80
 -10   0  -4   16.50    2.40
 -11   0  -4    7.30    2.20
  11  -1  -4   15.70    1.40
  11  -1  -4   20.00    2.80
  11  -1  -4   17.60    2.90
 -11   1   4   15.30    3.70
  10  -1  -4   12.50    1.20
  10  -1  -4   11.40    2.20
  10  -1  -4   15.00    2.50
 -10   1   4   11.40    3.20
   9  -1  -4    0.20    0.70
   9  -1  -4    1.90    1.40
   9  -1  -4   -0.10    1.40
  -9   1   4   -0.10    1.70
  -9   1   4    0.00    1.20
   8  -1  -4  445.96    9.10
   8  -1  -4  457.15   10.80
   8  -1  -4  452.95   10.40
   8  -1  -4  477.95   11.50
  -8   1   4  457.65   13.10
  -8   1   4  462.05   10.50
   7  -1  -4   64.89    3.30
   7  -1  -4   65.49    3.10
   7  -1  -4   66.69    2.20
   7  -1  -4   68.89    2.90
   7  -1  -4   68.59    1.90
  -7   1   4   65.09    2.90
  -7   1   4   65.19    4.20
   6  -1  -4   12.00    1.10
   6  -1  -4   14.80    1.00
   6  -1  -4   14.30    1.70
   6  -1  -4   14.20    1.20
   6  -1  -4   12.60    1.40
   6  -1  -4   13.40    1.00
   6  -1  -4   17.90    1.70
  -6   1   4   12.30    1.00
  -6   1   4   14.50    1.50
  -6   1   4   10.80    2.00
  -6   1   4   14.30    1.00
  -6   1   4   14.30    1.00
   5  -1  -4  287.17    5.80
   5  -1  -4  295.27    6.10
   5  -1  -4  284.07    5.90
   5  -1  -4  280.47    5.90
   5  -1  -4  290.07    6.50
   5  -1  -4  288.87    6.80
   5  -1  -4  275.37    6.60
  -5   1   4  284.87    5.50
  -5   1   4  280.17    6.00
  -5   1   4  287.87    8.20
  -5   1   4  283.37    5.90
  -5   1   4  277.67    6.50
   4  -1  -4   91.59    2.60
   4  -1  -4   93.59    3.00
   4  -1  -4   87.39    2.50
   4  -1  -4   88.69    2.70
   4  -1  -4   89.79    2.40
   4  -1  -4   89.89    2.40
   4  -1  -4   88.89    2.80
  -4   1   4   88.59    3.80
  -4   1   4   96.19    2.80
  -4   1   4   84.39    2.60
  -4   1   4   86.19    2.50
  -4   1   4   89.09    1.90
   3  -1  -4  646.14   12.30
   3  -1  -4  627.64   12.00
   3  -1  -4  641.64   12.10
   3  -1  -4  621.14   11.90
   3  -1  -4  628.74   12.00
   3  -1  -4  620.34   11.70
   3  -1  -4  637.84   12.00
   3  -1  -4  647.94   11.80
  -3   1   4  639.94   12.00
  -3   1   4  623.84   12.00
  -3   1   4  632.84   13.40
  -3   1   4  638.44   11.90
   2  -1  -4   14.60    1.00
   2  -1  -4   15.40    1.00
   2  -1  -4   15.60    1.20
   2  -1  -4   13.90    0.90
   2  -1  -4   16.20    1.00
   2  -1  -4   12.70    1.00
  -2   1   4   15.30    1.00
  -2   1   4   14.40    1.40
  -2   1   4   13.20    1.00
  -2   1   4   13.90    0.90
  -2   1   4   14.80    1.00
   1  -1  -4 1118.39   19.80
   1  -1  -4 1115.29   20.00
   1  -1  -4 1134.09   20.30
   1  -1  -4 1142.29   20.20
  -1   1   4 1109.19   20.90
  -1   1   4 1146.59   20.00
  -1   1   4 1090.69   20.00
  -1   1   4 1117.29   20.30
  -1   1   4 1144.79   20.30
   0  -1  -4  575.24   11.00
   0  -1  -4  593.24   10.80
   0  -1  -4  567.64   11.00
   0  -1  -4  590.94   11.00
   0  -1  -4  591.94   10.30
   0   1   4  578.24   11.40
   0   1   4  580.44   11.10
   0   1   4  583.44   11.00
   0   1   4  575.04   10.70
   0   1   4  580.54   10.90
  -1  -1  -4  213.18    4.90
  -1  -1  -4  215.68    4.70
  -1  -1  -4  217.38    4.40
  -1  -1  -4  210.98    4.70
   1   1   4  213.98    4.80
   1   1   4  214.38    4.70
   1   1   4  214.08    4.70
   1   1   4  217.78    5.20
   1   1   4  218.08    4.50
  -2  -1  -4  661.23   12.60
  -2  -1  -4  654.43   12.10
  -2  -1  -4  655.83   12.10
   2   1   4  633.74   12.00
   2   1   4  645.84   12.00
   2   1   4  626.34   11.80
   2   1   4  638.94   12.80
   2   1   4  642.44   12.10
   2   1   4  644.24   11.90
  -3  -1  -4   39.40    1.50
  -3  -1  -4   42.80    1.50
  -3  -1  -4   42.60    2.00
   3   1   4   42.40    1.50
   3   1   4   43.50    1.60
   3   1   4   43.10    1.70
   3   1   4   41.90    1.40
   3   1   4   42.40    1.50
  -4  -1  -4   11.10    1.40
  -4  -1  -4   12.10    0.90
  -4  -1  -4   12.50    0.90
   4   1   4   12.30    1.20
   4   1   4   11.90    1.00
   4   1   4   11.30    0.80
   4   1   4   10.90    0.80
   4   1   4   11.10    0.90
  -5  -1  -4   28.50    2.10
  -5  -1  -4   25.00    1.20
  -5  -1  -4   28.50    1.20
   5   1   4   27.40    1.80
   5   1   4   25.60    1.10
   5   1   4   26.40    1.30
   5   1   4   29.50    1.20
   5   1   4   25.20    1.10
  -6  -1  -4   89.69    3.80
   6   1   4   87.19    3.30
   6   1   4   82.39    2.30
   6   1   4   82.89    2.30
  -7  -1  -4    2.00    1.30
   7   1   4    2.40    1.10
   7   1   4    2.50    0.60
  -8  -1  -4    0.30    1.30
   8   1   4   -0.90    0.50
   8   1   4    0.00    1.00
  -9  -1  -4   43.40    3.50
   9   1   4   44.60    1.80
 -10  -1  -4   53.89    4.10
 -10  -1  -4   36.00    3.50
  11  -2  -4   13.20    2.50
  11  -2  -4    8.40    1.20
 -11   2   4   10.50    3.40
  10  -2  -4   22.80    2.90
  10  -2  -4   26.50    2.90
  10  -2  -4   28.90    1.90
 -10   2   4   30.20    4.30
   9  -2  -4   10.80    1.90
   9  -2  -4   10.00    1.30
   9  -2  -4   10.40    1.90
  -9   2   4   13.50    3.00
  -9   2   4    9.90    1.80
   8  -2  -4   -0.30    1.10
   8  -2  -4   -0.30    0.70
   8  -2  -4   -1.20    1.10
  -8   2   4   -0.20    1.00
  -8   2   4   -0.20    1.50
   7  -2  -4   18.90    2.10
   7  -2  -4   15.10    1.30
   7  -2  -4   14.60    1.30
   7  -2  -4   15.60    1.80
   7  -2  -4   16.30    1.50
  -7   2   4   16.70    2.80
  -7   2   4   11.70    1.40
  -7   2   4   15.10    1.80
   6  -2  -4   11.20    1.20
   6  -2  -4    9.90    1.10
   6  -2  -4   11.80    1.50
   6  -2  -4   11.10    1.50
   6  -2  -4   11.30    1.00
   6  -2  -4   10.40    1.10
  -6   2   4   11.90    2.10
  -6   2   4    8.40    1.30
  -6   2   4   11.10    1.00
  -6   2   4    6.50    1.10
   5  -2  -4    9.40    1.00
   5  -2  -4    8.40    0.90
   5  -2  -4    8.90    1.20
   5  -2  -4   10.40    1.00
   5  -2  -4    8.40    1.20
   5  -2  -4    8.80    0.90
   5  -2  -4   11.30    1.10
  -5   2   4    9.80    0.70
  -5   2   4   12.80    2.00
  -5   2   4    9.20    0.90
  -5   2   4    8.50    1.00
  -5   2   4   10.20    1.20
   4  -2  -4   84.79    2.70
   4  -2  -4   80.89    2.40
   4  -2  -4   85.79    2.70
   4  -2  -4   82.89    2.50
   4  -2  -4   80.49    2.40
   4  -2  -4   80.49    2.50
   4  -2  -4   78.09    2.80
  -4   2   4   82.49    1.80
  -4   2   4   78.69    2.60
  -4   2   4   79.59    2.70
  -4   2   4   84.09    3.70
  -4   2   4   79.99    2.50
   3  -2  -4    0.70    0.60
   3  -2  -4    0.10    0.40
   3  -2  -4    0.10    0.50
   3  -2  -4    0.90    0.50
   3  -2  -4   -0.10    0.40
  -3   2   4    0.30    0.50
  -3   2   4   -0.10    0.70
  -3   2   4    0.40    0.40
  -3   2   4    0.10    0.40
   2  -2  -4   36.40    1.70
   2  -2  -4   34.00    1.40
   2  -2  -4   37.20    1.60
   2  -2  -4   35.60    1.40
   2  -2  -4   38.40    1.70
  -2   2   4   37.70    1.60
  -2   2   4   34.40    2.00
  -2   2   4   37.20    1.40
  -2   2   4   35.80    1.60
  -2   2   4   36.70    1.70
   1  -2  -4   38.50    1.70
   1  -2  -4   40.00    1.70
   1  -2  -4   40.10    1.50
   1  -2  -4   40.40    1.60
   1  -2  -4   40.60    1.40
  -1   2   4   40.70    1.80
  -1   2   4   39.90    2.00
  -1   2   4   40.30    1.50
  -1   2   4   40.40    1.70
  -1   2   4   38.90    1.60
   0  -2  -4   38.90    1.60
   0  -2  -4   35.30    1.60
   0  -2  -4   37.70    1.10
   0  -2  -4   38.30    1.50
   0  -2  -4   36.80    1.70
   0   2   4   37.10    1.80
   0   2   4   37.00    1.60
   0   2   4   37.50    1.50
   0   2   4   36.80    1.60
   0   2   4   38.80    1.70
  -1  -2  -4   77.39    2.40
  -1  -2  -4   75.89    1.60
  -1  -2  -4   79.89    2.50
  -1  -2  -4   77.79    2.60
  -1  -2  -4   79.59    2.10
   1   2   4   78.09    2.40
   1   2   4   76.89    2.30
   1   2   4   78.69    2.50
  -2  -2  -4  386.06    7.70
  -2  -2  -4  372.96    7.80
  -2  -2  -4  383.26    8.30
   2   2   4  386.66    7.40
   2   2   4  363.56    8.00
   2   2   4  382.06    7.90
   2   2   4  377.06    7.70
   2   2   4  362.56    7.50
  -3  -2  -4  116.89    3.20
  -3  -2  -4  123.49    3.20
  -3  -2  -4  123.09    3.90
   3   2   4  122.39    3.30
   3   2   4  119.59    3.10
   3   2   4  122.59    3.10
   3   2   4  112.69    3.00
   3   2   4  122.99    3.10
  -4  -2  -4   27.10    1.40
  -4  -2  -4   29.60    1.40
  -4  -2  -4   27.10    2.00
   4   2   4   28.30    1.50
   4   2   4   27.50    1.30
   4   2   4   28.00    1.30
   4   2   4   28.00    1.40
  -5  -2  -4   14.20    1.00
  -5  -2  -4   17.30    2.00
   5   2   4   12.50    1.10
   5   2   4   14.10    1.10
   5   2   4   16.70    1.40
   5   2   4   13.80    1.00
  -6  -2  -4   17.80    2.20
   6   2   4   16.10    1.20
   6   2   4   12.80    1.50
  -7  -2  -4    1.40    1.30
   7   2   4    1.90    0.80
  -8  -2  -4   28.30    3.10
   8   2   4   24.50    1.60
  -9  -2  -4   46.70    3.80
   9   2   4   43.50    2.00
 -10  -2  -4   11.50    2.50
  10   2   4   12.60    1.20
  11  -3  -4   -0.30    0.90
  11  -3  -4    0.90    1.80
 -11   3   4   -0.10    2.50
  10  -3  -4    8.20    2.00
  10  -3  -4   11.20    2.30
  10  -3  -4    8.80    1.40
 -10   3   4    8.80    2.10
 -10   3   4    9.50    3.00
   9  -3  -4    0.60    1.20
   9  -3  -4    1.10    0.90
   9  -3  -4    0.10    1.20
  -9   3   4    0.10    1.30
  -9   3   4    0.60    1.80
   8  -3  -4   72.69    2.80
   8  -3  -4   71.89    3.50
   8  -3  -4   69.09    3.70
  -8   3   4   71.79    5.00
  -8   3   4   74.89    3.60
   7  -3  -4   88.39    3.60
   7  -3  -4   83.19    3.50
   7  -3  -4   86.39    3.00
  -7   3   4   82.99    3.60
  -7   3   4   85.59    5.10
   6  -3  -4    7.00    1.30
   6  -3  -4    5.00    1.20
   6  -3  -4    4.80    1.00
   6  -3  -4    5.10    1.00
   6  -3  -4    4.30    0.90
  -6   3   4    9.00    2.10
  -6   3   4    5.70    0.90
  -6   3   4    7.90    1.30
   5  -3  -4    0.30    0.50
   5  -3  -4    0.10    0.50
   5  -3  -4    0.50    0.70
   5  -3  -4    0.20    0.50
   5  -3  -4    0.00    0.70
   5  -3  -4    0.30    0.70
  -5   3   4    0.70    0.40
  -5   3   4    0.20    0.60
  -5   3   4   -0.50    0.70
  -5   3   4   -0.20    0.40
  -5   3   4   -0.60    0.90
   4  -3  -4   15.10    1.20
   4  -3  -4   14.80    1.20
   4  -3  -4   15.30    1.30
   4  -3  -4   15.80    1.50
   4  -3  -4   16.40    1.00
   4  -3  -4   16.50    1.40
  -4   3   4   17.80    2.20
  -4   3   4   14.50    1.20
  -4   3   4   18.00    1.40
  -4   3   4   15.10    0.80
  -4   3   4   14.60    1.40
   3  -3  -4  179.38    4.80
   3  -3  -4  181.38    4.70
   3  -3  -4  187.58    4.50
   3  -3  -4  181.78    4.00
   3  -3  -4  188.08    4.50
   3  -3  -4  179.78    4.70
  -3   3   4  189.78    4.70
  -3   3   4  177.18    4.70
  -3   3   4  186.28    3.80
  -3   3   4  180.18    5.50
  -3   3   4  183.68    4.80
  -3   3   4  181.18    4.10
   2  -3  -4  594.44   11.40
   2  -3  -4  610.84   12.20
   2  -3  -4  601.34   11.30
   2  -3  -4  610.54   11.70
  -2   3   4  593.14   11.80
  -2   3   4  594.14   12.60
  -2   3   4  609.34   11.90
  -2   3   4  611.64   11.50
  -2   3   4  601.84   12.20
   1  -3  -4   32.90    1.70
   1  -3  -4   30.70    1.70
   1  -3  -4   28.90    1.50
   1  -3  -4   30.80    1.40
   1  -3  -4   32.10    1.30
  -1   3   4   29.60    1.80
  -1   3   4   28.60    1.70
  -1   3   4   30.30    1.50
  -1   3   4   31.80    1.60
  -1   3   4   28.70    1.60
   0  -3  -4    0.20    0.50
   0  -3  -4    0.20    0.50
   0  -3  -4    0.50    0.50
   0  -3  -4    0.50    0.40
   0  -3  -4    0.80    0.50
   0   3   4    0.50    0.50
   0   3   4    0.10    0.60
   0   3   4   -0.10    0.50
   0   3   4    0.10    0.50
   0   3   4    0.20    0.60
  -1  -3  -4  122.39    3.10
  -1  -3  -4  122.59    3.70
  -1  -3  -4  119.79    3.50
  -1  -3  -4  119.89    3.50
  -1  -3  -4  122.89    2.70
   1   3   4  120.89    3.30
   1   3   4  122.59    3.40
   1   3   4  122.79    3.40
   1   3   4  118.69    3.60
  -2  -3  -4    0.50    0.50
  -2  -3  -4    0.40    0.60
  -2  -3  -4    0.80    0.50
   2   3   4   -0.20    0.30
   2   3   4   -0.20    0.50
   2   3   4   -0.10    0.40
   2   3   4    0.30    0.50
  -3  -3  -4  321.67    7.80
  -3  -3  -4  313.77    7.10
  -3  -3  -4  317.67    6.90
   3   3   4  308.57    6.80
   3   3   4  314.17    6.80
   3   3   4  327.27    7.20
   3   3   4  315.87    6.40
   3   3   4  297.17    6.60
  -4  -3  -4    0.10    0.50
  -4  -3  -4   -0.20    0.50
  -4  -3  -4    0.00    0.90
   4   3   4   -0.20    0.60
   4   3   4    0.70    0.50
   4   3   4    0.00    0.60
   4   3   4   -0.50    0.50
  -5  -3  -4   27.40    1.90
  -5  -3  -4   24.80    2.40
   5   3   4   24.40    1.60
   5   3   4   26.40    1.60
   5   3   4   25.90    1.70
  -6  -3  -4   68.99    3.70
   6   3   4   67.39    2.50
  -7  -3  -4   -0.60    1.30
   7   3   4    0.50    0.80
  -8  -3  -4   89.09    5.00
   8   3   4   78.39    2.90
  -9  -3  -4   -1.30    1.70
   9   3   4   -0.20    0.80
  10   3   4    1.60    1.00
  11  -4  -4   18.90    2.80
  11  -4  -4   23.10    2.10
 -11   4   4   19.40    4.20
 -11   4   4   20.40    3.10
  10  -4  -4   83.79    4.50
  10  -4  -4   92.99    4.70
  10  -4  -4   89.69    3.70
 -10   4   4   94.99    4.90
 -10   4   4   93.09    6.50
   9  -4  -4   41.40    3.30
   9  -4  -4   41.70    2.50
   9  -4  -4   47.00    3.20
  -9   4   4   49.30    3.40
  -9   4   4   45.40    4.60
   8  -4  -4   33.70    2.60
   8  -4  -4   37.60    2.70
   8  -4  -4   36.40    2.30
  -8   4   4   39.10    2.90
  -8   4   4   36.50    4.00
   7  -4  -4    0.20    0.70
   7  -4  -4    0.00    0.90
   7  -4  -4    2.30    1.10
  -7   4   4    0.00    1.50
  -7   4   4    0.10    0.90
   6  -4  -4   18.80    1.90
   6  -4  -4   20.10    2.00
   6  -4  -4   21.30    1.70
  -6   4   4   22.00    2.90
  -6   4   4   20.10    2.00
   5  -4  -4   31.70    2.10
   5  -4  -4   28.10    2.10
   5  -4  -4   32.20    2.10
   5  -4  -4   32.80    1.90
   5  -4  -4   29.40    1.90
  -5   4   4   30.10    1.80
  -5   4   4   29.50    1.30
  -5   4   4   33.00    2.90
  -5   4   4   32.50    2.10
  -5   4   4   32.80    2.10
   4  -4  -4  325.77    6.40
   4  -4  -4  334.87    7.90
   4  -4  -4  328.77    7.40
   4  -4  -4  321.47    6.40
   4  -4  -4  335.07    7.70
   4  -4  -4  331.87    7.50
   4  -4  -4  325.37    7.70
  -4   4   4  330.47    7.70
  -4   4   4  336.47    7.60
  -4   4   4  334.47    6.60
  -4   4   4  334.17    9.00
  -4   4   4  327.77    7.90
   3  -4  -4    1.20    0.70
   3  -4  -4    1.70    0.80
   3  -4  -4    2.20    0.50
   3  -4  -4    1.50    0.70
   3  -4  -4    1.10    0.60
  -3   4   4    2.10    0.60
  -3   4   4    2.10    0.50
  -3   4   4    1.70    0.70
  -3   4   4    2.00    0.80
  -3   4   4    1.80    0.80
  -3   4   4    0.90    1.00
   2  -4  -4   37.50    1.70
   2  -4  -4   35.50    1.80
   2  -4  -4   38.60    2.20
   2  -4  -4   36.30    1.50
   2  -4  -4   38.30    2.00
  -2   4   4   37.70    2.20
  -2   4   4   36.10    1.90
  -2   4   4   37.50    2.10
  -2   4   4   38.60    1.80
  -2   4   4   34.20    1.90
   1  -4  -4    0.50    0.50
   1  -4  -4    0.40    0.60
   1  -4  -4    0.00    0.50
   1  -4  -4   -0.10    0.40
   1  -4  -4   -0.30    0.50
  -1   4   4    0.00    0.60
  -1   4   4    0.10    0.60
  -1   4   4    0.40    0.60
  -1   4   4    0.30    0.60
  -1   4   4    0.10    0.60
   0  -4  -4   47.50    1.90
   0  -4  -4   43.90    2.20
   0  -4  -4   47.60    2.20
   0  -4  -4   45.20    2.10
   0  -4  -4   43.30    1.60
   0   4   4   45.80    1.90
   0   4   4   44.00    2.10
   0   4   4   44.50    2.10
   0   4   4   42.20    1.90
   0   4   4   44.20    2.30
  -1  -4  -4  341.57    7.20
  -1  -4  -4  346.77    6.90
  -1  -4  -4  345.87    8.00
  -1  -4  -4  349.27    8.00
  -1  -4  -4  350.66    7.80
   1   4   4  357.86    7.70
   1   4   4  354.86    7.80
   1   4   4  356.66    8.10
   1   4   4  349.37    7.30
   1   4   4  355.66    7.80
  -2  -4  -4   28.10    2.00
  -2  -4  -4   25.80    1.70
  -2  -4  -4   27.60    1.80
   2   4   4   25.90    1.80
   2   4   4   25.60    1.60
   2   4   4   25.50    1.80
   2   4   4   25.90    1.70
   2   4   4   25.00    1.00
  -3  -4  -4   31.10    1.90
  -3  -4  -4   29.70    2.30
  -3  -4  -4   32.00    1.80
   3   4   4   29.10    1.20
   3   4   4   30.30    2.00
   3   4   4   32.40    1.70
   3   4   4   33.60    1.90
  -4  -4  -4    3.50    1.30
   4   4   4    3.50    0.90
  -5  -4  -4    3.70    1.40
   5   4   4    3.60    0.90
  -6  -4  -4   43.60    3.30
   6   4   4   39.00    2.20
  -7  -4  -4   14.60    2.50
   7   4   4   19.10    1.70
  -8  -4  -4    2.00    1.70
   8   4   4    0.10    1.00
  -9  -4  -4   31.00    3.70
   9   4   4   35.40    2.40
  11  -5  -4    0.50    1.40
  11  -5  -4   -0.80    1.90
 -11   5   4    3.90    3.00
 -11   5   4   -0.50    1.90
  10  -5  -4  115.79    5.30
  10  -5  -4  106.29    4.20
  10  -5  -4   95.49    5.00
 -10   5   4  115.59    5.50
 -10   5   4  109.79    7.20
   9  -5  -4   21.50    2.60
   9  -5  -4   15.30    1.90
  -9   5   4   15.20    2.40
  -9   5   4   19.50    3.60
   8  -5  -4   12.40    1.90
   8  -5  -4   12.40    1.90
   8  -5  -4    9.20    1.50
  -8   5   4    9.40    1.90
  -8   5   4   12.30    2.80
   7  -5  -4  131.59    4.40
   7  -5  -4  137.19    4.90
   7  -5  -4  130.99    4.70
  -7   5   4  136.49    5.10
  -7   5   4  124.99    6.50
   6  -5  -4   98.59    3.90
   6  -5  -4   99.09    3.90
   6  -5  -4   97.99    3.60
  -6   5   4   98.39    5.30
  -6   5   4   89.69    3.90
   5  -5  -4   13.70    1.70
   5  -5  -4   12.50    1.60
   5  -5  -4   13.80    1.50
   5  -5  -4   11.20    1.40
  -5   5   4   15.40    2.50
  -5   5   4   10.80    1.80
  -5   5   4   12.20    1.10
  -5   5   4   10.10    1.50
   4  -5  -4   -0.30    0.90
   4  -5  -4    1.10    0.70
   4  -5  -4    0.80    0.80
   4  -5  -4    1.60    0.90
   4  -5  -4    1.60    0.90
   4  -5  -4   -0.60    0.70
  -4   5   4    0.80    1.10
  -4   5   4    1.30    0.90
  -4   5   4    0.30    0.70
  -4   5   4    0.00    0.80
  -4   5   4    1.80    0.70
   3  -5  -4  496.05   10.90
   3  -5  -4  499.45   11.30
   3  -5  -4  505.55   10.60
   3  -5  -4  509.15   10.50
   3  -5  -4  504.05    9.60
  -3   5   4  500.95   10.90
  -3   5   4  508.05    9.90
  -3   5   4  514.05   11.30
  -3   5   4  499.65   11.70
  -3   5   4  487.45   10.80
  -3   5   4  492.55   10.20
   2  -5  -4  175.58    5.10
   2  -5  -4  180.78    4.60
   2  -5  -4  179.48    5.40
   2  -5  -4  174.48    4.30
   2  -5  -4  176.58    4.80
  -2   5   4  175.28    4.70
  -2   5   4  181.28    5.30
  -2   5   4  179.68    5.10
  -2   5   4  184.38    5.50
  -2   5   4  177.78    5.00
   1  -5  -4   40.40    2.30
   1  -5  -4   43.10    2.10
   1  -5  -4   38.70    1.90
   1  -5  -4   37.80    1.80
   1  -5  -4   44.90    2.60
  -1   5   4   40.90    2.10
  -1   5   4   39.70    2.30
  -1   5   4   43.50    2.10
  -1   5   4   39.50    2.10
  -1   5   4   42.60    2.50
   0  -5  -4  407.26    9.10
   0  -5  -4  400.26    8.80
   0  -5  -4  388.96    8.10
   0  -5  -4  396.96    8.40
   0  -5  -4  394.36    9.30
   0   5   4  379.06    9.30
   0   5   4  398.06    9.00
   0   5   4  394.36    8.20
   0   5   4  398.06    8.80
   0   5   4  401.96    8.70
  -1  -5  -4   47.50    2.40
  -1  -5  -4   49.70    2.60
  -1  -5  -4   47.50    1.80
  -1  -5  -4   45.10    2.50
   1   5   4   49.30    2.70
   1   5   4   47.00    2.30
   1   5   4   46.80    2.30
   1   5   4   46.20    2.40
   1   5   4   40.90    1.80
  -2  -5  -4   19.30    1.70
  -2  -5  -4   20.80    2.00
  -2  -5  -4   21.50    1.90
   2   5   4   24.10    1.90
   2   5   4   22.10    1.70
   2   5   4   20.50    1.80
  -3  -5  -4  325.87    8.70
   3   5   4  323.37    7.70
  -4  -5  -4  142.49    5.40
   4   5   4  141.99    4.40
  -5  -5  -4   56.39    3.70
   5   5   4   56.49    2.80
  -6  -5  -4  172.98    6.60
   6   5   4  171.28    5.10
  -7  -5  -4   -0.10    1.70
   7   5   4    3.30    1.20
  -8  -5  -4   11.60    2.80
   8   5   4   12.40    1.80
  11  -6  -4    3.50    2.10
  11  -6  -4    5.70    1.80
 -11   6   4    5.90    2.50
 -11   6   4    8.60    3.60
  10  -6  -4   30.50    3.30
  10  -6  -4   31.50    2.90
 -10   6   4   35.10    5.00
 -10   6   4   35.00    3.70
   9  -6  -4   32.80    3.10
   9  -6  -4   33.50    2.80
   9  -6  -4   38.70    3.10
  -9   6   4   34.60    4.70
  -9   6   4   38.90    3.30
   8  -6  -4    5.60    1.60
   8  -6  -4    1.60    1.40
   8  -6  -4    4.40    1.40
  -8   6   4    0.30    1.30
  -8   6   4    2.20    2.10
   7  -6  -4   48.90    3.00
   7  -6  -4   48.90    3.10
   7  -6  -4   51.79    3.00
  -7   6   4   51.29    3.30
  -7   6   4   45.70    4.30
   6  -6  -4    0.90    1.00
   6  -6  -4    0.40    1.10
  -6   6   4    1.90    1.70
  -6   6   4    1.00    1.10
   5  -6  -4    4.70    1.20
   5  -6  -4    2.50    1.20
   5  -6  -4    2.30    1.00
  -5   6   4    3.90    1.30
  -5   6   4    4.70    0.90
  -5   6   4    2.20    1.50
   4  -6  -4   50.89    2.70
   4  -6  -4   54.29    2.90
   4  -6  -4   53.59    2.60
  -4   6   4   51.29    2.20
  -4   6   4   55.89    3.50
  -4   6   4   52.99    3.10
  -4   6   4   51.29    2.90
   3  -6  -4  440.86    8.90
   3  -6  -4  457.75   10.00
   3  -6  -4  442.26   10.80
   3  -6  -4  450.45    9.80
   3  -6  -4  457.05   10.50
  -3   6   4  458.75   10.40
  -3   6   4  462.05    9.40
  -3   6   4  442.86   10.90
  -3   6   4  450.75   10.30
   2  -6  -4    0.70    1.00
   2  -6  -4   -0.80    0.60
   2  -6  -4    0.40    0.60
   2  -6  -4   -0.50    0.70
   2  -6  -4    0.00    0.80
  -2   6   4    1.20    0.90
  -2   6   4   -1.20    0.70
  -2   6   4   -0.10    0.70
  -2   6   4    0.50    0.90
   1  -6  -4  206.58    6.30
   1  -6  -4  200.68    5.90
   1  -6  -4  207.58    5.40
   1  -6  -4  205.98    5.30
   1  -6  -4  202.58    5.10
  -1   6   4  197.78    5.30
  -1   6   4  200.48    5.50
  -1   6   4  207.28    5.90
  -1   6   4  191.08    5.50
   0  -6  -4  512.85   11.60
   0  -6  -4  522.25   10.50
   0  -6  -4  518.25   11.30
   0  -6  -4  506.55   11.90
   0   6   4  523.15   11.50
   0   6   4  528.55   11.20
   0   6   4  512.05   11.20
  -1  -6  -4   28.10    2.20
  -1  -6  -4   28.20    1.60
  -1  -6  -4   31.40    2.50
   1   6   4   29.10    2.20
   1   6   4   31.80    2.20
   1   6   4   29.80    2.10
  -2  -6  -4    1.20    1.10
   2   6   4    3.10    1.10
   2   6   4    1.30    1.00
  -3  -6  -4  101.49    4.50
   3   6   4  101.99    3.90
  -4  -6  -4    7.10    1.90
   4   6   4    6.80    1.30
  -5  -6  -4   -0.40    1.30
   5   6   4    1.00    1.10
  -6  -6  -4    0.60    1.60
   6   6   4    1.60    1.20
  -7  -6  -4   13.50    2.80
   7   6   4   13.10    1.80
  -8  -6  -4    1.40    2.30
   8   6   4    2.50    1.50
  10  -7  -4    3.90    1.90
  10  -7  -4    4.70    1.80
 -10   7   4    7.10    3.30
 -10   7   4    3.90    2.20
   9  -7  -4   18.20    2.50
   9  -7  -4   16.30    2.40
   9  -7  -4   15.40    2.30
  -9   7   4   20.90    4.00
  -9   7   4   13.90    2.50
   8  -7  -4   28.30    2.80
   8  -7  -4   28.60    2.80
   8  -7  -4   27.40    2.90
  -8   7   4   26.60    2.90
  -8   7   4   30.80    4.30
   7  -7  -4   32.40    2.80
   7  -7  -4   32.80    3.00
   7  -7  -4   35.90    2.90
  -7   7   4   34.70    3.00
  -7   7   4   35.80    4.00
   6  -7  -4   49.60    3.10
   6  -7  -4   50.29    3.20
  -6   7   4   49.70    4.20
  -6   7   4   47.80    3.20
   5  -7  -4   26.60    2.40
   5  -7  -4   22.60    2.30
   5  -7  -4   24.80    2.50
  -5   7   4   17.20    2.10
  -5   7   4   21.90    1.70
  -5   7   4   24.70    3.10
   4  -7  -4  129.09    4.60
   4  -7  -4  127.19    4.40
   4  -7  -4  124.29    4.70
  -4   7   4  124.99    3.80
  -4   7   4  114.49    5.20
  -4   7   4  131.09    4.80
  -4   7   4  125.09    5.30
   3  -7  -4   29.60    2.30
   3  -7  -4   24.70    2.00
   3  -7  -4   26.00    2.40
  -3   7   4   26.50    2.40
  -3   7   4   24.50    2.30
  -3   7   4   23.70    2.60
   2  -7  -4   15.40    1.70
   2  -7  -4   16.30    2.10
   2  -7  -4   11.60    2.00
   2  -7  -4   18.50    1.90
   2  -7  -4   19.40    1.60
  -2   7   4   15.10    2.20
  -2   7   4   16.50    2.00
  -2   7   4   19.90    1.90
  -2   7   4   16.80    1.90
  -2   7   4   21.10    2.20
   1  -7  -4  164.38    4.70
   1  -7  -4  157.88    5.80
   1  -7  -4  162.98    4.80
  -1   7   4  165.98    5.10
  -1   7   4  168.58    5.50
  -1   7   4  168.08    5.20
   0  -7  -4   12.20    1.40
   0  -7  -4   13.10    1.70
   0  -7  -4    7.40    1.70
   0   7   4   11.70    1.60
   0   7   4   11.10    1.70
   0   7   4    8.90    1.50
  -1  -7  -4    1.90    0.80
  -1  -7  -4    2.40    1.20
   1   7   4    1.90    1.10
   1   7   4    3.90    1.20
  -2  -7  -4    4.60    1.40
   2   7   4    6.70    1.50
   2   7   4    8.00    1.50
  -3  -7  -4   24.60    2.70
   3   7   4   28.70    2.50
  -4  -7  -4   72.39    4.30
   4   7   4   67.69    3.60
  -5  -7  -4   11.90    2.40
   5   7   4   12.70    1.90
  -6  -7  -4   72.79    4.90
   6   7   4   78.59    4.00
  -7  -7  -4    9.10    2.70
   7   7   4   13.30    2.10
  10  -8  -4   12.90    2.60
  10  -8  -4   13.50    2.30
 -10   8   4   11.90    2.80
 -10   8   4    9.30    3.80
   9  -8  -4    9.30    2.20
   9  -8  -4   16.20    2.40
  -9   8   4   12.40    2.70
  -9   8   4   17.00    3.80
   8  -8  -4    2.30    1.70
   8  -8  -4    2.00    1.50
   8  -8  -4    5.10    1.80
  -8   8   4    1.70    2.60
  -8   8   4    0.80    1.70
   7  -8  -4    9.10    1.90
   7  -8  -4   13.10    2.10
  -7   8   4    9.80    2.90
  -7   8   4    8.10    1.90
   6  -8  -4   60.89    3.50
   6  -8  -4   61.39    3.70
   6  -8  -4   56.79    3.60
  -6   8   4   62.99    4.70
  -6   8   4   64.49    3.80
   5  -8  -4    1.90    1.30
   5  -8  -4    1.80    1.20
  -5   8   4    1.20    1.60
  -5   8   4    2.10    1.30
   4  -8  -4    8.60    1.70
   4  -8  -4    4.40    1.30
  -4   8   4    6.40    1.80
  -4   8   4    8.70    1.80
   3  -8  -4   46.20    3.90
   3  -8  -4   47.70    2.70
  -3   8   4   46.70    3.10
  -3   8   4   47.20    3.20
   2  -8  -4   14.80    1.60
   2  -8  -4   14.10    1.80
  -2   8   4   15.50    2.00
   1  -8  -4    0.70    0.90
   1  -8  -4    1.30    0.90
   1  -8  -4    1.30    1.60
  -1   8   4    0.00    1.30
  -1   8   4    1.20    1.20
  -1   8   4    3.90    1.10
   0  -8  -4   22.90    2.30
   0  -8  -4   25.30    2.00
   0   8   4   20.50    2.20
   0   8   4   23.10    2.40
  -1  -8  -4    7.50    1.60
   1   8   4    8.90    1.70
   1   8   4    6.70    1.50
  -2  -8  -4   -1.60    1.20
   2   8   4    0.80    1.30
   2   8   4   -0.20    1.10
  -3  -8  -4   -0.50    1.40
   3   8   4   -1.30    1.20
  -4  -8  -4    0.90    1.90
   4   8   4    4.60    1.60
  -5  -8  -4    1.80    1.90
   5   8   4    0.10    1.50
  -6  -8  -4   16.10    3.20
   6   8   4   20.60    2.50
   9  -9  -4   31.00    3.30
   9  -9  -4   29.20    3.30
  -9   9   4   22.70    3.40
  -9   9   4   28.30    4.70
   8  -9  -4    2.90    1.90
   8  -9  -4    4.30    1.90
   8  -9  -4    8.30    2.10
  -8   9   4    6.30    2.20
  -8   9   4    5.70    2.80
   7  -9  -4   39.50    3.30
   7  -9  -4   48.20    3.80
   7  -9  -4   39.80    3.60
  -7   9   4   42.50    3.90
  -7   9   4   39.50    4.60
   6  -9  -4   56.19    3.50
   6  -9  -4   50.39    3.60
   6  -9  -4   49.80    3.50
  -6   9   4   48.20    4.50
  -6   9   4   46.40    3.50
   5  -9  -4   11.80    2.00
   5  -9  -4    9.60    2.10
  -5   9   4    8.40    1.90
  -5   9   4   11.90    2.50
   4  -9  -4    1.90    1.20
  -4   9   4    0.10    1.40
   3  -9  -4    4.20    1.30
  -3   9   4    2.30    1.40
   2  -9  -4   15.70    2.00
  -2   9   4   20.40    2.50
   1  -9  -4   28.00    2.30
   1  -9  -4   27.20    2.30
  -1   9   4   20.80    2.40
   0  -9  -4    1.40    1.30
   0   9   4    1.10    1.30
   0   9   4    0.40    1.20
  -1  -9  -4    1.30    1.40
   1   9   4    3.70    1.40
   1   9   4    4.20    1.60
  -2  -9  -4   90.39    4.80
   2   9   4   82.29    4.40
  -3  -9  -4   50.39    4.00
   3   9   4   45.50    3.70
  -4  -9  -4   76.89    5.10
   4   9   4   76.49    4.50
  -5  -9  -4   39.60    4.40
   5   9   4   51.29    4.00
   9 -10  -4   11.30    2.70
   9 -10  -4   16.70    3.00
  -9  10   4   13.40    4.10
  -9  10   4   18.10    3.20
   8 -10  -4    2.10    1.90
   8 -10  -4    5.70    2.20
   8 -10  -4    0.80    2.30
  -8  10   4    2.20    3.00
  -8  10   4   -0.20    1.80
   7 -10  -4    0.60    1.80
   7 -10  -4   -0.30    1.60
   7 -10  -4   -0.70    1.70
  -7  10   4    2.30    2.50
  -7  10   4   -0.80    1.60
   6 -10  -4   60.09    3.90
   6 -10  -4   53.59    4.00
  -6  10   4   48.10    4.80
  -6  10   4   53.89    4.00
   5 -10  -4   98.59    4.60
  -5  10   4   89.29    5.00
   4 -10  -4   19.20    2.50
  -4  10   4   15.30    2.40
   3 -10  -4  203.48    6.50
  -3  10   4  202.08    6.90
   2 -10  -4   72.39    3.70
  -2  10   4   68.89    4.20
  -1  10   4    3.90    1.70
   0 -10  -4    0.80    1.30
   0  10   4    1.30    1.60
  -1 -10  -4   47.70    3.70
   1  10   4   52.09    3.80
   1  10   4   50.99    3.40
  -2 -10  -4    4.70    2.10
   2  10   4   10.80    2.30
  -3 -10  -4    2.30    2.00
   3  10   4    2.70    1.90
  -4 -10  -4   17.50    3.20
   4  10   4   17.30    2.70
  -8  11   4   17.90    3.00
   7 -11  -4   13.10    2.60
   7 -11  -4   20.50    3.20
  -7  11   4   20.90    3.10
   6 -11  -4   15.10    2.60
   6 -11  -4   13.90    2.50
  -6  11   4   15.00    2.90
   5 -11  -4    2.20    1.70
  -5  11   4    1.00    1.90
   4 -11  -4    0.30    1.60
  -4  11   4    3.30    1.70
   3 -11  -4    8.40    1.90
  -3  11   4   11.80    2.50
  -2  11   4    9.10    2.20
  -1  11   4   13.80    2.40
   0  11   4    3.80    1.80
   1  11   4    6.10    2.10
  -2 -11  -4   23.60    3.30
   2  11   4   31.10    3.40
   6 -12  -4   11.50    2.70
   6 -12  -4   11.00    2.40
  -6  12   4   14.90    3.10
   5 -12  -4    2.50    2.00
  -5  12   4    3.50    2.00
   4 -12  -4   18.30    2.90
  -4  12   4   22.40    3.10
  -3  12   4   33.50    3.50
  -2  12   4    4.70    2.00
  -1  12   4    2.40    1.90
   0  12   4    6.00    2.10
  -2  13  -5   -0.90    1.80
   2 -13   5    9.20    2.40
  -3  13  -5    0.80    1.80
   3 -13   5   -0.50    2.00
  -4  13  -5    8.70    2.50
   4 -13   5    7.40    2.40
  -5  13  -5   17.90    3.00
  -5  13  -5   11.80    3.50
   5 -13   5   18.70    3.30
  -6  13  -5   43.00    4.30
  -6  13  -5   43.70    4.20
   6 -13   5   55.79    4.50
   3  12  -5   18.30    3.10
   3  12  -5   21.80    3.60
   2  12  -5   19.70    3.20
   2  12  -5   17.90    3.10
   1  12  -5    1.50    2.00
  -1  12  -5   -1.60    1.70
  -2  12  -5   22.90    2.90
  -3  12  -5   66.39    4.40
   3 -12   5   66.19    4.60
  -4  12  -5    1.30    1.60
  -4  12  -5    1.30    1.80
   4 -12   5    4.20    1.90
  -5  12  -5   63.19    4.20
  -5  12  -5   73.39    4.50
   5 -12   5   69.09    4.60
  -6  12  -5   48.00    4.00
  -6  12  -5   35.70    3.60
   6 -12   5   37.10    3.80
  -7  12  -5   -0.90    1.90
  -7  12  -5    0.40    1.90
   7 -12   5   -1.10    1.80
  -8  12  -5   -4.70    1.80
  -8  12  -5    3.70    2.00
   8 -12   5    3.10    3.10
   8 -12   5   -0.60    2.10
   8 -12   5   -0.70    1.90
   4  11  -5   36.40    4.10
   4  11  -5   37.60    3.80
   3  11  -5   26.90    3.30
   3  11  -5   26.30    3.40
   2  11  -5   89.39    5.30
   2  11  -5   96.29    5.30
   1  11  -5   48.70    4.00
   1  11  -5   41.90    3.70
   0  11  -5  147.49    5.90
   0  11  -5  153.78    5.90
  -1  11  -5   54.99    3.80
  -2  11  -5    9.40    1.90
  -3  11  -5   14.80    2.50
  -3  11  -5   10.50    1.80
   3 -11   5   11.90    2.20
  -4  11  -5   66.09    3.70
  -4  11  -5   66.89    4.20
   4 -11   5   69.09    4.30
  -5  11  -5   15.30    2.40
  -5  11  -5    6.00    1.80
   5 -11   5   13.40    2.40
   5 -11   5   12.20    2.70
  -6  11  -5   52.29    3.80
  -6  11  -5   47.50    3.80
   6 -11   5   49.40    4.10
   6 -11   5   47.40    3.80
   6 -11   5   52.49    3.70
  -7  11  -5    4.40    2.00
  -7  11  -5   12.10    2.40
   7 -11   5    6.80    2.30
   7 -11   5    9.40    2.50
   7 -11   5    8.50    2.20
  -8  11  -5    1.50    2.00
  -8  11  -5    5.60    2.20
   8 -11   5    5.10    2.30
   8 -11   5    6.50    2.20
   8 -11   5    1.80    2.10
  -9  11  -5   11.30    2.80
  -9  11  -5   12.80    2.70
   9 -11   5    7.90    2.60
   9 -11   5   12.00    2.90
   9 -11   5   12.70    2.80
   5  10  -5    2.00    2.40
   5  10  -5    2.80    1.90
   4  10  -5    6.50    2.40
   4  10  -5    3.80    1.90
   3  10  -5    8.90    2.10
   3  10  -5    5.80    2.20
   2  10  -5   19.10    2.60
   2  10  -5   23.40    2.90
   1  10  -5   35.20    3.20
   1  10  -5   32.90    3.20
   1  10  -5   32.80    3.10
   0  10  -5   20.10    2.50
   0  10  -5   18.50    2.30
   0  10  -5   22.50    2.60
  -1  10  -5    1.10    1.20
  -1  10  -5    2.50    1.30
  -2  10  -5    0.30    1.00
  -2  10  -5   -0.20    1.30
  -3  10  -5  209.08    6.30
  -3  10  -5  214.78    6.90
  -4  10  -5   47.70    3.40
  -4  10  -5   38.30    2.90
   4 -10   5   46.90    2.90
   4 -10   5   41.20    3.20
  -5  10  -5   72.09    3.90
  -5  10  -5   66.09    3.90
   5 -10   5   63.49    4.00
   5 -10   5   73.69    4.10
   5 -10   5   67.19    3.80
  -6  10  -5  121.59    5.20
  -6  10  -5  116.09    5.20
   6 -10   5  122.79    5.60
   6 -10   5  121.29    5.40
   6 -10   5  123.59    5.20
  -7  10  -5    1.30    1.60
  -7  10  -5    4.70    1.80
   7 -10   5    0.90    1.80
   7 -10   5   -0.50    1.70
   7 -10   5    5.10    1.90
  -8  10  -5   19.80    2.80
  -8  10  -5   18.50    2.80
   8 -10   5   18.20    2.90
   8 -10   5   25.80    3.30
   8 -10   5   15.70    2.70
  -9  10  -5   -1.30    1.80
  -9  10  -5   -1.60    1.90
   9 -10   5    0.90    1.90
   9 -10   5   -0.30    1.90
   9 -10   5   -4.30    1.70
   6   9  -5   -2.30    1.90
   6   9  -5    0.70    1.70
   5   9  -5   29.40    3.00
   5   9  -5   27.60    3.50
   4   9  -5   41.80    3.50
   4   9  -5   39.30    3.70
   3   9  -5    3.00    1.60
   3   9  -5   -0.50    1.30
   2   9  -5   49.60    3.40
   2   9  -5   51.79    3.50
   1   9  -5    0.10    1.20
   1   9  -5   -0.20    1.10
   1   9  -5   -0.30    1.20
   0   9  -5    6.90    1.50
   0   9  -5    6.90    1.60
   0   9  -5    8.70    1.70
  -1   9  -5   -0.60    1.10
  -1   9  -5    0.50    0.80
  -1   9  -5    0.50    1.30
  -1   9  -5    0.50    1.10
  -1   9  -5   -1.20    0.90
   1  -9   5    1.00    1.30
  -2   9  -5   13.30    1.60
  -2   9  -5   11.10    1.50
  -2   9  -5    9.10    1.70
   2  -9   5   11.50    1.50
  -3   9  -5    6.20    1.30
  -3   9  -5    8.10    1.80
  -3   9  -5    6.30    1.60
   3  -9   5    6.40    1.40
   3  -9   5    7.40    1.60
   3  -9   5    7.60    2.30
  -4   9  -5   45.70    3.10
  -4   9  -5   42.10    2.80
   4  -9   5   46.30    3.20
   4  -9   5   39.10    2.90
   4  -9   5   39.70    2.70
  -5   9  -5   27.00    2.80
  -5   9  -5   24.50    2.50
   5  -9   5   27.80    3.00
   5  -9   5   25.70    2.60
   5  -9   5   31.10    3.00
  -6   9  -5  232.68    7.20
  -6   9  -5  218.68    7.20
   6  -9   5  225.88    7.30
   6  -9   5  221.18    7.30
   6  -9   5  225.08    7.20
  -7   9  -5   24.30    2.90
  -7   9  -5   24.50    2.70
   7  -9   5   27.10    3.00
   7  -9   5   28.90    3.20
   7  -9   5   25.30    2.90
  -8   9  -5    0.50    1.60
  -8   9  -5    0.60    1.70
   8  -9   5    2.00    1.60
   8  -9   5    1.20    1.80
   8  -9   5    2.10    1.70
  -9   9  -5   45.60    3.90
  -9   9  -5   42.30    4.10
   9  -9   5   40.80    3.80
   9  -9   5   41.20    3.80
   9  -9   5   45.70    4.20
 -10   9  -5    6.40    2.30
 -10   9  -5    5.50    2.50
  10  -9   5    8.90    2.60
  10  -9   5   10.70    2.60
  10  -9   5    8.10    2.40
   7   8  -5   11.10    2.90
   7   8  -5   13.00    2.30
   6   8  -5    4.40    1.70
   6   8  -5    6.50    2.40
   5   8  -5   11.00    2.30
   5   8  -5    7.50    1.80
   4   8  -5   17.70    2.20
   4   8  -5   16.40    2.50
   3   8  -5    6.60    1.80
   3   8  -5    4.30    1.40
   2   8  -5   26.30    2.70
   2   8  -5   27.70    2.50
   1   8  -5   72.99    3.60
   1   8  -5   64.09    3.30
   1   8  -5   68.19    3.50
   0   8  -5  208.48    6.10
   0   8  -5  208.28    5.00
   0   8  -5  207.48    6.10
   0   8  -5  203.18    6.60
   0   8  -5  202.08    6.10
   0  -8   5  194.48    6.30
  -1   8  -5    0.40    1.00
  -1   8  -5    1.00    0.90
  -1   8  -5   -0.10    0.70
  -1   8  -5   -0.80    1.00
  -1   8  -5   -0.30    1.00
  -1   8  -5    0.30    1.00
   1  -8   5   -0.60    0.90
   1  -8   5    0.60    1.20
   1  -8   5    1.50    0.70
  -2   8  -5   14.60    1.50
  -2   8  -5   15.00    2.00
  -2   8  -5   13.80    2.00
  -2   8  -5   12.60    1.70
  -2   8  -5   15.20    2.00
   2  -8   5   17.10    2.20
   2  -8   5   13.70    1.70
   2  -8   5   13.10    1.90
  -3   8  -5  177.58    5.70
  -3   8  -5  182.98    5.30
  -3   8  -5  180.68    6.10
   3  -8   5  198.28    5.90
   3  -8   5  181.28    5.30
   3  -8   5  183.68    6.30
  -4   8  -5   66.59    3.20
  -4   8  -5   43.20    4.10
  -4   8  -5   65.59    3.40
   4  -8   5   67.09    3.70
   4  -8   5   66.99    3.40
   4  -8   5   69.99    3.50
   4  -8   5   65.89    3.20
  -5   8  -5    0.70    1.00
  -5   8  -5   -1.30    1.00
   5  -8   5    0.20    1.10
   5  -8   5    0.50    1.00
   5  -8   5    1.00    1.10
  -6   8  -5    2.30    1.30
  -6   8  -5    1.80    1.30
   6  -8   5   -0.20    1.30
   6  -8   5    3.40    1.40
   6  -8   5    1.40    1.40
  -7   8  -5   17.10    2.30
  -7   8  -5   11.80    2.10
   7  -8   5   15.40    2.30
   7  -8   5   16.90    2.30
   7  -8   5    8.50    2.10
  -8   8  -5    0.50    1.40
  -8   8  -5   -0.30    1.40
   8  -8   5    2.40    1.60
   8  -8   5    2.30    1.60
   8  -8   5    3.10    1.60
  -9   8  -5   76.49    4.40
  -9   8  -5   78.49    4.80
   9  -8   5   79.19    4.80
   9  -8   5   79.99    4.40
   9  -8   5   88.89    4.60
 -10   8  -5   31.30    3.40
 -10   8  -5   36.30    4.00
  10  -8   5   32.00    3.30
  10  -8   5   38.30    4.00
   8   7  -5    2.20    1.60
   8   7  -5   -1.00    2.30
   7   7  -5  159.38    5.60
   7   7  -5  164.78    7.40
   6   7  -5   62.09    4.30
   6   7  -5   63.99    3.50
   5   7  -5    2.10    1.30
   5   7  -5    0.50    1.50
   4   7  -5  458.35   10.80
   4   7  -5  469.65   12.00
   3   7  -5   92.59    4.40
   3   7  -5   93.49    3.90
   2   7  -5    1.70    1.20
   2   7  -5    1.00    1.00
   2   7  -5    0.50    1.00
   1   7  -5   15.60    1.40
   1   7  -5   18.80    2.10
   1   7  -5   19.90    2.00
   1   7  -5   17.50    1.90
  -1  -7   5   18.40    1.20
  -1  -7   5   16.00    1.80
   0   7  -5   20.20    2.00
   0   7  -5   17.40    2.00
   0   7  -5   21.00    2.00
   0   7  -5   19.50    2.00
   0   7  -5   20.60    1.30
   0   7  -5   21.50    2.00
   0  -7   5   19.90    1.30
   0  -7   5   17.50    1.90
   0  -7   5   15.70    1.90
  -1   7  -5   35.20    1.80
  -1   7  -5   34.50    2.30
  -1   7  -5   30.80    2.40
  -1   7  -5   35.00    2.40
  -1   7  -5   37.70    2.40
  -1   7  -5   33.00    2.00
   1  -7   5   34.60    2.50
   1  -7   5   33.70    1.80
   1  -7   5   32.60    2.20
   1  -7   5   35.10    2.40
  -2   7  -5  116.89    4.40
  -2   7  -5  127.69    4.30
  -2   7  -5  117.39    4.50
  -2   7  -5  118.79    3.70
  -2   7  -5  110.69    3.60
  -2   7  -5  115.59    4.00
   2  -7   5  118.19    3.70
   2  -7   5  122.79    4.20
   2  -7   5  119.79    4.60
   2  -7   5  117.69    4.40
  -3   7  -5   17.90    1.90
  -3   7  -5   18.90    2.10
  -3   7  -5   15.50    1.90
  -3   7  -5   18.80    1.40
  -3   7  -5   19.40    1.70
   3  -7   5   17.70    1.80
   3  -7   5   14.40    1.70
   3  -7   5   19.40    1.80
   3  -7   5   18.20    2.00
  -4   7  -5    7.60    1.40
  -4   7  -5    6.80    1.40
  -4   7  -5    8.80    1.50
   4  -7   5    6.90    1.40
   4  -7   5    8.00    1.40
   4  -7   5    8.20    1.40
   4  -7   5    8.80    1.60
  -5   7  -5   -0.30    0.90
  -5   7  -5    2.40    1.10
   5  -7   5    0.10    1.00
   5  -7   5    1.00    1.00
   5  -7   5    0.50    1.00
  -6   7  -5    6.90    1.60
  -6   7  -5    5.80    1.40
   6  -7   5    5.90    1.60
   6  -7   5    7.40    1.50
   6  -7   5    5.60    1.50
  -7   7  -5   41.30    3.00
  -7   7  -5   41.90    3.20
   7  -7   5   41.60    2.90
   7  -7   5   45.70    3.30
   7  -7   5   47.80    3.20
  -8   7  -5    9.20    2.00
  -8   7  -5    9.60    1.90
   8  -7   5    6.90    1.70
   8  -7   5    8.20    1.70
   8  -7   5   10.00    2.10
  -9   7  -5   19.10    2.90
  -9   7  -5   16.90    2.50
   9  -7   5   23.40    2.60
   9  -7   5   19.60    2.60
   9  -7   5   20.10    2.80
 -10   7  -5    0.00    1.60
 -10   7  -5   -1.20    1.60
  10  -7   5    0.80    1.60
  10  -7   5    1.50    1.60
  10  -7   5   -0.50    1.90
 -11   7  -5    2.20    2.00
  11  -7   5    1.80    1.90
  11  -7   5    1.70    1.70
  11  -7   5    3.80    2.50
   9   6  -5   22.50    3.60
   9   6  -5   25.60    2.60
   8   6  -5    4.50    2.40
   8   6  -5    5.40    1.60
   7   6  -5   16.70    2.90
   7   6  -5   14.80    1.90
   6   6  -5    2.40    1.80
   6   6  -5    2.70    1.20
   5   6  -5   43.60    3.30
   5   6  -5   41.60    2.50
   4   6  -5   20.70    1.90
   4   6  -5   23.20    2.40
   3   6  -5  246.48    6.40
   3   6  -5  250.27    7.30
   2   6  -5    1.40    0.90
   2   6  -5    0.70    0.60
   2   6  -5    0.70    0.90
   2   6  -5    1.90    0.90
  -2  -6   5    1.50    1.00
  -2  -6   5    0.50    0.70
  -2  -6   5    1.00    0.80
   1   6  -5  137.39    4.50
   1   6  -5  130.29    4.40
   1   6  -5  133.39    4.20
   1   6  -5  132.29    4.30
   1   6  -5  132.69    3.00
   1   6  -5  137.99    4.50
  -1  -6   5  138.69    4.40
  -1  -6   5  135.99    4.20
  -1  -6   5  131.49    3.40
  -1  -6   5  134.09    4.50
   0   6  -5  139.79    4.30
   0   6  -5  145.99    4.60
   0   6  -5  143.49    3.40
   0   6  -5  137.99    4.30
   0   6  -5  142.39    4.70
   0   6  -5  144.19    4.40
   0  -6   5  140.69    4.20
   0  -6   5  141.29    4.70
   0  -6   5  140.19    4.50
   0  -6   5  148.59    3.70
  -1   6  -5   79.49    3.40
  -1   6  -5   82.19    3.10
  -1   6  -5   79.09    2.90
  -1   6  -5   79.89    3.30
  -1   6  -5   78.79    3.10
  -1   6  -5   82.09    2.50
   1  -6   5   76.39    3.20
   1  -6   5   79.79    3.30
   1  -6   5   78.69    2.70
   1  -6   5   72.69    3.00
  -2   6  -5    7.20    1.00
  -2   6  -5    5.10    1.00
  -2   6  -5    7.00    1.00
  -2   6  -5    6.40    1.20
  -2   6  -5    8.30    1.40
  -2   6  -5    8.80    1.30
   2  -6   5    6.40    1.00
   2  -6   5    5.80    1.10
   2  -6   5    7.10    1.20
   2  -6   5    5.10    1.20
  -3   6  -5  318.17    7.90
  -3   6  -5  313.37    7.40
  -3   6  -5  320.77    8.10
  -3   6  -5  307.67    6.80
  -3   6  -5  317.67    7.30
  -3   6  -5  322.77    7.60
   3  -6   5  325.37    8.10
   3  -6   5  317.87    7.50
   3  -6   5  322.07    7.70
  -4   6  -5  702.33   13.40
  -4   6  -5  707.43   14.60
  -4   6  -5  717.23   15.00
  -4   6  -5  698.93   13.30
  -4   6  -5  705.23   14.60
  -4   6  -5  718.83   14.80
   4  -6   5  711.53   14.70
   4  -6   5  707.53   14.90
   4  -6   5  701.43   14.60
   4  -6   5  693.13   14.70
   4  -6   5  730.03   14.60
  -5   6  -5    0.30    0.90
  -5   6  -5    0.90    0.90
   5  -6   5    1.90    1.00
   5  -6   5    0.30    0.90
   5  -6   5    0.70    1.00
   5  -6   5    1.70    0.90
  -6   6  -5  206.98    6.00
  -6   6  -5  193.08    6.20
   6  -6   5  201.28    6.00
   6  -6   5  205.88    5.80
   6  -6   5  198.18    6.40
  -7   6  -5   66.99    3.70
  -7   6  -5   61.99    3.30
   7  -6   5   66.89    3.20
   7  -6   5   65.59    3.70
   7  -6   5   59.59    3.20
  -8   6  -5   14.10    2.10
  -8   6  -5   13.60    2.20
   8  -6   5   13.40    2.30
   8  -6   5   14.20    1.80
   8  -6   5   12.90    1.90
  -9   6  -5    7.60    2.10
  -9   6  -5    4.50    1.70
   9  -6   5    4.20    1.40
   9  -6   5    7.10    1.90
 -10   6  -5   52.49    3.80
 -10   6  -5   52.39    4.20
  10  -6   5   48.30    3.50
  10  -6   5   49.00    4.20
  10  -6   5   54.29    3.30
 -11   6  -5    4.70    2.30
  11  -6   5    7.20    2.60
  11  -6   5    5.30    1.80
   9   5  -5   13.10    1.80
   9   5  -5    6.20    2.80
   8   5  -5   -0.20    2.00
   8   5  -5   -0.90    1.10
   7   5  -5   11.70    1.60
   7   5  -5   14.10    2.50
   6   5  -5   75.09    3.10
   6   5  -5   72.89    4.20
   6   5  -5   73.29    4.20
   5   5  -5    0.90    1.10
   5   5  -5    2.00    1.40
   5   5  -5    1.70    0.90
   4   5  -5  395.06    9.90
   4   5  -5  391.76    9.90
   4   5  -5  386.86    8.60
  -4  -5   5  380.56    8.90
   3   5  -5  236.78    5.90
   3   5  -5  229.88    6.60
   3   5  -5  226.08    6.60
   3   5  -5  230.98    5.80
   3   5  -5  228.98    6.00
  -3  -5   5  225.48    5.90
  -3  -5   5  224.88    5.80
  -3  -5   5  237.38    6.10
   2   5  -5  129.09    4.40
   2   5  -5  126.59    4.10
   2   5  -5  127.19    3.90
   2   5  -5  126.79    4.30
   2   5  -5  132.89    3.90
  -2  -5   5  128.79    4.00
  -2  -5   5  132.69    4.20
   1   5  -5    1.20    0.80
   1   5  -5    1.10    0.80
   1   5  -5    1.00    0.70
   1   5  -5    0.70    0.70
   1   5  -5    1.10    0.70
  -1  -5   5    1.00    0.80
  -1  -5   5    1.30    0.70
  -1  -5   5    1.00    0.70
  -1  -5   5    0.50    0.90
   0   5  -5   14.30    1.50
   0   5  -5   12.90    1.40
   0   5  -5   13.60    0.90
   0   5  -5   14.30    1.60
   0   5  -5   14.70    1.40
   0   5  -5   11.80    1.30
   0  -5   5   14.20    1.60
   0  -5   5   15.00    1.60
   0  -5   5   12.00    1.20
   0  -5   5   14.20    1.50
   0  -5   5   12.80    1.00
  -1   5  -5   11.80    1.00
  -1   5  -5   12.20    1.20
  -1   5  -5    9.60    1.30
  -1   5  -5   10.10    1.10
  -1   5  -5   10.40    1.30
  -1   5  -5   11.20    1.30
   1  -5   5   11.20    1.10
   1  -5   5   10.10    1.30
   1  -5   5   12.30    1.30
   1  -5   5    9.00    1.20
  -2   5  -5  695.63   13.90
  -2   5  -5  701.73   13.50
  -2   5  -5  694.43   13.60
  -2   5  -5  702.63   13.60
  -2   5  -5  722.03   14.50
  -2   5  -5  702.13   14.30
  -2   5  -5  694.43   13.80
   2  -5   5  717.33   14.50
   2  -5   5  717.03   14.00
   2  -5   5  705.03   13.80
   2  -5   5  708.03   14.30
  -3   5  -5  113.09    3.20
  -3   5  -5  113.79    3.30
  -3   5  -5  110.99    3.70
  -3   5  -5  119.39    3.90
  -3   5  -5  113.99    3.60
  -3   5  -5  113.29    3.60
   3  -5   5  113.49    3.60
   3  -5   5  113.39    3.90
   3  -5   5  115.19    3.80
   3  -5   5  115.69    3.70
  -4   5  -5   92.99    3.30
  -4   5  -5   87.49    3.40
  -4   5  -5   91.79    3.30
  -4   5  -5   88.69    2.70
   4  -5   5   87.69    3.30
   4  -5   5   91.59    3.40
   4  -5   5   91.39    3.40
   4  -5   5   90.29    3.30
   4  -5   5   89.59    3.20
  -5   5  -5    1.10    0.90
  -5   5  -5    3.00    0.80
  -5   5  -5    2.20    0.90
  -5   5  -5    2.70    1.00
  -5   5  -5    1.90    0.60
   5  -5   5    4.00    1.00
   5  -5   5    3.70    1.00
   5  -5   5    3.40    1.00
   5  -5   5    3.60    1.00
  -6   5  -5   -0.30    0.80
  -6   5  -5   -0.10    0.90
   6  -5   5   -0.10    0.90
   6  -5   5    1.00    1.00
   6  -5   5    0.00    0.70
  -7   5  -5  362.06    9.70
  -7   5  -5  373.16    9.10
   7  -5   5  367.76    8.80
   7  -5   5  369.96    9.80
   7  -5   5  372.86    8.70
  -8   5  -5   10.90    1.80
  -8   5  -5   11.30    2.10
   8  -5   5    8.40    1.90
   8  -5   5    9.80    1.60
   8  -5   5    9.70    1.50
  -9   5  -5   16.90    2.30
  -9   5  -5   13.60    2.30
   9  -5   5   10.50    2.30
   9  -5   5   14.60    2.00
   9  -5   5   13.60    1.80
 -10   5  -5    6.10    2.20
 -10   5  -5   14.00    2.40
  10  -5   5   13.30    2.10
  10  -5   5   10.00    2.50
  10  -5   5   12.10    1.90
 -11   5  -5   -0.90    1.90
 -11   5  -5    3.10    2.10
  11  -5   5   -0.40    2.00
  11  -5   5    3.10    1.50
  10   4  -5   42.70    4.40
  10   4  -5   52.29    2.80
   9   4  -5   11.00    2.80
   9   4  -5    9.50    1.50
   8   4  -5    6.40    2.40
   8   4  -5   16.40    1.70
   8   4  -5   13.70    2.50
   7   4  -5   33.40    3.10
   7   4  -5   38.70    2.10
   7   4  -5   39.50    3.30
   6   4  -5    6.10    1.70
   6   4  -5    5.80    1.10
   6   4  -5    5.90    1.60
  -6  -4   5    7.00    1.60
   5   4  -5    6.80    1.60
   5   4  -5    8.80    1.10
   5   4  -5    8.70    1.60
  -5  -4   5    9.20    1.50
   4   4  -5    2.10    1.00
   4   4  -5    2.10    0.80
   4   4  -5    2.70    0.70
   4   4  -5    1.50    0.70
  -4  -4   5    2.00    0.80
  -4  -4   5    1.80    0.70
  -4  -4   5    1.50    0.90
   3   4  -5  224.78    5.70
   3   4  -5  216.48    5.30
   3   4  -5  230.58    6.20
   3   4  -5  229.28    6.20
   3   4  -5  227.58    5.30
   3   4  -5  227.78    5.40
  -3  -4   5  223.68    5.70
  -3  -4   5  219.98    5.40
  -3  -4   5  223.48    5.90
   2   4  -5  107.09    3.10
   2   4  -5  104.99    3.70
   2   4  -5  102.89    3.50
   2   4  -5  104.29    3.10
   2   4  -5  104.49    3.20
   2   4  -5  101.79    3.40
  -2  -4   5  104.79    3.40
  -2  -4   5  107.89    3.30
  -2  -4   5  100.29    3.40
   1   4  -5  133.59    3.70
   1   4  -5  138.39    3.70
   1   4  -5  137.49    3.90
   1   4  -5  136.99    4.00
   1   4  -5  133.39    4.00
   1   4  -5  133.69    3.80
  -1  -4   5  134.69    3.50
  -1  -4   5  135.19    3.80
  -1  -4   5  139.29    4.00
  -1  -4   5  113.59    3.80
   0   4  -5  172.58    4.70
   0   4  -5  168.68    4.20
   0   4  -5  167.98    4.40
   0   4  -5  169.38    4.50
   0   4  -5  166.68    3.50
   0   4  -5  162.98    4.20
   0   4  -5  167.08    4.50
   0   4  -5  167.68    4.30
   0  -4   5  167.68    4.50
   0  -4   5  178.18    5.00
   0  -4   5  171.88    4.70
   0  -4   5  164.58    4.20
  -1   4  -5   -0.30    0.40
  -1   4  -5    0.00    0.60
  -1   4  -5   -0.40    0.50
  -1   4  -5    0.50    0.60
  -1   4  -5    0.40    0.50
  -1   4  -5    0.60    0.50
  -1   4  -5    0.40    0.40
   1  -4   5    1.20    0.60
   1  -4   5   -0.20    0.50
   1  -4   5    0.40    0.60
   1  -4   5    0.50    0.90
   1  -4   5    0.10    0.40
  -2   4  -5   33.20    1.70
  -2   4  -5   35.40    1.80
  -2   4  -5   32.80    1.60
  -2   4  -5   35.40    1.70
  -2   4  -5   36.00    1.90
   2  -4   5   33.90    1.70
   2  -4   5   32.20    1.70
   2  -4   5   32.10    1.80
   2  -4   5   33.20    1.90
  -3   4  -5   64.89    2.50
  -3   4  -5   66.69    2.20
  -3   4  -5   60.09    2.90
  -3   4  -5   67.59    2.60
  -3   4  -5   64.29    2.50
   3  -4   5   60.79    2.40
   3  -4   5   62.19    2.50
   3  -4   5   64.19    2.40
   3  -4   5   62.19    2.60
  -4   4  -5   14.50    1.20
  -4   4  -5   14.80    1.50
  -4   4  -5   13.90    1.40
  -4   4  -5   13.40    1.10
   4  -4   5   13.60    1.30
   4  -4   5   13.40    1.40
   4  -4   5   13.40    1.40
   4  -4   5   16.60    1.40
   4  -4   5   13.60    1.30
  -5   4  -5   74.29    3.00
  -5   4  -5   70.09    2.60
  -5   4  -5   70.99    2.40
  -5   4  -5   69.39    2.80
   5  -4   5   66.09    2.70
   5  -4   5   74.19    3.20
   5  -4   5   68.19    2.70
   5  -4   5   71.59    2.60
   5  -4   5   70.49    2.60
  -6   4  -5   20.50    2.00
  -6   4  -5   17.20    1.30
   6  -4   5   19.00    1.50
   6  -4   5   17.30    1.90
   6  -4   5   17.00    1.50
   6  -4   5   17.40    1.70
  -7   4  -5    0.60    1.00
   7  -4   5    0.00    0.90
   7  -4   5    0.60    0.70
   7  -4   5    0.90    1.20
  -8   4  -5   25.40    2.50
   8  -4   5   20.70    2.00
   8  -4   5   21.50    2.70
   8  -4   5   21.50    1.90
  -9   4  -5    1.30    1.50
  -9   4  -5   -1.00    1.20
   9  -4   5    0.90    1.20
   9  -4   5   -0.50    1.30
   9  -4   5    1.50    1.10
 -10   4  -5   36.90    3.30
 -10   4  -5   34.70    3.70
  10  -4   5   36.00    3.80
  10  -4   5   40.90    2.60
 -11   4  -5    7.00    2.00
 -11   4  -5    4.50    2.20
  11  -4   5    4.00    2.30
  11  -4   5    5.00    1.50
  10   3  -5   22.30    3.30
  10   3  -5   22.60    2.00
   9   3  -5   16.70    2.80
   9   3  -5   15.10    2.80
   9   3  -5   13.90    1.50
   8   3  -5    1.90    1.60
   8   3  -5    0.90    1.50
   8   3  -5    2.50    0.90
   7   3  -5   70.09    3.90
   7   3  -5   67.59    3.90
   7   3  -5   59.79    2.40
  -7  -3   5   67.09    3.90
   6   3  -5  139.99    5.30
   6   3  -5  144.89    3.40
   6   3  -5  144.59    3.80
   6   3  -5  145.09    5.40
  -6  -3   5  139.59    5.30
  -6  -3   5  145.79    3.70
   5   3  -5   50.19    2.00
   5   3  -5   50.69    2.90
   5   3  -5   55.89    3.10
   5   3  -5   54.59    1.90
  -5  -3   5   53.59    2.20
  -5  -3   5   51.89    2.90
   4   3  -5  147.49    3.90
   4   3  -5  144.39    3.80
   4   3  -5  147.79    3.70
   4   3  -5  145.49    4.80
   4   3  -5  144.49    4.70
   4   3  -5  146.19    3.70
  -4  -3   5  149.88    4.00
  -4  -3   5  148.19    4.80
  -4  -3   5  143.29    3.70
   3   3  -5   80.79    2.70
   3   3  -5   86.89    2.60
   3   3  -5   78.89    2.40
   3   3  -5   81.79    3.20
   3   3  -5   80.09    3.10
   3   3  -5   82.69    2.50
  -3  -3   5   79.99    3.10
  -3  -3   5   82.09    2.60
  -3  -3   5   84.59    2.80
   2   3  -5  296.07    6.40
   2   3  -5  289.17    6.50
   2   3  -5  278.37    6.80
   2   3  -5  292.97    6.20
   2   3  -5  297.77    6.20
   2   3  -5  290.17    6.70
  -2  -3   5  284.97    6.90
  -2  -3   5  288.27    6.30
  -2  -3   5  294.77    6.60
   1   3  -5   43.80    2.00
   1   3  -5   43.20    2.00
   1   3  -5   40.30    1.80
   1   3  -5   42.50    1.80
   1   3  -5   43.90    1.80
   1   3  -5   38.90    1.60
   1   3  -5   43.20    1.90
  -1  -3   5   41.40    1.90
  -1  -3   5   39.50    1.80
  -1  -3   5   42.40    1.70
  -1  -3   5   41.20    2.10
   0   3  -5  441.56    8.70
   0   3  -5  452.45    9.30
   0   3  -5  445.16    9.20
   0   3  -5  440.76    9.20
   0   3  -5  461.05    8.90
   0   3  -5  443.26    8.90
   0   3  -5  432.56    9.10
   0  -3   5  465.65    9.40
   0  -3   5  468.15    9.90
   0  -3   5  450.45    9.20
   0  -3   5  445.56    8.90
  -1   3  -5  807.42   15.00
  -1   3  -5  771.72   14.80
  -1   3  -5  798.02   15.10
  -1   3  -5  793.72   14.70
  -1   3  -5  786.32   14.10
  -1   3  -5  777.62   14.70
   1  -3   5  779.22   14.90
   1  -3   5  787.22   15.10
   1  -3   5  822.12   15.90
   1  -3   5  768.92   14.80
   1  -3   5  774.72   14.70
  -2   3  -5 1386.06   24.80
  -2   3  -5 1350.06   24.60
  -2   3  -5 1374.26   25.00
  -2   3  -5 1350.96   24.60
  -2   3  -5 1376.76   24.50
   2  -3   5 1372.36   24.60
   2  -3   5 1367.06   25.00
   2  -3   5 1377.46   24.80
   2  -3   5 1323.47   24.80
  -3   3  -5   79.39    2.70
  -3   3  -5   79.19    2.50
  -3   3  -5   74.99    2.60
  -3   3  -5   78.19    2.40
   3  -3   5   74.79    2.40
   3  -3   5   75.39    2.60
   3  -3   5   77.89    2.80
   3  -3   5   78.69    2.50
   3  -3   5   76.49    2.50
  -4   3  -5   77.29    2.80
  -4   3  -5   79.79    2.80
  -4   3  -5   77.49    2.50
  -4   3  -5   79.99    2.50
   4  -3   5   78.19    2.50
   4  -3   5   79.79    3.00
   4  -3   5   79.49    2.50
   4  -3   5   78.39    2.70
   4  -3   5   74.89    2.60
  -5   3  -5   53.69    2.20
  -5   3  -5   45.80    2.00
  -5   3  -5   47.40    2.30
  -5   3  -5   45.30    1.90
   5  -3   5   52.69    2.20
   5  -3   5   49.90    2.10
   5  -3   5   45.80    2.40
   5  -3   5   50.49    2.00
   5  -3   5   52.39    2.00
   5  -3   5   48.60    2.00
  -6   3  -5   66.09    2.90
  -6   3  -5   66.69    2.50
  -6   3  -5   66.69    2.60
   6  -3   5   66.09    2.40
   6  -3   5   66.09    2.60
   6  -3   5   67.89    3.30
   6  -3   5   65.79    2.30
  -7   3  -5   42.40    2.50
  -7   3  -5   42.40    2.20
   7  -3   5   42.50    2.20
   7  -3   5   39.50    2.80
   7  -3   5   42.80    2.00
  -8   3  -5  194.68    5.90
   8  -3   5  192.18    5.40
   8  -3   5  181.68    6.40
   8  -3   5  192.48    4.90
  -9   3  -5   28.60    2.70
   9  -3   5   31.40    2.10
   9  -3   5   39.20    3.20
 -10   3  -5    8.20    2.30
 -10   3  -5    3.30    1.80
  10  -3   5    4.90    1.30
  10  -3   5    6.50    2.00
 -11   3  -5    0.50    1.90
 -11   3  -5    1.10    1.80
  11  -3   5    1.40    1.10
  11  -3   5    0.70    2.00
  10   2  -5    4.30    2.20
  10   2  -5    2.30    1.00
   9   2  -5   25.30    3.10
   9   2  -5   27.00    3.10
   9   2  -5   26.80    1.70
  -9  -2   5   28.50    3.90
   8   2  -5    1.70    1.40
   8   2  -5    2.60    0.80
   8   2  -5    2.30    1.60
  -8  -2   5    2.60    1.70
   7   2  -5   28.30    2.60
   7   2  -5   32.20    1.60
   7   2  -5   34.60    2.80
  -7  -2   5   28.20    2.90
   6   2  -5   11.20    0.90
   6   2  -5   12.30    1.10
   6   2  -5   13.30    1.90
   6   2  -5   11.80    1.80
  -6  -2   5   11.70    2.00
  -6  -2   5   13.00    1.00
   5   2  -5  175.28    4.20
   5   2  -5  184.18    5.60
   5   2  -5  181.28    4.20
   5   2  -5  182.78    4.40
   5   2  -5  192.68    4.20
  -5  -2   5  185.48    4.40
  -5  -2   5  181.08    5.90
  -5  -2   5  176.68    4.10
  -5  -2   5  185.38    4.10
   4   2  -5    1.00    0.50
   4   2  -5    0.00    0.70
   4   2  -5    0.80    0.40
   4   2  -5    0.40    0.50
   4   2  -5    0.40    0.50
   4   2  -5   -0.60    0.70
  -4  -2   5    0.50    0.40
  -4  -2   5    1.20    0.80
  -4  -2   5    0.10    0.50
  -4  -2   5    0.60    0.40
   3   2  -5  279.17    6.70
   3   2  -5  274.37    5.80
   3   2  -5  279.17    5.80
   3   2  -5  279.87    6.10
   3   2  -5  279.77    6.70
   3   2  -5  282.07    6.00
  -3  -2   5  280.17    6.10
  -3  -2   5  271.97    5.90
  -3  -2   5  276.07    5.10
  -3  -2   5  278.27    7.00
   2   2  -5  278.47    6.10
   2   2  -5  274.27    5.70
   2   2  -5  278.97    5.60
   2   2  -5  275.57    6.20
   2   2  -5  278.27    6.40
   2   2  -5  276.57    6.00
  -2  -2   5  272.47    6.70
  -2  -2   5  278.27    5.90
  -2  -2   5  275.17    6.10
   1   2  -5  105.59    2.80
   1   2  -5  113.99    3.00
   1   2  -5  110.09    3.10
   1   2  -5  111.39    2.70
   1   2  -5  109.19    3.30
   1   2  -5  107.19    3.00
  -1  -2   5  111.79    3.00
  -1  -2   5  110.79    2.80
  -1  -2   5  110.29    3.50
  -1  -2   5  110.49    3.10
   0   2  -5  195.08    4.50
   0   2  -5  193.48    4.30
   0   2  -5  193.78    4.60
   0   2  -5  196.28    4.20
   0   2  -5  194.38    4.20
   0   2  -5  199.08    4.60
   0  -2   5  198.68    5.10
   0  -2   5  195.18    4.40
   0  -2   5  193.38    4.60
   0  -2   5  195.48    4.50
  -1   2  -5  180.68    4.30
  -1   2  -5  174.58    4.00
  -1   2  -5  181.28    3.60
  -1   2  -5  176.58    4.20
  -1   2  -5  173.68    4.00
   1  -2   5  192.78    5.20
   1  -2   5  187.68    4.40
   1  -2   5  164.98    4.00
   1  -2   5  173.18    4.20
  -2   2  -5  631.94   11.70
  -2   2  -5  632.64   12.10
  -2   2  -5  630.74   12.00
  -2   2  -5  651.93   12.20
  -2   2  -5  622.74   11.90
   2  -2   5  619.84   13.30
   2  -2   5  617.84   11.80
   2  -2   5  625.64   12.00
   2  -2   5  638.24   12.20
   2  -2   5  634.74   12.30
  -3   2  -5    1.20    0.50
  -3   2  -5    1.80    0.50
  -3   2  -5    0.80    0.50
  -3   2  -5    0.80    0.50
   3  -2   5    1.20    0.50
   3  -2   5    1.50    0.50
   3  -2   5    0.80    0.50
   3  -2   5    0.70    0.60
   3  -2   5    1.00    0.50
  -4   2  -5   85.39    2.70
  -4   2  -5   82.19    2.40
  -4   2  -5   84.89    2.80
  -4   2  -5   81.39    2.60
   4  -2   5   83.69    2.50
   4  -2   5   79.69    2.30
   4  -2   5   77.79    2.40
   4  -2   5   81.99    3.00
   4  -2   5   81.69    2.60
   4  -2   5   83.19    2.40
  -5   2  -5  218.18    4.90
  -5   2  -5  226.78    5.70
  -5   2  -5  232.58    5.20
  -5   2  -5  225.98    5.60
   5  -2   5  220.48    5.10
   5  -2   5  230.08    5.00
   5  -2   5  226.98    5.00
   5  -2   5  222.88    6.00
   5  -2   5  213.98    5.10
   5  -2   5  223.28    4.90
  -6   2  -5    3.10    0.90
  -6   2  -5    3.50    0.70
  -6   2  -5    3.20    1.00
   6  -2   5    4.40    0.80
   6  -2   5    3.80    0.60
   6  -2   5    3.60    0.70
   6  -2   5    3.30    0.90
   6  -2   5    3.40    1.20
  -7   2  -5   37.00    2.50
  -7   2  -5   37.40    1.40
  -7   2  -5   36.70    2.30
   7  -2   5   39.80    2.70
   7  -2   5   37.10    2.00
   7  -2   5   33.60    1.60
   7  -2   5   33.50    1.30
  -8   2  -5   69.89    3.50
  -8   2  -5   65.79    3.20
   8  -2   5   65.09    2.40
   8  -2   5   67.79    2.80
   8  -2   5   68.39    3.80
  -9   2  -5    0.20    1.30
   9  -2   5    2.10    1.50
   9  -2   5   -0.70    0.80
 -10   2  -5  116.29    5.10
  10  -2   5  107.09    5.30
  10  -2   5   99.59    3.40
 -11   2  -5   51.49    4.10
 -11   2  -5   58.29    4.90
  11  -2   5   44.10    2.50
  11  -2   5   49.10    4.20
  11   1  -5   12.40    1.30
  11   1  -5   11.30    2.90
  10   1  -5   61.79    2.40
  10   1  -5   65.09    4.60
 -10  -1   5   63.29    5.30
   9   1  -5    7.90    1.10
   9   1  -5    7.10    2.10
   9   1  -5   10.70    2.00
  -9  -1   5    5.20    2.30
   8   1  -5    6.50    1.70
   8   1  -5    5.90    1.70
   8   1  -5    8.00    1.00
  -8  -1   5    9.70    2.40
   7   1  -5   55.09    3.40
   7   1  -5   54.09    3.00
   7   1  -5   50.09    3.00
   7   1  -5   54.19    1.90
  -7  -1   5   56.59    3.80
   6   1  -5   46.80    2.10
   6   1  -5   57.59    1.90
   6   1  -5   58.29    1.90
   6   1  -5   61.89    3.00
   6   1  -5   61.39    2.80
   6   1  -5   59.19    3.20
  -6  -1   5   56.59    3.50
  -6  -1   5   59.29    2.30
  -6  -1   5   58.89    1.90
   5   1  -5  915.61   17.60
   5   1  -5  894.01   16.50
   5   1  -5  929.41   16.60
   5   1  -5  901.71   18.20
   5   1  -5  892.31   16.60
   5   1  -5  881.31   16.40
   5   1  -5  913.61   17.90
  -5  -1   5  906.51   16.50
  -5  -1   5  914.11   16.70
  -5  -1   5  917.81   16.70
  -5  -1   5  888.41   19.00
   4   1  -5  105.99    2.80
   4   1  -5   99.19    3.50
   4   1  -5   98.89    2.60
   4   1  -5  100.89    2.80
   4   1  -5  100.59    2.60
   4   1  -5   98.39    3.20
   4   1  -5  100.19    3.40
  -4  -1   5   99.19    2.60
  -4  -1   5   99.29    3.90
  -4  -1   5   99.79    2.70
  -4  -1   5  102.79    2.80
   3   1  -5  265.07    6.00
   3   1  -5  268.57    5.80
   3   1  -5  261.27    6.30
   3   1  -5  270.77    5.80
   3   1  -5  276.77    6.40
   3   1  -5  269.67    5.50
   3   1  -5  269.87    5.50
  -3  -1   5  271.57    7.00
  -3  -1   5  269.57    5.70
  -3  -1   5  277.07    5.30
  -3  -1   5  270.07    5.80
   2   1  -5  303.57    6.20
   2   1  -5  323.27    5.90
   2   1  -5  314.97    6.60
   2   1  -5  314.87    6.60
   2   1  -5  304.17    6.80
   2   1  -5  304.77    6.90
  -2  -1   5  318.87    5.90
  -2  -1   5  311.17    7.40
  -2  -1   5  311.57    6.50
  -2  -1   5  322.27    6.60
   1   1  -5   81.19    2.60
   1   1  -5   80.69    2.40
   1   1  -5   79.59    2.30
   1   1  -5   81.09    2.40
   1   1  -5   81.89    2.00
   1   1  -5   84.79    2.30
  -1  -1   5   85.59    2.50
  -1  -1   5   81.19    1.90
  -1  -1   5   81.09    2.40
  -1  -1   5   83.39    3.00
  -1  -1   5   79.59    2.20
   0   1  -5  766.22   14.60
   0   1  -5  785.12   14.30
   0   1  -5  771.32   14.50
   0   1  -5  770.42   14.10
   0   1  -5  794.42   14.10
   0   1  -5  780.12   14.50
   0  -1   5  783.42   14.30
   0  -1   5  794.42   15.30
   0  -1   5  793.22   14.50
   0  -1   5  785.12   14.50
  -1   1  -5  604.44   11.40
  -1   1  -5  584.84   10.70
  -1   1  -5  591.14   11.10
  -1   1  -5  575.84   11.40
  -1   1  -5  593.94   11.00
   1  -1   5  632.24   12.40
   1  -1   5  578.34   11.10
   1  -1   5  591.14   11.30
   1  -1   5  601.54   11.40
  -2   1  -5    6.50    0.90
  -2   1  -5    6.60    0.80
  -2   1  -5    6.10    0.80
  -2   1  -5    6.50    0.70
   2  -1   5    9.00    1.50
   2  -1   5    5.50    0.80
   2  -1   5    6.40    0.70
   2  -1   5    6.80    0.80
  -3   1  -5  470.05    9.20
  -3   1  -5  465.75    9.50
  -3   1  -5  464.95    9.10
   3  -1   5  463.55    9.20
   3  -1   5  471.85    8.90
   3  -1   5  472.55    9.10
   3  -1   5  470.65    8.90
   3  -1   5  450.45    9.50
   3  -1   5  469.05    8.70
  -4   1  -5  187.18    4.90
  -4   1  -5  189.38    4.30
  -4   1  -5  196.48    4.50
   4  -1   5  190.08    4.20
   4  -1   5  190.58    5.00
   4  -1   5  183.68    4.10
   4  -1   5  188.98    4.10
   4  -1   5  186.48    4.40
   4  -1   5  197.98    4.40
  -5   1  -5  147.49    3.60
  -5   1  -5  140.49    3.40
  -5   1  -5  142.89    4.30
   5  -1   5  145.09    4.40
   5  -1   5  138.69    3.40
   5  -1   5  148.19    3.50
   5  -1   5  136.89    3.40
   5  -1   5  140.09    3.50
   5  -1   5  139.69    3.30
  -6   1  -5    2.30    1.00
  -6   1  -5    2.20    0.60
  -6   1  -5    0.60    0.80
   6  -1   5    2.10    0.60
   6  -1   5    3.20    1.10
   6  -1   5    3.70    0.80
   6  -1   5    2.80    0.60
   6  -1   5    1.90    0.60
   6  -1   5    2.40    0.50
  -7   1  -5   23.20    2.20
  -7   1  -5   23.50    2.10
   7  -1   5   21.70    1.30
   7  -1   5   21.00    1.60
   7  -1   5   23.20    2.40
  -8   1  -5  214.48    6.50
  -8   1  -5  208.88    6.40
   8  -1   5  202.98    4.80
   8  -1   5  204.48    6.60
  -9   1  -5    9.70    1.80
  -9   1  -5    7.10    1.60
   9  -1   5    9.30    2.00
   9  -1   5    7.90    1.10
 -10   1  -5   12.50    2.20
  10  -1   5   13.90    2.60
  10  -1   5   10.40    1.20
 -11   1  -5   49.90    4.20
  11  -1   5   45.30    2.30
  11   0  -5    5.90    1.10
  11   0  -5    3.90    2.40
 -11   0   5    4.50    2.90
  10   0  -5   14.80    2.70
  10   0  -5   18.00    1.50
 -10   0   5   15.70    3.30
   9   0  -5  104.99    4.60
   9   0  -5  100.39    5.00
   9   0  -5   98.19    3.00
  -9   0   5   98.39    5.90
   8   0  -5   40.00    3.00
   8   0  -5   43.30    2.90
   8   0  -5   34.10    1.70
   8   0  -5   38.80    2.70
  -8   0   5   35.40    3.60
   7   0  -5   55.89    2.00
   7   0  -5   52.79    3.00
   7   0  -5   63.49    3.40
   7   0  -5   56.09    1.80
   7   0  -5   56.09    2.90
  -7   0   5   62.29    2.70
  -7   0   5   54.09    3.80
   6   0  -5   82.09    2.40
   6   0  -5   82.49    3.60
   6   0  -5   81.79    3.30
   6   0  -5   85.29    3.30
   6   0  -5   80.19    2.40
   6   0  -5   82.19    2.70
  -6   0   5   83.69    2.40
  -6   0   5   77.19    2.90
  -6   0   5   75.09    4.10
   5   0  -5    2.70    0.90
   5   0  -5    2.40    0.90
   5   0  -5    1.50    0.80
   5   0  -5    1.10    0.50
   5   0  -5    3.20    0.60
   5   0  -5    1.90    0.50
   5   0  -5    2.00    0.60
  -5   0   5    2.70    1.20
  -5   0   5    2.20    0.70
  -5   0   5    1.90    0.50
  -5   0   5    1.50    0.50
   4   0  -5    0.90    0.40
   4   0  -5    1.90    0.70
   4   0  -5    1.30    0.50
   4   0  -5    1.40    0.50
   4   0  -5    0.90    0.70
   4   0  -5    1.10    0.50
   4   0  -5    1.50    0.60
  -4   0   5    1.10    0.50
  -4   0   5    1.70    0.50
  -4   0   5    1.40    0.50
  -4   0   5    1.10    0.80
   3   0  -5    6.10    0.70
   3   0  -5    5.40    0.70
   3   0  -5    5.80    0.90
   3   0  -5    5.80    0.90
   3   0  -5    4.60    0.70
   3   0  -5    4.60    0.60
   3   0  -5    6.00    0.90
   3   0  -5    4.90    0.70
  -3   0   5    6.10    0.70
  -3   0   5    6.40    0.70
  -3   0   5    6.40    1.20
  -3   0   5    4.70    0.70
   2   0  -5  557.04   10.70
   2   0  -5  549.74   10.70
   2   0  -5  551.74   10.40
   2   0  -5  546.95   10.80
   2   0  -5  549.85   10.50
   2   0  -5  544.75   10.60
  -2   0   5  553.64   11.70
  -2   0   5  561.14   10.30
  -2   0   5  565.94   10.30
  -2   0   5  546.95   10.60
  -2   0   5  557.14   10.70
   1   0  -5   15.00    1.00
   1   0  -5   11.40    0.90
   1   0  -5   12.70    1.00
   1   0  -5   12.60    1.00
   1   0  -5   12.80    0.80
   1   0  -5   12.30    0.60
   1   0  -5   12.80    1.00
  -1   0   5   13.50    1.30
  -1   0   5   12.40    0.90
  -1   0   5   13.40    1.00
  -1   0   5   11.70    0.80
  -1   0   5   13.00    0.90
   0   0  -5  379.66    7.60
   0   0  -5  380.36    7.60
   0   0  -5  371.46    7.60
   0   0  -5  366.86    7.30
   0   0  -5  380.36    7.30
   0   0   5  366.56    7.30
   0   0   5  372.36    7.30
   0   0   5  376.96    8.20
   0   0   5  380.86    7.60
   0   0   5  379.16    7.60
  -1   0  -5    2.40    0.60
  -1   0  -5    0.90    0.40
  -1   0  -5    0.60    0.40
  -1   0  -5    1.00    0.60
   1   0   5    0.80    0.50
   1   0   5    1.00    0.90
   1   0   5    0.50    0.40
   1   0   5    0.80    0.50
  -2   0  -5    0.10    0.50
  -2   0  -5    0.80    0.40
  -2   0  -5    0.70    0.40
   2   0   5    0.00    0.40
   2   0   5    0.60    0.40
   2   0   5    0.70    0.40
   2   0   5    0.10    0.90
   2   0   5    0.70    0.40
  -3   0  -5    2.70    0.80
  -3   0  -5    3.00    0.60
  -3   0  -5    3.50    0.60
   3   0   5    2.00    0.50
[truncated: 519,189 more chars]
