# Supplementary material for: Deaminative chlorination of aminoheterocycles
Source: Nat Chem. 2021 Dec 16;14(1):78–84. doi: 10.1038/s41557-021-00812-0 (PMC8755540; doi:10.1038/s41557-021-00812-0)
Supplement: Supplementary file 4 — Structure factors file for compound 52′; CCDC reference 2086010. [file 41557_2021_812_MOESM191_ESM.fcf]

#
# h,k,l, Fc-squared, Fo-squared, sigma(Fo-squared), status flag
#
data_13805final
_shelx_title ' 13805sadabs in P-1'
_shelx_refln_list_code          4
_shelx_F_calc_maximum      172.40
_exptl_crystal_F_000       380.00
_reflns_d_resolution_high  0.6086

loop_
 _space_group_symop_operation_xyz
 'x, y, z'
 '-x, -y, -z'

_cell_length_a     7.2216
_cell_length_b     8.4524
_cell_length_c    12.6676
_cell_angle_alpha 103.284
_cell_angle_beta   90.410
_cell_angle_gamma 103.972

_shelx_F_squared_multiplier     1.000

loop_
 _refln_index_h
 _refln_index_k
 _refln_index_l
 _refln_F_squared_calc
 _refln_F_squared_meas
 _refln_F_squared_sigma
 _refln_observed_status
   1   0   0        457.47        497.31         4.81 o
   2   0   0       7028.07       7333.52        63.52 o
   3   0   0       6157.49       6356.32        55.79 o
   4   0   0        921.68        978.76        10.55 o
   5   0   0        516.22        540.56         8.04 o
   6   0   0        354.72        357.96         5.94 o
   7   0   0         44.06         47.24         2.74 o
   8   0   0         29.30         36.50         2.72 o
   9   0   0          0.07          4.46         1.65 o
  10   0   0          0.25         11.07         4.25 o
 -11   1   0         97.29         98.07        14.89 o
 -10   1   0         16.66         14.71         3.14 o
  -9   1   0         32.20         34.32         2.57 o
  -8   1   0        217.16        211.64         4.85 o
  -7   1   0        350.71        348.74         5.94 o
  -6   1   0        423.14        418.36         5.60 o
  -5   1   0          1.77         13.09         1.28 o
  -4   1   0        396.54        387.87         4.05 o
  -3   1   0        731.22        747.92         5.34 o
  -2   1   0         36.73         31.84         0.53 o
  -1   1   0        338.82        349.20         2.57 o
   0   1   0       1139.31       1180.39         7.04 o
   1   1   0        679.75        740.90         5.23 o
   2   1   0          3.66          3.38         0.35 o
   3   1   0       1385.52       1377.44        13.58 o
   4   1   0         57.72         56.62         2.03 o
   5   1   0          4.28          7.21         1.26 o
   6   1   0         27.48         31.75         2.19 o
   7   1   0        223.97        232.90         7.29 o
   8   1   0        247.42        238.11         6.77 o
   9   1   0         12.48         18.37         4.28 o
  10   1   0        159.87        139.18        16.83 o
 -11   2   0        103.98         93.49         6.61 o
 -10   2   0          7.95          7.22         1.94 o
  -9   2   0          0.01          1.06         1.35 o
  -8   2   0          2.39          2.36         1.15 o
  -7   2   0        159.78        155.83         2.57 o
  -6   2   0          3.92          3.24         0.51 o
  -5   2   0        146.89        145.02         1.59 o
  -4   2   0        220.11        209.17         1.82 o
  -3   2   0          2.77          4.06         0.45 o
  -2   2   0        140.88        136.49         1.64 o
  -1   2   0       1103.38       1115.03         7.09 o
   0   2   0       4817.82       4854.38        28.26 o
   1   2   0       2154.45       2080.97        13.41 o
   2   2   0        925.30        930.44         7.83 o
   3   2   0       1211.28       1253.97         8.04 o
   4   2   0        134.31        123.41         2.41 o
   5   2   0          2.04          2.91         1.60 o
   6   2   0        879.82        814.51        12.44 o
   7   2   0         23.67         19.40         3.54 o
   8   2   0         75.25         74.12         8.42 o
   9   2   0        220.19        233.01        13.59 o
  10   2   0         42.14         29.45         8.09 o
 -11   3   0         42.88         46.74         4.44 o
 -10   3   0        108.94        112.80         8.36 o
  -9   3   0         28.85         28.09         2.51 o
  -8   3   0        451.21        463.40         6.13 o
  -7   3   0        237.32        237.87         3.05 o
  -6   3   0          3.89          3.44         0.58 o
  -5   3   0          4.10          4.43         0.51 o
  -4   3   0         84.37         78.63         1.32 o
  -3   3   0        618.69        623.08         4.58 o
  -2   3   0       1033.89       1034.53         6.74 o
  -1   3   0        191.64        179.94         1.88 o
   0   3   0         70.09         90.73         1.29 o
   1   3   0         87.65         91.49         1.79 o
   2   3   0         63.17         51.29         1.10 o
   3   3   0        119.52        128.52         1.95 o
   4   3   0        626.39        618.59         5.21 o
   5   3   0         40.97         36.07         1.00 o
   6   3   0         10.55         10.77         1.38 o
   7   3   0          0.34          3.12         1.76 o
   8   3   0         26.10         26.47         2.91 o
   9   3   0        101.46         97.61         8.42 o
  10   3   0         73.19         61.82        10.36 o
 -11   4   0        104.29        101.56         4.99 o
 -10   4   0        163.52        172.79         8.31 o
  -9   4   0         35.16         39.28         3.30 o
  -8   4   0        410.32        397.19         5.99 o
  -7   4   0        527.79        539.64         7.29 o
  -6   4   0        217.34        214.62         2.69 o
  -5   4   0        214.52        217.33         2.50 o
  -4   4   0        221.56        224.70         2.46 o
  -3   4   0         61.06         60.98         1.36 o
  -2   4   0       6725.33       6849.46        36.56 o
  -1   4   0       1418.30       1505.46         9.50 o
   0   4   0       1109.63       1173.21         7.66 o
   1   4   0       2744.17       2713.87        19.52 o
   2   4   0         30.66         29.71         1.52 o
   3   4   0         17.30         16.70         1.10 o
   4   4   0        166.18        164.91         2.55 o
   5   4   0         10.04          4.12         1.05 o
   6   4   0        190.58        208.11         6.65 o
   7   4   0         66.52         63.30         7.77 o
   8   4   0          0.32          1.07         2.54 o
   9   4   0         49.01         45.82         4.28 o
  10   4   0          0.57         -0.65         2.97 o
 -11   5   0          5.06          1.84         2.72 o
 -10   5   0        149.32        160.08         6.90 o
  -9   5   0        688.55        689.52        14.67 o
  -8   5   0          8.51          7.81         1.57 o
  -7   5   0        439.83        445.27         6.01 o
  -6   5   0        245.94        245.55         5.16 o
  -5   5   0          0.13          0.50         0.72 o
  -4   5   0          1.16          1.27         0.70 o
  -3   5   0          2.09          2.36         0.67 o
  -2   5   0         24.05         19.28         0.86 o
  -1   5   0         42.05         43.61         1.26 o
   0   5   0        141.61        126.07         2.23 o
   1   5   0        664.13        653.81         6.36 o
   2   5   0        274.37        261.24         3.57 o
   3   5   0         18.60         23.05         1.47 o
   4   5   0       1057.87       1049.77        14.88 o
   5   5   0        422.90        410.15        12.78 o
   6   5   0          2.33         -1.66         2.45 o
   7   5   0        386.65        388.95        11.00 o
   8   5   0        329.14        335.61        10.12 o
   9   5   0          9.49         11.33         4.21 o
 -11   6   0          7.07          3.51         3.02 o
 -10   6   0         79.52         78.05         4.67 o
  -9   6   0         86.79         91.44         4.66 o
  -8   6   0         92.04         99.16         4.33 o
  -7   6   0         30.94         34.83         2.17 o
  -6   6   0        222.70        227.78         4.18 o
  -5   6   0         30.73         37.93         1.77 o
  -4   6   0        471.68        476.18         4.94 o
  -3   6   0        221.60        210.78         2.52 o
  -2   6   0         14.18         19.00         0.95 o
  -1   6   0       1249.69       1253.29         8.76 o
   0   6   0        189.35        193.97         3.30 o
   1   6   0        793.99        781.44         7.67 o
   2   6   0       1646.68       1622.81        13.32 o
   3   6   0        440.67        428.15        10.37 o
   4   6   0        285.85        292.60         8.70 o
   5   6   0          2.39         -0.15         2.57 o
   6   6   0         10.34          7.66         3.03 o
   7   6   0        831.56        847.70        19.10 o
   8   6   0         69.03         63.98         5.87 o
 -11   7   0          0.00          0.67         2.89 o
 -10   7   0        234.96        240.61         7.28 o
  -9   7   0        436.20        438.83         9.10 o
  -8   7   0         28.48         27.30         2.95 o
  -7   7   0        512.64        514.09         7.08 o
  -6   7   0        282.18        290.71         4.99 o
  -5   7   0        123.99        118.52         3.58 o
  -4   7   0        102.70        102.48         2.77 o
  -3   7   0         33.78         36.02         1.46 o
  -2   7   0        297.10        273.46         3.20 o
  -1   7   0        334.35        331.12         4.34 o
   0   7   0          7.60          6.49         1.09 o
   1   7   0          0.72          1.28         1.21 o
   2   7   0        188.77        195.53         5.47 o
   3   7   0         31.17         29.87         3.64 o
   4   7   0        120.54        119.58         6.50 o
   5   7   0        133.11        129.84         6.82 o
   6   7   0          0.39          3.27         3.56 o
   7   7   0          5.54          0.44         3.71 o
   8   7   0          9.76          8.37         4.25 o
 -10   8   0         63.83         71.36         4.97 o
  -9   8   0          2.77          4.01         3.63 o
  -8   8   0        146.19        149.41         5.53 o
  -7   8   0         95.53        104.64         3.61 o
  -6   8   0        437.78        455.50         6.67 o
  -5   8   0         54.14         56.67         2.99 o
  -4   8   0        141.12        144.34         3.47 o
  -3   8   0         52.11         49.76         2.22 o
  -2   8   0          1.01          1.04         0.88 o
  -1   8   0        168.46        163.12         3.74 o
   0   8   0         37.76         38.25         2.45 o
   1   8   0          1.15         -1.34         1.71 o
   2   8   0        213.06        206.80         6.04 o
   3   8   0         44.05         45.41         4.92 o
   4   8   0         10.22          8.09         3.43 o
   5   8   0          0.03          3.77         3.34 o
   6   8   0          0.40         -3.58         3.58 o
   7   8   0         42.19         48.91         6.47 o
 -10   9   0          0.01          3.31         3.16 o
  -9   9   0        102.16        104.35         5.58 o
  -8   9   0        131.81        130.18         7.47 o
  -7   9   0         19.69         18.80         2.44 o
  -6   9   0        107.66        113.80         3.80 o
  -5   9   0         13.98         14.52         2.07 o
  -4   9   0         16.20         14.50         1.99 o
  -3   9   0          5.31          4.59         3.14 o
  -2   9   0         44.87         42.61         3.41 o
  -1   9   0          3.07          2.15         1.48 o
   0   9   0         35.25         34.90         3.24 o
   1   9   0        113.39        115.76         5.90 o
   2   9   0        362.29        365.30         8.38 o
   3   9   0          3.15          9.32         3.54 o
   4   9   0        168.16        183.54         8.92 o
   5   9   0        132.52        154.20        14.71 o
   6   9   0         23.52         17.80         4.97 o
  -9  10   0        116.82        111.29         5.94 o
  -8  10   0         75.78         76.40         4.93 o
  -7  10   0         15.00         15.67         3.03 o
  -6  10   0         16.01         11.13         2.10 o
  -5  10   0        825.98        861.59        11.44 o
  -4  10   0          2.85          2.18         2.49 o
  -3  10   0         33.47         33.03         3.48 o
  -2  10   0        203.20        192.11         6.41 o
  -1  10   0         48.53         59.62         5.12 o
   0  10   0         44.22         47.74         6.90 o
   1  10   0         18.76         16.62         3.69 o
   2  10   0          7.25          6.64         3.89 o
   3  10   0         14.66         13.16         5.66 o
   4  10   0         28.69         23.26         5.12 o
   5  10   0        233.02        258.81        11.65 o
  -9  11   0        123.03        108.76         8.70 o
  -8  11   0        224.09        215.44         9.73 o
  -7  11   0         64.60         60.04         5.90 o
  -6  11   0         65.24         69.24         5.25 o
  -5  11   0          3.44         -2.67         2.67 o
  -4  11   0          6.57          7.01         2.90 o
  -3  11   0         48.11         58.05         4.73 o
  -2  11   0         38.85         38.81         5.34 o
  -1  11   0          0.00         -1.32         3.88 o
   0  11   0          3.82          4.53         3.43 o
   1  11   0          6.37         12.30         4.37 o
   2  11   0        121.77        115.93         8.24 o
   3  11   0         71.01         85.92         7.44 o
   4  11   0         76.35         75.41        10.03 o
  -7  12   0         29.96         22.49        11.17 o
  -6  12   0         40.73         45.83         5.34 o
  -5  12   0        170.90        172.62         7.66 o
  -4  12   0          2.92          0.51         3.24 o
  -3  12   0         13.49         17.49         4.69 o
  -2  12   0        165.33        157.97         8.81 o
  -1  12   0         48.30         45.64         8.09 o
   2  12   0         22.07         11.12         6.31 o
  -5  13   0         19.93         13.03         4.23 o
  -4  13   0          2.35          0.49         4.51 o
  -3  13   0         29.93         32.97         5.48 o
  -2  13   0         73.74         47.90         9.39 o
   1 -13   1          0.60          0.00         6.15 o
   2 -13   1          0.29         10.36         6.80 o
   3 -13   1        127.79        121.98        11.65 o
   4 -13   1         98.54        101.26         6.48 o
   5 -13   1        155.06        159.10         7.97 o
   6 -13   1        197.44        195.97         8.53 o
  -2 -12   1          0.65          8.42         5.04 o
   0 -12   1         66.53         63.44         8.74 o
   1 -12   1         19.18         10.03         5.83 o
   2 -12   1          2.20          9.16         3.81 o
   3 -12   1        329.59        328.47         9.52 o
   4 -12   1        130.39        119.83         6.59 o
   5 -12   1          3.00          3.91         3.29 o
   6 -12   1        238.12        228.46         8.58 o
   7 -12   1          1.02         -3.96         3.96 o
   8 -12   1         16.04          7.58         5.02 o
  -4 -11   1         22.22         20.51         5.48 o
  -3 -11   1         21.78         27.06         5.49 o
  -2 -11   1         14.28         10.36         4.35 o
  -1 -11   1          0.14          2.55         3.77 o
   0 -11   1         99.64         89.66        10.03 o
   1 -11   1          6.36          9.80         9.39 o
   2 -11   1          0.62         -2.36         2.36 o
   3 -11   1         26.68         21.53         6.37 o
   4 -11   1        433.07        428.87        21.58 o
   5 -11   1          3.41          5.50         2.98 o
   6 -11   1        357.43        368.00        17.62 o
   7 -11   1        502.26        515.35         9.38 o
   8 -11   1          4.14          3.66         3.13 o
   9 -11   1         53.35         50.42         4.85 o
  -5 -10   1          2.35          6.23         4.51 o
  -4 -10   1         78.22         74.49        13.92 o
  -3 -10   1         23.86         26.18         4.81 o
  -2 -10   1         41.95         53.36         6.47 o
  -1 -10   1        139.51        145.83        17.48 o
   0 -10   1         19.84         21.89         2.94 o
   1 -10   1        129.65        126.04         5.19 o
   2 -10   1         18.63         23.10         3.09 o
   3 -10   1        403.86        411.13        10.81 o
   4 -10   1        114.41        121.23         5.72 o
   5 -10   1          1.42          2.74         1.92 o
   6 -10   1        232.51        242.70         8.90 o
   7 -10   1         34.16         37.97         3.24 o
   8 -10   1          2.48          4.68         2.91 o
   9 -10   1          2.56          5.57         3.15 o
  -6  -9   1         47.87         47.88         6.30 o
  -5  -9   1         56.93         61.00         6.07 o
  -4  -9   1        189.67        193.49         9.25 o
  -3  -9   1         32.34         37.87         4.74 o
  -2  -9   1         92.71         76.90         6.31 o
  -1  -9   1         11.29         13.77         2.43 o
   0  -9   1         53.78         61.14         3.79 o
   1  -9   1          0.26         -1.29         1.29 o
   2  -9   1          5.87          8.68         2.23 o
   3  -9   1         36.57         32.61         2.32 o
   4  -9   1        211.95        211.20         4.93 o
   5  -9   1         10.48         12.38         2.61 o
   6  -9   1        336.87        335.57         7.07 o
   7  -9   1         80.93         80.55         4.08 o
   8  -9   1          4.33          5.19         2.58 o
   9  -9   1          2.96          3.64         3.08 o
  10  -9   1          0.46         -2.47         2.91 o
  -7  -8   1          0.03         -3.13         5.02 o
  -6  -8   1         15.21         15.20         5.18 o
  -5  -8   1        130.05        137.52         7.83 o
  -4  -8   1        245.70        242.61         9.25 o
  -3  -8   1        154.22        156.42         7.41 o
  -2  -8   1        174.56        169.73         5.43 o
  -1  -8   1       1271.93       1257.46        17.25 o
   0  -8   1         28.42         29.32         2.00 o
   1  -8   1         86.57         90.18         2.80 o
   2  -8   1         19.39         17.87         1.25 o
   3  -8   1          5.60          2.87         1.20 o
   4  -8   1        621.31        631.92         7.32 o
   5  -8   1        124.58        126.39         3.93 o
   6  -8   1         81.73         89.70         3.38 o
   7  -8   1         12.65         12.09         2.74 o
   8  -8   1        144.30        141.84         7.40 o
   9  -8   1          2.46          0.46         2.50 o
  10  -8   1        160.00        157.29         6.49 o
  11  -8   1         69.84         59.46         5.95 o
  -8  -7   1          1.34         -3.58         3.58 o
  -7  -7   1        310.45        324.51        11.20 o
  -6  -7   1        209.32        218.66         8.79 o
  -5  -7   1          3.34          4.94         4.69 o
  -4  -7   1        208.34        209.06         8.06 o
  -3  -7   1          2.60          1.08         4.53 o
  -2  -7   1         12.50         10.90         3.41 o
  -1  -7   1         94.93         90.75         2.99 o
   0  -7   1        371.20        363.63         4.60 o
   1  -7   1         53.99         55.75         1.68 o
   2  -7   1        150.95        136.20         2.38 o
   3  -7   1          9.64         10.03         0.98 o
   4  -7   1        934.55        915.72         9.54 o
   5  -7   1       1719.71       1720.27        17.16 o
   6  -7   1         31.51         30.47         2.05 o
   7  -7   1        873.02        859.56        10.94 o
   8  -7   1         98.93        109.07         5.99 o
   9  -7   1          1.44         -2.08         2.16 o
  10  -7   1          3.39         -2.49         2.49 o
  11  -7   1          0.02          0.12         2.99 o
  -9  -6   1        239.33        229.68        13.92 o
  -8  -6   1        202.97        207.16        19.58 o
  -7  -6   1         12.94         16.66         3.88 o
  -6  -6   1         44.22         46.93         4.51 o
  -5  -6   1        125.14        131.04         6.38 o
  -4  -6   1        196.67        202.45         7.23 o
  -3  -6   1        330.41        324.85         8.99 o
  -2  -6   1        725.79        718.83         7.21 o
  -1  -6   1         78.06         80.94         2.24 o
   0  -6   1        185.50        197.89         2.44 o
   1  -6   1        871.25        868.08         6.60 o
   2  -6   1        149.76        143.11         2.22 o
   3  -6   1        109.77        124.10         1.91 o
   4  -6   1        380.27        355.27         4.52 o
   5  -6   1        198.04        204.02         3.29 o
   6  -6   1         87.53         97.61         2.92 o
   7  -6   1         29.47         31.09         2.05 o
   8  -6   1         29.58         31.83         3.02 o
   9  -6   1         41.74         45.14         3.54 o
  10  -6   1        316.25        310.74         7.69 o
  11  -6   1        129.73        131.23         5.97 o
  -9  -5   1         70.37         62.55         5.39 o
  -8  -5   1          0.84          2.42         2.99 o
  -7  -5   1        168.54        190.46        15.70 o
  -6  -5   1        677.79        672.76        14.07 o
  -5  -5   1          2.67          3.71         2.09 o
  -4  -5   1        306.55        289.74         5.33 o
  -3  -5   1        276.54        264.87         3.98 o
  -2  -5   1          0.05          1.01         0.73 o
  -1  -5   1        274.48        277.17         4.40 o
   0  -5   1         18.92         18.80         0.83 o
   1  -5   1        568.57        586.51         4.72 o
   2  -5   1          8.94         10.71         0.77 o
   3  -5   1        133.54        126.39         2.03 o
   4  -5   1        715.09        703.50         6.40 o
   5  -5   1        965.32        926.01         7.06 o
   6  -5   1         44.70         42.31         1.89 o
   7  -5   1        773.18        760.60         8.37 o
   8  -5   1        125.68        124.47         3.81 o
   9  -5   1        155.27        154.85         4.56 o
  10  -5   1          0.07          0.08         4.48 o
  11  -5   1         14.96         13.13         3.08 o
 -10  -4   1          6.31         10.03         3.56 o
  -9  -4   1        140.90        148.37         6.66 o
  -8  -4   1        297.97        302.57         8.62 o
  -7  -4   1         53.46         53.09         4.12 o
  -6  -4   1         54.60         55.81         5.66 o
  -5  -4   1         47.12         36.69         1.80 o
  -4  -4   1         14.11         15.68         1.10 o
  -3  -4   1       2650.93       2552.03        17.11 o
  -2  -4   1       1797.93       1841.64        14.99 o
  -1  -4   1         51.12         59.92         1.64 o
   0  -4   1       4048.45       4183.86        23.93 o
   1  -4   1        932.68        954.82         6.50 o
   2  -4   1         82.50         68.27         1.40 o
   3  -4   1         68.17         72.37         1.47 o
   4  -4   1         28.40         29.30         1.11 o
   5  -4   1         17.95         22.13         1.01 o
   6  -4   1        154.77        151.48         2.26 o
   7  -4   1        230.49        229.05         4.54 o
   8  -4   1         48.90         49.30         3.02 o
   9  -4   1         26.42         27.76         2.38 o
  10  -4   1        161.74        168.23         5.99 o
  11  -4   1          1.04         -2.57         2.57 o
 -10  -3   1         72.41         95.81        11.00 o
  -9  -3   1        147.62        165.68        12.95 o
  -8  -3   1         14.70         17.50         2.54 o
  -7  -3   1         25.17         18.99         2.54 o
  -6  -3   1        631.90        637.04         8.16 o
  -5  -3   1        121.88        130.19         1.62 o
  -4  -3   1        385.99        349.44         3.17 o
  -3  -3   1         80.46         79.67         1.43 o
  -2  -3   1       1409.17       1422.56        10.52 o
  -1  -3   1       1417.99       1397.01         9.08 o
   0  -3   1       1654.04       1659.69         9.96 o
   1  -3   1        230.83        226.78         2.24 o
   2  -3   1         10.10         13.77         0.63 o
   3  -3   1        255.55        245.07         2.46 o
   4  -3   1         85.84         83.42         1.21 o
   5  -3   1        471.02        464.83         3.46 o
   6  -3   1        136.41        134.10         1.85 o
   7  -3   1        320.61        318.97         3.56 o
   8  -3   1          7.76          7.34         1.40 o
   9  -3   1          5.56          4.49         1.58 o
  10  -3   1         93.77         86.53         4.12 o
  11  -3   1         72.37         69.91         4.01 o
  -9  -2   1         47.85         41.11         7.44 o
  -8  -2   1         39.76         39.05         4.79 o
  -7  -2   1         83.57         84.69         4.61 o
  -6  -2   1        134.85        121.95         4.85 o
  -5  -2   1        270.23        265.27         6.29 o
  -4  -2   1        373.52        374.66         3.82 o
  -3  -2   1          6.65         11.67         0.56 o
  -2  -2   1       3755.32       3824.00        27.54 o
  -1  -2   1         72.72         61.85         0.92 o
   0  -2   1         67.03         72.77         1.07 o
   1  -2   1      10476.90      10512.72        57.29 o
   2  -2   1        442.41        461.28         3.43 o
   3  -2   1        246.19        238.36         1.97 o
   4  -2   1        231.44        224.84         2.41 o
   5  -2   1        142.12        151.36         1.58 o
   6  -2   1          0.10         -0.64         0.64 o
   7  -2   1        109.32        106.86         2.20 o
   8  -2   1        485.78        482.77         6.08 o
   9  -2   1        218.57        219.48         4.54 o
  10  -2   1         28.30         29.74         2.62 o
  11  -2   1         83.23         70.32         6.85 o
  -9  -1   1         46.19         45.58         4.39 o
  -8  -1   1        158.83        167.00         5.21 o
  -7  -1   1         51.01         45.72         2.78 o
  -6  -1   1        235.43        228.55         5.44 o
  -5  -1   1       2040.36       1973.87        20.01 o
  -4  -1   1        133.46        138.47         3.01 o
  -3  -1   1          9.06          9.31         0.63 o
  -2  -1   1       1113.76       1165.68         7.73 o
  -1  -1   1        100.54        100.62         1.06 o
   0  -1   1        457.88        460.98         2.71 o
   1  -1   1        219.61        222.97         1.81 o
   2  -1   1       1024.06       1068.78         7.56 o
   3  -1   1        587.33        546.45         6.30 o
   4  -1   1         23.94         20.78         0.82 o
   5  -1   1        750.41        748.46         8.80 o
   6  -1   1        864.34        828.11         9.78 o
   7  -1   1         91.87         92.12         3.04 o
   8  -1   1         67.32         70.59         2.93 o
   9  -1   1          1.48          0.59         1.86 o
  10  -1   1          2.64          2.89         2.77 o
  11  -1   1         83.20         81.63         8.68 o
 -10   0   1         36.58         30.56         4.09 o
  -9   0   1         54.80         54.78         3.01 o
  -8   0   1         54.42         53.38         2.82 o
  -7   0   1         49.29         57.07         3.05 o
  -6   0   1          0.11          3.28         1.45 o
  -5   0   1       2991.16       3033.66        28.84 o
  -4   0   1       2467.48       2497.16        23.63 o
  -3   0   1          2.68         12.31         1.94 o
  -2   0   1      29722.69      31131.67       252.09 o
  -1   0   1        496.86        529.26         3.33 o
   0   0   1        319.08        326.11         2.25 o
   1   0   1       3078.72       3164.34        19.35 o
   2   0   1         82.28         94.81         0.97 o
   3   0   1       1393.16       1437.96        13.87 o
   4   0   1         14.62          9.88         1.54 o
   5   0   1         28.77         29.49         1.74 o
   6   0   1          8.59         11.55         1.57 o
   7   0   1         42.10         42.92         2.60 o
   8   0   1         21.68         24.72         3.27 o
   9   0   1        114.72        108.55         4.34 o
  10   0   1          7.56         11.01         3.60 o
 -11   1   1         15.46         24.27         5.39 o
 -10   1   1         98.36         99.68         6.02 o
  -9   1   1        171.01        169.64         5.29 o
  -8   1   1        163.58        176.94         3.82 o
  -7   1   1          4.78         13.43         1.38 o
  -6   1   1        140.81        144.93         3.27 o
  -5   1   1        273.81        287.33         3.76 o
  -4   1   1        165.10        169.37         2.10 o
  -3   1   1        649.59        662.59         3.88 o
  -2   1   1       3844.91       3869.71        19.53 o
  -1   1   1        563.76        557.90         3.47 o
   0   1   1       6857.75       6984.29        40.09 o
   1   1   1       6554.30       6341.00        39.52 o
   2   1   1       1183.46       1218.80         7.94 o
   3   1   1        916.72        971.02         9.22 o
   4   1   1          1.30          2.10         0.84 o
   5   1   1        487.78        489.05         6.79 o
   6   1   1        686.57        659.82         8.87 o
   7   1   1         29.00         26.35         2.71 o
   8   1   1        154.30        155.75         6.85 o
   9   1   1          7.59          5.70         3.27 o
  10   1   1         14.42          9.48         4.23 o
 -11   2   1         69.71         58.01         5.51 o
 -10   2   1         52.14         53.62         5.54 o
  -9   2   1         13.28         13.68         1.84 o
  -8   2   1         25.12         25.45         1.70 o
  -7   2   1        142.31        139.27         2.38 o
  -6   2   1         94.24        100.19         1.30 o
  -5   2   1        110.80        122.84         1.62 o
  -4   2   1        588.66        590.89         3.99 o
  -3   2   1       1221.32       1222.03         7.15 o
  -2   2   1       1890.72       1866.27        16.35 o
  -1   2   1       1688.21       1679.83         9.80 o
   0   2   1       1093.59       1090.35         7.42 o
   1   2   1        157.52        141.00         1.54 o
   2   2   1          5.24          5.55         0.47 o
   3   2   1         81.16         86.11         1.23 o
   4   2   1       1064.87       1058.74         7.27 o
   5   2   1         78.78         72.04         2.71 o
   6   2   1        167.14        154.31        10.66 o
   7   2   1         46.24         38.37         3.81 o
   8   2   1        158.16        175.72        11.33 o
   9   2   1        293.54        278.64        15.86 o
  10   2   1         68.83         67.00         9.39 o
 -11   3   1         29.33         28.41         3.12 o
 -10   3   1         26.24         28.70         2.84 o
  -9   3   1         92.71         91.16         3.52 o
  -8   3   1        192.26        194.40         3.86 o
  -7   3   1        330.72        327.88         3.77 o
  -6   3   1          0.62          1.43         0.57 o
  -5   3   1        276.72        278.74         2.68 o
  -4   3   1        776.50        729.88         5.04 o
  -3   3   1        186.42        175.22         1.94 o
  -2   3   1         20.85         17.35         0.65 o
  -1   3   1        902.22        942.48         6.13 o
   0   3   1        999.05        992.23         7.12 o
   1   3   1        156.09        166.97         2.53 o
   2   3   1        811.68        798.56         7.23 o
   3   3   1         65.75         68.12         1.32 o
   4   3   1         48.76         45.00         1.13 o
   5   3   1         20.82         17.23         0.76 o
   6   3   1         76.04         66.80         4.91 o
   7   3   1         44.88         40.24         3.15 o
   8   3   1         42.74         42.81         3.44 o
   9   3   1         27.20         30.26         9.87 o
  10   3   1        170.16        181.22        14.24 o
 -11   4   1         43.80         49.13         5.46 o
 -10   4   1          1.32          1.28         2.22 o
  -9   4   1        114.79        107.29         3.95 o
  -8   4   1         55.78         59.05         2.71 o
  -7   4   1        449.67        449.44         5.88 o
  -6   4   1        177.35        172.50         2.61 o
  -5   4   1          1.95          1.33         0.61 o
  -4   4   1       4564.67       4552.34        26.37 o
  -3   4   1        128.40        122.49         1.83 o
  -2   4   1        370.84        380.85         3.18 o
  -1   4   1        122.33        117.27         1.75 o
   0   4   1         69.06         60.85         1.28 o
   1   4   1         59.05         52.96         1.57 o
   2   4   1        603.99        599.62         5.73 o
   3   4   1        446.19        448.04         5.73 o
   4   4   1         46.80         53.23         1.78 o
   5   4   1         94.57         97.11         2.72 o
   6   4   1         15.35         21.13         2.74 o
   7   4   1        161.61        166.02         7.43 o
   8   4   1         18.13         23.00         3.88 o
   9   4   1        299.12        288.40        12.95 o
 -11   5   1        163.95        167.13        10.17 o
 -10   5   1          1.04         -0.02         2.32 o
  -9   5   1        118.26        121.20         4.85 o
  -8   5   1          0.03         -1.60         1.60 o
  -7   5   1         24.18         26.80         1.97 o
  -6   5   1        107.91        109.83         2.98 o
  -5   5   1          3.82          3.68         0.80 o
  -4   5   1        100.10         94.12         2.02 o
  -3   5   1         41.36         37.35         1.31 o
  -2   5   1        128.46        142.49         2.00 o
  -1   5   1       1417.10       1465.18        10.92 o
   0   5   1         12.41         13.52         0.87 o
   1   5   1        185.72        197.29         3.13 o
   2   5   1       1617.67       1588.40        12.71 o
   3   5   1        515.55        518.29         6.09 o
   4   5   1        167.80        175.30         6.14 o
   5   5   1        233.09        228.21         8.09 o
   6   5   1        284.20        300.63        10.36 o
   7   5   1         36.81         38.01         4.31 o
   8   5   1          0.35          0.95         2.83 o
   9   5   1          3.89          3.29         3.58 o
 -11   6   1          0.01         -1.12         3.86 o
 -10   6   1         19.66         19.18         3.07 o
  -9   6   1        149.49        153.85         6.86 o
  -8   6   1        125.96        123.35         4.59 o
  -7   6   1          1.17          0.25         1.30 o
  -6   6   1        131.23        133.43         3.32 o
  -5   6   1        104.92        101.34         2.49 o
  -4   6   1        590.74        598.09         5.76 o
  -3   6   1        716.44        707.12         5.46 o
  -2   6   1        696.36        681.94         5.36 o
  -1   6   1         66.88         61.76         1.79 o
   0   6   1          8.00         10.33         1.05 o
   1   6   1        264.39        249.67         3.83 o
   2   6   1       2852.79       2732.12        22.32 o
   3   6   1         96.91         96.47         5.12 o
   4   6   1         28.47         33.42         3.73 o
   5   6   1       1095.97       1055.59        19.54 o
   6   6   1         39.24         41.88        10.36 o
   7   6   1         11.67         13.08         3.71 o
   8   6   1         51.43         49.22         5.29 o
 -11   7   1        257.36        265.09        10.42 o
 -10   7   1         79.99         73.52         4.81 o
  -9   7   1         94.74         97.95         7.01 o
  -8   7   1         65.21         70.79         4.46 o
  -7   7   1         31.38         33.42         2.21 o
  -6   7   1        113.03        111.03         3.26 o
  -5   7   1         61.41         61.75         2.88 o
  -4   7   1         93.07         92.13         3.50 o
  -3   7   1         23.64         22.31         1.41 o
  -2   7   1        109.53        110.17         2.40 o
  -1   7   1        172.14        179.34         2.79 o
   0   7   1        683.50        679.63         7.38 o
   1   7   1         66.78         63.29         2.83 o
   2   7   1        904.21        876.96        13.23 o
   3   7   1         50.96         52.69         4.56 o
   4   7   1         96.05        102.67         6.22 o
   5   7   1          3.53          3.45         3.03 o
   6   7   1          1.72          5.63         5.83 o
   7   7   1         45.74         37.59         5.50 o
   8   7   1         15.94         12.22         4.61 o
 -10   8   1          5.23         -0.40         3.68 o
  -9   8   1        167.82        176.81         6.45 o
  -8   8   1         38.30         40.33         3.59 o
  -7   8   1          3.56          7.87         1.98 o
  -6   8   1         45.47         45.72         2.55 o
  -5   8   1         36.01         33.49         2.44 o
  -4   8   1        282.43        278.26         5.42 o
  -3   8   1        214.74        212.69         4.84 o
  -2   8   1        129.07        128.99         2.62 o
  -1   8   1        718.78        663.87         7.32 o
   0   8   1          0.02         -1.34         1.35 o
   1   8   1        286.35        284.23         6.95 o
   2   8   1         40.35         45.12         3.59 o
   3   8   1        328.32        333.79        10.84 o
   4   8   1          2.41          6.06         3.11 o
   5   8   1        103.13         94.09         6.91 o
   6   8   1         83.80         78.31         6.68 o
   7   8   1         14.13          8.83         4.49 o
 -10   9   1          9.29          3.92         5.18 o
  -9   9   1          3.09          4.28         4.90 o
  -8   9   1          3.89          4.67         2.67 o
  -7   9   1         17.86         20.81         2.61 o
  -6   9   1        184.72        183.05         5.48 o
  -5   9   1         38.06         39.91         4.08 o
  -4   9   1         34.87         32.30         2.94 o
  -3   9   1         15.95         19.69         3.27 o
  -2   9   1         38.37         41.56         3.48 o
  -1   9   1         48.45         48.55         3.11 o
   0   9   1        791.09        804.26        15.63 o
   1   9   1        218.96        222.19         6.63 o
   2   9   1        133.03        133.27         6.81 o
   3   9   1        365.58        377.43        11.77 o
   4   9   1         38.61         40.20         5.25 o
   5   9   1         51.39         57.89         6.13 o
   6   9   1          6.93          5.33         8.25 o
  -9  10   1         23.71         19.97         4.51 o
  -8  10   1        133.14        126.19         7.64 o
  -7  10   1        216.68        206.88         8.37 o
  -6  10   1         55.92         55.44         4.07 o
  -5  10   1         67.71         70.99         3.93 o
  -4  10   1         88.43         85.87         5.04 o
  -3  10   1         45.65         47.86         4.05 o
  -2  10   1         41.37         44.03         6.47 o
  -1  10   1        184.51        182.78        15.70 o
   0  10   1        145.44        149.72         5.93 o
   1  10   1        188.60        201.63        10.84 o
   2  10   1         23.16         21.20         4.35 o
   3  10   1        392.67        424.29        18.45 o
   4  10   1         57.78         64.90         9.06 o
   5  10   1         50.17         40.61        12.78 o
  -8  11   1         16.25         11.49         3.60 o
  -7  11   1         45.02         49.62         5.40 o
  -6  11   1         13.34          7.98         3.54 o
  -5  11   1        140.46        143.82         6.49 o
  -4  11   1         60.99         56.04         4.79 o
  -3  11   1          8.40         11.33         3.89 o
  -2  11   1          0.03         -2.75         3.40 o
  -1  11   1         36.76         44.67         5.12 o
   0  11   1        293.23        283.48        10.06 o
   1  11   1         72.45         69.18         6.75 o
   2  11   1        133.83        124.82         8.76 o
   3  11   1         37.87         27.26         5.81 o
  -7  12   1        209.82        218.78        11.08 o
  -6  12   1          0.33          3.07         4.12 o
  -5  12   1         22.94         19.11         4.05 o
  -4  12   1         88.40         89.53         7.44 o
  -3  12   1        106.64        113.15         7.78 o
  -2  12   1         33.75         37.44         5.83 o
  -1  12   1         51.10         45.65         5.90 o
   2  12   1          5.01         -1.79         5.12 o
  -5  13   1          4.10          4.99         4.79 o
  -4  13   1         83.39         85.87         7.54 o
  -3  13   1        140.58        116.36         8.93 o
  -2  13   1          3.01          7.44         8.74 o
   0 -13   2          7.75         16.18         7.44 o
   1 -13   2        131.83        106.49        11.98 o
   2 -13   2        159.03        175.07        14.24 o
   3 -13   2        199.59        224.28        10.87 o
   4 -13   2        141.08        137.86         7.53 o
   5 -13   2          7.47          4.07         3.77 o
   6 -13   2         44.32         50.32         5.28 o
  -3 -12   2        131.17        123.31         8.99 o
  -2 -12   2        131.47        139.95         9.27 o
  -1 -12   2         51.21         43.37        12.95 o
   1 -12   2        157.86        149.21        12.62 o
   2 -12   2        100.56         96.77         9.46 o
   3 -12   2         77.03         84.43         5.72 o
   4 -12   2          6.68          3.41         3.10 o
   5 -12   2         15.82         19.32         3.67 o
   6 -12   2        231.91        242.18         8.84 o
   7 -12   2         25.31         25.35         4.45 o
   8 -12   2          0.01         -1.67         4.56 o
  -4 -11   2          1.16         -4.23         4.23 o
  -3 -11   2          4.84         -0.81         4.12 o
  -2 -11   2          0.22         -2.57         7.93 o
  -1 -11   2          6.41         -0.45         3.64 o
   0 -11   2          1.38          5.10         4.12 o
   1 -11   2         99.77         96.48         6.45 o
   2 -11   2        592.46        583.43        11.81 o
   3 -11   2          0.43          4.14         2.62 o
   4 -11   2        428.78        443.80        10.52 o
   5 -11   2        342.03        356.20        10.79 o
   6 -11   2         23.55         23.52         3.25 o
   7 -11   2          6.79         10.66         2.68 o
   8 -11   2          2.42          4.46         3.05 o
   9 -11   2         54.91         54.75         5.03 o
  -5 -10   2          3.36          5.18         4.42 o
  -4 -10   2         44.23         41.75         5.71 o
  -3 -10   2         25.78         22.26         6.31 o
  -2 -10   2        143.01        145.39         8.23 o
  -1 -10   2        438.05        448.64        12.81 o
   0 -10   2        188.59        184.64         6.02 o
   1 -10   2        458.60        463.73         8.82 o
   2 -10   2         21.26         20.57         4.05 o
   3 -10   2        148.76        158.37         8.18 o
   4 -10   2         12.68         15.16         2.85 o
   5 -10   2        101.62         97.12         4.14 o
   6 -10   2         22.08         26.49         2.77 o
   7 -10   2         45.87         38.94         3.26 o
   8 -10   2         26.96         22.94         3.62 o
   9 -10   2          0.42         -0.45         2.86 o
  10 -10   2          5.91         -4.08         4.46 o
  -6  -9   2        186.64        196.88        10.14 o
  -5  -9   2          0.09          0.15         3.73 o
  -4  -9   2          1.42         -1.06         8.58 o
  -3  -9   2         38.84         43.51         5.12 o
  -2  -9   2          7.09         11.59         3.54 o
  -1  -9   2          0.81         -0.78         1.95 o
   0  -9   2        221.37        217.47         5.45 o
   1  -9   2        190.93        193.08         4.30 o
   2  -9   2        526.74        504.19        11.29 o
   3  -9   2        114.17        115.67         3.59 o
   4  -9   2        643.25        638.37         8.84 o
   5  -9   2        144.57        152.02         4.47 o
   6  -9   2         20.50         21.67         2.46 o
   7  -9   2          3.73          4.02         2.11 o
   8  -9   2          8.33          9.04         2.46 o
   9  -9   2          3.39         -0.80         2.65 o
  10  -9   2          4.45          2.28         3.02 o
  -7  -8   2          1.30          1.70         3.95 o
  -6  -8   2        256.07        269.02        10.65 o
  -5  -8   2         20.37         16.94         4.04 o
  -4  -8   2         66.32         67.38         5.67 o
  -3  -8   2         60.53         60.61         5.15 o
  -2  -8   2         28.36         31.31         3.00 o
  -1  -8   2       1129.18       1143.97        15.96 o
   0  -8   2        383.07        374.50         6.11 o
   1  -8   2          9.56         16.62         1.46 o
   2  -8   2        783.94        770.49         6.69 o
   3  -8   2         40.64         41.85         2.02 o
   4  -8   2         14.11         13.83         1.57 o
   5  -8   2        180.82        182.27         4.91 o
   6  -8   2        157.43        148.21         4.40 o
   7  -8   2         12.86         10.86         2.11 o
   8  -8   2         90.71         95.38         4.29 o
   9  -8   2         14.77         13.21         3.09 o
  10  -8   2         11.72          8.96         3.15 o
  11  -8   2          3.55          3.17         4.86 o
  -8  -7   2         57.25         57.20         6.11 o
  -7  -7   2          5.11          6.93         3.77 o
  -6  -7   2          6.92          7.28         3.41 o
  -5  -7   2         15.08         17.49         4.21 o
  -4  -7   2          9.44         12.06         3.27 o
  -3  -7   2        125.41        122.31         6.17 o
  -2  -7   2        185.95        175.76         4.94 o
  -1  -7   2          9.01          9.51         1.23 o
   0  -7   2        237.43        225.17         3.55 o
   1  -7   2        179.45        170.78         2.61 o
   2  -7   2        537.12        522.70         5.15 o
   3  -7   2       1887.32       1823.72        13.15 o
   4  -7   2         46.63         52.23         2.01 o
   5  -7   2        967.25        960.74        11.89 o
   6  -7   2          0.35          3.50         2.63 o
   7  -7   2         23.40         28.50         3.14 o
   8  -7   2         56.27         54.92         3.31 o
   9  -7   2         15.70         17.56         3.50 o
  10  -7   2        499.45        501.89        10.26 o
  11  -7   2         24.15         20.85         3.52 o
  -9  -6   2          1.87          6.32         4.12 o
  -8  -6   2        200.64        198.13         8.68 o
  -7  -6   2          1.23          0.45         3.23 o
  -6  -6   2        183.84        195.84         7.84 o
  -5  -6   2        285.38        278.77         8.71 o
  -4  -6   2          0.28          3.75         2.33 o
  -3  -6   2          0.03          0.65         2.02 o
  -2  -6   2         19.78         22.39         1.46 o
  -1  -6   2        701.97        696.86         6.54 o
   0  -6   2        839.34        797.03         6.44 o
   1  -6   2         45.27         56.88         1.53 o
   2  -6   2        860.28        863.52         6.62 o
   3  -6   2          9.93          9.65         0.83 o
   4  -6   2         21.24         24.78         1.41 o
   5  -6   2       1079.87       1049.18         8.91 o
   6  -6   2        536.70        548.92         6.71 o
   7  -6   2         47.48         48.05         2.83 o
   8  -6   2        978.70        959.59        11.85 o
   9  -6   2         24.13         26.98         2.58 o
  10  -6   2        104.47        103.13         5.19 o
  11  -6   2          0.01         -2.11         2.65 o
  -9  -5   2        197.80        191.98         8.08 o
  -8  -5   2        795.45        814.83        16.92 o
  -7  -5   2          0.06          1.94         4.37 o
  -6  -5   2         57.86         57.75         6.31 o
  -5  -5   2        194.36        200.12         6.82 o
  -4  -5   2         39.34         39.58         2.27 o
  -3  -5   2        337.35        335.06         4.58 o
  -2  -5   2         15.08         15.62         1.12 o
  -1  -5   2          0.44          0.74         0.44 o
   0  -5   2         30.61         33.00         1.08 o
   1  -5   2          6.12          4.79         0.74 o
   2  -5   2       1235.51       1227.75         8.92 o
   3  -5   2       1130.20       1125.45         7.96 o
   4  -5   2         81.69         77.40         2.10 o
   5  -5   2        914.04        904.59         6.92 o
   6  -5   2          4.82          5.20         1.08 o
   7  -5   2          0.17          1.84         1.29 o
   8  -5   2          3.19          3.67         1.61 o
   9  -5   2        358.79        365.99         6.73 o
  10  -5   2          2.65          2.13         2.39 o
  11  -5   2         61.01         52.44         4.20 o
 -10  -4   2        181.20        181.87        15.54 o
  -9  -4   2         47.67         45.49        10.84 o
  -8  -4   2        237.56        225.04         7.40 o
  -7  -4   2         76.77         74.92         9.22 o
  -6  -4   2         79.50         80.19         4.37 o
  -5  -4   2       1728.70       1587.30        23.63 o
  -4  -4   2        402.99        389.21         3.92 o
  -3  -4   2         75.17         71.70         1.71 o
  -2  -4   2         57.04         58.64         1.50 o
  -1  -4   2        635.42        646.65         4.47 o
   0  -4   2        510.62        463.99         3.96 o
   1  -4   2         68.76         72.72         1.44 o
   2  -4   2       2342.27       2372.18        14.27 o
   3  -4   2        234.29        236.36         2.49 o
   4  -4   2        983.04        981.24         6.49 o
   5  -4   2         59.50         60.94         1.40 o
   6  -4   2        908.94        895.96         7.05 o
   7  -4   2         40.69         46.91         3.21 o
   8  -4   2        825.90        829.00        10.13 o
   9  -4   2        113.29        114.99         3.89 o
  10  -4   2          0.54         -2.06         2.06 o
  11  -4   2         31.73         29.15         3.32 o
 -10  -3   2         23.98         29.78         8.42 o
  -9  -3   2         37.09         44.34         8.09 o
  -8  -3   2        152.31        158.23         5.62 o
  -7  -3   2        104.69        100.84         3.89 o
  -6  -3   2         85.09         86.94         2.51 o
  -5  -3   2          9.66          8.71         0.61 o
  -4  -3   2        153.34        165.28         2.05 o
  -3  -3   2         62.04         61.21         1.26 o
  -2  -3   2       1140.46       1166.47         7.95 o
  -1  -3   2        684.21        692.40         5.32 o
   0  -3   2        349.48        393.71         2.95 o
   1  -3   2         57.40         59.41         1.17 o
   2  -3   2        169.01        171.22         1.85 o
   3  -3   2       1437.06       1489.46         9.20 o
   4  -3   2          6.42          9.60         0.59 o
   5  -3   2        189.13        181.78         2.29 o
   6  -3   2         49.72         52.69         1.28 o
   7  -3   2          2.19          2.47         0.67 o
   8  -3   2        204.93        202.64         4.27 o
   9  -3   2         63.09         64.06         3.03 o
  10  -3   2          1.99          2.14         1.85 o
  11  -3   2          8.33          7.78         2.81 o
 -10  -2   2         51.19         53.08         8.74 o
  -9  -2   2         36.04         34.11         5.02 o
  -8  -2   2         24.80         28.76         3.66 o
  -7  -2   2        140.05        145.07         4.44 o
  -6  -2   2         47.29         50.79         1.71 o
  -5  -2   2        366.85        363.69         4.50 o
  -4  -2   2       1177.82       1225.37         8.33 o
  -3  -2   2        434.40        439.07         3.45 o
  -2  -2   2       1069.36       1063.42         7.28 o
  -1  -2   2         34.00         36.42         0.87 o
   0  -2   2        422.11        468.69         7.57 o
   1  -2   2      12288.25      12262.94        70.37 o
   2  -2   2          8.51         11.16         0.48 o
   3  -2   2        407.94        432.14         3.22 o
   4  -2   2        166.33        159.22         1.60 o
   5  -2   2         25.78         33.52         0.93 o
   6  -2   2       1761.27       1715.05        12.74 o
   7  -2   2        708.57        691.54         6.50 o
   8  -2   2          3.71          7.47         1.18 o
   9  -2   2         66.36         67.48         3.84 o
  10  -2   2         59.82         55.26         3.25 o
  11  -2   2         57.46         53.91         6.63 o
 -10  -1   2        255.55        282.20        15.86 o
  -9  -1   2         20.63         19.71         3.29 o
  -8  -1   2         38.64         43.49         2.81 o
  -7  -1   2        460.02        469.75         7.16 o
  -6  -1   2        144.11        145.38         4.13 o
  -5  -1   2        357.83        332.81         5.76 o
  -4  -1   2         68.62         65.93         1.06 o
  -3  -1   2        162.97        187.44         2.05 o
  -2  -1   2        895.06        911.67         5.62 o
  -1  -1   2       2536.62       2509.74        14.20 o
   0  -1   2       1110.35       1124.56         6.61 o
   1  -1   2        259.26        267.02         2.25 o
   2  -1   2         90.47        122.42         1.16 o
   3  -1   2         70.92         61.41         0.85 o
   4  -1   2         25.23         29.47         0.79 o
   5  -1   2         70.08         73.32         2.35 o
   6  -1   2         20.68         23.47         1.82 o
   7  -1   2         55.44         58.92         2.56 o
   8  -1   2          0.03          1.27         1.42 o
   9  -1   2        195.76        194.41         6.19 o
  10  -1   2         47.04         48.33         4.60 o
  11  -1   2          5.81         -1.51         4.23 o
 -10   0   2         63.96         65.06         5.38 o
  -9   0   2         82.26         92.01         4.03 o
  -8   0   2        102.04        109.87         5.21 o
  -7   0   2       1354.80       1345.63        14.57 o
  -6   0   2       2794.23       2747.69        24.20 o
  -5   0   2        254.25        276.73         4.27 o
  -4   0   2       7601.33       7771.81        65.13 o
  -3   0   2        158.49        161.26         1.38 o
  -2   0   2       3206.65       3242.14        17.26 o
  -1   0   2        849.39        849.65         5.11 o
   0   0   2       1362.30       1376.86         8.29 o
   1   0   2        402.86        417.40         2.72 o
   2   0   2       1413.71       1395.37         8.47 o
   3   0   2         16.22         20.87         0.65 o
   4   0   2         44.22         56.92         2.10 o
   5   0   2         17.10         22.51         1.78 o
   6   0   2        512.76        487.04         8.06 o
   7   0   2       1197.16       1147.06        15.84 o
   8   0   2          0.62          1.62         1.81 o
   9   0   2        273.37        281.14         7.66 o
  10   0   2        232.83        226.00        11.00 o
 -11   1   2          9.25          2.41         4.73 o
 -10   1   2        121.31        125.63         5.66 o
  -9   1   2         77.80         84.71         3.21 o
  -8   1   2        167.27        175.18         3.92 o
  -7   1   2        182.06        188.47         2.63 o
  -6   1   2          6.32         14.28         1.59 o
  -5   1   2         50.21         52.12         1.07 o
  -4   1   2       2849.07       2920.62        15.86 o
  -3   1   2         24.35         26.46         0.75 o
  -2   1   2       4844.65       5118.40        24.78 o
  -1   1   2       6622.61       6791.18        37.21 o
   0   1   2         41.20         36.95         0.76 o
   1   1   2        198.41        170.95         1.63 o
   2   1   2        187.01        211.57         1.95 o
   3   1   2       3652.42       3628.12        22.60 o
   4   1   2       1121.24       1112.46        10.06 o
   5   1   2        171.29        171.17         4.09 o
   6   1   2        179.94        183.73         5.44 o
   7   1   2          0.71          1.46         2.29 o
   8   1   2        195.72        184.78         7.51 o
   9   1   2         59.07         67.32         8.42 o
  10   1   2         41.12         25.56         5.34 o
 -11   2   2         50.42         55.96         3.95 o
 -10   2   2        137.68        134.11         4.30 o
  -9   2   2         47.99         45.93         3.55 o
  -8   2   2         49.03         52.52         2.58 o
  -7   2   2         43.84         42.77         1.57 o
  -6   2   2       1341.76       1339.33         8.19 o
  -5   2   2        105.39        110.48         1.39 o
  -4   2   2        297.43        307.96         2.45 o
  -3   2   2       1740.42       1690.33         9.27 o
  -2   2   2       1929.71       1926.36        11.86 o
  -1   2   2       1965.20       1951.36        12.03 o
   0   2   2       1051.31       1151.90         7.10 o
   1   2   2         53.66         57.21         1.24 o
   2   2   2        749.14        760.43         5.60 o
   3   2   2        135.37        135.00         1.69 o
   4   2   2        160.40        150.10         1.96 o
   5   2   2         95.68         87.06         1.68 o
   6   2   2         96.06        101.66         3.12 o
   7   2   2        232.51        212.14        12.00 o
   8   2   2         16.18         18.34         3.40 o
   9   2   2          0.63          2.27         4.85 o
  10   2   2         82.66         66.68         9.71 o
 -11   3   2         18.49         12.72         2.65 o
 -10   3   2          9.37          8.29         2.18 o
  -9   3   2         95.32        104.28         3.74 o
  -8   3   2         29.93         29.34         2.21 o
  -7   3   2        100.91        103.23         2.28 o
  -6   3   2         51.72         55.13         1.25 o
  -5   3   2         12.49         11.19         0.64 o
  -4   3   2        226.99        244.98         2.31 o
  -3   3   2        379.89        367.58         3.38 o
  -2   3   2          1.49          1.48         0.46 o
  -1   3   2        364.16        358.94         3.05 o
   0   3   2        150.52        149.60         1.91 o
   1   3   2        706.26        689.08         5.83 o
   2   3   2        130.45        133.31         2.08 o
   3   3   2        115.17        126.33         1.84 o
   4   3   2        143.23        144.38         2.00 o
   5   3   2         48.71         50.72         2.00 o
   6   3   2        109.57        111.56         4.70 o
   7   3   2          1.53          1.52         1.99 o
   8   3   2         14.36         19.24         3.88 o
   9   3   2         33.32         37.26         3.44 o
  10   3   2         17.12         13.92         7.44 o
 -11   4   2         39.77         39.79         3.69 o
 -10   4   2          3.40          1.76         3.54 o
  -9   4   2         43.93         43.51         2.85 o
  -8   4   2          2.01          3.04         1.60 o
  -7   4   2          0.04          0.63         1.12 o
  -6   4   2       1125.28       1089.43         8.92 o
  -5   4   2          1.61          2.06         0.66 o
  -4   4   2        596.58        560.28         4.70 o
  -3   4   2        407.70        415.24         3.88 o
  -2   4   2        487.26        469.20         3.70 o
  -1   4   2        203.33        211.81         2.27 o
   0   4   2       2831.63       2847.05        17.85 o
   1   4   2          0.70          0.53         0.64 o
   2   4   2        114.69        120.86         2.58 o
   3   4   2       1498.90       1434.72        12.34 o
   4   4   2          1.42          2.67         0.86 o
   5   4   2        579.16        551.36        12.41 o
   6   4   2         29.33         28.73         3.28 o
   7   4   2        213.03        213.24         7.24 o
   8   4   2        324.24        321.02        10.20 o
   9   4   2          3.62          3.11         2.63 o
 -11   5   2         20.54         16.51         3.38 o
 -10   5   2         27.89         29.32         4.51 o
  -9   5   2         76.98         75.82         4.81 o
  -8   5   2         10.22          7.20         1.80 o
  -7   5   2          6.23          5.75         1.50 o
  -6   5   2        137.74        140.87         3.85 o
  -5   5   2         13.11         12.53         1.02 o
  -4   5   2        705.66        738.27         6.34 o
  -3   5   2       2837.51       2775.71        16.11 o
  -2   5   2        435.38        427.35         3.97 o
  -1   5   2         11.04         13.61         1.01 o
   0   5   2       2170.66       2112.01        14.00 o
   1   5   2       1834.31       1796.55        15.21 o
   2   5   2        530.89        530.75         5.73 o
   3   5   2        835.34        797.20         9.06 o
   4   5   2        274.66        293.72         8.24 o
   5   5   2         11.15          7.42         4.69 o
   6   5   2        150.90        142.59         6.45 o
   7   5   2        108.09         99.37         7.44 o
   8   5   2        107.95        108.78        11.49 o
   9   5   2          0.21         -1.42         3.23 o
 -11   6   2         83.84         79.44         5.56 o
 -10   6   2        244.17        252.22         9.35 o
  -9   6   2          6.11          4.05         2.27 o
  -8   6   2         20.50         23.63         2.31 o
  -7   6   2          1.47          1.51         1.48 o
  -6   6   2        340.23        337.88         5.17 o
  -5   6   2        512.45        503.75         6.40 o
  -4   6   2        153.64        145.71         2.66 o
  -3   6   2        260.72        242.97         2.98 o
  -2   6   2         16.73         14.58         0.98 o
  -1   6   2        761.19        741.11         6.03 o
   0   6   2        697.62        682.23         6.23 o
   1   6   2        611.59        574.62         6.38 o
   2   6   2        163.74        157.75         4.48 o
   3   6   2       1080.20       1093.31        19.29 o
   4   6   2        418.32        437.70        11.01 o
   5   6   2         14.79         19.45         5.18 o
   6   6   2        122.24        136.07         6.92 o
   7   6   2         87.28         96.19         6.89 o
   8   6   2         61.57         56.26         5.83 o
 -11   7   2          1.10          0.10         3.92 o
 -10   7   2          0.03          0.91         2.71 o
  -9   7   2          2.27          0.19         3.19 o
  -8   7   2        101.70        104.15         4.31 o
  -7   7   2         26.63         25.23         2.40 o
  -6   7   2         52.91         55.51         2.56 o
  -5   7   2          1.15          0.68         1.36 o
  -4   7   2          0.60          1.33         1.24 o
  -3   7   2        273.73        272.63         4.17 o
  -2   7   2        368.30        361.56         3.89 o
  -1   7   2        266.86        253.87         3.56 o
   0   7   2        224.55        218.94         4.56 o
   1   7   2        176.93        169.46         5.13 o
   2   7   2        169.86        181.46         5.53 o
   3   7   2         25.35         25.63         3.64 o
   4   7   2        206.88        213.14        16.67 o
   5   7   2        172.86        183.70         8.15 o
   6   7   2          0.36          1.36         3.23 o
   7   7   2         23.19         22.12         6.15 o
 -10   8   2        153.14        157.90         6.95 o
  -9   8   2         18.32         28.02         4.38 o
  -8   8   2        166.49        160.83        11.74 o
  -7   8   2         16.94         22.45         2.74 o
  -6   8   2        211.33        206.31         4.94 o
  -5   8   2         26.72         23.59         2.59 o
  -4   8   2          0.47          1.78         1.48 o
  -3   8   2        585.72        553.41         6.80 o
  -2   8   2         71.93         78.82         4.22 o
  -1   8   2         51.45         52.15         2.53 o
   0   8   2         15.47         15.76         2.46 o
   1   8   2        636.79        635.59        11.13 o
   2   8   2          1.71          5.30         2.17 o
   3   8   2          4.40          4.83         3.08 o
   4   8   2         40.43         48.28         5.66 o
   5   8   2         31.91         25.03         4.79 o
   6   8   2        102.25        101.66        24.92 o
   7   8   2          0.06         -1.35         4.21 o
 -10   9   2          8.60          5.39         3.30 o
  -9   9   2          8.98          9.32         3.20 o
  -8   9   2         15.11         12.52         3.05 o
  -7   9   2          2.25          2.51         2.18 o
  -6   9   2         12.86         16.12         2.95 o
  -5   9   2        420.92        422.39         8.47 o
  -4   9   2         27.02         28.39         2.54 o
  -3   9   2        117.60        112.10         4.97 o
  -2   9   2        910.07        940.02        17.96 o
  -1   9   2         33.12         34.25         2.80 o
   0   9   2         72.68         70.93         3.75 o
   1   9   2        105.75        115.62         5.37 o
   2   9   2         14.98         10.48         3.25 o
   3   9   2          6.34          2.44         3.65 o
   4   9   2          5.93         -0.73         3.81 o
   5   9   2         24.64         19.08         4.97 o
   6   9   2         15.80          8.71         4.82 o
  -9  10   2        171.22        147.84         8.52 o
  -8  10   2         24.39         24.35         3.78 o
  -7  10   2          0.18         -1.02         3.17 o
  -6  10   2        255.55        262.41         6.71 o
  -5  10   2          6.61          8.81         3.53 o
  -4  10   2         10.12          5.97         2.66 o
  -3  10   2        209.89        221.94        16.51 o
  -2  10   2        156.23        168.97        10.66 o
  -1  10   2        143.45        164.23         7.44 o
   0  10   2          0.01         -1.98         1.98 o
   1  10   2        367.42        380.78         9.50 o
   2  10   2        233.73        250.26        10.53 o
   3  10   2         41.47         30.53         5.35 o
   4  10   2         57.94         46.05         6.40 o
   5  10   2        177.03        186.69        16.99 o
  -8  11   2         13.15         13.09         3.82 o
  -7  11   2         33.44         27.96         5.25 o
  -6  11   2          0.01         -3.11         3.11 o
  -5  11   2        111.05        109.82         6.12 o
  -4  11   2         70.37         79.45        13.59 o
  -3  11   2         83.70         88.57        12.62 o
  -2  11   2        537.26        532.55        14.07 o
  -1  11   2         63.55         63.30         8.74 o
   0  11   2         30.08         44.34         7.12 o
   1  11   2          0.02          0.49         4.37 o
   2  11   2         57.19         45.21         6.27 o
   3  11   2         20.55         17.15         5.49 o
  -7  12   2          0.44          4.48         4.69 o
  -6  12   2         32.18         17.15         5.19 o
  -5  12   2        124.46        114.35         8.35 o
  -4  12   2         19.94         16.00         4.79 o
  -3  12   2         25.54         27.03         8.74 o
  -2  12   2          0.08          1.38         3.88 o
  -1  12   2         54.44         59.88         8.74 o
  -4  13   2          2.44          0.55         4.46 o
  -3  13   2         16.10         21.69         7.12 o
  -2  13   2        138.24        121.05        11.98 o
   1 -13   3        228.35        241.75        16.51 o
   2 -13   3        109.05        102.28        12.30 o
   3 -13   3         16.01         17.90         5.15 o
   4 -13   3         28.07         25.71         7.74 o
   5 -13   3         56.65         66.63         5.64 o
   6 -13   3         12.31         11.71         3.98 o
  -3 -12   3        178.95        175.15        10.85 o
  -2 -12   3          2.49          0.81         4.69 o
  -1 -12   3         87.88         79.30        10.03 o
   2 -12   3         13.44          8.64         5.18 o
   3 -12   3          0.08          1.21         2.90 o
   4 -12   3         90.49         96.58         6.05 o
   5 -12   3          2.06          5.22         3.30 o
   6 -12   3         22.05         16.88         4.10 o
   7 -12   3         16.72         10.28         3.92 o
   8 -12   3         26.33         28.49         5.41 o
  -4 -11   3          1.48          3.48         5.99 o
  -3 -11   3          3.54         -0.92         4.23 o
  -2 -11   3         46.17         42.05         5.94 o
  -1 -11   3         49.78         44.72         5.60 o
   0 -11   3        427.36        413.84        13.44 o
   1 -11   3         53.53         47.58         7.77 o
   2 -11   3        491.75        518.28        14.08 o
   3 -11   3        253.76        248.54        15.79 o
   4 -11   3          4.36          4.49         2.85 o
   5 -11   3         43.73         51.80         5.50 o
   6 -11   3         47.26         54.68         3.81 o
   7 -11   3         87.26         84.06         4.56 o
   8 -11   3          0.05         -2.57         2.57 o
   9 -11   3          6.16          4.75         3.47 o
  -5 -10   3         21.84         29.81         5.44 o
  -4 -10   3          6.78          6.64         4.33 o
  -3 -10   3        188.79        198.84         9.72 o
  -2 -10   3          2.09          0.86         3.56 o
  -1 -10   3         69.86         77.29         7.77 o
   0 -10   3        285.56        299.06         8.21 o
   1 -10   3         10.87         10.20         2.52 o
   2 -10   3          0.22         -0.23         2.39 o
   3 -10   3         34.57         34.58         3.98 o
   4 -10   3          1.63          1.09         1.90 o
   5 -10   3         79.37         75.81         3.78 o
   6 -10   3         73.53         74.08         3.93 o
   7 -10   3         62.92         61.95         4.32 o
   8 -10   3         49.83         47.40         4.13 o
   9 -10   3         49.97         48.03         4.51 o
  10 -10   3        144.03        135.93         9.58 o
  -6  -9   3         34.49         27.49         5.44 o
  -5  -9   3          2.21          6.26         4.04 o
  -4  -9   3          8.63          6.47         4.53 o
  -3  -9   3          4.38          4.02         5.50 o
  -2  -9   3         59.32         69.37         5.83 o
  -1  -9   3        516.91        528.63        13.16 o
   0  -9   3        166.89        166.01         5.13 o
   1  -9   3         73.78         72.25         3.03 o
   2  -9   3        363.05        369.13         7.72 o
   3  -9   3          6.80          4.10         1.38 o
   4  -9   3         19.00         19.81         2.49 o
   5  -9   3          3.13          1.09         1.67 o
   6  -9   3         39.52         42.06         3.03 o
   7  -9   3          1.89          2.85         2.30 o
   8  -9   3          0.23         -2.49         2.49 o
   9  -9   3          8.03          3.36         2.51 o
  10  -9   3         80.78         87.96         6.60 o
  -7  -8   3        191.91        181.81         9.40 o
  -6  -8   3         27.91         35.59         5.20 o
  -5  -8   3         10.29          8.47         3.73 o
  -4  -8   3          9.26          9.34         3.47 o
  -3  -8   3        111.17        107.81         6.40 o
  -2  -8   3        108.72        114.09         6.18 o
  -1  -8   3         97.76         96.09         3.63 o
   0  -8   3         36.43         36.10         2.32 o
   1  -8   3         49.78         49.62         1.92 o
   2  -8   3         53.42         53.42         1.87 o
   3  -8   3         98.21         99.78         2.96 o
   4  -8   3        259.68        249.35         4.39 o
   5  -8   3         12.83         11.67         1.87 o
   6  -8   3        293.84        296.37         6.02 o
   7  -8   3        139.65        136.89         4.51 o
   8  -8   3          0.87         -1.06         2.52 o
   9  -8   3        112.19        106.92         4.80 o
  10  -8   3          2.91          5.23         3.08 o
  11  -8   3          0.58         -5.18         5.18 o
  -8  -7   3          0.27          1.98         4.01 o
  -7  -7   3          2.30          3.30         5.99 o
  -6  -7   3          9.84          6.64         4.05 o
  -5  -7   3         64.73         52.70         7.77 o
  -4  -7   3          0.03         -0.01         2.59 o
  -3  -7   3          1.30         -0.16         2.40 o
  -2  -7   3        361.41        355.50         6.83 o
  -1  -7   3          1.36          0.58         1.05 o
   0  -7   3       1669.04       1642.36        11.88 o
   1  -7   3        934.38        905.10         7.15 o
   2  -7   3        594.61        617.79         5.54 o
   3  -7   3        864.61        853.58         7.34 o
   4  -7   3         60.17         60.95         2.39 o
   5  -7   3        172.00        174.96         3.73 o
   6  -7   3        137.16        137.04         4.12 o
   7  -7   3         78.77         79.99         3.68 o
   8  -7   3        438.78        450.91        15.41 o
   9  -7   3          0.07         -2.13         2.13 o
  10  -7   3        103.23        101.12         5.49 o
  11  -7   3          9.14          4.42         3.01 o
  -9  -6   3         39.46         40.27         5.24 o
  -8  -6   3         27.77         32.37         4.85 o
  -7  -6   3        233.62        234.25        13.92 o
  -6  -6   3         44.87         57.03        10.20 o
  -5  -6   3        102.12        107.19         5.83 o
  -4  -6   3        166.36        152.32         6.53 o
  -3  -6   3        348.00        332.79         9.08 o
  -2  -6   3        711.29        678.51         6.77 o
  -1  -6   3         15.27         14.85         1.08 o
   0  -6   3         94.83         99.10         1.87 o
   1  -6   3        179.70        193.38         2.72 o
   2  -6   3          6.38          6.57         0.86 o
   3  -6   3       1488.45       1491.99        10.21 o
   4  -6   3       1408.27       1426.11        10.74 o
   5  -6   3         31.09         34.36         1.64 o
   6  -6   3        359.32        362.85         6.10 o
   7  -6   3        308.59        314.28         5.90 o
   8  -6   3        685.41        711.55         9.79 o
   9  -6   3         22.22         25.07         2.73 o
  10  -6   3        170.20        163.59         5.99 o
  11  -6   3         89.17         84.01         6.12 o
  -9  -5   3         15.10         13.68         3.87 o
  -8  -5   3        209.45        216.79         8.32 o
  -7  -5   3          2.57          3.56         2.69 o
  -6  -5   3         59.55         54.38         4.42 o
  -5  -5   3        482.55        460.24        10.73 o
  -4  -5   3         15.22         17.26         1.76 o
  -3  -5   3          1.17          3.25         0.88 o
  -2  -5   3        169.49        170.28         2.83 o
  -1  -5   3         55.79         50.09         1.22 o
   0  -5   3        723.80        687.51         6.23 o
   1  -5   3       1024.01       1045.40         7.34 o
   2  -5   3        133.59        139.01         2.05 o
   3  -5   3        806.63        781.46         5.94 o
   4  -5   3         49.63         52.05         1.67 o
   5  -5   3         77.56         76.41         1.76 o
   6  -5   3         64.16         69.69         2.89 o
   7  -5   3         83.50         83.97         3.26 o
   8  -5   3         91.42         84.34         3.94 o
   9  -5   3          5.53          5.20         2.03 o
  10  -5   3          1.36         -1.64         2.05 o
  11  -5   3         67.04         60.08         4.31 o
 -10  -4   3        127.41        124.46         6.91 o
  -9  -4   3          6.78          6.92         3.12 o
  -8  -4   3         40.91         47.31         4.21 o
  -7  -4   3        232.65        237.14         7.77 o
  -6  -4   3         45.16         50.54         2.10 o
  -5  -4   3         70.37         63.03         2.04 o
  -4  -4   3        172.55        180.01         2.49 o
  -3  -4   3        341.39        348.00         3.55 o
  -2  -4   3        178.05        180.11         2.50 o
  -1  -4   3        114.75        121.21         1.71 o
   0  -4   3        275.46        290.25         2.79 o
   1  -4   3        829.00        879.66         6.14 o
   2  -4   3         94.20         82.97         1.41 o
   3  -4   3        331.48        333.04         3.16 o
   4  -4   3       1116.33       1128.93         7.62 o
   5  -4   3          0.41          0.18         0.53 o
   6  -4   3        491.59        482.53         4.29 o
   7  -4   3        222.05        218.46         4.51 o
   8  -4   3         67.84         75.05         3.24 o
   9  -4   3         28.77         30.98         2.54 o
  10  -4   3          3.67          1.58         1.88 o
  11  -4   3         38.50         34.95         4.88 o
 -10  -3   3         97.41         97.42        11.33 o
  -9  -3   3          5.61          4.20         2.63 o
  -8  -3   3         78.17         81.85         4.06 o
  -7  -3   3         97.50         93.49         4.62 o
  -6  -3   3        192.90        176.94         4.51 o
  -5  -3   3         72.28         67.73         1.64 o
  -4  -3   3       1469.18       1437.36         9.78 o
  -3  -3   3         10.27         11.26         0.80 o
  -2  -3   3        248.90        258.92         2.54 o
  -1  -3   3         99.12        104.60         1.50 o
   0  -3   3       1216.79       1258.90        11.83 o
   1  -3   3       4808.62       4949.00        26.52 o
   2  -3   3       2033.11       2070.13        13.07 o
   3  -3   3         97.25         94.12         1.34 o
   4  -3   3        199.46        203.49         2.12 o
   5  -3   3        968.95        923.01         6.06 o
   6  -3   3        951.76        922.00         6.15 o
   7  -3   3        299.21        293.79         3.54 o
   8  -3   3          8.71         11.80         1.81 o
   9  -3   3         19.55         21.63         2.14 o
  10  -3   3         25.29         27.11         2.60 o
  11  -3   3          4.80          7.32         5.01 o
 -10  -2   3         32.45         28.48         7.44 o
  -9  -2   3         44.80         31.87         4.92 o
  -8  -2   3         36.28         39.58         3.78 o
  -7  -2   3         52.14         53.51         1.99 o
  -6  -2   3        459.55        467.61         5.39 o
  -5  -2   3         80.76         79.52         1.38 o
  -4  -2   3        426.04        424.26         3.54 o
  -3  -2   3         80.94         83.15         1.62 o
  -2  -2   3        423.04        423.59         3.47 o
  -1  -2   3          1.82          3.01         0.46 o
   0  -2   3        211.10        225.12         2.16 o
   1  -2   3       9430.64       9642.14        55.38 o
   2  -2   3       4423.75       4515.73        30.27 o
   3  -2   3          6.93          4.96         0.43 o
   4  -2   3       2686.18       2704.09        14.97 o
   5  -2   3        437.78        424.06         3.21 o
   6  -2   3         58.17         59.42         1.08 o
   7  -2   3         50.89         50.15         1.91 o
   8  -2   3        255.77        241.35         4.38 o
   9  -2   3        121.12        130.02         3.92 o
  10  -2   3          8.54          7.54         2.14 o
  11  -2   3         22.92         19.65        12.46 o
 -10  -1   3         27.15         25.25         7.12 o
  -9  -1   3         55.11         53.22         7.43 o
  -8  -1   3         57.50         53.79         2.44 o
  -7  -1   3        177.53        179.47         3.32 o
  -6  -1   3        404.71        403.66         4.37 o
  -5  -1   3         24.62         32.09         0.81 o
  -4  -1   3        264.43        292.27         2.43 o
  -3  -1   3        366.72        371.94         2.74 o
  -2  -1   3          1.44          0.94         0.30 o
  -1  -1   3        841.85        767.85         6.98 o
   0  -1   3        145.47        145.07         1.38 o
   1  -1   3       6237.87       6275.72        34.57 o
   2  -1   3        558.78        527.17         3.77 o
   3  -1   3        765.65        769.75         5.23 o
   4  -1   3        660.17        632.76         4.74 o
   5  -1   3        378.92        364.46         3.10 o
   6  -1   3          0.00          0.59         0.66 o
   7  -1   3        627.85        608.87         6.28 o
   8  -1   3         62.82         72.19         3.38 o
   9  -1   3         56.14         55.03         2.65 o
  10  -1   3         63.20         73.46         6.22 o
  11  -1   3         20.02         12.65         5.98 o
 -10   0   3         15.07         14.64         1.95 o
  -9   0   3        179.55        165.30         5.53 o
  -8   0   3        272.23        274.47         4.53 o
  -7   0   3        151.56        157.96         3.01 o
  -6   0   3        681.84        724.45         6.66 o
  -5   0   3        834.36        821.71         5.99 o
  -4   0   3        286.42        287.09         2.35 o
  -3   0   3         96.65         98.85         1.19 o
  -2   0   3       1082.10       1049.93         5.96 o
  -1   0   3         71.43         75.91         0.86 o
   0   0   3       1657.56       1649.92        10.72 o
   1   0   3         38.09         35.39         0.86 o
   2   0   3        729.68        714.17         5.14 o
   3   0   3         17.71         27.45         0.72 o
   4   0   3       1609.65       1561.10        10.26 o
   5   0   3       1815.74       1782.59        24.84 o
   6   0   3         98.60         97.81         2.97 o
   7   0   3          8.12         12.59         2.04 o
   8   0   3         58.34         53.99         3.57 o
   9   0   3        115.58        115.53         5.42 o
  10   0   3        210.86        217.15        12.30 o
  11   0   3          6.96          8.55         6.38 o
 -11   1   3         25.57         22.69         5.50 o
 -10   1   3        142.37        146.36         4.67 o
  -9   1   3         14.85         13.03         1.98 o
  -8   1   3        107.78        109.63         2.99 o
  -7   1   3         38.88         38.02         1.50 o
  -6   1   3       5137.69       5041.91        36.10 o
  -5   1   3         89.93        107.52         1.67 o
  -4   1   3       2250.46       2293.99        12.97 o
  -3   1   3       5019.55       5187.91        26.48 o
  -2   1   3         21.02         23.70         0.80 o
  -1   1   3       1063.30       1084.39         6.68 o
   0   1   3        382.62        354.57         2.94 o
   1   1   3       3463.13       3530.95        26.17 o
   2   1   3       2377.02       2394.73        15.43 o
   3   1   3        344.80        327.71         2.93 o
   4   1   3       1005.20       1015.55         7.05 o
   5   1   3        119.96        113.65         1.78 o
   6   1   3        503.60        461.43         5.54 o
   7   1   3        152.01        140.45         2.92 o
   8   1   3        115.56         91.88         5.81 o
   9   1   3          5.14          4.21         5.18 o
  10   1   3         79.97         75.69         6.64 o
 -11   2   3         11.06         10.59         2.72 o
 -10   2   3         94.72         94.43         3.94 o
  -9   2   3        150.13        147.22         4.23 o
  -8   2   3        350.14        359.01         6.06 o
  -7   2   3        497.43        507.83         5.45 o
  -6   2   3          1.75          1.52         0.56 o
  -5   2   3          0.49          0.76         0.44 o
  -4   2   3        737.03        721.60         4.68 o
  -3   2   3        707.19        751.17         4.74 o
  -2   2   3         12.39         11.17         0.55 o
  -1   2   3        792.91        804.17         6.02 o
   0   2   3        908.88        936.21         6.07 o
   1   2   3        432.37        458.98         3.91 o
   2   2   3        994.07        956.93         7.40 o
   3   2   3         30.11         26.95         0.92 o
   4   2   3       1435.81       1418.19         9.88 o
   5   2   3        122.71        122.91         2.19 o
   6   2   3          5.31          7.27         1.21 o
   7   2   3         44.21         47.45         2.90 o
   8   2   3          1.81          3.19         3.88 o
   9   2   3          1.26          2.21         2.05 o
  10   2   3        112.04        112.31        12.30 o
 -11   3   3         43.54         41.72         3.70 o
 -10   3   3          0.02          0.25         1.81 o
  -9   3   3          1.24          1.82         1.65 o
  -8   3   3          4.33          8.69         2.22 o
  -7   3   3        356.72        362.38         6.34 o
  -6   3   3        231.35        244.76         2.75 o
  -5   3   3       1150.27       1141.26         7.38 o
  -4   3   3          4.42          6.84         0.66 o
  -3   3   3       1019.00       1061.28         7.17 o
  -2   3   3        396.88        365.53         3.16 o
  -1   3   3         20.54         23.43         0.91 o
   0   3   3       1504.59       1567.09         9.80 o
   1   3   3       1070.10       1059.26         7.47 o
   2   3   3       1063.59       1012.10         8.17 o
   3   3   3        286.11        313.92         3.26 o
   4   3   3        678.41        639.21         6.15 o
   5   3   3        235.59        240.65         3.74 o
   6   3   3        192.98        185.10         7.12 o
   7   3   3          6.45          8.98         2.59 o
   8   3   3        444.15        419.42        10.04 o
   9   3   3        102.58        111.13         5.73 o
  10   3   3         16.04         11.65         2.97 o
 -11   4   3         15.44         17.49         3.19 o
 -10   4   3         22.87         22.24         2.87 o
  -9   4   3        148.25        143.67         4.56 o
  -8   4   3        678.09        665.33        13.10 o
  -7   4   3          9.28          9.07         1.61 o
  -6   4   3        355.54        365.58         4.96 o
  -5   4   3        101.11        102.52         1.94 o
  -4   4   3         16.74         18.68         1.02 o
  -3   4   3        128.37        137.71         1.83 o
  -2   4   3       1362.74       1351.98         8.53 o
  -1   4   3        227.35        227.82         2.56 o
   0   4   3        300.03        299.43         2.98 o
   1   4   3         10.72         13.02         0.85 o
   2   4   3        189.60        181.79         2.89 o
   3   4   3       3455.80       3337.12        25.88 o
   4   4   3          9.59         14.41         1.54 o
   5   4   3        396.26        400.87         9.48 o
   6   4   3        171.80        174.75         8.09 o
   7   4   3         10.23         15.23         2.99 o
   8   4   3         70.36         65.48         4.95 o
   9   4   3         21.53         21.69         3.62 o
 -11   5   3         12.35         20.98         3.34 o
 -10   5   3         48.86         46.24         3.89 o
  -9   5   3         36.74         35.17         2.90 o
  -8   5   3        277.55        289.13         6.99 o
  -7   5   3         80.02         75.11         3.26 o
  -6   5   3        197.50        202.49         4.10 o
  -5   5   3       1583.10       1514.85        14.15 o
  -4   5   3        660.82        643.00         6.30 o
  -3   5   3         29.35         27.50         1.10 o
  -2   5   3        322.28        301.92         3.10 o
  -1   5   3        714.33        646.03         5.32 o
   0   5   3       1103.72       1114.96         8.28 o
   1   5   3         24.30         23.12         1.43 o
   2   5   3        789.54        787.85         7.63 o
   3   5   3        282.69        275.77         8.09 o
   4   5   3        327.53        315.52         8.70 o
   5   5   3          1.99          4.85         3.24 o
   6   5   3         85.50         82.17         5.63 o
   7   5   3         11.93         16.62         3.77 o
   8   5   3        206.74        210.10        13.59 o
   9   5   3         31.60         22.77         4.21 o
 -11   6   3          0.21          0.16         2.87 o
 -10   6   3         24.37         23.57         3.40 o
  -9   6   3         70.25         79.37         4.02 o
  -8   6   3        351.94        351.27         7.98 o
  -7   6   3          9.81          9.01         2.85 o
  -6   6   3        347.51        343.13        11.56 o
  -5   6   3         50.38         49.86         2.58 o
  -4   6   3        306.16        306.33         4.23 o
  -3   6   3         40.64         40.61         1.42 o
  -2   6   3        573.80        565.97         4.88 o
  -1   6   3        622.48        594.98         5.31 o
   0   6   3         48.43         43.57         1.60 o
   1   6   3        910.30        901.16         8.88 o
   2   6   3        650.09        643.34        10.58 o
   3   6   3         11.45         11.51         2.72 o
   4   6   3         21.91         17.15         4.21 o
   5   6   3        147.19        151.15         9.06 o
   6   6   3         84.36        104.32         6.76 o
   7   6   3         53.04         57.98         5.63 o
   8   6   3          7.71         17.72         4.31 o
 -11   7   3          2.30         -2.58         3.05 o
 -10   7   3         76.61         71.76         5.14 o
  -9   7   3          1.15          1.89         2.53 o
  -8   7   3         23.01         24.47         2.67 o
  -7   7   3        141.28        144.48         6.38 o
  -6   7   3          7.27          9.35         2.17 o
  -5   7   3        588.72        579.64         7.45 o
  -4   7   3       1010.80        984.52         9.76 o
  -3   7   3        419.77        409.80         4.99 o
  -2   7   3        100.18         93.55         2.21 o
  -1   7   3        175.84        168.56         3.22 o
   0   7   3         12.28         12.14         1.48 o
   1   7   3        365.35        366.87         7.88 o
   2   7   3          3.80          0.94         2.81 o
   3   7   3         59.06         64.35         5.29 o
   4   7   3         43.58         36.71         4.59 o
   5   7   3         75.26         71.92         6.96 o
   6   7   3         28.49         24.49         4.42 o
   7   7   3         21.02         17.18         7.44 o
 -10   8   3         10.50         17.19         3.57 o
  -9   8   3         10.26          9.97         3.05 o
  -8   8   3        439.41        443.34         8.45 o
  -7   8   3        242.28        232.91         6.79 o
  -6   8   3         42.23         51.58         3.33 o
  -5   8   3        650.49        636.98         9.08 o
  -4   8   3        458.91        472.61         7.43 o
  -3   8   3         87.52         85.43         3.49 o
  -2   8   3         21.12         20.82         2.41 o
  -1   8   3        557.40        536.97         7.15 o
   0   8   3         39.23         36.69         2.69 o
   1   8   3         53.87         66.32         3.48 o
   2   8   3          6.95          5.23         2.28 o
   3   8   3         70.47         82.47         6.30 o
   4   8   3         45.76         44.60         5.20 o
   5   8   3         11.57         16.00         4.28 o
   6   8   3         15.73         13.18         4.59 o
 -10   9   3         20.65         16.28         3.83 o
  -9   9   3          1.44         -3.07         3.07 o
  -8   9   3         15.94         16.16         3.34 o
  -7   9   3        118.27        127.50         5.14 o
  -6   9   3        156.87        165.60         5.26 o
  -5   9   3          4.58          7.77         2.39 o
  -4   9   3        821.25        816.68        12.00 o
  -3   9   3         53.59         59.59         5.15 o
  -2   9   3         41.83         44.30         4.46 o
  -1   9   3        120.82        116.90         4.56 o
   0   9   3         10.14          8.35         2.12 o
   1   9   3          3.49          3.40         2.86 o
   2   9   3         22.90         30.98         3.57 o
   3   9   3         42.11         43.60         6.64 o
   4   9   3         13.65         10.50         4.04 o
   5   9   3         66.31         69.33         7.00 o
  -9  10   3          2.39         -1.10         3.33 o
  -8  10   3         61.66         56.83         5.93 o
  -7  10   3         94.69        100.17         5.52 o
  -6  10   3          0.45         -0.52         2.34 o
  -5  10   3        101.12        110.39        19.58 o
  -4  10   3        110.27        117.94         7.18 o
  -3  10   3        174.05        174.51         8.00 o
  -2  10   3         51.43         55.48        11.33 o
  -1  10   3        690.73        743.19        16.00 o
   0  10   3        123.63        122.57         5.96 o
   1  10   3        108.38        117.52         7.94 o
   2  10   3          0.39         -4.00         4.00 o
   3  10   3         71.89         54.75         6.50 o
   4  10   3         64.19         68.09         7.61 o
  -8  11   3         47.46         52.87         5.95 o
  -7  11   3         71.80         62.21         5.60 o
  -6  11   3         30.17         33.79         4.42 o
  -5  11   3         33.24         33.30         5.37 o
  -4  11   3        187.17        185.35         8.89 o
  -3  11   3         43.84         44.11         5.25 o
  -2  11   3          0.06         -1.62         3.24 o
  -1  11   3          2.86          3.88         4.85 o
   0  11   3          6.97         12.62         5.50 o
   1  11   3          0.72          3.35         6.31 o
   2  11   3        165.64        166.24        11.96 o
   3  11   3         91.02         85.51        12.95 o
  -6  12   3          2.27          0.22         4.32 o
  -5  12   3         45.83         45.09         6.06 o
  -4  12   3          8.89         13.93         4.33 o
  -3  12   3         90.60         94.31         7.77 o
  -2  12   3         18.14         14.24         5.83 o
  -1  12   3        124.22        158.92        12.62 o
   0  12   3         22.25         12.30         8.09 o
   2 -13   4          0.10          4.36         4.46 o
   3 -13   4         37.11         33.73         6.47 o
   4 -13   4          7.33          9.39         4.56 o
   5 -13   4          1.25          2.02         3.48 o
   6 -13   4          0.16         -2.40         3.73 o
  -3 -12   4         22.00         30.42        12.95 o
  -2 -12   4          6.71          4.58         5.83 o
  -1 -12   4        193.99        217.47        14.24 o
   1 -12   4        100.81        100.34        10.68 o
   2 -12   4        147.67        152.77        11.98 o
   3 -12   4         35.02         39.81         6.15 o
   4 -12   4          0.02         -1.71         2.86 o
   5 -12   4        155.51        159.83         7.71 o
   6 -12   4         52.14         45.17         5.08 o
   7 -12   4        227.89        225.87        13.96 o
   8 -12   4        112.13        108.01         6.20 o
  -4 -11   4         15.37         14.51         5.25 o
  -3 -11   4        144.99        125.93         9.04 o
  -2 -11   4        183.58        177.80        10.06 o
  -1 -11   4          3.02          1.18         3.87 o
   0 -11   4        681.73        689.78        19.42 o
   1 -11   4         26.17         24.92         6.15 o
   2 -11   4         63.63         66.88         6.31 o
   3 -11   4         23.31         27.56         3.62 o
   4 -11   4          1.16          1.84         3.38 o
   5 -11   4        195.64        197.85         7.34 o
   6 -11   4          0.39          1.43         2.18 o
   7 -11   4          0.12         -0.92         2.40 o
   8 -11   4         29.76         24.65         4.89 o
   9 -11   4         22.72         23.21         4.62 o
  -5 -10   4        103.35        111.63        14.89 o
  -4 -10   4         25.53         27.57         5.37 o
  -3 -10   4         46.74         49.63        10.03 o
  -2 -10   4         10.08         11.78         4.85 o
  -1 -10   4         77.22         78.49         6.41 o
   0 -10   4        367.97        395.04         9.46 o
   1 -10   4        313.92        314.47         7.50 o
   2 -10   4          0.01         -3.07         3.07 o
   3 -10   4        121.39        125.34         5.53 o
   4 -10   4          1.39          0.62         1.76 o
   5 -10   4        286.61        287.77         6.35 o
   6 -10   4        185.71        182.80         5.52 o
   7 -10   4        164.97        165.30         5.57 o
   8 -10   4        295.28        312.11         7.44 o
   9 -10   4         16.11         14.68         3.16 o
  -6  -9   4         12.05          8.50         4.49 o
  -5  -9   4         58.49         48.27         5.90 o
  -4  -9   4         88.75         72.57         6.59 o
  -3  -9   4        250.20        259.02        12.46 o
  -2  -9   4        292.10        287.55        10.18 o
  -1  -9   4        137.07        136.83         7.80 o
   0  -9   4        674.64        661.20         9.89 o
   1  -9   4          2.96          5.75         1.50 o
   2  -9   4         25.19         25.25         2.28 o
   3  -9   4        105.33        109.71         3.46 o
   4  -9   4         29.77         21.83         2.19 o
   5  -9   4         13.80         17.47         2.19 o
   6  -9   4          5.82         10.55         2.17 o
   7  -9   4         85.63         89.36         4.25 o
   8  -9   4        210.58        212.11         6.15 o
   9  -9   4         74.84         75.38         4.40 o
  10  -9   4          8.20         10.65         3.97 o
  -7  -8   4        156.30        161.29        19.40 o
  -6  -8   4          0.04         -3.18        11.65 o
  -5  -8   4         71.50         74.29         6.30 o
  -4  -8   4         45.11         55.87         5.35 o
  -3  -8   4         10.41          7.57         3.18 o
  -2  -8   4          2.25          5.66         2.75 o
  -1  -8   4        149.95        145.05         6.64 o
   0  -8   4         95.80         90.58         3.08 o
   1  -8   4        218.86        225.82         3.44 o
   2  -8   4        401.73        383.79         4.38 o
   3  -8   4         32.00         30.89         1.77 o
   4  -8   4        147.16        141.46         3.70 o
   5  -8   4        424.29        427.66         7.09 o
   6  -8   4        188.75        193.77         5.04 o
   7  -8   4         21.09         24.72         2.59 o
   8  -8   4         81.45         90.23         4.31 o
   9  -8   4         34.40         35.47         3.23 o
  10  -8   4         12.17          6.11         3.18 o
  -8  -7   4          0.79          0.75         5.18 o
  -7  -7   4        366.51        366.83        11.82 o
  -6  -7   4          0.70         -0.44         2.99 o
  -5  -7   4         15.58         13.34         3.50 o
  -4  -7   4         86.10         81.44        10.52 o
  -3  -7   4          0.56          0.79         2.49 o
  -2  -7   4       1640.65       1593.63        25.96 o
  -1  -7   4        921.93        884.43         9.69 o
   0  -7   4        107.50        118.40         2.35 o
   1  -7   4        541.26        505.75         5.13 o
   2  -7   4         19.54         18.84         1.27 o
   3  -7   4        164.45        172.92         2.91 o
   4  -7   4        376.26        364.18         5.11 o
   5  -7   4        264.88        274.79         5.92 o
   6  -7   4        369.29        383.86         6.62 o
   7  -7   4          1.28          2.78         2.06 o
   8  -7   4          8.35          9.58         2.10 o
   9  -7   4          0.23         -1.89         1.89 o
  10  -7   4        306.27        305.98         7.14 o
  11  -7   4          0.29          3.04         3.05 o
  -9  -6   4        165.84        165.90        10.66 o
  -8  -6   4         27.23         26.52         4.61 o
  -7  -6   4        151.46        144.78         7.60 o
  -6  -6   4          1.00          0.43         2.63 o
  -5  -6   4         80.66         75.51         5.44 o
  -4  -6   4        350.39        342.62         9.63 o
  -3  -6   4         58.12         61.91         4.65 o
  -2  -6   4         43.89         44.76         2.07 o
  -1  -6   4       2111.73       2109.63        15.03 o
   0  -6   4          0.03          1.73         0.66 o
   1  -6   4       2497.55       2521.61        15.80 o
   2  -6   4       1278.68       1304.98         9.20 o
   3  -6   4         45.59         46.32         1.52 o
   4  -6   4         24.72         25.02         1.24 o
   5  -6   4        133.72        136.97         3.33 o
   6  -6   4       1035.66       1021.26        11.74 o
   7  -6   4         17.72         20.33         2.12 o
   8  -6   4        315.75        325.10         6.36 o
   9  -6   4        280.89        284.18         6.29 o
  10  -6   4          8.98          8.99         2.39 o
  11  -6   4          0.01          0.09         2.76 o
  -9  -5   4          0.04         -1.77         3.37 o
  -8  -5   4         50.35         52.55         9.55 o
  -7  -5   4         59.75         55.71         4.95 o
  -6  -5   4         67.71         66.66         4.79 o
  -5  -5   4        126.30        114.28         5.44 o
  -4  -5   4         80.06         85.10         5.47 o
  -3  -5   4         11.27         11.90         1.19 o
  -2  -5   4        887.01        859.16         7.96 o
  -1  -5   4       1175.94       1183.74         8.16 o
   0  -5   4        996.22       1042.36         7.00 o
   1  -5   4       1481.14       1448.82         9.61 o
   2  -5   4         80.87         71.69         1.56 o
   3  -5   4        658.47        660.99         5.03 o
   4  -5   4        358.66        359.09         3.48 o
   5  -5   4         47.37         54.19         1.46 o
   6  -5   4         21.15         21.03         1.85 o
   7  -5   4        179.04        178.37         4.30 o
   8  -5   4         88.39         92.87         4.17 o
   9  -5   4        207.31        211.44         5.34 o
  10  -5   4          4.33          4.36         2.41 o
  11  -5   4         10.05         10.08         3.29 o
 -10  -4   4          4.28          4.61         3.50 o
  -9  -4   4        120.38        110.50         6.32 o
  -8  -4   4         22.07         16.57         3.28 o
  -7  -4   4         37.08         45.74         3.46 o
  -6  -4   4         78.15         77.37         3.90 o
  -5  -4   4        528.26        527.32         6.87 o
  -4  -4   4         93.69         96.31         2.00 o
  -3  -4   4        219.27        200.63         2.75 o
  -2  -4   4        902.07        899.91         6.94 o
  -1  -4   4       1399.31       1398.25         9.04 o
   0  -4   4       1204.65       1228.97         7.76 o
   1  -4   4        605.51        617.18         4.52 o
   2  -4   4       5947.60       6039.98        34.20 o
   3  -4   4        194.46        185.06         2.54 o
   4  -4   4        470.89        462.60         4.49 o
   5  -4   4        123.17        123.58         2.06 o
   6  -4   4         32.81         33.24         1.50 o
   7  -4   4        218.73        215.09         4.95 o
   8  -4   4          3.93          3.55         1.59 o
   9  -4   4         19.46         20.62         2.33 o
  10  -4   4          3.83          5.09         2.06 o
  11  -4   4          5.29          2.64         2.89 o
 -10  -3   4          0.08          2.27         2.89 o
  -9  -3   4        160.10        150.08         8.06 o
  -8  -3   4        102.15        103.04         4.53 o
  -7  -3   4          1.03          0.32         1.47 o
  -6  -3   4        373.73        389.55         5.33 o
  -5  -3   4        269.14        258.56         2.67 o
  -4  -3   4        674.24        661.32         4.98 o
  -3  -3   4         23.52         18.41         0.89 o
  -2  -3   4        117.45        118.31         1.89 o
  -1  -3   4       2025.11       2072.67        12.58 o
   0  -3   4        183.18        219.89         2.13 o
   1  -3   4        238.16        222.77         2.64 o
   2  -3   4        172.80        148.63         1.94 o
   3  -3   4       1549.45       1577.35        10.08 o
   4  -3   4        450.66        442.33         3.71 o
   5  -3   4          3.48          2.91         0.52 o
   6  -3   4         66.54         67.10         1.93 o
   7  -3   4          1.09          1.35         0.78 o
   8  -3   4         58.75         61.46         3.13 o
   9  -3   4          8.28          7.94         2.43 o
  10  -3   4        220.92        212.62         6.17 o
  11  -3   4          6.65          7.80         2.69 o
 -10  -2   4          0.29          4.37         4.35 o
  -9  -2   4         71.87         71.53         3.70 o
  -8  -2   4          0.84         -0.97         1.63 o
  -7  -2   4         11.55          9.99         1.71 o
  -6  -2   4        285.52        274.62         3.90 o
  -5  -2   4        150.22        139.73         1.87 o
  -4  -2   4         14.20         17.82         0.75 o
  -3  -2   4        148.92        140.62         1.67 o
  -2  -2   4        638.77        638.65         4.59 o
  -1  -2   4       1003.85       1044.17         6.46 o
   0  -2   4       4054.12       4198.16        23.71 o
   1  -2   4        167.46        178.21         1.81 o
   2  -2   4       1137.98       1125.88        13.55 o
   3  -2   4        547.75        539.70         4.33 o
   4  -2   4        487.83        491.79         3.96 o
   5  -2   4         30.41         32.29         1.00 o
   6  -2   4        322.03        316.09         2.88 o
   7  -2   4        566.72        542.74         6.85 o
   8  -2   4         41.85         39.18         2.13 o
   9  -2   4          2.93          4.43         1.95 o
  10  -2   4         13.74         15.97         2.71 o
  11  -2   4         63.33         63.66         5.90 o
 -11  -1   4          0.16          2.91         6.80 o
 -10  -1   4          0.06         -2.00         2.00 o
  -9  -1   4         19.93         15.60         2.08 o
  -8  -1   4        493.47        490.68         7.23 o
  -7  -1   4         17.72         18.23         1.68 o
  -6  -1   4         56.21         58.39         1.76 o
  -5  -1   4       1274.95       1254.16         9.32 o
  -4  -1   4         59.17         64.17         1.11 o
  -3  -1   4        463.21        436.99         3.30 o
  -2  -1   4       1000.25       1018.32         6.14 o
  -1  -1   4       1703.16       1723.42         9.71 o
   0  -1   4        488.18        502.04         3.96 o
   1  -1   4        126.50        120.02         1.37 o
   2  -1   4        276.26        268.60         2.37 o
   3  -1   4         89.67         88.37         1.29 o
   4  -1   4        286.20        283.87         2.76 o
   5  -1   4        757.50        733.28         5.60 o
   6  -1   4        264.94        254.79         4.81 o
   7  -1   4        408.76        392.04         4.75 o
   8  -1   4         78.69         70.03         2.66 o
   9  -1   4         51.29         55.00         4.81 o
  10  -1   4        345.26        352.01        11.67 o
  11  -1   4          1.29         -1.95         4.69 o
 -11   0   4        262.15        280.28        13.27 o
 -10   0   4        406.50        387.45         9.30 o
  -9   0   4        172.63        175.62         5.05 o
  -8   0   4        875.13        858.04         9.41 o
  -7   0   4        493.70        483.81         6.13 o
  -6   0   4        242.48        232.57         2.25 o
  -5   0   4        220.32        226.61         2.30 o
  -4   0   4        103.82        102.60         1.43 o
  -3   0   4         35.11         40.26         0.91 o
  -2   0   4        942.90        945.22         5.89 o
  -1   0   4          0.98          1.21         0.30 o
   0   0   4       4370.02       4429.55        26.15 o
   1   0   4       1517.23       1584.95        11.64 o
   2   0   4       2649.13       2650.38        15.28 o
   3   0   4       1734.95       1732.60        10.85 o
   4   0   4          5.66          7.39         0.53 o
   5   0   4         17.82         22.77         1.03 o
   6   0   4         45.33         43.11         1.63 o
   7   0   4          9.32          8.45         1.17 o
   8   0   4        103.69        102.83         3.61 o
   9   0   4         28.77         30.45         2.35 o
  10   0   4         54.45         53.40         7.77 o
  11   0   4         27.65         23.63         7.12 o
 -11   1   4         59.46         54.22         3.55 o
 -10   1   4         42.98         40.94         3.01 o
  -9   1   4          0.24          1.14         1.60 o
  -8   1   4       1525.88       1482.23        14.15 o
  -7   1   4        207.57        216.71         3.28 o
  -6   1   4         40.96         44.89         1.26 o
  -5   1   4        914.49        921.20         5.81 o
  -4   1   4        275.31        289.52         2.40 o
  -3   1   4       2005.09       2051.83        11.28 o
  -2   1   4         37.80         47.14         0.99 o
  -1   1   4       3617.94       3639.91        21.79 o
   0   1   4       1901.86       1883.58        11.17 o
   1   1   4        699.57        696.25         5.09 o
   2   1   4       2035.98       2086.84        13.10 o
   3   1   4        133.73        136.66         1.79 o
   4   1   4         43.12         37.67         1.08 o
   5   1   4         83.57         86.96         1.79 o
   6   1   4        286.59        273.19         5.42 o
   7   1   4          8.31          7.71         1.58 o
   8   1   4          0.06         -1.35         1.37 o
   9   1   4        135.18        143.56         5.18 o
  10   1   4        151.19        146.73        28.95 o
 -11   2   4         27.66         31.59         4.23 o
 -10   2   4         80.36         88.95         4.58 o
  -9   2   4         36.11         34.05         2.59 o
  -8   2   4          0.50         -1.40         1.43 o
  -7   2   4         44.51         49.30         1.84 o
  -6   2   4         36.89         33.85         1.33 o
  -5   2   4         27.74         30.91         0.98 o
  -4   2   4        255.13        263.91         2.35 o
  -3   2   4          0.04          0.83         0.50 o
  -2   2   4        120.44        117.69         1.62 o
  -1   2   4        117.80        129.52         1.67 o
   0   2   4        128.00        121.32         1.56 o
   1   2   4        266.04        251.78         2.54 o
   2   2   4       1190.71       1220.17         9.49 o
   3   2   4        390.38        389.55         3.77 o
   4   2   4         89.95         90.67         1.75 o
   5   2   4         43.95         46.50         1.96 o
   6   2   4         49.06         50.14         4.28 o
   7   2   4          8.83          5.53         2.21 o
   8   2   4         80.96         82.19         6.15 o
   9   2   4        147.97        143.17         5.73 o
  10   2   4         39.12         40.16         3.50 o
 -11   3   4          1.37          0.20         2.48 o
 -10   3   4         27.57         29.75         2.85 o
  -9   3   4          0.47          1.75         1.72 o
  -8   3   4        234.39        233.84         5.12 o
  -7   3   4        268.44        276.42         5.21 o
  -6   3   4         16.08         18.91         1.63 o
  -5   3   4          0.18          0.42         0.53 o
  -4   3   4         52.85         50.65         1.19 o
  -3   3   4        581.01        593.23         4.21 o
  -2   3   4       2006.48       1952.23        12.76 o
  -1   3   4        102.82         98.98         1.59 o
   0   3   4          0.09          1.00         0.51 o
   1   3   4        339.27        393.41         3.58 o
   2   3   4          0.30          0.53         0.54 o
   3   3   4       1050.92       1017.05         7.92 o
   4   3   4          0.14         -0.03         0.68 o
   5   3   4         89.20         83.63         2.58 o
   6   3   4        223.25        219.77         6.70 o
   7   3   4          1.94          0.26         2.21 o
   8   3   4        246.59        263.30        17.32 o
   9   3   4          0.27         -1.79         2.34 o
  10   3   4          3.31          5.18         3.24 o
 -11   4   4         71.43         68.83         4.51 o
 -10   4   4        287.98        293.05         6.71 o
  -9   4   4        141.69        144.55         4.66 o
  -8   4   4        115.21        118.56         4.00 o
  -7   4   4          0.36          1.54         1.35 o
  -6   4   4         71.39         65.96         2.90 o
  -5   4   4         94.34        100.20         1.97 o
  -4   4   4       1106.19       1068.66         6.90 o
  -3   4   4          5.01          5.69         0.64 o
  -2   4   4        119.67        119.67         1.92 o
  -1   4   4          0.61          0.41         0.55 o
   0   4   4        139.95        145.00         2.05 o
   1   4   4       1118.68       1134.95         7.81 o
   2   4   4         73.11         83.84         1.79 o
   3   4   4         99.48        100.32         2.11 o
   4   4   4          7.75         11.33         2.40 o
   5   4   4          9.68         11.76         2.45 o
   6   4   4        133.24        131.17         7.44 o
   7   4   4         58.21         58.02         7.28 o
   8   4   4          5.90          2.60         3.07 o
   9   4   4        115.85        110.74         7.12 o
 -11   5   4          5.73          1.50         2.99 o
 -10   5   4        337.25        350.67        10.05 o
  -9   5   4         53.91         56.74         4.91 o
  -8   5   4         28.71         35.63         2.73 o
  -7   5   4        433.20        430.12         7.22 o
  -6   5   4        313.78        313.22         5.81 o
  -5   5   4         40.98         39.99         1.75 o
  -4   5   4          4.15          2.41         0.78 o
  -3   5   4       1667.99       1623.92        10.39 o
  -2   5   4        596.63        577.05         5.06 o
  -1   5   4        138.28        132.39         2.19 o
   0   5   4       1355.72       1281.85         8.95 o
   1   5   4        158.64        150.08         2.42 o
   2   5   4         78.14         69.36         2.41 o
   3   5   4       1070.63       1050.21        18.66 o
   4   5   4        472.25        460.22        11.04 o
   5   5   4        156.96        182.72         7.23 o
   6   5   4        519.83        556.45        13.06 o
   7   5   4          9.57          6.13         5.50 o
   8   5   4         41.84         39.41         4.90 o
 -11   6   4         23.54         18.15         3.68 o
 -10   6   4         99.15        105.41         5.69 o
  -9   6   4        114.36        116.03         4.71 o
  -8   6   4         12.64          9.23         2.83 o
  -7   6   4        164.44        161.03         4.71 o
  -6   6   4          4.07          3.13         1.87 o
  -5   6   4         11.40         11.86         1.52 o
  -4   6   4        175.98        170.39         3.38 o
  -3   6   4       1497.82       1461.59        10.84 o
  -2   6   4          0.23         -0.17         0.79 o
  -1   6   4        690.89        654.48         5.98 o
   0   6   4       1752.45       1676.72        13.81 o
   1   6   4         82.61         95.63         2.74 o
   2   6   4          4.08          5.98         1.99 o
   3   6   4        325.00        329.41         9.54 o
   4   6   4         20.41         22.33         3.47 o
   5   6   4          0.15          1.16         2.72 o
   6   6   4          6.66          3.79         3.11 o
   7   6   4         37.42         42.79         4.90 o
   8   6   4         12.61          6.69         4.07 o
 -10   7   4         13.41         15.11         3.44 o
  -9   7   4         51.14         53.71         3.75 o
  -8   7   4         84.51         90.95         4.38 o
  -7   7   4        102.39        110.73         4.44 o
  -6   7   4        160.02        159.67         5.42 o
  -5   7   4         70.17         73.90         3.47 o
  -4   7   4        404.37        406.60         5.64 o
  -3   7   4         86.51         84.09         3.05 o
  -2   7   4         55.46         56.70         2.40 o
  -1   7   4        544.06        533.45         6.80 o
   0   7   4         43.39         35.99         2.32 o
   1   7   4          6.13          8.00         1.67 o
   2   7   4         19.83         21.57         2.74 o
   3   7   4         75.10         87.27         6.64 o
   4   7   4        224.22        225.61         8.93 o
   5   7   4         36.80         40.15         4.82 o
   6   7   4        227.64        247.20        10.03 o
   7   7   4         46.09         39.07         6.80 o
 -10   8   4         48.25         40.40         4.43 o
  -9   8   4         44.44         44.45         5.37 o
  -8   8   4          6.92          7.73         2.56 o
  -7   8   4         31.21         33.26         3.41 o
  -6   8   4        197.92        198.05         5.50 o
  -5   8   4          4.49          5.75         2.15 o
  -4   8   4         24.04         23.09         3.04 o
  -3   8   4        159.11        152.40         5.09 o
  -2   8   4         47.65         47.83         3.32 o
  -1   8   4          5.47          4.82         1.45 o
   0   8   4         73.12         75.12         3.58 o
   1   8   4         27.50         24.97         2.98 o
   2   8   4          0.15         -1.16         2.23 o
   3   8   4          0.16         -2.95         2.95 o
   4   8   4          9.45          9.41         5.99 o
   5   8   4          0.33          2.75         3.81 o
   6   8   4         58.23         61.97         7.28 o
  -9   9   4         99.89         91.27         5.76 o
  -8   9   4         16.90         18.05         3.07 o
  -7   9   4        132.74        136.29         5.46 o
  -6   9   4        159.54        163.77         5.31 o
  -5   9   4         36.39         33.87         3.39 o
  -4   9   4          4.93          3.46         2.95 o
  -3   9   4         16.55         10.75         3.08 o
  -2   9   4         56.51         57.72         7.61 o
  -1   9   4         86.53         83.69         6.52 o
   0   9   4          2.25          3.08         2.36 o
   1   9   4         10.44          9.77         2.73 o
   2   9   4        274.84        278.93        13.11 o
   3   9   4        143.49        154.97         8.79 o
   4   9   4        232.82        248.14        10.92 o
   5   9   4        161.48        151.27        18.92 o
  -9  10   4         57.74         49.43         5.08 o
  -8  10   4         11.24          6.55         3.10 o
  -7  10   4          1.07          0.18         2.56 o
  -6  10   4        173.73        177.32         6.69 o
  -5  10   4        304.61        306.04        15.05 o
  -4  10   4         67.51         56.29         6.31 o
  -3  10   4        670.44        656.47        15.31 o
  -2  10   4        239.21        229.49         8.99 o
  -1  10   4         17.41         12.62         5.50 o
   0  10   4          5.48          3.31         3.27 o
   1  10   4        154.57        162.93         6.77 o
   2  10   4         22.95         26.83         9.87 o
   3  10   4          7.18          8.11         4.46 o
   4  10   4         56.37         56.27         6.68 o
  -8  11   4         71.28         57.94         9.71 o
  -7  11   4         71.91         59.22         7.63 o
  -6  11   4         58.94         47.40         4.95 o
  -5  11   4          0.51          5.29         4.10 o
  -4  11   4          4.99          5.68         4.85 o
  -3  11   4         41.57         32.12         5.50 o
  -2  11   4         42.80         29.45         7.12 o
  -1  11   4         31.73         44.67         7.77 o
   0  11   4         12.43         12.30         5.83 o
   1  11   4         31.07         19.74         6.80 o
   2  11   4        108.20         89.83        12.14 o
  -6  12   4         39.22         40.00         5.03 o
  -5  12   4          9.82          9.71         4.58 o
  -4  12   4         51.17         66.09         6.85 o
  -3  12   4        105.54        108.43        11.33 o
  -2  12   4         11.78         15.21         6.47 o
  -1  12   4          0.01          7.77         6.15 o
   0  12   4          6.06         19.42         6.80 o
   2 -13   5         11.04         13.08        16.35 o
   3 -13   5          3.23          0.60         4.33 o
   4 -13   5         23.22         26.14         5.60 o
   5 -13   5         60.65         54.82         6.07 o
   6 -13   5        154.40        155.01        12.96 o
  -3 -12   5         69.90         64.54         7.60 o
  -2 -12   5         68.32         60.90         7.21 o
  -1 -12   5          0.04          4.85         6.47 o
   1 -12   5          6.61         -5.18         5.50 o
   2 -12   5         82.00         74.12         9.39 o
   3 -12   5        192.21        214.57        10.29 o
   4 -12   5          8.68          7.10         3.28 o
   5 -12   5        202.08        221.91         8.27 o
   6 -12   5        118.04        131.30        12.03 o
   7 -12   5          0.07         -1.76         3.48 o
   8 -12   5          1.19         -0.56         4.09 o
  -4 -11   5        127.99        119.93         9.02 o
  -3 -11   5         81.11         86.14         7.66 o
  -2 -11   5        272.78        300.91        12.13 o
  -1 -11   5        138.87        146.59        11.00 o
   0 -11   5        484.55        487.77        13.50 o
   1 -11   5        194.41        177.98        12.30 o
   2 -11   5         31.25         30.42         6.15 o
   3 -11   5         44.68         39.45         3.94 o
   4 -11   5        215.47        217.64         7.55 o
   5 -11   5         34.52         39.31         4.96 o
   6 -11   5        162.46        161.70         5.55 o
   7 -11   5         26.89         27.73         3.36 o
   8 -11   5         13.08         13.01         3.20 o
   9 -11   5         49.21         37.42         3.99 o
  -5 -10   5          7.76          7.92         4.82 o
  -4 -10   5         20.30         16.16         4.82 o
  -3 -10   5         26.99         24.76         5.02 o
  -2 -10   5         71.30         68.73         6.96 o
  -1 -10   5        109.59        108.92         5.92 o
   0 -10   5         63.04         65.83         4.59 o
   1 -10   5          3.58          5.74         2.85 o
   2 -10   5          0.27          0.27         2.57 o
   3 -10   5        684.62        685.23        15.06 o
   4 -10   5        131.08        141.39         7.05 o
   5 -10   5        229.22        222.20         5.72 o
   6 -10   5        376.53        391.88         7.69 o
   7 -10   5         14.00          7.17         3.34 o
   8 -10   5         67.75         63.77         4.18 o
   9 -10   5          4.97         -2.66         2.66 o
  -6  -9   5          1.63         -2.32         4.85 o
  -5  -9   5         96.85         92.78         7.37 o
  -4  -9   5        121.93        131.60         8.23 o
  -3  -9   5          0.05          3.46         5.66 o
  -2  -9   5        168.08        164.06         7.89 o
  -1  -9   5          0.49         -0.44         2.17 o
   0  -9   5         23.76         24.33         2.98 o
   1  -9   5          2.11          0.20         1.36 o
   2  -9   5         32.86         37.19         2.54 o
   3  -9   5         24.24         22.29         2.10 o
   4  -9   5        127.47        137.45         4.39 o
   5  -9   5         76.86         87.74         3.99 o
   6  -9   5        715.73        727.65        10.48 o
   7  -9   5         87.68         84.03         4.24 o
   8  -9   5          6.40          4.14         2.42 o
   9  -9   5        136.72        139.57         5.72 o
  10  -9   5         32.83         26.14         3.58 o
  -7  -8   5         40.93         39.93         5.83 o
  -6  -8   5         15.07         17.06         4.49 o
  -5  -8   5         32.72         29.64         5.66 o
  -4  -8   5         56.57         55.53         5.35 o
  -3  -8   5         13.84         17.50         3.72 o
  -2  -8   5         89.40         87.62         5.94 o
  -1  -8   5        226.68        221.26         6.92 o
   0  -8   5        691.15        662.09         7.88 o
   1  -8   5          2.79          0.83         0.97 o
   2  -8   5         45.71         46.43         2.10 o
   3  -8   5        596.30        595.97         7.57 o
   4  -8   5        208.05        211.56         6.06 o
   5  -8   5          1.13          0.67         1.50 o
   6  -8   5          6.86          5.57         1.94 o
   7  -8   5         42.27         46.91         4.73 o
   8  -8   5          5.25          4.92         2.19 o
   9  -8   5        266.15        261.56         6.64 o
  10  -8   5        112.48        110.78         5.88 o
  -8  -7   5          4.94          2.87         5.18 o
  -7  -7   5        519.50        522.36        14.45 o
  -6  -7   5        190.57        204.71         8.79 o
  -5  -7   5          4.83          4.39         3.18 o
  -4  -7   5       1518.56       1500.11        25.98 o
  -3  -7   5        274.75        301.32         9.45 o
  -2  -7   5          2.32          3.33         1.97 o
  -1  -7   5         57.07         57.17         2.15 o
   0  -7   5         72.21         63.39         1.87 o
   1  -7   5        113.82        110.88         2.22 o
   2  -7   5        385.94        383.16         4.19 o
   3  -7   5         57.22         58.22         1.92 o
   4  -7   5         29.33         25.54         1.76 o
   5  -7   5          0.10          2.22         1.44 o
   6  -7   5         16.67         20.65         2.19 o
   7  -7   5        143.92        141.26         4.50 o
   8  -7   5         29.50         28.36         2.69 o
   9  -7   5         66.68         64.84         3.86 o
  10  -7   5          3.08          0.45         2.39 o
  11  -7   5          5.70          7.34         3.18 o
  -9  -6   5         89.46         79.70         6.82 o
  -8  -6   5         15.96         16.39         4.31 o
  -7  -6   5         40.91         49.91         5.14 o
  -6  -6   5          5.51          8.35         3.23 o
  -5  -6   5        142.16        137.08         6.45 o
  -4  -6   5         68.33         70.34         4.82 o
  -3  -6   5        813.00        803.15        15.58 o
  -2  -6   5          2.65          3.38         0.97 o
  -1  -6   5        449.20        434.11         4.12 o
   0  -6   5        457.82        462.11         4.31 o
   1  -6   5        250.18        256.03         3.08 o
   2  -6   5         22.78         21.93         1.14 o
   3  -6   5       1037.23       1029.37         8.17 o
   4  -6   5       2349.16       2292.61        14.09 o
   5  -6   5          2.07          3.09         1.23 o
   6  -6   5        658.25        652.04         8.79 o
   7  -6   5        203.30        207.62         4.92 o
   8  -6   5         41.56         44.26         2.94 o
   9  -6   5         15.14         18.75         2.80 o
  10  -6   5        170.20        166.79         5.42 o
  11  -6   5         23.38         18.26         4.03 o
  -9  -5   5         30.61         37.72        11.17 o
  -8  -5   5          0.02         -2.11         3.12 o
  -7  -5   5         41.68         40.44         4.36 o
  -6  -5   5        250.60        239.71         6.94 o
  -5  -5   5          0.06          4.90         2.02 o
  -4  -5   5       1295.55       1256.14        15.00 o
  -3  -5   5        769.97        745.01         6.94 o
  -2  -5   5        392.90        418.27         5.02 o
  -1  -5   5          4.31          3.23         0.81 o
   0  -5   5         51.09         43.70         1.26 o
   1  -5   5         40.62         35.40         1.22 o
   2  -5   5       2306.53       2282.80        13.63 o
   3  -5   5        389.49        369.50         3.69 o
   4  -5   5        288.47        291.70         3.49 o
   5  -5   5          8.97          9.18         0.94 o
   6  -5   5          0.11          0.22         1.22 o
   7  -5   5       1223.38       1195.64        13.30 o
   8  -5   5         34.72         32.48         2.52 o
   9  -5   5         40.59         45.69         3.05 o
  10  -5   5         41.17         38.25         3.72 o
  11  -5   5          3.48          4.28         3.50 o
 -10  -4   5        162.14        161.53        15.52 o
  -9  -4   5         47.08         31.96         4.28 o
  -8  -4   5         46.56         46.54         8.15 o
  -7  -4   5        141.71        122.10         5.40 o
  -6  -4   5         14.57         19.90         2.32 o
  -5  -4   5         28.20         27.74         2.26 o
  -4  -4   5          5.28          6.46         0.96 o
  -3  -4   5        733.27        727.11         6.09 o
  -2  -4   5        347.26        337.95         3.59 o
  -1  -4   5        409.28        433.49         4.31 o
   0  -4   5        513.21        545.18         4.06 o
   1  -4   5          2.17          0.74         0.47 o
   2  -4   5        121.86        109.41         1.89 o
   3  -4   5        209.78        206.82         2.69 o
   4  -4   5         46.56         45.77         1.42 o
   5  -4   5        232.18        228.18         2.92 o
   6  -4   5         61.51         58.15         2.11 o
   7  -4   5          1.01          1.63         1.45 o
   8  -4   5         63.76         71.68         3.57 o
   9  -4   5          1.81          1.42         1.79 o
  10  -4   5        117.50        123.10         5.24 o
  11  -4   5         21.79         16.92         3.10 o
 -10  -3   5         72.75         72.89         5.54 o
  -9  -3   5         48.61         47.61         3.87 o
  -8  -3   5          7.82          6.15         2.25 o
  -7  -3   5        213.93        209.04         7.39 o
  -6  -3   5        455.66        466.06         5.60 o
  -5  -3   5        177.17        171.05         3.12 o
  -4  -3   5        484.79        473.71         4.37 o
  -3  -3   5        259.21        265.76         2.95 o
  -2  -3   5        944.32        940.81         7.01 o
  -1  -3   5        132.66        135.27         1.79 o
   0  -3   5       1359.95       1454.97         9.16 o
   1  -3   5       2462.88       2549.44        14.52 o
   2  -3   5       4280.82       4416.41        26.69 o
   3  -3   5        234.68        249.97         2.75 o
   4  -3   5        250.17        253.65         2.85 o
   5  -3   5        156.04        159.69         2.83 o
   6  -3   5        208.57        214.85         3.19 o
   7  -3   5        142.67        136.47         3.32 o
   8  -3   5        636.97        618.06         9.01 o
   9  -3   5        103.86        105.74         9.05 o
  10  -3   5         18.68         17.97         3.04 o
  11  -3   5          2.60          3.24         2.51 o
 -10  -2   5         12.32          9.47         3.24 o
  -9  -2   5         86.52         86.70         4.11 o
  -8  -2   5          9.99          7.60         1.93 o
  -7  -2   5         99.77        101.69         4.81 o
  -6  -2   5         36.46         39.40         1.64 o
  -5  -2   5        640.34        591.91         4.81 o
  -4  -2   5          0.35          1.52         0.51 o
  -3  -2   5        901.41        899.56         6.19 o
  -2  -2   5        878.42        895.11         6.53 o
  -1  -2   5        355.35        356.39         3.08 o
   0  -2   5        607.40        632.45         4.59 o
   1  -2   5        583.29        575.82         7.29 o
   2  -2   5       2027.12       2041.70        12.41 o
   3  -2   5          2.90          3.60         0.55 o
   4  -2   5        268.85        265.68         2.61 o
   5  -2   5        742.99        725.47         5.34 o
   6  -2   5         10.68         11.79         0.91 o
   7  -2   5        106.70        116.01         2.52 o
   8  -2   5        224.05        216.90         4.37 o
   9  -2   5          0.23          0.82         2.18 o
  10  -2   5        327.69        342.12        13.80 o
  11  -2   5        160.54        157.73         8.09 o
 -11  -1   5         41.05         39.58         3.84 o
 -10  -1   5        208.34        202.72         6.39 o
  -9  -1   5         24.55         26.29         3.15 o
  -8  -1   5         21.12         24.78         2.48 o
  -7  -1   5        174.60        174.50         4.00 o
  -6  -1   5        180.26        186.43         3.20 o
  -5  -1   5       3024.72       2930.19        16.68 o
  -4  -1   5        315.71        325.70         2.84 o
  -3  -1   5        888.79        874.58         5.73 o
  -2  -1   5       1035.72       1014.79         6.65 o
  -1  -1   5        248.71        264.57         2.26 o
   0  -1   5       2485.83       2532.40        14.80 o
   1  -1   5       1846.27       1923.55        13.46 o
   2  -1   5         14.48         21.06         0.93 o
   3  -1   5       1541.05       1511.04         9.83 o
   4  -1   5        618.75        615.22         4.75 o
   5  -1   5        474.14        459.52         3.88 o
   6  -1   5          5.27          7.78         0.72 o
   7  -1   5         72.05         71.81         2.57 o
   8  -1   5        673.49        670.03         9.57 o
   9  -1   5         26.80         26.99         2.43 o
  10  -1   5         39.06         37.11         3.46 o
  11  -1   5        157.62        150.32         7.44 o
 -11   0   5         18.08         17.31         3.06 o
 -10   0   5         55.47         55.49         3.94 o
  -9   0   5        320.05        323.95         6.79 o
  -8   0   5        121.36        121.60         4.86 o
  -7   0   5        178.04        184.91         4.19 o
  -6   0   5        267.73        263.78         3.09 o
  -5   0   5          7.76          6.76         0.61 o
  -4   0   5          5.57          4.19         0.52 o
  -3   0   5         22.46         17.91         0.70 o
  -2   0   5       1784.93       1791.01        10.39 o
  -1   0   5         35.08         41.14         0.83 o
   0   0   5       1166.84       1215.01         7.70 o
   1   0   5          3.36          3.20         0.56 o
   2   0   5          0.26          1.62         0.50 o
   3   0   5         10.99         10.76         0.60 o
   4   0   5          6.27          7.84         0.59 o
   5   0   5        120.28        117.18         1.69 o
   6   0   5         17.10         14.83         1.10 o
   7   0   5          4.41          2.89         2.07 o
   8   0   5        158.13        159.93         4.71 o
   9   0   5          0.07          3.04         1.72 o
  10   0   5        129.87        126.46         5.62 o
 -11   1   5          1.43          2.49         2.35 o
 -10   1   5        667.20        655.79        10.93 o
  -9   1   5         78.74         83.12         3.96 o
  -8   1   5         74.90         73.47         3.53 o
  -7   1   5        167.38        166.02         4.09 o
  -6   1   5         61.04         56.96         1.98 o
  -5   1   5        642.26        648.16         4.86 o
  -4   1   5        226.86        249.63         2.51 o
  -3   1   5       1486.35       1440.00         8.82 o
  -2   1   5       2596.83       2699.40        15.19 o
  -1   1   5        489.48        504.15         4.08 o
   0   1   5        482.41        559.00         4.38 o
   1   1   5       2146.03       2226.02        14.83 o
   2   1   5        103.61        107.53         1.87 o
   3   1   5       1243.00       1183.71         8.62 o
   4   1   5       1224.29       1206.90         8.86 o
   5   1   5        108.35        108.05         1.89 o
   6   1   5        182.44        175.65         4.18 o
   7   1   5        108.40        107.71         3.90 o
   8   1   5         52.16         50.73         3.26 o
   9   1   5        262.97        249.26         7.24 o
  10   1   5          2.71         -0.59         2.15 o
 -11   2   5          4.46          4.49         2.49 o
 -10   2   5         10.40         11.75         2.45 o
  -9   2   5         10.72         11.55         1.99 o
  -8   2   5        129.04        140.38         4.02 o
  -7   2   5         70.68         70.57         2.93 o
  -6   2   5         16.75         17.63         1.30 o
  -5   2   5         16.39         14.16         0.92 o
  -4   2   5         10.61          8.03         0.66 o
  -3   2   5       1415.48       1417.28         9.32 o
  -2   2   5       1805.24       1792.45        10.68 o
  -1   2   5          5.00          7.12         0.62 o
   0   2   5       3424.15       3517.69        20.39 o
   1   2   5         37.29         38.99         1.20 o
   2   2   5        739.23        719.98         6.03 o
   3   2   5         10.66         12.81         0.85 o
   4   2   5        734.13        707.51         6.45 o
   5   2   5        237.33        217.11         3.68 o
   6   2   5         29.18         31.51         2.47 o
   7   2   5         68.30         76.90         4.41 o
   8   2   5        103.21        110.73         5.50 o
   9   2   5         48.53         44.79         3.99 o
  10   2   5         10.68         10.44         2.92 o
 -11   3   5          0.03         -0.10         2.56 o
 -10   3   5         58.50         51.46         3.40 o
  -9   3   5        360.63        369.47         9.98 o
  -8   3   5          3.45          1.37         1.68 o
  -7   3   5         61.43         63.85         5.43 o
  -6   3   5          4.04          2.68         1.26 o
  -5   3   5        104.37        103.15         1.96 o
  -4   3   5        717.79        701.60         5.55 o
  -3   3   5         44.91         49.85         1.28 o
  -2   3   5          1.33          1.15         0.74 o
  -1   3   5        258.89        222.28         2.50 o
   0   3   5        451.97        481.19         4.52 o
   1   3   5       1287.34       1310.85         9.13 o
   2   3   5       1145.49       1098.05         8.60 o
   3   3   5         56.88         48.91         1.61 o
   4   3   5       1465.81       1382.98        15.10 o
   5   3   5          0.04          1.55         1.91 o
   6   3   5         31.28         34.69         3.47 o
   7   3   5         18.16         20.32         3.23 o
   8   3   5          3.65          2.27         2.74 o
   9   3   5        179.77        177.42        16.02 o
 -11   4   5         59.34         56.09         6.35 o
 -10   4   5          0.53          2.03         2.23 o
  -9   4   5         93.49         96.15         4.21 o
  -8   4   5         13.16         10.68         1.96 o
  -7   4   5        177.71        182.12         4.55 o
  -6   4   5         43.65         44.59         2.50 o
  -5   4   5         22.48         25.80         1.52 o
  -4   4   5        337.13        322.78         3.56 o
  -3   4   5         33.98         28.85         1.21 o
  -2   4   5       1208.57       1177.12         8.30 o
  -1   4   5        722.83        716.83         5.93 o
   0   4   5        439.58        419.03         3.91 o
   1   4   5        759.59        704.34         6.27 o
   2   4   5         13.41         11.22         0.81 o
   3   4   5         22.11         20.87         1.84 o
   4   4   5         58.92         61.42         7.28 o
   5   4   5        135.42        128.24         5.81 o
   6   4   5         13.18         14.03         2.99 o
   7   4   5         86.87         91.16         7.61 o
   8   4   5        169.78        182.42         7.78 o
   9   4   5        184.82        195.35         7.99 o
 -11   5   5         10.15         10.03         3.16 o
 -10   5   5          7.03          3.73         2.60 o
  -9   5   5        253.10        255.07         6.22 o
  -8   5   5         34.39         36.88         2.81 o
  -7   5   5          0.82          0.67         1.63 o
  -6   5   5        144.35        147.22         4.16 o
  -5   5   5        732.65        733.77         9.39 o
  -4   5   5        674.49        657.63         5.85 o
  -3   5   5        326.50        328.98         3.76 o
  -2   5   5       1234.21       1209.91         8.80 o
  -1   5   5        341.67        334.23         3.64 o
   0   5   5          1.58          2.17         0.75 o
   1   5   5        574.94        575.66         5.67 o
   2   5   5       1590.94       1563.62        17.38 o
   3   5   5          5.83          5.59         2.49 o
   4   5   5        238.59        245.24         8.09 o
   5   5   5        173.72        188.06         7.39 o
   6   5   5        126.86        125.53         6.58 o
   7   5   5         46.06         44.82         4.73 o
   8   5   5          0.18         -0.85         3.41 o
 -11   6   5         36.90         45.53         8.88 o
 -10   6   5          1.64          5.57         2.53 o
  -9   6   5         15.91         19.60         2.73 o
  -8   6   5         87.92         87.97         4.51 o
  -7   6   5         20.35         26.45         2.62 o
  -6   6   5        530.26        535.56         8.25 o
  -5   6   5       1151.88       1157.51        13.25 o
  -4   6   5          5.98          6.15         1.54 o
  -3   6   5        205.91        204.19         3.26 o
  -2   6   5       1737.49       1691.76        11.78 o
  -1   6   5        122.61        125.91         2.73 o
   0   6   5        120.57        122.14         3.02 o
   1   6   5        370.19        358.86         6.88 o
   2   6   5         56.27         64.36         3.92 o
   3   6   5         17.15         20.24         5.34 o
   4   6   5         54.28         54.84         4.74 o
   5   6   5          0.81          0.45         2.72 o
   6   6   5          1.96          1.25         3.17 o
   7   6   5          6.81         14.04         5.99 o
   8   6   5          0.03          3.56         3.77 o
 -10   7   5          3.51         11.70         3.29 o
  -9   7   5        110.26        112.56         5.14 o
  -8   7   5         80.50         79.99         4.28 o
  -7   7   5        208.21        212.87         5.71 o
  -6   7   5         15.90         15.61         2.68 o
  -5   7   5         49.27         49.31         3.97 o
  -4   7   5        173.13        170.39         6.58 o
  -3   7   5        511.00        494.27         8.19 o
  -2   7   5          7.12          8.06         1.36 o
  -1   7   5         12.90         12.39         1.56 o
   0   7   5          0.72          2.83         1.47 o
   1   7   5         36.77         42.67         4.28 o
   2   7   5        516.67        518.72        10.32 o
   3   7   5        151.65        159.49         9.53 o
   4   7   5        430.93        453.70        12.66 o
   5   7   5        196.53        197.45        12.62 o
   6   7   5         29.94         19.56         4.59 o
   7   7   5         43.76         38.14         5.57 o
 -10   8   5         42.51         36.57         4.72 o
  -9   8   5          0.62         -2.63         2.63 o
  -8   8   5         88.74         87.79         4.66 o
  -7   8   5          0.51          1.29         2.24 o
  -6   8   5         54.72         56.43         3.60 o
  -5   8   5        176.25        179.26         5.13 o
  -4   8   5         19.91         18.08         2.53 o
  -3   8   5          0.41          2.76         2.14 o
  -2   8   5        228.76        218.06         7.46 o
  -1   8   5        269.01        270.84         5.86 o
   0   8   5          0.75         -0.44         1.99 o
   1   8   5         31.83         32.36         3.30 o
   2   8   5         15.23         16.89         3.07 o
   3   8   5         53.41         69.79         6.04 o
   4   8   5         19.79         19.76         4.42 o
   5   8   5         73.44         75.78         7.77 o
   6   8   5         47.66         40.05         5.90 o
  -9   9   5         77.86         79.32         5.63 o
  -8   9   5         46.42         42.76         3.92 o
  -7   9   5         25.26         20.06         3.11 o
  -6   9   5          0.00          1.77         2.22 o
  -5   9   5         14.84         15.88         4.20 o
  -4   9   5         12.93         15.06         3.64 o
  -3   9   5          0.25         -1.28         4.85 o
  -2   9   5          7.72         10.47         4.05 o
  -1   9   5        125.20        135.61        16.51 o
   0   9   5        263.56        269.79         8.37 o
   1   9   5          0.06          2.45         2.41 o
   2   9   5         73.17         75.02         6.29 o
   3   9   5        328.81        349.58        12.20 o
   4   9   5         19.83         20.81         4.88 o
   5   9   5          0.06         -2.41         5.99 o
  -8  10   5        190.39        190.01         6.79 o
  -7  10   5        263.76        260.86         9.71 o
  -6  10   5         68.24         74.65         9.03 o
  -5  10   5        260.88        259.82        10.23 o
  -4  10   5        118.63         99.88         9.55 o
  -3  10   5          3.92          0.64         3.27 o
  -2  10   5          0.54          4.21         4.53 o
  -1  10   5        171.21        162.77        11.65 o
   0  10   5         62.54         79.62         8.74 o
   1  10   5          3.24          5.51         3.28 o
   2  10   5         38.58         42.01         5.71 o
   3  10   5         11.03         11.93         8.09 o
  -7  11   5          0.17         -2.40         4.28 o
  -6  11   5         28.10         22.73         4.27 o
  -5  11   5         20.82         12.45         4.23 o
  -4  11   5         77.49         76.80         6.73 o
  -3  11   5         18.50         20.71         7.12 o
  -2  11   5          5.99         18.13         6.47 o
  -1  11   5        221.20        239.16        14.56 o
   0  11   5         60.76         61.17         9.06 o
   1  11   5         14.14         33.98         7.44 o
   2  11   5        469.38        458.53        28.00 o
  -5  12   5        172.61        166.02         9.68 o
  -4  12   5         56.00         28.81         9.06 o
  -3  12   5          0.56          3.56         6.15 o
  -2  12   5          9.01         11.00         6.80 o
  -1  12   5          0.58          9.39         6.15 o
   1 -13   6         18.92         26.86         7.77 o
   2 -13   6        211.30        229.12        15.21 o
   3 -13   6        102.44        116.68         8.92 o
   4 -13   6        245.44        244.31        11.33 o
   5 -13   6         51.41         49.43        14.89 o
   6 -13   6        167.92        169.39        13.06 o
  -3 -12   6          1.93         -2.09         5.15 o
  -2 -12   6         25.02         18.15         5.71 o
  -1 -12   6         27.93         33.66         8.42 o
   0 -12   6         26.64         12.30         6.47 o
   1 -12   6        391.23        381.25        18.13 o
   2 -12   6         92.41         90.95        10.36 o
   3 -12   6        165.24        167.66         9.27 o
   4 -12   6         96.29         77.42         7.21 o
   5 -12   6         10.59          8.17         5.43 o
   6 -12   6          7.06         13.02         3.79 o
   7 -12   6        119.37        114.16         6.26 o
   8 -12   6          0.01          2.76         3.47 o
  -4 -11   6         42.94         49.93         6.73 o
  -3 -11   6         45.97         43.09         6.17 o
  -2 -11   6        238.89        244.66        10.87 o
  -1 -11   6         29.06         36.21         5.37 o
   0 -11   6          1.71         -0.16         3.31 o
   1 -11   6         85.81         78.33         9.39 o
   2 -11   6        102.52        108.43        11.00 o
   3 -11   6         14.99         16.82         6.47 o
   4 -11   6         50.14         51.68         5.06 o
   5 -11   6         43.28         40.99         4.17 o
   6 -11   6         35.36         34.24         4.59 o
   7 -11   6         71.69         68.44         4.45 o
   8 -11   6          9.18          5.25         3.02 o
   9 -11   6         14.76          6.57         5.04 o
  -5 -10   6         14.93         20.52         8.42 o
  -4 -10   6         97.36         96.95         7.77 o
  -3 -10   6         42.01         44.57         8.90 o
  -2 -10   6          4.26          1.22         3.54 o
  -1 -10   6          4.40          5.16         2.86 o
   0 -10   6          0.52          1.50         2.52 o
   1 -10   6        682.64        690.34        24.60 o
   2 -10   6         55.43         56.54        14.08 o
   3 -10   6        220.94        241.04        13.11 o
   4 -10   6        320.90        330.47         7.33 o
   5 -10   6         68.86         66.96         3.73 o
   6 -10   6         19.36         16.41         3.34 o
   7 -10   6         91.44         92.06         4.71 o
   8 -10   6         72.68         76.79         4.51 o
   9 -10   6         25.39         28.19         3.58 o
  -6  -9   6        448.65        457.45        14.83 o
  -5  -9   6          0.58          0.34         3.81 o
  -4  -9   6         48.67         54.80         5.94 o
  -3  -9   6         70.52         65.20         6.04 o
  -2  -9   6          0.49         -0.90         3.03 o
  -1  -9   6         28.04         30.70         3.48 o
   0  -9   6          7.54         12.49         2.60 o
   1  -9   6         55.10         56.41         2.85 o
   2  -9   6        247.31        251.71         6.43 o
   3  -9   6          0.13          1.76         1.59 o
   4  -9   6        899.16        908.69        11.42 o
   5  -9   6        216.15        221.97         5.52 o
   6  -9   6          9.75          6.43         2.11 o
   7  -9   6         98.25        106.08         4.74 o
   8  -9   6         10.39         10.96         2.62 o
   9  -9   6         31.29         33.85         3.53 o
  10  -9   6          1.61         -2.74         2.74 o
  -7  -8   6          2.80          6.72         4.25 o
  -6  -8   6         44.24         61.11         6.14 o
  -5  -8   6         76.66         81.18         7.77 o
  -4  -8   6         32.29         35.44         5.02 o
  -3  -8   6        134.91        138.85         7.28 o
  -2  -8   6        272.25        264.73        15.49 o
  -1  -8   6         97.91         98.74         4.73 o
   0  -8   6         93.80         93.04         3.05 o
   1  -8   6        387.66        386.84         5.17 o
   2  -8   6        358.15        359.80         4.35 o
   3  -8   6         53.36         56.11         2.35 o
   4  -8   6         37.20         39.12         2.59 o
   5  -8   6        282.11        293.14         5.90 o
   6  -8   6        127.45        130.98         4.37 o
   7  -8   6        288.96        300.48         6.50 o
   8  -8   6        235.87        228.12         6.12 o
   9  -8   6          2.90          3.72         2.44 o
  10  -8   6          6.82          6.30         3.01 o
  -8  -7   6         71.64         71.01        11.49 o
  -7  -7   6        191.28        206.19        11.98 o
  -6  -7   6        317.64        331.98        17.80 o
  -5  -7   6        213.58        226.31         8.93 o
  -4  -7   6         82.92         78.83         5.83 o
  -3  -7   6         55.82         52.79         4.79 o
  -2  -7   6        100.93        101.44         5.37 o
  -1  -7   6         53.44         53.59         2.07 o
   0  -7   6        705.02        694.27         6.37 o
   1  -7   6         45.83         47.10         1.70 o
   2  -7   6         70.25         62.29         2.09 o
   3  -7   6        289.32        288.10         3.88 o
   4  -7   6          8.17          6.53         1.39 o
   5  -7   6        374.51        367.10         8.20 o
   6  -7   6          2.42          2.55         1.61 o
   7  -7   6          0.24          2.64         1.70 o
   8  -7   6        113.47        109.53         4.42 o
   9  -7   6         66.23         68.53         3.91 o
  10  -7   6         39.41         44.90         3.65 o
  -8  -6   6          0.09          7.69         5.02 o
  -7  -6   6         45.78         51.14         6.15 o
  -6  -6   6        112.65        116.22         9.87 o
  -5  -6   6        270.17        268.42         8.94 o
  -4  -6   6         71.04         73.33         5.20 o
  -3  -6   6        736.21        731.42        19.74 o
  -2  -6   6         77.42         83.84         2.51 o
  -1  -6   6         99.31         96.85         2.00 o
   0  -6   6         60.48         58.13         1.56 o
   1  -6   6        132.67        142.33         2.32 o
   2  -6   6       2856.54       2750.57        17.28 o
   3  -6   6        258.47        273.36         3.36 o
   4  -6   6        260.34        240.78         3.03 o
   5  -6   6        108.28        108.24         2.90 o
   6  -6   6        183.26        189.65         4.62 o
   7  -6   6         42.29         41.75         2.79 o
   8  -6   6        477.89        472.77         7.91 o
   9  -6   6         59.11         60.48         4.80 o
  10  -6   6         28.23         26.80         3.78 o
  11  -6   6          6.01          7.08         3.06 o
  -9  -5   6         50.88         33.71         5.00 o
  -8  -5   6        164.44        158.80         7.72 o
  -7  -5   6          0.29          0.35         2.42 o
  -6  -5   6        397.75        416.73        16.07 o
  -5  -5   6        186.32        201.49         6.19 o
  -4  -5   6          0.03          2.43         1.59 o
  -3  -5   6         54.09         56.50         1.95 o
  -2  -5   6         41.63         51.15         1.72 o
  -1  -5   6        161.31        170.35         2.54 o
   0  -5   6        778.19        782.42         5.82 o
   1  -5   6        138.75        143.38         2.02 o
   2  -5   6       2507.92       2516.35        14.96 o
   3  -5   6        454.66        441.74         4.45 o
   4  -5   6        150.74        149.84         2.52 o
   5  -5   6        976.26        967.85        15.58 o
   6  -5   6        103.27         99.86         3.12 o
   7  -5   6         11.90         10.57         1.97 o
   8  -5   6         35.75         37.63         3.55 o
   9  -5   6          9.82         10.23         2.16 o
  10  -5   6          7.82          7.99         2.80 o
  11  -5   6          0.92          0.18         2.82 o
  -9  -4   6         63.67         66.63         4.88 o
  -8  -4   6         47.99         45.32         4.00 o
  -7  -4   6        125.32        132.80         5.34 o
  -6  -4   6          3.50          3.33         1.78 o
  -5  -4   6        588.75        571.51         8.93 o
  -4  -4   6        442.43        406.29         5.05 o
  -3  -4   6        582.15        582.09         5.75 o
  -2  -4   6         84.05         91.31         2.01 o
  -1  -4   6        108.67        110.46         2.00 o
   0  -4   6         29.41         35.67         1.07 o
   1  -4   6          1.94          1.97         0.60 o
   2  -4   6         36.14         33.88         1.28 o
   3  -4   6          5.83          8.10         0.79 o
   4  -4   6        609.48        581.44         5.25 o
   5  -4   6         80.61         89.57         1.95 o
   6  -4   6        309.16        303.94         5.41 o
   7  -4   6          6.07          7.14         1.47 o
   8  -4   6        519.83        519.26         8.50 o
   9  -4   6        187.54        181.47         6.38 o
  10  -4   6          0.68          1.28         2.90 o
  11  -4   6         98.70        102.64         5.26 o
 -10  -3   6          2.52          1.54         4.52 o
  -9  -3   6         53.40         43.56         5.75 o
  -8  -3   6          9.41          5.80         2.46 o
  -7  -3   6        106.66        117.62         5.64 o
  -6  -3   6        113.20        116.33         3.92 o
  -5  -3   6          0.94          3.14         0.94 o
  -4  -3   6          6.18          6.95         0.87 o
  -3  -3   6         80.89         86.27         1.92 o
  -2  -3   6        798.24        831.90         6.92 o
  -1  -3   6        106.64        111.39         1.70 o
   0  -3   6        881.65        976.64         7.16 o
   1  -3   6        533.54        560.22         4.51 o
   2  -3   6        124.37        113.12         1.80 o
   3  -3   6        390.77        386.16         4.29 o
   4  -3   6          2.27          0.35         0.55 o
   5  -3   6        905.98        875.93         6.89 o
   6  -3   6        599.93        586.31         7.00 o
   7  -3   6         76.95         80.01         2.86 o
   8  -3   6          6.85          8.77         1.93 o
   9  -3   6          0.19          0.71         2.13 o
  10  -3   6         26.08         29.05         3.53 o
  11  -3   6         82.83         83.67         5.65 o
 -10  -2   6        106.29         96.92         6.80 o
  -9  -2   6          9.97         10.50         2.44 o
  -8  -2   6         44.00         43.99         3.04 o
  -7  -2   6          0.49          0.64         1.64 o
  -6  -2   6        119.03        116.59         3.26 o
  -5  -2   6        336.53        325.73         4.10 o
  -4  -2   6        473.64        466.36         5.31 o
  -3  -2   6         31.25         34.88         1.29 o
  -2  -2   6        200.58        202.79         2.57 o
  -1  -2   6        172.91        172.77         2.07 o
   0  -2   6       2812.51       2876.92        17.98 o
   1  -2   6        758.34        770.00         6.53 o
   2  -2   6          5.48         11.03         0.73 o
   3  -2   6        830.32        845.47         6.33 o
   4  -2   6        103.73        103.32         1.99 o
   5  -2   6         44.07         43.33         1.42 o
   6  -2   6        949.47        911.12         8.58 o
   7  -2   6        105.86        108.34         3.13 o
   8  -2   6        371.41        364.30        11.04 o
   9  -2   6        144.13        147.09         5.34 o
  10  -2   6         12.12         16.66         3.40 o
  11  -2   6         10.14          9.16         3.09 o
 -10  -1   6         36.05         39.74         4.56 o
  -9  -1   6        198.90        202.50         5.69 o
  -8  -1   6         60.95         64.01         3.49 o
  -7  -1   6        328.78        322.26         5.80 o
  -6  -1   6         64.69         70.85         1.95 o
  -5  -1   6        530.48        502.80         4.35 o
  -4  -1   6          2.77          4.24         0.59 o
  -3  -1   6          9.23         12.73         0.69 o
  -2  -1   6       2934.68       2952.41        15.83 o
  -1  -1   6        307.21        292.96         2.54 o
   0  -1   6        655.91        703.99         5.06 o
   1  -1   6        735.78        721.53         5.19 o
   2  -1   6       1198.52       1230.33         8.70 o
   3  -1   6        966.82        963.97         6.94 o
   4  -1   6          7.05         11.25         0.72 o
   5  -1   6        716.17        718.34         5.36 o
   6  -1   6        384.06        384.80         4.56 o
   7  -1   6        112.08        112.08         3.68 o
   8  -1   6         26.48         31.73         2.56 o
   9  -1   6         24.55         23.69         3.38 o
  10  -1   6        125.14        115.73         5.18 o
 -11   0   6         10.93         11.87         3.05 o
 -10   0   6         53.36         46.64         3.74 o
  -9   0   6         86.73         82.85         4.49 o
  -8   0   6         10.88          8.70         1.85 o
  -7   0   6         13.99         16.54         1.57 o
  -6   0   6          3.71          9.29         1.02 o
  -5   0   6        436.48        433.75         4.15 o
  -4   0   6        617.33        603.87         4.68 o
  -3   0   6        440.16        449.06         3.67 o
  -2   0   6       2508.91       2515.61        14.33 o
  -1   0   6        207.97        205.69         1.94 o
   0   0   6        135.19        148.91         1.77 o
   1   0   6        176.36        172.91         2.40 o
   2   0   6         72.92         67.50         1.61 o
   3   0   6          8.23         11.48         0.80 o
   4   0   6         71.99         67.13         1.31 o
   5   0   6        106.87        107.86         2.00 o
   6   0   6        831.09        840.01         8.83 o
   7   0   6         35.64         40.65         2.79 o
   8   0   6        198.79        199.24         5.42 o
   9   0   6        598.47        581.10        10.09 o
  10   0   6         37.97         40.71         9.71 o
 -11   1   6        122.63        113.52         5.72 o
 -10   1   6         10.95         12.10         2.62 o
  -9   1   6         24.63         27.60         5.28 o
  -8   1   6        215.62        230.98         5.09 o
  -7   1   6        306.31        317.99         5.08 o
  -6   1   6          0.24          0.65         0.92 o
  -5   1   6        717.84        722.84         5.74 o
  -4   1   6         42.42         44.63         1.25 o
  -3   1   6        274.33        272.05         3.01 o
  -2   1   6        282.37        284.51         2.69 o
  -1   1   6       2226.24       2216.23        12.82 o
   0   1   6         47.25         44.13         1.09 o
   1   1   6          0.25          1.23         0.57 o
   2   1   6       1442.70       1476.35        13.44 o
   3   1   6        508.01        489.69         4.93 o
   4   1   6        970.68        941.35        12.33 o
   5   1   6       1025.41        991.99        10.10 o
   6   1   6          5.82          6.56         1.65 o
   7   1   6         47.72         48.14         3.08 o
   8   1   6         91.05        105.82         5.24 o
   9   1   6        198.21        215.23        13.57 o
  10   1   6          0.06          2.38         2.77 o
 -11   2   6          0.52         -2.55         2.55 o
 -10   2   6        110.51        115.22         6.59 o
  -9   2   6        125.30        113.50         4.29 o
  -8   2   6         53.55         53.13         2.96 o
  -7   2   6         36.98         39.75         2.41 o
  -6   2   6         90.36         90.81         2.70 o
  -5   2   6        420.98        441.91         4.24 o
  -4   2   6       1762.22       1741.69        10.88 o
  -3   2   6         77.35         78.41         1.51 o
  -2   2   6       1586.04       1651.72        10.15 o
  -1   2   6        100.79         98.58         1.62 o
   0   2   6       1073.51       1064.19         7.27 o
   1   2   6         50.02         51.59         1.42 o
   2   2   6         35.46         44.08         1.56 o
   3   2   6         59.98         52.70         1.64 o
   4   2   6         47.81         46.13         1.74 o
   5   2   6         90.70         86.90         4.31 o
   6   2   6        147.85        148.02         6.35 o
   7   2   6        180.01        177.68         6.46 o
   8   2   6         13.75         12.29         3.04 o
   9   2   6         46.45         46.73         4.85 o
  10   2   6         19.15         27.45         3.34 o
 -11   3   6         40.57         36.52         3.82 o
 -10   3   6          1.41          1.66         2.66 o
  -9   3   6        169.84        177.76         5.08 o
  -8   3   6          5.87          5.68         1.92 o
  -7   3   6          0.20          0.53         1.41 o
  -6   3   6          1.50          7.30         1.45 o
  -5   3   6         24.15         21.09         1.21 o
  -4   3   6         95.34         96.61         1.94 o
  -3   3   6        536.88        537.99         4.47 o
  -2   3   6        115.75        119.91         1.95 o
  -1   3   6        329.34        334.95         3.33 o
   0   3   6        332.12        317.54         3.15 o
   1   3   6         20.14         14.93         1.11 o
   2   3   6         52.89         54.45         1.78 o
   3   3   6         66.78         72.32         1.95 o
   4   3   6        927.44        906.67        12.62 o
   5   3   6         40.72         42.29         3.71 o
   6   3   6        161.94        175.13         6.58 o
   7   3   6        349.43        363.19        17.80 o
   8   3   6          9.81         11.45         3.04 o
   9   3   6          4.76          8.03         3.28 o
 -11   4   6         72.32         74.59         5.05 o
 -10   4   6          2.73          3.25         2.56 o
  -9   4   6         62.12         66.42         3.76 o
  -8   4   6        116.13        119.55         4.31 o
  -7   4   6         70.03         75.42         3.53 o
  -6   4   6         84.07         84.57         3.39 o
  -5   4   6        165.04        178.67         4.24 o
  -4   4   6       1434.46       1394.53         9.97 o
  -3   4   6        350.01        340.20         3.67 o
  -2   4   6        214.32        210.83         2.75 o
  -1   4   6        427.58        418.54         4.08 o
   0   4   6         65.50         67.02         1.61 o
   1   4   6          0.27          1.24         0.70 o
   2   4   6        529.28        525.05         5.70 o
   3   4   6        395.25        391.01         9.63 o
   4   4   6          6.64          6.29         2.33 o
   5   4   6         66.14         66.08         7.28 o
   6   4   6         46.40         53.70         4.55 o
   7   4   6        290.10        287.16        16.35 o
   8   4   6        115.57        106.47         6.70 o
   9   4   6          5.18         -0.32         3.33 o
 -11   5   6         74.91         60.20         5.57 o
 -10   5   6         29.53         26.37         3.06 o
  -9   5   6        114.46        120.47         6.60 o
  -8   5   6         41.02         46.67         3.18 o
  -7   5   6        858.36        856.41        11.26 o
  -6   5   6         65.32         71.10         3.61 o
  -5   5   6          3.82          3.96         1.57 o
  -4   5   6         84.46         87.22         2.37 o
  -3   5   6       2734.92       2656.47        17.97 o
  -2   5   6         44.82         49.24         1.64 o
  -1   5   6        911.01        871.50         6.95 o
   0   5   6       1591.74       1529.62        11.23 o
   1   5   6         69.96         55.65         2.39 o
   2   5   6          0.04         -0.56         1.55 o
   3   5   6         30.56         28.68         3.50 o
   4   5   6        113.89        116.25         6.13 o
   5   5   6        126.95        116.71         6.53 o
   6   5   6          3.32          3.60         4.85 o
   7   5   6         25.87         26.12         4.07 o
   8   5   6          1.48          4.39         3.53 o
 -10   6   6         69.67         60.01         5.37 o
  -9   6   6         31.87         33.08         3.57 o
  -8   6   6         86.78         89.70         4.37 o
  -7   6   6        748.45        786.74        10.97 o
  -6   6   6        407.88        412.94         7.29 o
  -5   6   6         46.57         51.50         3.05 o
  -4   6   6       2005.49       1978.38        27.94 o
  -3   6   6        328.64        330.62         5.07 o
  -2   6   6        371.54        349.41         4.11 o
  -1   6   6        494.00        470.53         5.24 o
   0   6   6          2.54          4.07         1.14 o
   1   6   6          1.96          1.93         1.80 o
   2   6   6         32.81         33.71         3.10 o
   3   6   6          7.59          9.53         3.07 o
   4   6   6          1.09         -0.65         2.80 o
   5   6   6          7.47          1.85         3.11 o
   6   6   6         53.74         60.38         5.52 o
   7   6   6         90.91         92.99         6.92 o
 -10   7   6          6.94          8.43         2.96 o
  -9   7   6         12.67         12.79         3.48 o
  -8   7   6         20.81         17.26         2.81 o
  -7   7   6         10.60          8.95         2.39 o
  -6   7   6         51.63         55.95         3.45 o
  -5   7   6         62.15         61.35         3.92 o
  -4   7   6         39.54         38.89         3.04 o
  -3   7   6         85.01         78.44         3.38 o
  -2   7   6        144.16        144.67         4.18 o
  -1   7   6        218.61        215.34         5.69 o
   0   7   6        928.68        896.52        14.13 o
   1   7   6         53.32         59.40         4.08 o
   2   7   6        149.78        159.01         5.97 o
   3   7   6         10.36          7.93         3.20 o
   4   7   6        133.07        149.40         8.06 o
   5   7   6         15.49          9.29         4.00 o
   6   7   6         35.54         39.19         5.27 o
  -9   8   6          0.00         -2.65         2.65 o
  -8   8   6         34.76         33.58         3.47 o
  -7   8   6         80.28         85.80         4.52 o
  -6   8   6         75.55         81.22         4.25 o
  -5   8   6         39.80         37.09         4.23 o
  -4   8   6         22.00         20.44         3.17 o
  -3   8   6        243.99        261.49         8.30 o
  -2   8   6         21.30         21.58         3.50 o
  -1   8   6          0.04         -1.70         2.39 o
   0   8   6         10.50         13.85         2.67 o
   1   8   6        102.72        106.40         5.29 o
   2   8   6         69.37         74.11         6.06 o
   3   8   6        124.90        123.15         8.74 o
   4   8   6          0.37         -1.25         3.72 o
   5   8   6          0.89         -1.27         8.58 o
  -9   9   6         12.78          6.91         3.21 o
  -8   9   6          5.90         -1.76         2.74 o
  -7   9   6        100.39        101.90         5.03 o
  -6   9   6         54.67         49.15         5.05 o
  -5   9   6         29.71         32.13         3.51 o
  -4   9   6          9.02          4.50         3.08 o
  -3   9   6         94.30         96.47         6.64 o
  -2   9   6        327.10        330.75        15.21 o
  -1   9   6          6.95         18.77         5.50 o
   0   9   6        270.68        277.33        18.54 o
   1   9   6         50.32         51.81         4.48 o
   2   9   6          4.39         -1.78         5.34 o
   3   9   6          0.19         -2.76         5.66 o
   4   9   6          1.81         -2.50         3.77 o
  -8  10   6          4.50          1.21         3.19 o
  -7  10   6         93.50         87.72         5.86 o
  -6  10   6        191.67        175.76        16.65 o
  -5  10   6         35.25         38.73         5.35 o
  -4  10   6         16.62         16.44         4.10 o
  -3  10   6        186.60        178.31        13.27 o
  -2  10   6         29.73         29.78         6.80 o
  -1  10   6          6.00          0.65         5.18 o
   0  10   6          0.06          2.27         5.18 o
   1  10   6          0.21          1.91         4.00 o
   2  10   6          0.40          0.97         4.23 o
   3  10   6         35.55         33.82         6.04 o
  -6  11   6          0.25          1.50         4.28 o
  -5  11   6         59.39         60.17         6.52 o
  -4  11   6         47.98         45.64         9.06 o
  -3  11   6        112.92        111.02        11.65 o
  -2  11   6        293.59        276.38        15.54 o
  -1  11   6        233.99        251.46        15.21 o
   0  11   6        838.27        898.40        28.48 o
   1  11   6        189.83        197.08        13.92 o
  -3  12   6          1.60          5.18         6.80 o
   1 -13   7        457.62        450.51        21.04 o
   2 -13   7         84.59         71.85        10.03 o
   3 -13   7         10.63         19.07         5.12 o
   4 -13   7         70.70         79.45         7.77 o
   5 -13   7          1.35          4.63         4.51 o
   6 -13   7        102.00         81.14        16.83 o
  -3 -12   7          5.22          8.14         5.37 o
  -2 -12   7         37.60         32.83         6.40 o
  -1 -12   7        133.28        157.30        12.95 o
   0 -12   7          4.94          2.27         5.50 o
   1 -12   7         64.55         57.29         9.39 o
   2 -12   7          2.97          0.00         4.53 o
   3 -12   7         54.16         53.73         8.74 o
   4 -12   7         48.98         57.80         6.27 o
   5 -12   7        157.73        151.84         7.36 o
   6 -12   7          0.89          1.19         3.35 o
   7 -12   7         18.49         15.33         4.72 o
  -4 -11   7        129.74        125.01        11.17 o
  -3 -11   7         43.95         52.05         6.63 o
  -2 -11   7         41.44         46.19         9.87 o
  -1 -11   7          8.16          9.89         3.48 o
   0 -11   7        127.84        138.08        13.59 o
   1 -11   7        168.27        175.92        15.68 o
   2 -11   7        272.44        281.23        15.21 o
   3 -11   7          0.02         -3.88         3.88 o
   4 -11   7        229.67        224.28         7.68 o
   5 -11   7         14.42         14.91         2.92 o
   6 -11   7          0.43          2.81         2.57 o
   7 -11   7         87.15         83.63         4.76 o
   8 -11   7          0.04          2.28         2.92 o
  -5 -10   7          2.87          2.63         4.56 o
  -4 -10   7         63.62         65.86         6.96 o
  -3 -10   7          3.50          4.69         4.10 o
  -2 -10   7         12.81         12.84         4.23 o
  -1 -10   7        578.33        586.44        17.25 o
   0 -10   7         34.83         39.48         3.97 o
   1 -10   7         83.32         80.40         6.17 o
   2 -10   7        161.56        161.93         8.01 o
   3 -10   7         97.50         90.41         5.21 o
   4 -10   7         16.44         15.68         2.54 o
   5 -10   7        111.26        114.30         4.70 o
   6 -10   7        142.42        146.86         5.32 o
   7 -10   7          0.81         -0.45         2.34 o
   8 -10   7          3.12          2.00         2.54 o
   9 -10   7         55.06         53.54         4.23 o
  -6  -9   7        227.11        243.53        11.24 o
  -5  -9   7          1.67         -3.62         3.73 o
  -4  -9   7         16.42         21.76         4.51 o
  -3  -9   7        110.33        111.98         9.06 o
  -2  -9   7        110.68        117.93         6.44 o
  -1  -9   7        339.38        355.92         8.90 o
   0  -9   7        631.41        640.33        14.76 o
   1  -9   7         16.01         13.81         2.67 o
   2  -9   7       1068.38       1082.39        13.42 o
   3  -9   7        115.31        118.22         5.51 o
   4  -9   7        189.14        181.40         5.48 o
   5  -9   7          5.44          3.85         1.92 o
   6  -9   7         36.51         35.88         3.53 o
   7  -9   7         38.49         36.11         3.22 o
   8  -9   7         75.09         74.37         4.34 o
   9  -9   7          1.56          3.57         2.64 o
  10  -9   7         32.00         27.68         3.70 o
  -7  -8   7         33.46         33.91        13.11 o
  -6  -8   7         41.99         35.83         5.29 o
  -5  -8   7         26.38         29.25         4.82 o
  -4  -8   7         57.38         65.54         7.44 o
  -3  -8   7         44.17         45.71         5.02 o
  -2  -8   7          0.95         -0.87         2.17 o
  -1  -8   7        176.43        171.20         5.85 o
   0  -8   7         17.11         19.61         1.73 o
   1  -8   7        338.57        348.12         4.91 o
   2  -8   7         53.99         58.45         2.28 o
   3  -8   7        440.44        444.79         5.86 o
   4  -8   7         45.80         48.19         3.15 o
   5  -8   7        594.35        587.83         8.74 o
   6  -8   7        174.19        181.89         5.06 o
   7  -8   7         20.26         21.40         2.62 o
   8  -8   7          1.42         -0.57         2.15 o
   9  -8   7         57.84         57.72         3.98 o
  10  -8   7        181.30        181.71         9.11 o
  -8  -7   7         86.07         74.87         7.06 o
  -7  -7   7          3.51          8.77         4.07 o
  -6  -7   7         31.82         33.98         4.97 o
  -5  -7   7          8.39         16.73         3.77 o
  -4  -7   7        123.05        118.05         6.82 o
  -3  -7   7        186.38        200.96        10.68 o
  -2  -7   7        358.25        339.82         7.88 o
  -1  -7   7        144.09        146.89         3.26 o
   0  -7   7        342.43        341.14         4.93 o
   1  -7   7        215.39        216.84         3.31 o
   2  -7   7        600.06        614.18         5.75 o
   3  -7   7       1505.36       1450.69        12.64 o
   4  -7   7        339.72        339.17         4.52 o
   5  -7   7         12.62         16.21         1.99 o
   6  -7   7          0.91         -1.37         1.45 o
   7  -7   7          0.00          0.65         1.71 o
   8  -7   7        330.16        342.71         7.01 o
   9  -7   7         38.14         34.03         3.82 o
  10  -7   7          0.04          3.11         2.76 o
  -8  -6   7        112.19        104.02         7.53 o
  -7  -6   7         79.27         83.67         6.52 o
  -6  -6   7          1.72         -1.36         5.34 o
  -5  -6   7        308.69        296.64         8.82 o
  -4  -6   7        142.75        152.97         5.66 o
  -3  -6   7        568.52        573.44        12.81 o
  -2  -6   7         90.09         92.47         2.75 o
  -1  -6   7        105.22        113.61         2.81 o
   0  -6   7       2507.25       2455.46        15.02 o
   1  -6   7          0.03          2.83         0.76 o
   2  -6   7        514.32        490.14         4.54 o
   3  -6   7          4.14         10.47         1.00 o
   4  -6   7       1144.68       1117.78        10.26 o
   5  -6   7         23.73         27.13         2.42 o
   6  -6   7        669.90        675.81        10.18 o
   7  -6   7         99.02        108.64         4.08 o
   8  -6   7         15.49         15.81         2.29 o
   9  -6   7          5.53          2.24         2.35 o
  10  -6   7         36.89         39.53         3.91 o
  11  -6   7         39.84         36.57         7.12 o
  -9  -5   7          2.07          4.82         3.99 o
  -8  -5   7         39.91         40.30         4.34 o
  -7  -5   7         18.65         21.84         3.63 o
  -6  -5   7          2.58          6.32         2.55 o
  -5  -5   7        180.66        181.16         5.26 o
  -4  -5   7        213.67        223.52         6.98 o
  -3  -5   7          0.04          0.43         1.08 o
  -2  -5   7         14.18         15.54         1.16 o
  -1  -5   7          3.81          3.57         0.77 o
   0  -5   7       1588.76       1603.71         9.92 o
   1  -5   7        130.30        135.27         2.20 o
   2  -5   7        240.08        232.69         3.15 o
   3  -5   7       3009.02       2954.11        20.61 o
   4  -5   7          9.89         10.01         1.02 o
   5  -5   7        400.41        381.75         5.84 o
   6  -5   7        182.14        184.86         4.50 o
   7  -5   7          0.68          2.05         1.72 o
   8  -5   7         15.30         16.75         2.36 o
   9  -5   7         28.83         30.83         3.97 o
  10  -5   7         47.76         45.49         3.97 o
  11  -5   7          9.77          9.71         3.21 o
  -9  -4   7          8.52          5.33         4.24 o
  -8  -4   7         83.39         85.37         5.34 o
  -7  -4   7        123.90        126.57         5.69 o
  -6  -4   7         10.49         14.04         2.17 o
  -5  -4   7        324.55        321.66         6.62 o
  -4  -4   7          0.30          1.71         1.41 o
  -3  -4   7          2.44          1.86         0.75 o
  -2  -4   7         11.50         12.69         1.01 o
  -1  -4   7        229.52        218.07         2.64 o
   0  -4   7        196.83        193.41         2.46 o
   1  -4   7         19.10         21.17         0.98 o
   2  -4   7        516.54        487.53         4.49 o
   3  -4   7        224.89        233.19         3.19 o
   4  -4   7        312.02        312.35         3.63 o
   5  -4   7         55.61         58.58         2.14 o
   6  -4   7        565.78        569.35         7.53 o
   7  -4   7        403.75        390.81         6.16 o
   8  -4   7         37.37         40.98         3.02 o
   9  -4   7         23.16         23.55         4.94 o
  10  -4   7          2.66         -0.62         3.13 o
  11  -4   7         30.82         25.93         5.06 o
 -10  -3   7         49.36         37.98         4.24 o
  -9  -3   7         13.10         17.01         3.30 o
  -8  -3   7        355.37        359.40         9.81 o
  -7  -3   7         48.68         52.12         3.31 o
  -6  -3   7        176.20        167.83         4.82 o
  -5  -3   7          0.01         -1.01         1.30 o
  -4  -3   7       3426.99       3335.40        22.83 o
  -3  -3   7         43.18         42.41         1.45 o
  -2  -3   7        454.16        480.04         4.35 o
  -1  -3   7        821.42        843.98         6.06 o
   0  -3   7          0.12          1.41         0.53 o
   1  -3   7       2657.43       2668.93        18.67 o
   2  -3   7         75.94         78.33         1.62 o
   3  -3   7        607.88        585.05         5.50 o
   4  -3   7        624.32        603.99         5.31 o
   5  -3   7        153.05        139.25         2.47 o
   6  -3   7          9.29         11.32         1.43 o
   7  -3   7        235.95        231.02         4.56 o
   8  -3   7         47.61         48.32         3.72 o
   9  -3   7        156.44        151.77         5.88 o
  10  -3   7         73.71         66.80         4.70 o
  11  -3   7          1.98          6.38         2.94 o
 -10  -2   7         46.87         35.78         4.28 o
  -9  -2   7         21.90         23.52         2.97 o
  -8  -2   7         97.01         96.19         4.33 o
  -7  -2   7        665.45        642.90        10.16 o
  -6  -2   7        338.05        332.59         8.55 o
  -5  -2   7          3.91          4.20         1.00 o
  -4  -2   7         78.23         83.26         1.97 o
  -3  -2   7          0.68          0.81         0.45 o
  -2  -2   7       1290.76       1284.01         8.28 o
  -1  -2   7        112.91        121.29         1.94 o
   0  -2   7        169.16        187.57         2.26 o
   1  -2   7         25.79         37.03         1.18 o
   2  -2   7       1470.21       1425.07         8.90 o
   3  -2   7         58.67         54.10         1.84 o
   4  -2   7       2391.85       2334.41        15.21 o
   5  -2   7          0.19          1.41         0.71 o
   6  -2   7        731.39        720.88         8.40 o
   7  -2   7        185.85        180.96         4.66 o
   8  -2   7         95.84        100.13         4.58 o
   9  -2   7         15.12         16.91         4.79 o
  10  -2   7         17.76         19.42         3.12 o
 -10  -1   7         63.08         68.68         7.95 o
  -9  -1   7        133.51        136.32         5.16 o
  -8  -1   7         30.56         32.35         3.50 o
  -7  -1   7          1.00          2.35         1.67 o
  -6  -1   7         45.39         46.33         2.58 o
  -5  -1   7        444.21        425.13         4.36 o
  -4  -1   7        625.76        614.22         5.31 o
  -3  -1   7        859.71        872.19         6.43 o
  -2  -1   7        641.10        666.36         4.77 o
  -1  -1   7        987.80       1001.14         6.55 o
   0  -1   7        900.90        864.43         6.48 o
   1  -1   7       2262.89       2288.69        13.97 o
   2  -1   7        530.46        566.92         4.93 o
   3  -1   7       1552.91       1559.11        10.19 o
   4  -1   7       1441.67       1426.27        10.64 o
   5  -1   7        590.79        601.80         6.27 o
   6  -1   7        168.90        171.26         4.28 o
   7  -1   7         51.73         50.85         2.96 o
   8  -1   7        116.94        116.51         4.44 o
   9  -1   7          1.36         -1.11         1.86 o
  10  -1   7         93.03         93.72         6.82 o
 -11   0   7         15.17         11.98         9.71 o
 -10   0   7          0.11          1.80         2.43 o
  -9   0   7         10.73         10.06         2.39 o
  -8   0   7         40.17         41.30         2.79 o
  -7   0   7        533.08        538.43         7.88 o
  -6   0   7        321.36        330.00         5.00 o
  -5   0   7         18.79         20.63         1.09 o
  -4   0   7        475.24        478.60         4.27 o
  -3   0   7        708.53        710.89         5.53 o
  -2   0   7        491.29        474.20         3.55 o
  -1   0   7        105.18         94.28         1.46 o
   0   0   7        348.50        325.39         2.93 o
   1   0   7          5.88          9.71         0.84 o
   2   0   7         31.40         35.79         1.45 o
   3   0   7         15.55         15.97         0.94 o
   4   0   7       1718.73       1666.68        12.97 o
   5   0   7        357.64        356.06         5.19 o
   6   0   7         30.12         36.16         2.62 o
   7   0   7        857.24        852.71        16.03 o
   8   0   7         28.38         28.34         2.71 o
   9   0   7          3.12         -0.05         2.45 o
  10   0   7          1.92          1.78         3.40 o
 -11   1   7         35.42         41.10         6.25 o
 -10   1   7        103.16         96.79         5.98 o
  -9   1   7        128.37        136.76         5.23 o
  -8   1   7        130.16        129.43         6.02 o
  -7   1   7        299.09        293.57         5.48 o
  -6   1   7         40.82         39.37         2.10 o
  -5   1   7        300.32        280.60         3.31 o
  -4   1   7        126.12        122.97         1.99 o
  -3   1   7       1329.50       1306.13         8.95 o
  -2   1   7        187.61        198.85         2.30 o
  -1   1   7         13.03         12.57         0.72 o
   0   1   7         52.91         60.25         1.48 o
   1   1   7          1.54          2.75         0.65 o
   2   1   7        806.46        803.18         7.39 o
   3   1   7         55.95         55.67         1.68 o
   4   1   7          3.95          5.60         0.86 o
   5   1   7        382.20        382.58         7.27 o
   6   1   7         85.06         82.78         4.33 o
   7   1   7         62.29         62.81         3.76 o
   8   1   7          5.68         12.36         2.74 o
   9   1   7          0.02          5.11         3.49 o
  10   1   7         71.28         65.85         6.37 o
 -11   2   7         40.65         35.36         3.89 o
 -10   2   7         45.91         44.78         3.72 o
  -9   2   7        182.89        179.51         6.16 o
  -8   2   7        178.01        180.31         4.74 o
  -7   2   7        448.66        452.35         7.13 o
  -6   2   7       1146.64       1143.32        11.36 o
  -5   2   7         60.76         58.39         2.28 o
  -4   2   7       1185.87       1187.30         8.54 o
  -3   2   7          0.17          0.74         0.58 o
  -2   2   7        581.78        552.38         4.46 o
  -1   2   7          0.20          0.42         0.54 o
   0   2   7          0.49         -0.28         0.48 o
   1   2   7          0.93          1.34         0.66 o
   2   2   7         44.59         40.44         1.69 o
   3   2   7         23.01         22.44         1.30 o
   4   2   7        421.32        391.20        10.09 o
   5   2   7         58.23         54.71         3.14 o
   6   2   7        141.97        150.80         6.55 o
   7   2   7         10.55         13.81         7.28 o
   8   2   7          2.47          1.03         2.79 o
   9   2   7         37.00         34.15         8.42 o
 -11   3   7          8.93         10.42         3.28 o
 -10   3   7          8.75          9.52         2.85 o
  -9   3   7          0.51         -0.03         1.83 o
  -8   3   7         25.84         24.09         2.44 o
  -7   3   7          6.14          4.78         1.87 o
  -6   3   7         12.69         11.73         1.74 o
  -5   3   7        685.28        633.47         7.39 o
  -4   3   7         21.99         24.50         1.25 o
  -3   3   7        565.81        543.91         4.96 o
  -2   3   7       1767.62       1738.64        11.49 o
  -1   3   7        204.80        206.43         2.61 o
   0   3   7          7.61          6.58         0.71 o
   1   3   7        232.56        237.23         3.59 o
   2   3   7        322.11        338.61         4.11 o
   3   3   7        452.86        438.07         7.73 o
   4   3   7          0.29         -0.15         1.36 o
   5   3   7         32.61         34.78         3.50 o
   6   3   7         87.35         97.66         5.63 o
   7   3   7         52.15         53.14         4.55 o
   8   3   7         87.93         89.01         6.22 o
   9   3   7         10.42          6.82         6.64 o
 -11   4   7          6.22          8.89         4.29 o
 -10   4   7         28.16         20.32         3.15 o
  -9   4   7        149.28        151.50         5.69 o
  -8   4   7        328.63        323.21         7.21 o
  -7   4   7          6.40          6.32         1.83 o
  -6   4   7        978.67       1004.75        13.29 o
  -5   4   7        729.35        722.09         9.32 o
  -4   4   7          8.93          9.94         1.20 o
  -3   4   7         66.61         67.64         1.88 o
  -2   4   7         54.76         56.24         1.69 o
  -1   4   7          9.53          8.89         0.88 o
   0   4   7        488.36        489.08         4.62 o
   1   4   7        129.04        128.69         2.71 o
   2   4   7        240.92        224.81         4.22 o
   3   4   7         27.66         26.78         3.72 o
   4   4   7         86.26         92.25         5.18 o
   5   4   7        773.59        807.16        16.39 o
   6   4   7         35.01         36.41         4.25 o
   7   4   7        148.97        146.09        10.20 o
   8   4   7         20.93         18.06         4.01 o
 -10   5   7         56.54         54.59         4.03 o
  -9   5   7        109.99        115.02         5.30 o
  -8   5   7         83.64         90.07         4.26 o
  -7   5   7         12.28         12.68         2.19 o
  -6   5   7         48.97         46.45         3.54 o
  -5   5   7        470.34        459.68         7.28 o
  -4   5   7          9.64          8.99         1.29 o
  -3   5   7         23.12         23.52         1.59 o
  -2   5   7        923.56        907.80         7.89 o
  -1   5   7          5.12          5.11         0.93 o
   0   5   7          0.07          1.66         0.96 o
   1   5   7         88.98         74.63         2.82 o
   2   5   7         12.52         17.38         4.05 o
   3   5   7        200.03        187.08         7.44 o
   4   5   7          5.97          8.01         2.63 o
   5   5   7         46.25         52.56         4.82 o
   6   5   7         10.85         13.74         3.58 o
   7   5   7         53.89         60.02         5.57 o
   8   5   7         43.38         40.16         5.09 o
 -10   6   7          9.11          6.72         3.05 o
  -9   6   7        291.90        306.72         7.38 o
  -8   6   7        319.36        317.14         7.16 o
  -7   6   7         48.25         51.05         3.38 o
  -6   6   7       1094.26       1106.43        13.52 o
  -5   6   7        107.89        108.24         4.02 o
  -4   6   7        134.03        135.32         4.09 o
  -3   6   7          0.05         -0.30         1.28 o
  -2   6   7          6.45          6.17         1.31 o
  -1   6   7        170.32        169.24         3.38 o
   0   6   7        326.69        319.27         7.82 o
   1   6   7          0.16          2.16         1.87 o
   2   6   7          4.08          3.15         2.49 o
   3   6   7         14.26         18.45         3.58 o
   4   6   7        105.33        111.97         6.59 o
   5   6   7        114.57        114.13        11.98 o
   6   6   7         93.30        114.59        13.59 o
   7   6   7         24.15         28.39         4.73 o
 -10   7   7         13.48         13.33         3.28 o
  -9   7   7        153.07        159.88         5.88 o
  -8   7   7         29.27         29.44         3.25 o
  -7   7   7         46.01         42.85         3.37 o
  -6   7   7        176.56        177.60         5.98 o
  -5   7   7         28.22         28.01         2.72 o
  -4   7   7         49.28         52.67         4.07 o
  -3   7   7        198.63        188.85         5.99 o
  -2   7   7        373.01        369.92         6.81 o
  -1   7   7         83.38         80.30         7.03 o
   0   7   7         26.34         27.11         3.05 o
   1   7   7         53.13         57.75         4.10 o
   2   7   7          1.76          4.37         2.98 o
   3   7   7         82.64         96.38        15.21 o
   4   7   7         45.41         53.56         5.67 o
   5   7   7         61.70         72.64        13.76 o
   6   7   7        115.19        124.43        25.89 o
  -9   8   7         22.62         19.92         3.77 o
  -8   8   7         96.77         98.43         5.41 o
  -7   8   7        118.20        123.28         5.19 o
  -6   8   7         14.81         15.09         2.69 o
  -5   8   7        132.30        139.28         5.02 o
  -4   8   7         32.24         28.00         4.23 o
  -3   8   7         13.69         18.07         4.85 o
  -2   8   7        197.11        198.70        11.65 o
  -1   8   7        235.63        236.33         8.53 o
   0   8   7        151.44        144.51         5.84 o
   1   8   7        151.10        151.67         9.56 o
   2   8   7          0.30          4.85         4.53 o
   3   8   7          2.75          3.93         3.64 o
   4   8   7          5.91          9.51         4.12 o
   5   8   7         47.33         45.74         5.90 o
  -8   9   7         17.88         17.07         3.27 o
  -7   9   7         29.46         29.46         3.49 o
  -6   9   7          8.86          6.09         3.11 o
  -5   9   7          9.95         10.84         4.12 o
  -4   9   7         81.42         73.38         5.99 o
  -3   9   7         28.89         29.78         7.44 o
  -2   9   7        180.61        193.52        12.30 o
  -1   9   7         54.85         58.58         8.42 o
   0   9   7         63.93         64.50         8.09 o
   1   9   7         48.99         44.23         4.36 o
   2   9   7          0.57          7.44         6.47 o
   3   9   7         14.65         15.25         4.74 o
   4   9   7          1.55          5.22         4.65 o
  -7  10   7         77.60         74.77         6.07 o
  -6  10   7          0.45          2.69         4.07 o
  -5  10   7         37.76         31.32         7.12 o
  -4  10   7         20.73         25.57         7.12 o
  -3  10   7         55.65         60.20         9.06 o
  -2  10   7         41.33         42.40         8.09 o
  -1  10   7         29.67         32.04         7.44 o
   0  10   7          2.60          1.29         5.50 o
   1  10   7         27.23         28.42         5.15 o
   2  10   7         94.86         88.72         7.66 o
  -6  11   7          0.05          0.84         3.65 o
  -5  11   7        197.09        184.61        10.75 o
  -4  11   7        106.58         96.78        11.33 o
  -3  11   7         38.49         40.13         8.42 o
  -2  11   7        354.53        348.56        18.45 o
  -1  11   7         23.65         34.31         7.77 o
   0  11   7         21.01         14.89         6.80 o
   0 -13   8        185.27        188.34        14.89 o
   1 -13   8         96.46         93.86        11.33 o
   2 -13   8         84.72         62.14        10.03 o
   3 -13   8         21.85         30.19         7.44 o
   4 -13   8         92.10         91.12        12.46 o
   5 -13   8          4.84          7.87         4.74 o
   6 -13   8          3.85         -0.65         6.47 o
  -2 -12   8          3.96          9.06         7.12 o
  -1 -12   8         32.41         35.60         8.42 o
   0 -12   8          4.48          6.11         4.82 o
   1 -12   8         27.94         23.30         7.12 o
   2 -12   8         40.73         56.64         9.06 o
   3 -12   8         58.61         64.73         9.71 o
   4 -12   8          8.25          8.84         4.33 o
   5 -12   8          2.51          4.21         4.04 o
   6 -12   8         28.62         35.52         4.75 o
   7 -12   8        217.49        214.56         7.87 o
  -4 -11   8          6.97         18.50         9.39 o
  -3 -11   8         10.15         12.49         5.15 o
  -2 -11   8          1.30          5.97         4.51 o
  -1 -11   8         63.10         71.54         5.95 o
   0 -11   8        335.73        349.85        12.01 o
   1 -11   8         11.66         16.91         4.53 o
   2 -11   8         90.12        100.98        10.68 o
   3 -11   8          4.95          0.32         4.85 o
   4 -11   8         23.65         16.09         4.46 o
   5 -11   8         62.78         70.14         4.59 o
   6 -11   8         18.12         18.09         5.23 o
   7 -11   8         14.03         14.09         3.13 o
   8 -11   8          5.39          3.57         3.03 o
  -5 -10   8          9.15          9.06         6.15 o
  -4 -10   8          1.91         -0.76         4.10 o
  -3 -10   8        273.84        278.62        11.54 o
  -2 -10   8          0.54         -3.01         3.54 o
  -1 -10   8         39.64         41.61         4.15 o
   0 -10   8          8.83         10.45         2.98 o
   1 -10   8        230.95        226.34         9.02 o
   2 -10   8         18.08         25.25         6.15 o
   3 -10   8        143.47        147.29         8.58 o
   4 -10   8         48.56         51.76         4.12 o
   5 -10   8         18.47         17.30         2.63 o
   6 -10   8         41.35         42.94         3.49 o
   7 -10   8         37.63         37.46         3.57 o
   8 -10   8        161.77        162.87         6.16 o
   9 -10   8         11.42          8.55         3.15 o
  -6  -9   8        103.27        111.64         8.63 o
  -5  -9   8          0.29          0.45         3.96 o
  -4  -9   8         29.98         30.67         5.29 o
  -3  -9   8        596.98        563.19        15.19 o
  -2  -9   8        273.77        268.29         8.12 o
  -1  -9   8          2.79          0.32         2.75 o
   0  -9   8        659.34        647.21        12.33 o
   1  -9   8        203.69        217.99         6.28 o
   2  -9   8        158.29        152.39         4.79 o
   3  -9   8          4.70          5.65         1.77 o
   4  -9   8         17.80         20.36         2.55 o
   5  -9   8          4.26          2.78         1.86 o
   6  -9   8         67.02         73.86         4.00 o
   7  -9   8          1.18          2.69         2.18 o
   8  -9   8         14.75         13.81         2.87 o
   9  -9   8          3.87          4.67         2.67 o
  -7  -8   8          6.87          6.11         4.49 o
  -6  -8   8         57.48         57.77        15.86 o
  -5  -8   8         83.84         83.44         6.91 o
  -4  -8   8         40.80         47.04         7.12 o
  -3  -8   8        286.09        298.75        10.40 o
  -2  -8   8         35.07         36.41         3.54 o
  -1  -8   8        363.81        381.70        12.16 o
   0  -8   8         98.18        100.33         3.28 o
   1  -8   8        220.24        227.56         4.60 o
   2  -8   8        123.82        132.90         3.28 o
   3  -8   8        451.28        445.01         5.99 o
   4  -8   8        176.71        176.51         5.13 o
   5  -8   8        429.93        437.40         7.50 o
   6  -8   8         26.00         26.95         2.63 o
   7  -8   8         53.98         57.15         3.60 o
   8  -8   8        518.83        547.47         9.50 o
   9  -8   8         76.68         84.03         4.64 o
  10  -8   8          0.55          2.83         3.08 o
  -8  -7   8         19.55         19.70         5.00 o
  -7  -7   8         12.93          8.07         4.42 o
  -6  -7   8        132.14        132.81         9.39 o
  -5  -7   8         20.97         25.14         4.85 o
  -4  -7   8        185.24        205.47         8.53 o
  -3  -7   8        540.18        538.66        13.45 o
  -2  -7   8        394.49        385.84         9.48 o
  -1  -7   8         64.84         68.75         2.58 o
   0  -7   8        138.14        141.83         3.30 o
   1  -7   8        567.78        543.14         5.36 o
   2  -7   8          0.16         -0.10         0.90 o
   3  -7   8        516.25        519.45         5.85 o
   4  -7   8         71.40         66.95         2.67 o
   5  -7   8         27.66         28.58         2.39 o
   6  -7   8        110.03        113.30         4.53 o
   7  -7   8          5.52          3.92         1.89 o
   8  -7   8         85.82         92.35         4.41 o
   9  -7   8         44.89         49.02         3.64 o
  10  -7   8         47.32         53.65         4.37 o
  -8  -6   8          0.84         -1.56         3.66 o
  -7  -6   8        166.03        170.86        10.03 o
  -6  -6   8          5.46          6.59         3.48 o
  -5  -6   8        238.77        230.84         7.33 o
  -4  -6   8        257.23        250.80        13.04 o
  -3  -6   8         11.94         11.07         1.76 o
  -2  -6   8       1370.62       1379.12        13.63 o
  -1  -6   8          4.07          3.94         1.04 o
   0  -6   8        474.82        445.84         4.32 o
   1  -6   8         22.90         33.76         1.36 o
   2  -6   8        351.79        337.01         3.74 o
   3  -6   8        127.73        136.38         2.56 o
   4  -6   8        188.03        178.35         3.77 o
   5  -6   8          0.27         -1.20         1.20 o
   6  -6   8          2.64          3.76         1.68 o
   7  -6   8          3.70          1.57         1.71 o
   8  -6   8        161.55        156.68         4.96 o
   9  -6   8        118.44        117.04         5.60 o
  10  -6   8          0.00         -1.84         2.65 o
  -9  -5   8          0.38          4.45         4.16 o
  -8  -5   8          0.46         -0.36         2.94 o
  -7  -5   8         14.79         19.83         3.29 o
  -6  -5   8         86.95         94.45         5.30 o
  -5  -5   8        138.28        131.06         5.33 o
  -4  -5   8         70.01         74.97         3.71 o
  -3  -5   8        520.97        526.66         7.49 o
  -2  -5   8       1142.91       1144.93        11.75 o
  -1  -5   8         28.77         33.46         1.81 o
   0  -5   8       1307.06       1304.72         8.53 o
   1  -5   8       1158.08       1122.87         8.11 o
   2  -5   8          1.70          3.02         0.80 o
   3  -5   8         34.95         33.25         1.61 o
   4  -5   8         18.20         22.91         1.52 o
   5  -5   8         49.92         49.59         2.53 o
   6  -5   8        215.65        220.78         5.20 o
   7  -5   8          7.70          8.98         1.98 o
   8  -5   8          0.02         -1.67         2.00 o
   9  -5   8        114.99        120.50         6.06 o
  10  -5   8          0.07         -2.62         2.62 o
  -9  -4   8        138.91        147.61        10.52 o
  -8  -4   8          3.34          5.83         3.06 o
  -7  -4   8         78.38         81.81         5.33 o
  -6  -4   8        187.65        189.67         6.40 o
  -5  -4   8         99.78         95.01         4.16 o
  -4  -4   8        136.03        135.57         4.30 o
  -3  -4   8        338.73        332.42         3.99 o
  -2  -4   8         22.25         21.40         1.25 o
  -1  -4   8         12.64         10.16         0.89 o
   0  -4   8        670.73        637.27         5.22 o
   1  -4   8        969.49       1022.06         7.65 o
   2  -4   8       1076.61       1082.67         8.08 o
   3  -4   8        154.58        139.49         2.58 o
   4  -4   8        797.52        790.83         7.21 o
   5  -4   8        294.01        289.11         4.97 o
   6  -4   8          0.03          2.00         1.29 o
   7  -4   8          1.29          2.53         1.48 o
   8  -4   8          2.49         -0.06         2.84 o
   9  -4   8          2.96          6.62         2.82 o
  10  -4   8          0.50         -2.72         2.72 o
 -10  -3   8          3.95          5.96         3.87 o
  -9  -3   8         34.31         33.64         3.96 o
  -8  -3   8          0.43          4.61         2.41 o
  -7  -3   8          4.66          4.82         2.04 o
  -6  -3   8        423.36        409.45         7.82 o
  -5  -3   8         33.31         33.97         2.65 o
  -4  -3   8        702.44        643.62        20.53 o
  -3  -3   8         44.90         50.51         1.66 o
  -2  -3   8        328.73        325.98         3.53 o
  -1  -3   8       2681.22       2652.28        15.72 o
   0  -3   8        174.51        188.09         2.53 o
   1  -3   8         36.44         32.91         1.74 o
   2  -3   8         33.38         39.22         1.17 o
   3  -3   8        138.28        124.14         2.30 o
   4  -3   8         53.18         56.44         1.68 o
   5  -3   8        253.05        251.49         4.46 o
   6  -3   8          0.06          1.11         1.12 o
   7  -3   8         15.45         16.63         2.23 o
   8  -3   8        161.18        162.18         5.01 o
   9  -3   8         24.69         22.99         3.30 o
  10  -3   8         11.37         10.97         3.22 o
 -10  -2   8          2.03          8.30         3.41 o
  -9  -2   8        163.19        161.19         5.92 o
  -8  -2   8         55.57         64.59         5.75 o
  -7  -2   8         16.85         16.45         2.34 o
  -6  -2   8         28.92         26.33         2.48 o
  -5  -2   8          9.95          6.63         1.67 o
  -4  -2   8       1644.16       1619.87        12.44 o
  -3  -2   8        101.57        102.29         2.54 o
  -2  -2   8        993.84       1023.17         7.49 o
  -1  -2   8        299.10        309.05         3.19 o
   0  -2   8        889.32        891.54         6.55 o
   1  -2   8         55.58         52.85         1.34 o
   2  -2   8       2865.98       2888.80        16.74 o
   3  -2   8        164.04        155.69         2.40 o
   4  -2   8        775.11        757.36         6.27 o
   5  -2   8        390.81        370.98         6.29 o
   6  -2   8        117.59        118.87         3.79 o
   7  -2   8        241.48        237.61         5.49 o
   8  -2   8         31.64         31.29         2.84 o
   9  -2   8         16.33         12.63         4.04 o
  10  -2   8        219.31        215.80         9.91 o
 -10  -1   8         15.56         16.83         3.66 o
  -9  -1   8          1.85          3.20         2.98 o
  -8  -1   8         17.65         22.10         2.68 o
  -7  -1   8         28.44         31.20         4.07 o
  -6  -1   8        162.44        166.44         4.71 o
  -5  -1   8        124.86        128.08         2.96 o
  -4  -1   8        338.35        321.58         3.77 o
  -3  -1   8          8.82          8.84         0.78 o
  -2  -1   8       1006.26        950.46         6.46 o
  -1  -1   8       3556.45       3572.14        20.10 o
   0  -1   8        244.81        250.07         2.76 o
   1  -1   8        599.07        622.36         5.02 o
   2  -1   8          2.03          3.58         0.62 o
   3  -1   8        601.08        581.39         4.87 o
   4  -1   8        488.60        475.46         4.90 o
   5  -1   8        618.45        598.64         8.55 o
   6  -1   8        721.19        710.45         9.96 o
   7  -1   8          4.04          3.02         1.65 o
   8  -1   8          0.53          1.18         1.82 o
   9  -1   8         12.10          9.99         2.35 o
  10  -1   8        250.67        249.19         8.80 o
 -10   0   8         33.59         34.09         3.98 o
  -9   0   8        270.39        289.27         8.37 o
  -8   0   8        370.79        360.14         6.77 o
  -7   0   8         14.14         13.09         1.90 o
  -6   0   8         60.74         63.89         2.60 o
  -5   0   8         75.68         81.94         2.53 o
  -4   0   8         38.10         41.43         1.37 o
  -3   0   8        372.35        367.79         3.51 o
  -2   0   8         16.01         17.08         0.75 o
  -1   0   8        149.67        149.76         1.95 o
   0   0   8         19.18         23.75         0.95 o
   1   0   8         16.40         18.03         1.20 o
   2   0   8       2853.77       2871.59        21.17 o
   3   0   8        274.46        288.44         3.64 o
   4   0   8        570.55        567.44         6.45 o
   5   0   8       1121.82       1108.19        15.28 o
   6   0   8         95.28         94.31         3.95 o
   7   0   8         64.62         72.64         4.73 o
   8   0   8          0.15          2.69         1.85 o
   9   0   8          5.77          3.32         2.57 o
  10   0   8         26.34         25.02         5.83 o
 -10   1   8         10.19          6.91         3.29 o
  -9   1   8         51.34         49.66         3.78 o
  -8   1   8        150.30        153.41         5.25 o
  -7   1   8          5.51          6.51         1.50 o
  -6   1   8          9.02         13.42         1.55 o
  -5   1   8         28.26         37.65         2.01 o
  -4   1   8         99.40         88.38         1.90 o
  -3   1   8         52.73         44.97         1.44 o
  -2   1   8         26.20         25.34         0.89 o
  -1   1   8        536.76        536.61         4.37 o
   0   1   8          8.49         12.25         0.90 o
   1   1   8        755.09        719.81         6.78 o
   2   1   8          7.36         10.27         1.06 o
   3   1   8        102.99         97.34         2.20 o
   4   1   8         13.08         16.84         2.07 o
   5   1   8        842.30        819.48        12.42 o
   6   1   8         69.77         68.79         3.76 o
   7   1   8        131.06        135.85         5.93 o
   8   1   8        179.40        189.18        16.35 o
   9   1   8         34.33         40.60         3.88 o
 -10   2   8        131.22        128.80         5.75 o
  -9   2   8        126.30        130.28         5.35 o
  -8   2   8        519.03        519.12         8.35 o
  -7   2   8          0.88         -0.13         1.66 o
  -6   2   8        198.26        200.87         4.10 o
  -5   2   8          0.33          1.17         1.13 o
  -4   2   8          3.73          4.48         0.81 o
  -3   2   8         82.46         85.78         1.85 o
  -2   2   8         33.72         39.98         1.48 o
  -1   2   8          9.67         10.66         0.85 o
   0   2   8        330.57        309.38         3.24 o
   1   2   8         88.39         71.99         1.88 o
   2   2   8        544.18        516.41         5.87 o
   3   2   8        979.52        964.48        10.70 o
   4   2   8         85.19         84.17         3.68 o
   5   2   8        105.48        108.02         4.20 o
   6   2   8         28.03         34.27         3.72 o
   7   2   8          9.29          7.47         2.63 o
   8   2   8         38.19         54.65         6.31 o
   9   2   8         74.46         73.45        15.21 o
 -10   3   8          6.67          6.87         2.71 o
  -9   3   8         14.06          8.30         2.64 o
  -8   3   8        149.80        154.32         5.26 o
  -7   3   8        136.36        142.13         4.36 o
  -6   3   8        481.25        471.58         7.38 o
  -5   3   8        103.16        115.39         3.73 o
  -4   3   8         78.34         77.71         2.29 o
  -3   3   8          7.52          6.63         0.95 o
  -2   3   8       1204.21       1161.41         8.53 o
  -1   3   8        278.47        294.87         3.35 o
   0   3   8        313.40        301.43         3.31 o
   1   3   8        326.49        293.60         4.23 o
   2   3   8         11.58          7.85         1.26 o
   3   3   8        261.91        246.10         5.84 o
   4   3   8          8.91          6.84         1.89 o
   5   3   8         48.52         52.49         5.99 o
   6   3   8        149.59        149.26         6.82 o
   7   3   8         22.72         20.15         4.69 o
   8   3   8          0.95          0.55         3.04 o
 -10   4   8        162.82        157.58         6.57 o
  -9   4   8         14.19         11.20         2.74 o
  -8   4   8        197.36        194.09         5.45 o
  -7   4   8        120.69        115.70         4.29 o
  -6   4   8         18.16         16.69         2.07 o
  -5   4   8        101.33         98.15         3.53 o
  -4   4   8        384.68        381.78         4.86 o
  -3   4   8          0.17         -0.84         0.84 o
  -2   4   8       1020.72        980.44         7.73 o
  -1   4   8         14.76         15.95         1.11 o
   0   4   8        132.55        132.32         2.84 o
   1   4   8          3.37          5.21         1.34 o
   2   4   8        105.23        114.07         8.12 o
   3   4   8       1032.80       1012.99        18.57 o
   4   4   8         32.84         33.34         4.04 o
   5   4   8        281.58        307.26        24.11 o
   6   4   8         44.24         43.69         4.61 o
   7   4   8         51.08         54.07         5.33 o
   8   4   8          0.81          4.98         3.28 o
 -10   5   8          3.00          0.63         2.68 o
  -9   5   8         26.94         24.88         3.10 o
  -8   5   8         81.07         85.67         4.26 o
  -7   5   8        254.02        243.35         5.95 o
  -6   5   8         33.90         32.67         2.69 o
  -5   5   8        684.78        694.20         9.52 o
  -4   5   8        151.82        148.27         4.11 o
  -3   5   8        180.36        177.21         3.53 o
  -2   5   8          2.09          1.59         1.01 o
  -1   5   8          2.80          5.02         1.09 o
   0   5   8        126.97        136.53         3.51 o
   1   5   8        236.66        218.85         6.16 o
   2   5   8         23.90         25.51         4.85 o
   3   5   8         44.66         41.29         4.19 o
   4   5   8        193.01        221.68         8.47 o
   5   5   8        211.47        226.09         8.93 o
   6   5   8        504.47        527.69        14.07 o
   7   5   8        238.46        265.84        15.86 o
 -10   6   8        268.03        264.42         8.31 o
  -9   6   8          3.13         -1.42         2.63 o
  -8   6   8        577.50        582.05         9.84 o
  -7   6   8         72.13         76.40         3.90 o
  -6   6   8         12.11         14.57         2.38 o
  -5   6   8          4.58          7.49         1.95 o
  -4   6   8         95.80         95.00         3.67 o
  -3   6   8          0.39          2.56         1.29 o
  -2   6   8        199.15        202.74         4.87 o
  -1   6   8        167.01        156.13         3.92 o
   0   6   8        149.20        143.60         5.29 o
   1   6   8         57.32         71.56         4.40 o
   2   6   8         83.59         82.36         8.42 o
   3   6   8        229.78        254.67         9.31 o
   4   6   8        173.90        185.35         8.53 o
   5   6   8        141.66        171.67         8.85 o
   6   6   8          0.23          0.84         3.65 o
  -9   7   8         16.95         16.60         3.73 o
  -8   7   8        204.73        206.21         6.31 o
  -7   7   8         68.18         70.90         4.15 o
  -6   7   8         82.01        100.57         4.98 o
  -5   7   8        305.46        304.37         6.69 o
  -4   7   8         69.16         63.23         3.44 o
  -3   7   8          9.21         10.39         2.43 o
  -2   7   8          6.03          4.32         2.57 o
  -1   7   8         46.10         47.90        10.84 o
   0   7   8          6.21          5.42         2.41 o
   1   7   8         27.99         32.56         3.46 o
   2   7   8         55.32         66.75         5.60 o
   3   7   8          1.85          5.48         5.18 o
   4   7   8        173.98        187.87         9.22 o
   5   7   8          2.56         -1.06         6.47 o
   6   7   8         19.29         18.00         4.73 o
  -9   8   8        102.52         95.73         5.40 o
  -8   8   8          0.44          4.95         2.86 o
  -7   8   8         13.40         17.84         2.94 o
  -6   8   8         32.21         31.38         3.24 o
  -5   8   8          1.33          3.11         2.52 o
  -4   8   8        264.07        263.07         8.94 o
  -3   8   8        134.28        120.40        10.68 o
  -2   8   8        166.24        172.48        11.33 o
  -1   8   8        154.59        156.59         7.46 o
   0   8   8         45.33         43.94         4.49 o
   1   8   8          1.12         -0.67         2.60 o
   2   8   8          0.07          7.77         3.66 o
   3   8   8         64.73         72.79         8.42 o
   4   8   8         45.00         48.75         6.17 o
   5   8   8         48.10         53.26         7.93 o
  -8   9   8          8.31          6.02         3.14 o
  -7   9   8         67.26         64.70         5.02 o
  -6   9   8        149.68        147.67         6.50 o
  -5   9   8         20.04         20.93         9.05 o
  -4   9   8        288.21        305.18        16.18 o
  -3   9   8          7.07         14.56         5.50 o
  -2   9   8         19.62         21.69         6.47 o
  -1   9   8          6.72          1.29         5.18 o
   0   9   8         79.63         76.09         6.52 o
   1   9   8         86.78         86.20        16.18 o
   2   9   8         11.50         14.41         4.69 o
   3   9   8         47.50         52.09         6.52 o
  -7  10   8          0.01          0.49         3.70 o
  -6  10   8          0.48          4.42         4.99 o
  -5  10   8          0.01          1.45         4.19 o
  -4  10   8         51.16         52.11         8.74 o
  -3  10   8        236.54        231.71        14.56 o
  -2  10   8         23.25         32.69         8.09 o
  -1  10   8         50.33         61.82         8.74 o
   0  10   8        237.41        262.78        15.21 o
   2  10   8          1.61          3.88         6.80 o
  -4  11   8        400.18        411.67        20.39 o
  -3  11   8        229.38        237.21        15.86 o
  -2  11   8          5.67          8.42         6.80 o
  -1  11   8        247.83        252.75        16.18 o
   0 -13   9          0.17         -6.15         6.15 o
   1 -13   9          1.22          9.39         6.80 o
   2 -13   9        200.81        183.81        14.56 o
   3 -13   9         35.76         41.43         9.06 o
   4 -13   9         12.42          9.86         4.79 o
   5 -13   9         62.25         56.53         7.64 o
  -2 -12   9          5.37         -5.83         7.44 o
  -1 -12   9         19.00         14.89         7.12 o
   0 -12   9         77.26         73.02         7.09 o
   1 -12   9         58.44         50.82         8.74 o
   2 -12   9         45.99         54.70         9.39 o
   3 -12   9         15.67         15.54         6.47 o
   4 -12   9         37.73         40.67         6.27 o
   5 -12   9        253.68        249.92        11.42 o
   6 -12   9         79.46         70.73         7.54 o
   7 -12   9          0.94          0.94         3.34 o
  -4 -11   9         17.57         19.44         5.81 o
  -3 -11   9         93.61        104.79        22.98 o
  -2 -11   9        388.22        384.53        13.96 o
  -1 -11   9          9.94          8.91         4.42 o
   0 -11   9          0.31          0.40         3.54 o
   1 -11   9         29.26         29.37         8.09 o
   2 -11   9         58.52         65.06         9.06 o
   3 -11   9         65.28         76.06         9.39 o
   4 -11   9          0.17          2.19         3.31 o
   5 -11   9         46.42         48.00         4.03 o
   6 -11   9         83.48         81.98         5.20 o
   7 -11   9          8.78          8.27         2.95 o
   8 -11   9         68.43         62.76         4.73 o
  -5 -10   9        200.44        189.42        11.15 o
  -4 -10   9          0.01          1.89         8.25 o
  -3 -10   9         37.73         33.46         5.44 o
  -2 -10   9         11.10         18.63         3.67 o
  -1 -10   9         93.75         94.82         5.79 o
   0 -10   9         12.31         14.89         5.50 o
   1 -10   9         21.09         16.85         3.89 o
   2 -10   9          2.94          3.79         3.08 o
   3 -10   9        123.96        119.11         7.00 o
   4 -10   9         64.50         62.36         5.60 o
   5 -10   9         69.13         64.02         5.56 o
   6 -10   9        434.50        434.20         8.53 o
   7 -10   9          1.46          5.07         2.57 o
   8 -10   9        130.29        128.30         5.75 o
   9 -10   9         11.05          7.27         3.19 o
  -6  -9   9        100.09        115.37         8.93 o
  -5  -9   9        290.63        284.75        11.97 o
  -4  -9   9        225.99        240.07        10.73 o
  -3  -9   9          1.17          5.85         3.87 o
  -2  -9   9        669.78        677.93        15.90 o
  -1  -9   9         36.57         39.25         3.86 o
   0  -9   9         90.94         83.62         5.11 o
   1  -9   9        139.27        144.93         5.47 o
   2  -9   9          0.29         -1.83         1.85 o
   3  -9   9        147.48        165.14         4.93 o
   4  -9   9        266.50        263.28         6.48 o
   5  -9   9         91.56         99.81         6.34 o
   6  -9   9         93.95        100.39         4.62 o
   7  -9   9        127.11        131.69         5.47 o
   8  -9   9        101.91        111.21         6.20 o
   9  -9   9        352.30        344.03         8.26 o
  -7  -8   9         67.94         79.04         7.70 o
  -6  -8   9         39.07         38.37        12.14 o
  -5  -8   9         29.85         30.50         5.20 o
  -4  -8   9          9.63          9.72         4.05 o
  -3  -8   9         25.76         21.04         5.50 o
  -2  -8   9        322.20        312.69         8.48 o
  -1  -8   9        185.21        181.09         5.22 o
   0  -8   9         65.82         65.80         3.60 o
   1  -8   9        331.42        337.80        10.84 o
   2  -8   9         72.35         77.06         4.48 o
   3  -8   9        366.87        368.35         5.91 o
   4  -8   9         69.48         72.67         3.38 o
   5  -8   9         17.77         16.79         2.20 o
   6  -8   9        449.62        457.76         9.02 o
   7  -8   9         48.94         44.76         3.39 o
   8  -8   9         11.25          9.31         2.53 o
   9  -8   9          5.26          2.77         2.62 o
  10  -8   9          9.16         11.29         3.58 o
  -7  -7   9          4.27         12.82         4.41 o
  -6  -7   9          1.05          1.97         3.53 o
  -5  -7   9        362.92        379.74        12.03 o
  -4  -7   9        569.85        594.51        19.74 o
  -3  -7   9          1.87          3.91         2.23 o
  -2  -7   9        357.70        353.37         7.34 o
  -1  -7   9         47.07         51.32         2.85 o
   0  -7   9        134.90        145.90         3.40 o
   1  -7   9        206.68        216.53         3.49 o
   2  -7   9        119.14        133.63         2.97 o
   3  -7   9          0.86          0.82         1.06 o
   4  -7   9        261.25        270.42         4.83 o
   5  -7   9         15.68         17.27         2.16 o
   6  -7   9         79.74         84.57         3.93 o
   7  -7   9         30.25         31.05         2.81 o
   8  -7   9         38.24         40.92         3.30 o
   9  -7   9        349.13        358.76        10.46 o
  10  -7   9         73.90         72.59         5.14 o
  -8  -6   9          1.56         -0.40         7.28 o
  -7  -6   9        229.47        233.42         8.28 o
  -6  -6   9        186.53        192.33         7.38 o
  -5  -6   9        114.25        111.76         6.59 o
  -4  -6   9        586.64        581.57        12.33 o
  -3  -6   9         12.98         14.52         1.96 o
  -2  -6   9        259.46        264.07         5.87 o
  -1  -6   9        135.86        146.50         3.39 o
   0  -6   9          7.18          9.28         1.20 o
   1  -6   9         73.16         78.56         1.90 o
   2  -6   9        556.61        527.98         5.26 o
   3  -6   9         88.25         98.56         3.00 o
   4  -6   9         10.01         11.98         1.86 o
   5  -6   9         69.43         72.24         3.20 o
   6  -6   9        201.25        205.42         5.53 o
   7  -6   9         20.94         19.67         3.04 o
   8  -6   9          5.25          3.00         2.72 o
   9  -6   9         38.07         39.24         3.99 o
  10  -6   9          3.38         -0.77         2.86 o
  -9  -5   9         17.69         15.36         3.97 o
  -8  -5   9          6.06          1.20         2.90 o
  -7  -5   9          8.86         14.18         3.20 o
  -6  -5   9         89.04        100.91         5.54 o
  -5  -5   9         22.75         21.76         2.67 o
  -4  -5   9        891.36        888.78        12.77 o
  -3  -5   9       1127.34       1116.24        12.63 o
  -2  -5   9       1060.17       1040.24         9.95 o
  -1  -5   9        995.55        966.29         8.64 o
   0  -5   9          5.83          8.20         0.85 o
   1  -5   9        142.87        132.03         2.24 o
   2  -5   9        545.68        560.93         5.76 o
   3  -5   9          2.88          2.55         0.93 o
   4  -5   9        126.20        127.46         3.95 o
   5  -5   9          0.54         -0.90         1.17 o
   6  -5   9         12.91         15.82         1.81 o
   7  -5   9        247.97        251.56         6.74 o
   8  -5   9        101.94        126.93         6.05 o
   9  -5   9        142.51        147.42         6.75 o
  10  -5   9         94.97         97.73         7.24 o
  -9  -4   9         10.25         10.06         4.65 o
  -8  -4   9         25.95         28.40         4.00 o
  -7  -4   9         19.28         18.86         2.73 o
  -6  -4   9        320.55        317.57         7.40 o
  -5  -4   9          1.65          1.97         1.74 o
  -4  -4   9         86.44         93.60         3.94 o
  -3  -4   9         82.38         86.40         3.81 o
  -2  -4   9        319.48        315.37         3.95 o
  -1  -4   9        644.38        668.02         5.58 o
   0  -4   9        280.24        291.18         3.47 o
   1  -4   9        165.86        154.39         2.45 o
   2  -4   9        251.36        237.31         2.83 o
   3  -4   9         86.78         86.03         2.22 o
   4  -4   9          0.58         -0.04         0.86 o
   5  -4   9          0.76          0.32         1.59 o
   6  -4   9         86.10         86.45         3.14 o
   7  -4   9          9.44         10.23         2.05 o
   8  -4   9         10.41         12.33         2.72 o
   9  -4   9          6.71          4.35         2.72 o
  10  -4   9         52.42         52.93         4.85 o
  -9  -3   9         34.49         31.56         4.07 o
  -8  -3   9        195.90        182.45         6.27 o
  -7  -3   9         11.52         12.58         2.39 o
  -6  -3   9         32.75         36.74         3.02 o
  -5  -3   9          3.17          3.27         1.73 o
  -4  -3   9          1.57          1.10         1.58 o
  -3  -3   9        721.69        692.15         6.66 o
  -2  -3   9        103.33        103.58         2.09 o
  -1  -3   9         23.54         23.11         1.32 o
   0  -3   9         13.50         19.58         1.13 o
   1  -3   9        559.64        547.57         4.90 o
   2  -3   9        210.31        203.10         2.51 o
   3  -3   9       1401.68       1409.49        10.67 o
   4  -3   9          7.01          6.31         1.03 o
   5  -3   9        323.85        319.06         5.18 o
   6  -3   9        442.48        443.65        10.14 o
   7  -3   9          2.36          2.56         1.65 o
   8  -3   9        149.50        156.47         5.15 o
   9  -3   9         14.24         13.05         3.11 o
  10  -3   9        106.86        111.07         7.18 o
 -10  -2   9         15.24         15.25         5.99 o
  -9  -2   9         10.26         11.96         3.92 o
  -8  -2   9         45.56         40.67         3.51 o
  -7  -2   9         26.53         28.16         3.22 o
  -6  -2   9        689.60        700.38        10.91 o
  -5  -2   9         43.38         46.82         3.01 o
  -4  -2   9         64.18         71.26         3.37 o
  -3  -2   9         66.78         62.79         2.15 o
  -2  -2   9          8.77         11.25         0.93 o
  -1  -2   9       1551.16       1503.84        10.21 o
   0  -2   9       3642.72       3554.48        21.35 o
   1  -2   9        242.19        220.33         2.96 o
   2  -2   9        702.01        659.95         5.21 o
   3  -2   9        658.06        643.21         5.41 o
   4  -2   9        152.56        139.87         3.48 o
   5  -2   9        261.06        266.43         5.72 o
   6  -2   9         36.79         41.49         2.80 o
   7  -2   9        107.57        110.91         4.08 o
   8  -2   9        114.52        110.95         4.77 o
   9  -2   9         19.68         19.14         3.96 o
  10  -2   9        149.90        149.23         9.22 o
 -10  -1   9         78.51         86.23         8.81 o
  -9  -1   9         13.84          7.60         3.00 o
  -8  -1   9         80.29         79.33         4.40 o
  -7  -1   9        314.59        324.42         7.14 o
  -6  -1   9        185.21        186.80         5.20 o
  -5  -1   9         54.31         49.54         3.18 o
  -4  -1   9        355.10        349.55         4.40 o
  -3  -1   9       1852.57       1788.04        11.97 o
  -2  -1   9        125.60        124.63         1.87 o
  -1  -1   9        146.97        149.42         2.19 o
   0  -1   9         81.98         78.35         1.66 o
   1  -1   9          7.55          6.97         0.86 o
   2  -1   9        134.81        126.81         2.22 o
   3  -1   9        568.73        542.43         5.06 o
   4  -1   9         75.51         79.66         3.05 o
   5  -1   9         68.25         78.74         3.44 o
   6  -1   9         51.37         49.01         5.33 o
   7  -1   9         83.23         82.18         4.28 o
   8  -1   9        171.36        169.52         5.30 o
   9  -1   9         23.36         25.06         3.87 o
  10  -1   9         69.02         69.93         5.87 o
 -10   0   9        136.00        133.74         7.69 o
  -9   0   9         40.26         42.64         5.17 o
  -8   0   9         49.14         52.11         4.53 o
  -7   0   9          4.80          4.39         1.76 o
  -6   0   9         11.46          9.62         1.65 o
  -5   0   9        143.06        140.03         3.28 o
  -4   0   9          9.37         11.36         0.98 o
  -3   0   9        126.03        135.27         2.27 o
  -2   0   9        285.72        288.06         2.93 o
  -1   0   9         77.21         85.22         1.62 o
   0   0   9       2215.59       2193.54        13.97 o
   1   0   9        355.78        366.76         3.82 o
   2   0   9        914.56        866.14         8.28 o
   3   0   9       1055.76       1048.37        10.18 o
   4   0   9        235.99        244.32         6.03 o
   5   0   9          6.65          6.66         1.89 o
   6   0   9        173.93        172.54         5.37 o
   7   0   9         51.56         54.53         3.41 o
   8   0   9          4.27          1.17         2.99 o
   9   0   9          1.31         -0.53         2.55 o
 -10   1   9          6.63          9.19         2.88 o
  -9   1   9          2.00          5.13         2.25 o
  -8   1   9         15.40         12.83         2.62 o
  -7   1   9        125.35        124.33         4.17 o
  -6   1   9          0.17          1.70         1.23 o
  -5   1   9        142.44        141.71         3.42 o
  -4   1   9          7.66         14.35         1.17 o
  -3   1   9        109.40        103.46         2.09 o
  -2   1   9         18.10         19.76         0.88 o
  -1   1   9          2.41          3.29         0.64 o
   0   1   9         41.03         47.76         1.90 o
   1   1   9        209.06        213.05         3.32 o
   2   1   9         30.68         28.44         1.81 o
   3   1   9        714.73        711.54         8.79 o
   4   1   9        387.22        384.21         7.78 o
   5   1   9         21.30         22.64         2.56 o
   6   1   9         12.15         16.06         3.23 o
   7   1   9         96.46        109.46        10.36 o
   8   1   9        179.92        184.32         6.65 o
   9   1   9         39.21         36.66         3.92 o
 -10   2   9         88.46         79.92         6.41 o
  -9   2   9          1.25          4.41         2.41 o
  -8   2   9          0.33         -1.59         2.05 o
  -7   2   9         44.08         48.60         2.95 o
  -6   2   9          4.77          4.36         1.43 o
  -5   2   9          3.60          9.14         1.35 o
  -4   2   9        321.01        317.48         4.26 o
  -3   2   9        296.30        284.35         3.51 o
  -2   2   9       1047.04        997.72         7.29 o
  -1   2   9        506.26        472.36         4.28 o
   0   2   9        378.47        364.87         4.19 o
   1   2   9        880.92        855.08         8.98 o
   2   2   9        398.47        362.06         5.88 o
   3   2   9         29.44         29.82         3.22 o
   4   2   9         10.85         14.57         2.12 o
   5   2   9          5.02          2.80         1.82 o
   6   2   9         99.69         99.66         6.04 o
   7   2   9         14.32         17.38         3.47 o
   8   2   9          3.02          5.06         2.99 o
   9   2   9         25.77         30.23         3.79 o
 -10   3   9        134.49        125.45        11.49 o
  -9   3   9        122.93        136.02         5.78 o
  -8   3   9         48.29         45.49         3.20 o
  -7   3   9        163.55        167.54         4.77 o
  -6   3   9        107.79        106.48         3.82 o
  -5   3   9          0.14          0.13         1.15 o
  -4   3   9         33.40         33.81         1.91 o
  -3   3   9         33.89         34.09         1.69 o
  -2   3   9        141.19        125.09         2.26 o
  -1   3   9         55.34         55.61         1.73 o
   0   3   9         10.09          7.55         1.13 o
   1   3   9        367.83        350.95         5.74 o
   2   3   9         24.48         18.91         2.61 o
   3   3   9          0.13          4.74         1.80 o
   4   3   9        267.78        267.05         8.47 o
   5   3   9        111.68        113.42         6.22 o
   6   3   9          7.29          8.40         6.47 o
   7   3   9        138.91        138.40         7.46 o
   8   3   9        102.49        108.03        11.17 o
 -10   4   9         48.14         48.80         4.50 o
  -9   4   9          4.81          3.52         2.67 o
  -8   4   9          0.25         -0.25         2.00 o
  -7   4   9         48.10         50.79         3.28 o
  -6   4   9         77.75         81.58         3.77 o
  -5   4   9          0.22          1.60         1.51 o
  -4   4   9         65.82         66.74         2.73 o
  -3   4   9         51.44         53.89         2.74 o
  -2   4   9       1252.02       1193.41        10.25 o
  -1   4   9         55.97         56.84         2.15 o
   0   4   9        932.73        894.76         9.76 o
   1   4   9       1894.07       1808.91        53.82 o
   2   4   9         35.99         38.04         2.76 o
   3   4   9        210.17        215.10         7.92 o
   4   4   9         13.47         20.05         3.41 o
   5   4   9        136.51        151.29         9.69 o
   6   4   9          6.07          9.33         5.02 o
   7   4   9        149.17        159.79         8.32 o
   8   4   9         18.85         16.32         4.49 o
 -10   5   9         56.74         49.01         4.53 o
  -9   5   9          9.76          7.45         2.66 o
  -8   5   9          9.33         12.11         2.57 o
  -7   5   9        450.66        464.18         8.34 o
  -6   5   9        105.97        115.61         4.37 o
  -5   5   9         35.84         36.53         2.73 o
  -4   5   9          1.08         -1.42         1.42 o
  -3   5   9         13.50         10.12         1.41 o
  -2   5   9        142.19        139.30         4.58 o
  -1   5   9         35.03         34.40         2.22 o
   0   5   9          8.70          8.38         1.70 o
   1   5   9        260.44        251.40         6.78 o
   2   5   9        254.81        249.15         8.56 o
   3   5   9         48.30         52.49         4.82 o
   4   5   9        206.42        211.68         8.62 o
   5   5   9        356.71        378.73        30.10 o
   6   5   9          9.04         15.45         3.81 o
   7   5   9          1.65          1.52         3.81 o
  -9   6   9         16.47         16.02         3.35 o
  -8   6   9          6.34          6.81         2.55 o
  -7   6   9         59.42         66.65         4.07 o
  -6   6   9        203.76        205.31         5.58 o
  -5   6   9         15.45         13.65         2.32 o
  -4   6   9         24.25         26.23         2.49 o
  -3   6   9          7.93          8.57         2.10 o
  -2   6   9        106.47        113.34         4.98 o
  -1   6   9        332.28        305.05         7.77 o
   0   6   9         56.74         60.87         3.98 o
   1   6   9        464.39        474.32        10.08 o
   2   6   9         20.72         25.12         4.00 o
   3   6   9        174.63        186.56         8.53 o
   4   6   9         24.08         34.53        13.43 o
   5   6   9         10.34         12.80         3.96 o
   6   6   9         45.07         52.95         5.90 o
  -9   7   9          2.83          1.74         2.81 o
  -8   7   9          7.22          8.07         2.79 o
  -7   7   9        120.50        122.47         5.20 o
  -6   7   9         34.47         37.28         3.30 o
  -5   7   9         85.99         89.28         4.33 o
  -4   7   9         57.04         63.04         4.04 o
  -3   7   9        222.34        213.16        21.84 o
  -2   7   9          0.06         -0.91         2.39 o
  -1   7   9         57.78         58.72         5.15 o
   0   7   9         20.48         20.66         3.10 o
   1   7   9        111.27        109.56         5.79 o
   2   7   9         51.79         61.86         5.72 o
   3   7   9          3.85          9.46         3.77 o
   4   7   9         82.93         84.29         6.84 o
   5   7   9         51.73         41.32         5.71 o
  -8   8   9         67.66         66.75         4.53 o
  -7   8   9          0.76          1.68         2.70 o
  -6   8   9        306.25        318.52        12.03 o
  -5   8   9         93.51        104.65         7.36 o
  -4   8   9         23.15         32.79         5.25 o
  -3   8   9         69.38         68.29         8.74 o
  -2   8   9        237.77        241.10        13.59 o
  -1   8   9         76.86         91.58         6.45 o
   0   8   9          7.84          3.11         3.31 o
   1   8   9        222.85        226.58         7.97 o
   2   8   9          0.19          3.35         3.54 o
   3   8   9         19.72         19.52         4.79 o
   4   8   9          0.16          4.67         5.50 o
  -7   9   9          1.38          1.08         3.24 o
  -6   9   9         20.90         22.87         3.95 o
  -5   9   9         13.01         14.79         9.71 o
  -4   9   9        143.14        152.45        12.62 o
  -3   9   9          2.86          3.56         5.18 o
  -2   9   9          3.83         -1.29         5.18 o
  -1   9   9          0.04          5.18         5.18 o
   0   9   9        208.42        226.53        14.24 o
   1   9   9         91.61         71.53         9.71 o
   2   9   9        138.84        146.95        22.32 o
   3   9   9         81.91         69.71         7.18 o
  -6  10   9         69.70         61.80         7.32 o
  -5  10   9         64.12         60.31         7.21 o
  -4  10   9          0.67          2.91         5.50 o
  -3  10   9          0.08         -1.94         5.83 o
  -2  10   9         28.08         38.19         8.42 o
  -1  10   9         85.18         92.89        11.33 o
   0  10   9         94.30        103.25        11.98 o
   0 -13  10         75.62         79.62        11.33 o
   1 -13  10         33.51         30.75         8.74 o
   2 -13  10          2.19          5.83         5.83 o
   3 -13  10          7.16          3.56         6.47 o
   4 -13  10         51.89         44.69         6.73 o
   5 -13  10         70.41         44.34         9.39 o
  -2 -12  10         34.29         33.66         9.39 o
  -1 -12  10          4.61         -1.52         4.42 o
   0 -12  10        131.93        126.36         8.79 o
   1 -12  10         73.96         88.68        10.68 o
   2 -12  10         18.13         27.84         7.77 o
   3 -12  10        253.58        261.81        15.86 o
   4 -12  10         70.57         60.78         9.39 o
   5 -12  10         13.06         16.55         5.48 o
   6 -12  10         10.66          3.48         3.76 o
  -3 -11  10          1.01          4.15         4.92 o
  -2 -11  10         33.70         40.66         6.63 o
  -1 -11  10          0.64          2.19         4.04 o
   0 -11  10          9.44          4.81         3.96 o
   1 -11  10          2.23         -4.85         4.85 o
   2 -11  10          5.47          1.94         5.18 o
   3 -11  10          0.06          6.80         4.85 o
   4 -11  10         53.34         36.62         5.35 o
   5 -11  10         11.01         10.79         3.54 o
   6 -11  10         47.13         40.24         4.20 o
   7 -11  10         46.81         43.98         5.21 o
   8 -11  10          1.33          5.06         3.07 o
  -5 -10  10          0.06          4.87         5.02 o
  -4 -10  10         11.91          2.09         4.97 o
  -3 -10  10          0.67         -3.50         7.61 o
  -2 -10  10         32.11         27.72         4.05 o
  -1 -10  10          6.04          6.88         3.64 o
   0 -10  10          4.39          5.73         3.54 o
   1 -10  10        199.59        211.23         9.04 o
   2 -10  10          5.60          6.41         2.52 o
   3 -10  10        134.48        122.10         7.14 o
   4 -10  10        349.39        351.70        11.54 o
   5 -10  10         63.05         69.08         5.23 o
   6 -10  10          1.57         -1.82         2.27 o
   7 -10  10          0.47          2.98         2.57 o
   8 -10  10         57.19         56.11         4.40 o
  -6  -9  10         76.96         93.13        19.42 o
  -5  -9  10          2.79          6.48        11.17 o
  -4  -9  10        255.70        265.31        11.29 o
  -3  -9  10         23.96         25.59         4.92 o
  -2  -9  10          0.61         -1.02         2.49 o
  -1  -9  10         68.18         74.57         5.03 o
   0  -9  10         11.22         10.53         2.79 o
   1  -9  10          1.10          4.42         2.23 o
   2  -9  10          1.69          0.68         2.16 o
   3  -9  10         26.31         26.13         4.56 o
   4  -9  10        809.43        805.02        12.23 o
   5  -9  10        107.87        117.98         6.49 o
   6  -9  10        380.11        396.17        11.87 o
   7  -9  10        323.85        335.05         7.63 o
   8  -9  10         15.29         15.70         3.03 o
   9  -9  10         16.76         23.69         3.97 o
  -7  -8  10          3.35          6.98         4.90 o
  -6  -8  10          0.21          5.34         5.34 o
  -5  -8  10          5.97         10.56         7.77 o
  -4  -8  10        219.55        224.18         9.91 o
  -3  -8  10        212.86        217.64         9.68 o
  -2  -8  10         18.91         23.98         3.22 o
  -1  -8  10         28.60         25.29         2.52 o
   0  -8  10         26.90         29.53         2.50 o
   1  -8  10        381.54        387.27         8.69 o
   2  -8  10        230.83        231.72         6.71 o
   3  -8  10         73.45         76.88         3.34 o
   4  -8  10        735.49        730.88         8.96 o
   5  -8  10         48.22         49.66         3.18 o
   6  -8  10         22.11         22.08         2.56 o
   7  -8  10         20.77         19.15         2.98 o
   8  -8  10        108.03        105.42         5.04 o
   9  -8  10        137.87        140.82         6.81 o
  -7  -7  10        134.01        133.49         9.02 o
  -6  -7  10         18.76         17.97         4.82 o
  -5  -7  10         15.74         16.44         3.46 o
  -4  -7  10         10.26         10.32         2.94 o
  -3  -7  10          4.40          5.21         2.04 o
  -2  -7  10         39.30         40.98         3.25 o
  -1  -7  10         75.63         87.31         4.24 o
   0  -7  10          7.98          9.74         1.54 o
   1  -7  10         30.01         28.51         2.04 o
   2  -7  10          0.15         -0.87         1.05 o
   3  -7  10         25.42         25.37         1.78 o
   4  -7  10        566.80        563.83         7.50 o
   5  -7  10        308.37        301.53         5.57 o
   6  -7  10        101.22        107.52         4.33 o
   7  -7  10        894.89        920.32        13.71 o
   8  -7  10         86.81         90.09         5.19 o
   9  -7  10          0.20          1.27         3.69 o
  10  -7  10          5.32          2.30         3.41 o
  -8  -6  10        170.34        159.15         8.16 o
  -7  -6  10          7.87          6.72         3.49 o
  -6  -6  10         61.30         58.98         6.09 o
  -5  -6  10        213.48        234.82         7.84 o
  -4  -6  10         13.37         16.85         2.57 o
  -3  -6  10        452.50        442.64         7.49 o
  -2  -6  10        161.28        175.65         4.89 o
  -1  -6  10          4.08          2.58         1.29 o
   0  -6  10        413.98        384.36         7.99 o
   1  -6  10         40.09         40.17         1.57 o
   2  -6  10        406.49        424.77         5.40 o
   3  -6  10         18.95         17.02         1.74 o
   4  -6  10        236.25        235.33         5.61 o
   5  -6  10         21.25         28.63         2.62 o
   6  -6  10         14.00         17.16         2.38 o
   7  -6  10         23.66         24.34         3.46 o
   8  -6  10        149.04        158.88         7.69 o
   9  -6  10          1.20          1.35         3.18 o
  10  -6  10        135.62        132.55         6.68 o
  -8  -5  10         34.53         29.66         4.23 o
  -7  -5  10        146.42        151.09         6.84 o
  -6  -5  10        635.21        620.14        21.04 o
  -5  -5  10        108.67        113.91         5.03 o
  -4  -5  10        616.43        613.09        10.41 o
  -3  -5  10         10.61         12.56         1.80 o
  -2  -5  10         57.50         59.23         2.64 o
  -1  -5  10          1.73          0.58         0.91 o
   0  -5  10        619.37        626.13         6.01 o
   1  -5  10         40.33         42.04         1.82 o
   2  -5  10         21.65         24.13         1.50 o
   3  -5  10        138.53        139.46         3.41 o
   4  -5  10        127.02        137.62         4.69 o
   5  -5  10        382.87        385.27         7.88 o
   6  -5  10         16.71         19.67         2.03 o
   7  -5  10        318.04        313.44         8.26 o
   8  -5  10          9.71         11.89         3.07 o
   9  -5  10          1.09          5.27         2.97 o
  10  -5  10          1.54          4.70         3.44 o
  -9  -4  10          0.03         -2.10         3.06 o
  -8  -4  10         64.67         68.45         5.28 o
  -7  -4  10          8.80          4.17         2.54 o
  -6  -4  10        108.27        116.84         5.02 o
  -5  -4  10         76.52         80.72         4.28 o
  -4  -4  10        189.93        199.82         5.56 o
  -3  -4  10       1274.52       1303.11        13.98 o
  -2  -4  10        304.06        305.29         4.73 o
  -1  -4  10         52.26         57.17         1.88 o
   0  -4  10        577.01        559.27         5.31 o
   1  -4  10         78.35         74.60         2.33 o
   2  -4  10          9.83         16.50         1.30 o
   3  -4  10          4.07          1.82         1.02 o
   4  -4  10        523.43        517.14         7.19 o
   5  -4  10         25.81         23.23         2.03 o
   6  -4  10         48.69         52.20         3.25 o
   7  -4  10          2.23          1.90         1.87 o
   8  -4  10        497.17        509.46        11.69 o
   9  -4  10          1.48          4.72         2.82 o
  10  -4  10         50.17         52.01         4.90 o
  -9  -3  10         69.72         76.37         5.49 o
  -8  -3  10         43.34         40.76         3.77 o
  -7  -3  10         21.06         18.09         3.59 o
  -6  -3  10        247.85        246.99        10.23 o
  -5  -3  10        244.22        245.96         6.25 o
  -4  -3  10        270.03        280.88         6.30 o
  -3  -3  10         37.82         38.25         1.80 o
  -2  -3  10         37.82         45.50         1.69 o
  -1  -3  10        285.41        292.12         3.72 o
   0  -3  10        577.02        563.18         5.37 o
   1  -3  10       1016.63       1008.59         7.77 o
   2  -3  10         61.21         64.34         1.70 o
   3  -3  10         13.64         19.09         1.35 o
   4  -3  10        306.33        292.01         5.84 o
   5  -3  10        706.78        710.55        10.25 o
   6  -3  10        577.01        579.58         9.30 o
   7  -3  10        105.49        102.77         4.31 o
   8  -3  10        110.85        115.90         7.38 o
   9  -3  10         16.97         12.61         3.18 o
  10  -3  10         27.79         24.56         3.99 o
  -9  -2  10         36.11         36.55         3.81 o
  -8  -2  10        302.44        292.16         7.65 o
  -7  -2  10        205.73        197.16         6.10 o
  -6  -2  10          2.74          4.41         2.01 o
  -5  -2  10        353.69        337.51         7.05 o
  -4  -2  10         57.27         62.33         3.48 o
  -3  -2  10        696.43        686.66         7.54 o
  -2  -2  10       3311.10       3244.78        21.14 o
  -1  -2  10          1.92          2.73         0.72 o
   0  -2  10        320.58        319.84         3.75 o
   1  -2  10        110.75        108.21         2.06 o
   2  -2  10         95.15         87.09         1.95 o
   3  -2  10        528.53        533.26         5.84 o
   4  -2  10         48.58         57.46         3.41 o
   5  -2  10          8.10          6.26         1.61 o
   6  -2  10         65.76         66.53         4.72 o
   7  -2  10        139.64        132.11         4.71 o
   8  -2  10        150.22        154.82         7.36 o
   9  -2  10        101.48         92.68         5.47 o
  10  -2  10         12.24          8.43         4.89 o
 -10  -1  10          0.45          2.04         3.25 o
  -9  -1  10         65.18         65.23         5.20 o
  -8  -1  10        241.89        223.85         6.74 o
  -7  -1  10        133.31        133.87         5.38 o
  -6  -1  10        507.33        505.51         9.16 o
  -5  -1  10        421.58        432.71         8.03 o
  -4  -1  10        166.80        158.15         3.40 o
  -3  -1  10         15.85         20.25         1.18 o
  -2  -1  10        591.22        586.70         5.10 o
  -1  -1  10         13.65         13.81         0.99 o
   0  -1  10       1003.88        992.89         7.52 o
   1  -1  10         68.74         67.05         1.69 o
   2  -1  10        544.68        503.82         5.01 o
   3  -1  10          7.13          9.19         1.27 o
   4  -1  10         75.28         81.40         3.27 o
   5  -1  10        184.00        189.24         4.82 o
   6  -1  10        603.84        602.97         9.53 o
   7  -1  10          0.27          3.79         1.94 o
   8  -1  10        230.18        235.52         6.89 o
   9  -1  10         80.23         75.81         4.49 o
 -10   0  10         27.09         22.93         4.16 o
  -9   0  10         10.38          3.17         2.85 o
  -8   0  10          7.15          4.53         2.76 o
  -7   0  10         85.33         89.68         4.00 o
  -6   0  10          1.23          1.99         1.61 o
  -5   0  10        264.10        256.64         4.58 o
  -4   0  10        386.69        377.86         5.09 o
  -3   0  10        578.17        547.59         5.46 o
  -2   0  10       2335.08       2308.06        14.83 o
  -1   0  10        947.65        966.09         6.99 o
   0   0  10       1355.45       1323.14         9.44 o
   1   0  10        466.25        466.63         5.06 o
   2   0  10        702.80        685.95         8.92 o
   3   0  10         28.36         31.43         2.18 o
   4   0  10         30.38         26.60         2.21 o
   5   0  10          6.84          5.35         1.68 o
   6   0  10          0.21          1.60         1.63 o
   7   0  10         19.25         22.38         2.94 o
   8   0  10         36.01         40.60         3.78 o
   9   0  10         17.50          8.47         3.18 o
 -10   1  10         32.47         25.68         4.12 o
  -9   1  10         90.16         81.22         4.85 o
  -8   1  10         52.05         54.88         3.97 o
  -7   1  10         18.85         15.89         3.14 o
  -6   1  10        140.54        147.23         3.80 o
  -5   1  10        572.48        544.84         6.55 o
  -4   1  10         18.22         20.31         1.62 o
  -3   1  10        365.38        358.52         4.48 o
  -2   1  10        131.73        132.01         2.19 o
  -1   1  10       2039.95       1972.99        12.44 o
   0   1  10        105.43         99.70         1.96 o
   1   1  10        952.90        914.00         9.48 o
   2   1  10        330.58        327.13         5.65 o
   3   1  10         34.35         29.83         2.53 o
   4   1  10        107.09        104.09         4.31 o
   5   1  10         73.55         76.12         5.25 o
   6   1  10        212.03        220.88         6.54 o
   7   1  10          4.20          3.66         2.32 o
   8   1  10         50.57         48.36         4.23 o
   9   1  10          0.75          0.40         2.82 o
 -10   2  10          0.90          5.53         2.84 o
  -9   2  10         32.64         30.06         3.65 o
  -8   2  10         59.56         53.56         7.43 o
  -7   2  10          8.59         11.95         2.18 o
  -6   2  10         28.30         26.85         2.15 o
  -5   2  10         61.38         73.08         2.68 o
  -4   2  10       1298.57       1264.35        12.43 o
  -3   2  10          6.85          6.72         1.14 o
  -2   2  10        214.86        210.99         3.05 o
  -1   2  10       1659.21       1631.11        10.79 o
   0   2  10        540.89        519.96         5.83 o
   1   2  10          5.39          2.88         1.35 o
   2   2  10          0.20         -1.74         1.74 o
   3   2  10         65.34         61.77         3.37 o
   4   2  10         91.02         87.02         4.74 o
   5   2  10         23.44         25.40         2.95 o
   6   2  10          1.99          0.77         2.50 o
   7   2  10         23.02         32.91        10.03 o
   8   2  10        107.70        110.74         7.93 o
 -10   3  10         41.03         36.44         6.95 o
  -9   3  10          8.46          3.78         2.78 o
  -8   3  10          2.71          1.42         2.36 o
  -7   3  10        107.38        109.05         4.28 o
  -6   3  10         11.82         15.65         2.21 o
  -5   3  10         85.96         85.18         2.96 o
  -4   3  10         34.43         38.24         2.26 o
  -3   3  10          0.49          0.71         1.08 o
  -2   3  10          8.07          9.21         1.14 o
  -1   3  10        252.27        248.05         3.33 o
   0   3  10         20.27         17.58         1.77 o
   1   3  10         52.95         58.31         4.14 o
   2   3  10        323.98        324.28         9.22 o
   3   3  10         43.98         43.01         3.08 o
   4   3  10         39.14         41.99         4.51 o
   5   3  10          6.26          6.85         2.95 o
   6   3  10        286.55        290.45        10.03 o
   7   3  10         71.41         84.67         6.52 o
   8   3  10         18.13         13.14         4.12 o
 -10   4  10          2.65          2.93         3.14 o
  -9   4  10         48.58         47.74         8.89 o
  -8   4  10        139.32        118.13         5.00 o
  -7   4  10         27.12         30.36         2.87 o
  -6   4  10         26.16         24.74         2.53 o
  -5   4  10        162.10        173.29         4.69 o
  -4   4  10        518.49        517.67         8.68 o
  -3   4  10        322.02        322.14         4.64 o
  -2   4  10        178.23        178.30         3.58 o
  -1   4  10       1127.78       1110.59        11.70 o
   0   4  10        493.05        487.22         6.93 o
   1   4  10         23.27         25.65         2.67 o
   2   4  10          0.02         -0.07         1.76 o
   3   4  10          4.87          2.70         2.72 o
   4   4  10         10.69          9.06         3.20 o
   5   4  10        499.61        547.62        14.05 o
   6   4  10          4.19          5.02         3.34 o
   7   4  10         13.82         11.51         4.04 o
  -9   5  10        354.96        354.45         8.17 o
  -8   5  10          0.82          1.36         2.87 o
  -7   5  10         70.49         66.29         3.94 o
  -6   5  10         45.93         48.26         3.30 o
  -5   5  10          0.02         -0.56         1.76 o
  -4   5  10        122.57        127.05         4.18 o
  -3   5  10         53.82         59.28         2.77 o
  -2   5  10         16.45         22.01         2.92 o
  -1   5  10        571.62        577.97        11.18 o
   0   5  10        284.28        292.03         6.62 o
   1   5  10        145.05        136.97         5.54 o
   2   5  10        292.67        307.72         9.94 o
   3   5  10         84.55         84.58         6.13 o
   4   5  10          4.83          5.78         3.18 o
   5   5  10          7.25          3.09         3.50 o
   6   5  10        130.64        126.95        16.67 o
  -9   6  10         11.79         10.18         3.14 o
  -8   6  10        161.30        168.48         6.05 o
  -7   6  10          0.70          1.73         2.35 o
  -6   6  10          2.05          3.39         2.32 o
  -5   6  10         21.35         26.76         3.73 o
  -4   6  10         48.57         48.73         4.39 o
  -3   6  10        275.04        266.92         8.01 o
  -2   6  10         92.84         90.57         4.98 o
  -1   6  10        479.19        506.96        12.70 o
   0   6  10          1.78          6.09         2.36 o
   1   6  10         59.21         73.32         8.51 o
   2   6  10          0.15          0.32         3.18 o
   3   6  10        137.10        146.01        11.98 o
   4   6  10         33.82         33.18         5.02 o
   5   6  10        126.39        134.36         9.71 o
   6   6  10        235.49        241.87        17.48 o
  -8   7  10         40.29         40.92         3.99 o
  -7   7  10         93.87         93.96         4.89 o
  -6   7  10          5.25          8.97         2.57 o
  -5   7  10         38.25         45.44         3.98 o
  -4   7  10         81.75         80.68         5.25 o
  -3   7  10          0.07          1.15         3.27 o
  -2   7  10         90.84        112.31         9.71 o
  -1   7  10         77.02         70.35         5.72 o
   0   7  10        270.58        283.15        10.20 o
   1   7  10         16.29         20.07         3.35 o
   2   7  10        217.59        218.07        16.67 o
   3   7  10         39.47         34.14         5.35 o
   4   7  10          9.37         10.86         4.46 o
   5   7  10          2.00          0.85         5.83 o
  -8   8  10         82.49         75.22         4.92 o
  -7   8  10         91.94         82.26         5.49 o
  -6   8  10          4.76          4.78         3.60 o
  -5   8  10         49.97         35.21         4.86 o
  -4   8  10         59.82         45.75         5.60 o
  -3   8  10          6.97          2.27         5.18 o
  -2   8  10         91.54         94.19        10.03 o
  -1   8  10          8.92          8.09         5.18 o
   0   8  10         11.74         11.25         3.87 o
   1   8  10        105.57         90.95        10.03 o
   2   8  10         14.43         13.07         8.25 o
   3   8  10        179.17        199.44        25.57 o
  -6   9  10         55.35         45.24         6.50 o
  -5   9  10         40.04         28.81         5.95 o
  -4   9  10          0.04         -3.29         3.96 o
  -3   9  10          1.52          6.80         5.50 o
  -2   9  10         10.46          3.88         5.50 o
  -1   9  10         39.88         53.40         8.74 o
   0   9  10         48.82         58.58         9.71 o
   1   9  10         43.99         35.60         8.09 o
   2   9  10         41.85         33.98         8.42 o
  -4  10  10         71.41         63.27         7.37 o
  -3  10  10         68.26         61.17         9.71 o
  -2  10  10          4.29         -2.91         5.50 o
  -1  10  10         14.46         18.45         7.12 o
   1 -13  11         18.00          4.53         6.80 o
   2 -13  11        147.27        181.87        15.54 o
   3 -13  11        109.82        100.66        12.62 o
   4 -13  11        226.86        226.21        16.51 o
  -1 -12  11         13.10          3.10         4.59 o
   0 -12  11          6.05          4.29         4.51 o
   1 -12  11        194.16        190.61        14.24 o
   2 -12  11         22.22         15.86         6.80 o
   3 -12  11         45.37         48.87         9.06 o
   4 -12  11          0.02          3.74         4.28 o
   5 -12  11          0.17          3.43         4.51 o
   6 -12  11         29.95         29.83         5.25 o
  -3 -11  11          0.01          3.56         5.04 o
  -2 -11  11          1.42         -1.62         6.80 o
  -1 -11  11          5.00          6.47         4.35 o
   0 -11  11          8.02          1.94         4.85 o
   1 -11  11         15.61         11.45         4.33 o
   2 -11  11        214.34        196.76        13.59 o
   3 -11  11          2.27         -0.65         5.50 o
   4 -11  11        317.97        322.66        17.15 o
   5 -11  11        197.24        189.55         9.25 o
   6 -11  11          0.35          4.12         3.67 o
   7 -11  11         41.16         40.94         5.09 o
  -4 -10  11          2.20         -0.97         4.65 o
  -3 -10  11          5.43          8.87         5.18 o
  -2 -10  11         38.21         32.23         4.29 o
  -1 -10  11        220.09        220.34        10.00 o
   0 -10  11         18.42         14.06         4.10 o
   1 -10  11        113.85        111.93         8.09 o
   2 -10  11        298.88        317.99         8.75 o
   3 -10  11         42.39         39.84         5.02 o
   4 -10  11          7.64          0.16         3.43 o
   5 -10  11          2.02         -0.08         2.36 o
   6 -10  11        315.11        323.07         9.12 o
   7 -10  11         10.33          8.72         2.90 o
   8 -10  11         18.05         15.23         3.27 o
  -5  -9  11         23.63         21.15         5.52 o
  -4  -9  11          4.79          4.12         4.35 o
  -3  -9  11        141.82        152.77        12.62 o
  -2  -9  11         26.03         17.73         3.49 o
  -1  -9  11         12.48         11.31         2.86 o
   0  -9  11        117.61        127.53         6.30 o
   1  -9  11          0.38         -2.00         2.00 o
   2  -9  11        752.49        735.32        13.31 o
   3  -9  11        383.09        396.25         9.45 o
   4  -9  11        314.16        329.43         8.62 o
   5  -9  11        453.07        460.38         8.39 o
   6  -9  11          3.83          4.67         2.31 o
   7  -9  11         26.66         26.93         3.23 o
   8  -9  11          1.07          1.18         2.69 o
   9  -9  11          3.61          2.97         3.35 o
  -6  -8  11        132.84        143.14        13.43 o
  -5  -8  11        169.88        170.47         9.58 o
  -4  -8  11          4.03         -3.56         4.53 o
  -3  -8  11          2.71          2.31         2.58 o
  -2  -8  11         92.63         96.73         5.51 o
  -1  -8  11        116.22        118.24         6.81 o
   0  -8  11        258.49        277.84        11.86 o
   1  -8  11        200.98        202.03         6.74 o
   2  -8  11        280.48        285.95         8.66 o
   3  -8  11          0.53          2.35         1.46 o
   4  -8  11         23.37         23.81         2.17 o
   5  -8  11         69.32         72.49         3.83 o
   6  -8  11         13.04         10.74         2.42 o
   7  -8  11        176.65        175.44         6.45 o
   8  -8  11         34.22         28.63         3.70 o
   9  -8  11         34.11         35.40         5.65 o
  -7  -7  11         29.85         31.74         5.87 o
  -6  -7  11        112.55        113.21         8.76 o
  -5  -7  11          0.21         -0.46         3.08 o
  -4  -7  11         14.61         12.19         3.18 o
  -3  -7  11         32.14         37.84         3.00 o
  -2  -7  11        292.46        295.51         6.51 o
  -1  -7  11          0.09         -0.54         1.89 o
   0  -7  11          0.92          0.08         1.29 o
   1  -7  11         62.96         66.61         3.48 o
   2  -7  11        747.77        740.74         8.83 o
   3  -7  11        743.63        739.13         9.02 o
   4  -7  11         43.30         45.51         2.68 o
   5  -7  11        903.62        900.02        12.17 o
   6  -7  11         30.38         31.48         3.19 o
   7  -7  11         10.49         10.22         2.39 o
   8  -7  11          7.24          7.01         2.86 o
   9  -7  11         10.06          6.54         4.11 o
  -8  -6  11          0.58          1.16         3.67 o
  -7  -6  11        118.31        132.79         7.43 o
  -6  -6  11          1.21          1.88         2.88 o
  -5  -6  11        366.72        368.29         9.88 o
  -4  -6  11          8.74         11.60         2.56 o
  -3  -6  11        166.97        169.19         6.02 o
  -2  -6  11        673.17        685.60        10.42 o
  -1  -6  11        106.69        104.63         3.56 o
   0  -6  11        211.94        221.47         4.01 o
   1  -6  11        233.02        231.48         4.19 o
   2  -6  11         30.41         27.32         1.93 o
   3  -6  11         22.03         20.58         2.26 o
   4  -6  11         65.18         79.12         3.92 o
   5  -6  11         73.73         85.16         3.69 o
   6  -6  11        207.74        197.00         4.99 o
   7  -6  11         15.89         20.53         3.30 o
   8  -6  11         89.59         91.75         5.99 o
   9  -6  11         20.86         15.60         3.90 o
  -8  -5  11        438.96        434.04        11.62 o
  -7  -5  11        106.04        109.58         6.62 o
  -6  -5  11        253.28        258.42         7.47 o
  -5  -5  11         38.84         43.89         3.72 o
  -4  -5  11         19.62         16.90         2.60 o
  -3  -5  11         96.71         94.22         3.59 o
  -2  -5  11         79.83         87.78         3.43 o
  -1  -5  11         39.64         44.25         2.19 o
   0  -5  11         71.06         81.91         2.28 o
   1  -5  11         94.48        100.00         2.26 o
   2  -5  11         67.62         78.06         2.86 o
   3  -5  11        502.88        497.99        10.54 o
   4  -5  11         62.81         64.82         3.52 o
   5  -5  11        375.69        360.16         6.83 o
   6  -5  11        139.07        135.29         4.85 o
   7  -5  11          7.22          5.93         2.62 o
   8  -5  11          2.17          1.27         2.81 o
   9  -5  11          2.07          0.57         2.94 o
  -9  -4  11         15.00         14.18         4.09 o
  -8  -4  11         39.64         40.31         8.59 o
  -7  -4  11         35.02         39.48         4.19 o
  -6  -4  11          6.31          6.72         2.41 o
  -5  -4  11        313.50        319.37         7.59 o
  -4  -4  11        136.90        134.65         4.98 o
  -3  -4  11         29.85         36.31         2.45 o
  -2  -4  11         19.61         22.67         1.59 o
  -1  -4  11        680.91        679.49         6.46 o
   0  -4  11        534.78        554.42         6.12 o
   1  -4  11         16.58         18.82         1.24 o
   2  -4  11        365.72        342.69         4.83 o
   3  -4  11        171.89        165.61         3.57 o
   4  -4  11         17.57         20.08         1.87 o
   5  -4  11         78.56         90.40         4.04 o
   6  -4  11        566.83        573.33         9.73 o
   7  -4  11          0.07          1.51         2.00 o
   8  -4  11         30.29         25.71         3.71 o
   9  -4  11        113.02        111.16         6.47 o
  -9  -3  11          0.90         -2.40         3.09 o
  -8  -3  11        102.18         98.59         6.11 o
  -7  -3  11        199.89        208.81         6.72 o
  -6  -3  11         14.57         14.28         2.63 o
  -5  -3  11         18.18         19.60         2.66 o
  -4  -3  11        181.55        174.97         5.33 o
  -3  -3  11        250.53        240.40         5.31 o
  -2  -3  11        556.68        548.85         6.06 o
  -1  -3  11        858.11        841.70         7.46 o
   0  -3  11        131.76        136.79         2.72 o
   1  -3  11         37.16         41.78         2.01 o
   2  -3  11         21.08         22.78         1.46 o
   3  -3  11        372.05        388.75         5.44 o
   4  -3  11        293.38        291.58         7.38 o
   5  -3  11          4.61          7.30         1.83 o
   6  -3  11          5.34          2.85         1.82 o
   7  -3  11         10.90          9.81         2.27 o
   8  -3  11        105.20        105.91         5.02 o
   9  -3  11         23.36         28.03         3.99 o
  -9  -2  11        112.34        105.26         6.54 o
  -8  -2  11         38.52         46.33         4.12 o
  -7  -2  11        644.27        660.92        11.61 o
  -6  -2  11          2.62          4.24         2.17 o
  -5  -2  11        196.39        196.94         5.77 o
  -4  -2  11       1201.32       1172.89        15.40 o
  -3  -2  11          0.04         -0.60         1.23 o
  -2  -2  11         79.62         80.29         2.16 o
  -1  -2  11          0.49          0.84         0.75 o
   0  -2  11         12.96         17.16         1.17 o
   1  -2  11         74.49         75.66         1.95 o
   2  -2  11         23.25         25.82         1.41 o
   3  -2  11          2.00          1.53         1.14 o
   4  -2  11         37.96         42.16         2.81 o
   5  -2  11         52.27         62.70         3.81 o
   6  -2  11        654.19        668.84        10.51 o
   7  -2  11         16.54         16.19         2.54 o
   8  -2  11         26.95         26.42         3.13 o
   9  -2  11        134.31        128.33         6.43 o
  -9  -1  11         22.69         19.62         3.89 o
  -8  -1  11        271.41        261.06         8.57 o
  -7  -1  11        175.44        187.72         6.20 o
  -6  -1  11          2.58          6.25         2.90 o
  -5  -1  11         31.52         31.61         2.89 o
  -4  -1  11         59.89         70.86         3.43 o
  -3  -1  11         24.89         31.84         1.90 o
  -2  -1  11        498.30        474.28         7.41 o
  -1  -1  11        198.74        190.90         2.81 o
   0  -1  11         38.40         34.82         1.47 o
   1  -1  11          1.71          0.36         0.74 o
   2  -1  11         16.90         24.13         2.45 o
   3  -1  11        483.63        487.45         7.38 o
   4  -1  11        627.08        632.50         9.54 o
   5  -1  11          1.39          5.08         1.74 o
   6  -1  11        142.92        143.64         4.86 o
   7  -1  11          0.39          0.88         2.07 o
   8  -1  11          0.08          3.64         2.39 o
   9  -1  11        200.45        200.25         7.67 o
 -10   0  11          0.23         -3.31         3.31 o
  -9   0  11          0.01         -0.80         2.98 o
  -8   0  11          1.52          0.72         2.84 o
  -7   0  11        469.81        480.73         9.59 o
  -6   0  11        224.04        230.06         6.27 o
  -5   0  11        239.53        232.22         5.97 o
  -4   0  11        512.97        538.91         7.11 o
  -3   0  11       1310.06       1299.34        11.70 o
  -2   0  11          0.04          0.91         0.86 o
  -1   0  11          2.59          3.56         0.77 o
   0   0  11       2229.94       2212.94        14.59 o
   1   0  11         79.29         84.48         2.22 o
   2   0  11          1.50          3.46         1.07 o
   3   0  11         48.21         46.02         4.07 o
   4   0  11        526.86        526.65         8.62 o
   5   0  11          0.16          2.02         1.67 o
   6   0  11        159.47        166.41         5.79 o
   7   0  11         89.08         88.54         4.44 o
   8   0  11          0.13          3.01         2.71 o
   9   0  11         16.30         12.37         3.38 o
 -10   1  11         20.15         20.34         4.12 o
  -9   1  11         43.51         51.20         4.82 o
  -8   1  11          6.12          4.39         2.52 o
  -7   1  11         42.20         48.00         4.12 o
  -6   1  11          0.09          1.82         1.74 o
  -5   1  11         47.90         52.83         2.43 o
  -4   1  11        206.71        211.10         3.93 o
  -3   1  11        509.49        499.94         5.71 o
  -2   1  11         81.09         78.90         2.25 o
  -1   1  11        127.82        132.38         2.30 o
   0   1  11         55.41         57.86         2.09 o
   1   1  11         16.44         12.98         1.73 o
   2   1  11         84.63         85.61         4.41 o
   3   1  11        114.80        111.24         4.21 o
   4   1  11        110.21        115.32         4.77 o
   5   1  11          0.37          1.43         1.90 o
   6   1  11         60.19         58.54         5.35 o
   7   1  11         23.54         25.19         3.40 o
   8   1  11         19.76         17.78         3.37 o
 -10   2  11         37.67         35.15         4.10 o
  -9   2  11         28.56         27.59         3.63 o
  -8   2  11          2.79         -0.49         2.43 o
  -7   2  11        123.44        115.24         5.15 o
  -6   2  11        363.77        367.72         6.12 o
  -5   2  11         48.35         48.01         2.45 o
  -4   2  11        183.22        198.35         4.18 o
  -3   2  11         35.38         38.69         1.87 o
  -2   2  11        202.45        200.21         3.46 o
  -1   2  11        411.85        386.50         4.11 o
   0   2  11         11.87         10.82         1.56 o
   1   2  11        143.20        123.50         4.11 o
   2   2  11        139.57        120.70         6.80 o
   3   2  11         10.54         16.01         2.23 o
   4   2  11        137.54        152.65         5.54 o
   5   2  11         99.90        108.71         6.30 o
   6   2  11        508.75        535.54        13.53 o
   7   2  11        162.07        175.90         8.40 o
   8   2  11         15.45         19.99         3.49 o
  -9   3  11         28.61         28.58         3.81 o
  -8   3  11         13.64         14.86         2.98 o
  -7   3  11          3.48          7.21         2.15 o
  -6   3  11         11.69         10.89         2.12 o
  -5   3  11         33.59         38.35         2.26 o
  -4   3  11        194.13        209.48         4.45 o
  -3   3  11        347.74        341.36         5.12 o
  -2   3  11         16.94         15.87         1.45 o
  -1   3  11        202.61        198.48         3.94 o
   0   3  11        312.53        316.15         5.50 o
   1   3  11         56.35         62.21         4.75 o
   2   3  11         86.87         87.24         4.48 o
   3   3  11          3.80          2.28         1.91 o
   4   3  11        117.90        119.88         7.12 o
   5   3  11          0.63         -0.09         4.05 o
   6   3  11          7.61         10.74         3.73 o
   7   3  11        123.09        125.13         8.00 o
  -9   4  11          1.50         -3.16         3.16 o
  -8   4  11        143.70        151.91         5.78 o
  -7   4  11        239.18        250.78         6.34 o
  -6   4  11        460.05        486.70         8.32 o
  -5   4  11        487.26        508.90         8.29 o
  -4   4  11        260.75        268.98         5.17 o
  -3   4  11        204.59        210.89         4.45 o
  -2   4  11        120.78        125.16         4.65 o
  -1   4  11         17.11         17.57         2.85 o
   0   4  11        144.84        147.34         4.88 o
   1   4  11         13.49         12.07         2.83 o
   2   4  11         41.97         42.58         4.65 o
   3   4  11        190.80        204.91         8.33 o
   4   4  11         14.05          8.72         3.41 o
   5   4  11          4.12          3.39         3.41 o
   6   4  11         32.92         33.90         5.20 o
   7   4  11         42.61         47.42         9.39 o
  -9   5  11        134.46        137.08         6.81 o
  -8   5  11         12.26         13.19         2.86 o
  -7   5  11          6.68          4.22         2.43 o
  -6   5  11         16.21         17.66         3.74 o
  -5   5  11         44.90         53.61         3.39 o
  -4   5  11         15.13         13.72         2.17 o
  -3   5  11        272.07        271.70         6.89 o
  -2   5  11         71.77         71.86         4.70 o
  -1   5  11         94.58         93.68         4.93 o
   0   5  11        243.33        241.00         7.10 o
   1   5  11        235.97        257.48         9.25 o
   2   5  11         13.89         13.69         3.77 o
   3   5  11         56.62         54.90         5.52 o
   4   5  11        319.35        359.52        11.94 o
   5   5  11         79.76         82.58        14.89 o
   6   5  11         18.41         13.64         8.74 o
  -8   6  11         19.87         17.62         3.25 o
  -7   6  11          0.42          2.32         2.75 o
  -6   6  11         89.84         86.33         4.41 o
  -5   6  11        250.56        249.50         6.28 o
  -4   6  11        213.86        207.62         8.04 o
  -3   6  11        154.00        152.04         6.64 o
  -2   6  11         88.74        100.37         5.46 o
  -1   6  11          3.98          8.60         3.18 o
   0   6  11        137.09        144.27         7.55 o
   1   6  11        356.66        368.42        25.25 o
   2   6  11        171.47        184.24         8.92 o
   3   6  11         18.63          8.99         4.00 o
   4   6  11        358.88        349.22        12.53 o
   5   6  11          0.46          1.13         9.55 o
  -8   7  11         24.30         24.87         3.50 o
  -7   7  11          0.66          2.56         2.66 o
  -6   7  11          0.06         -2.57         2.57 o
  -5   7  11         54.95         49.55         5.20 o
  -4   7  11          0.39          3.32         3.22 o
  -3   7  11        310.57        329.33        21.36 o
  -2   7  11        162.57        188.99        12.30 o
  -1   7  11         45.88         59.19         7.93 o
   0   7  11         69.21         70.21         7.44 o
   1   7  11         13.97         21.36         6.47 o
   2   7  11          5.52          4.17         6.15 o
   3   7  11         10.01         11.65         4.58 o
   4   7  11          5.72         -0.61         5.83 o
  -7   8  11          7.10          3.63         3.53 o
  -6   8  11         17.85         16.36         4.66 o
  -5   8  11         28.46         21.69         9.39 o
  -4   8  11          3.97          2.12         3.73 o
  -3   8  11         79.23         94.83        10.68 o
  -2   8  11        126.60        139.82        11.65 o
  -1   8  11         54.72         66.35         9.39 o
   0   8  11         11.20         10.28         4.23 o
   1   8  11        629.94        659.89        24.60 o
   2   8  11         36.74         23.95         7.44 o
  -5   9  11         33.50         29.99         5.75 o
  -4   9  11          5.67         13.09         4.74 o
  -3   9  11         80.61         89.01        11.33 o
  -2   9  11        257.85        274.44        15.86 o
  -1   9  11         49.11         46.93         8.74 o
   0   9  11         73.66         60.53         9.39 o
   1   9  11         82.93         77.03        11.00 o
  -1 -12  12        279.07        256.14        16.02 o
   0 -12  12          0.01          2.61         4.49 o
   1 -12  12          7.79          4.85         6.15 o
   2 -12  12         31.60         20.39         7.44 o
   3 -12  12         12.72         -1.94         6.15 o
   4 -12  12        121.97        113.28        11.98 o
   5 -12  12         28.42         27.44         6.27 o
  -3 -11  12          0.33          7.64         5.83 o
  -2 -11  12          0.42          0.65         6.80 o
  -1 -11  12         94.19         89.98        10.03 o
   0 -11  12        113.92        108.43         8.10 o
   1 -11  12         14.52         11.98         4.58 o
   2 -11  12        149.47        134.00        12.30 o
   3 -11  12         48.50         54.05         9.06 o
   4 -11  12         75.34         78.74         7.21 o
   5 -11  12          2.58          3.33         4.19 o
   6 -11  12         13.25         18.96         4.23 o
   7 -11  12         81.70         75.54         5.93 o
  -4 -10  12         41.64         35.75         6.52 o
  -3 -10  12        152.91        146.75        13.43 o
  -2 -10  12         32.57         35.22         4.48 o
  -1 -10  12        114.45        120.29        11.98 o
   0 -10  12         19.96         33.49         5.25 o
   1 -10  12         58.99         71.50         6.50 o
   2 -10  12          1.65          2.59         2.62 o
   3 -10  12         41.57         38.97         4.97 o
   4 -10  12         89.87         93.62        11.81 o
   5 -10  12         81.75         84.91         6.02 o
   6 -10  12         15.34         17.75         3.80 o
   7 -10  12         59.31         54.53         4.25 o
   8 -10  12         11.04         12.35         3.67 o
  -5  -9  12          2.86          2.27         5.05 o
  -4  -9  12          0.01          1.79         4.42 o
  -3  -9  12         69.35         78.43         7.60 o
  -2  -9  12        219.83        229.03         8.13 o
  -1  -9  12        122.41        123.26         8.79 o
   0  -9  12        678.33        664.84        12.83 o
   1  -9  12        105.57        109.31         5.69 o
   2  -9  12        448.62        421.33        10.08 o
   3  -9  12        262.07        262.58         8.65 o
   4  -9  12         19.31         16.62         4.00 o
   5  -9  12          0.25          1.16         2.13 o
   6  -9  12         24.51         25.91         3.50 o
   7  -9  12         13.65         16.04         3.00 o
   8  -9  12        103.64        104.62         6.17 o
  -6  -8  12          2.79         -1.08         4.49 o
  -5  -8  12         66.96         57.94         6.84 o
  -4  -8  12        122.30        130.04         8.93 o
  -3  -8  12        385.67        383.21        18.76 o
  -2  -8  12        490.86        504.01        11.24 o
  -1  -8  12        587.72        587.02         9.33 o
   0  -8  12         49.41         51.47         3.75 o
   1  -8  12         27.14         24.37         3.22 o
   2  -8  12         22.48         19.60         3.31 o
   3  -8  12        706.70        713.81        14.05 o
   4  -8  12         48.59         49.05         2.99 o
   5  -8  12        221.42        218.19         5.78 o
   6  -8  12         66.38         72.74         4.08 o
   7  -8  12         28.23         31.11         4.27 o
   8  -8  12         55.40         54.96         4.59 o
   9  -8  12          1.60          8.17         3.44 o
  -7  -7  12         10.77         10.07         8.58 o
  -6  -7  12         29.56         29.56         4.60 o
  -5  -7  12         50.11         51.82         5.94 o
  -4  -7  12          6.13          7.54         2.92 o
  -3  -7  12          6.30          6.15         2.15 o
  -2  -7  12        318.08        318.29         6.73 o
  -1  -7  12          0.00          0.90         1.72 o
   0  -7  12       1043.82       1033.00        13.02 o
   1  -7  12        648.87        651.41        12.25 o
   2  -7  12         66.53         68.40         3.99 o
   3  -7  12        386.91        385.99         6.36 o
   4  -7  12          1.37          3.69         1.97 o
   5  -7  12         59.21         67.83         3.70 o
   6  -7  12         22.28         19.88         2.81 o
   7  -7  12          1.61         -1.23         2.67 o
   8  -7  12         82.55         82.29         5.33 o
   9  -7  12         10.85          6.64         3.37 o
  -7  -6  12         80.98         89.45        11.11 o
  -6  -6  12          3.26          0.71         3.31 o
  -5  -6  12         78.53         78.16         7.38 o
  -4  -6  12         11.42         11.62         2.65 o
  -3  -6  12         12.61         15.14         2.65 o
  -2  -6  12        507.99        517.93         8.97 o
  -1  -6  12        100.86        100.01         3.88 o
   0  -6  12        169.85        177.01         3.78 o
   1  -6  12          1.67          2.20         1.61 o
   2  -6  12        171.05        173.25         4.12 o
   3  -6  12        311.36        337.66         7.66 o
   4  -6  12        295.24        288.77         9.44 o
   5  -6  12        152.63        159.40         5.35 o
   6  -6  12        173.98        181.19         6.63 o
   7  -6  12         21.72         13.74         3.21 o
   8  -6  12          4.35         -0.84         3.03 o
   9  -6  12         92.66         93.63         6.62 o
  -8  -5  12         22.36         19.50         4.11 o
  -7  -5  12          3.45          3.76         3.33 o
  -6  -5  12         10.73         10.94         2.96 o
  -5  -5  12          7.56          6.34         2.52 o
  -4  -5  12         22.01         21.47         2.89 o
  -3  -5  12         30.63         34.49         3.24 o
  -2  -5  12         36.52         35.82         2.60 o
  -1  -5  12          8.57         10.75         1.44 o
   0  -5  12        199.62        200.44         4.03 o
   1  -5  12        502.59        497.97         8.10 o
   2  -5  12          0.72          1.08         1.28 o
   3  -5  12        148.45        145.26         4.62 o
   4  -5  12          0.25         -0.86         1.61 o
   5  -5  12          9.39          7.30         2.80 o
   6  -5  12        305.84        315.38         7.32 o
   7  -5  12         59.85         64.39         5.33 o
   8  -5  12          2.46          4.85         5.02 o
   9  -5  12         39.67         49.02         5.04 o
  -8  -4  12         65.76         56.45         5.28 o
  -7  -4  12        172.15        162.40         6.54 o
  -6  -4  12        266.85        272.63         7.65 o
  -5  -4  12          2.27          3.29         2.11 o
  -4  -4  12         59.70         64.24         4.07 o
  -3  -4  12        237.03        244.55         6.39 o
  -2  -4  12        255.25        264.16         4.97 o
  -1  -4  12          2.88          3.74         1.16 o
   0  -4  12         37.08         34.70         1.75 o
   1  -4  12        313.96        291.51         4.18 o
   2  -4  12        367.38        368.18         5.51 o
   3  -4  12        107.39        102.87         3.69 o
   4  -4  12       1060.75       1029.02        13.74 o
   5  -4  12         48.68         47.42         3.36 o
   6  -4  12         17.95         14.01         2.55 o
   7  -4  12        225.56        228.54         6.58 o
   8  -4  12         28.05         34.40         6.80 o
   9  -4  12         30.79         22.96         3.97 o
  -9  -3  12         55.34         46.20         5.40 o
  -8  -3  12          9.17          9.44         3.09 o
  -7  -3  12         13.11         14.92         3.13 o
  -6  -3  12        180.66        181.57         6.30 o
  -5  -3  12         21.96         27.63         3.15 o
  -4  -3  12         85.00         97.70         4.57 o
  -3  -3  12        101.87        104.74         5.26 o
  -2  -3  12        218.19        209.91         4.55 o
  -1  -3  12        206.26        204.18         3.83 o
   0  -3  12        120.99        115.49         2.52 o
   1  -3  12        584.60        598.08         8.49 o
   2  -3  12          5.61          3.50         1.17 o
   3  -3  12         48.58         48.05         3.29 o
   4  -3  12          4.64          6.34         1.80 o
   5  -3  12         21.31         23.62         2.50 o
   6  -3  12         74.53         85.06         4.37 o
   7  -3  12         97.81         98.97         4.87 o
   8  -3  12         34.66         35.20         3.93 o
   9  -3  12         16.67         10.38         4.72 o
  -9  -2  12        279.32        258.65         9.33 o
  -8  -2  12         23.16         23.77         4.03 o
  -7  -2  12         35.18         31.52         3.48 o
  -6  -2  12        585.06        594.17        10.80 o
  -5  -2  12         26.91         27.49         2.94 o
  -4  -2  12          8.58          9.62         1.90 o
  -3  -2  12        102.64         99.96         3.85 o
  -2  -2  12        212.52        207.27         4.33 o
  -1  -2  12        243.34        235.21         3.53 o
   0  -2  12        151.29        152.83         2.77 o
   1  -2  12        129.58        128.55         3.35 o
   2  -2  12        383.66        381.92         6.16 o
   3  -2  12         95.70         87.74         3.52 o
   4  -2  12        785.44        807.78        11.58 o
   5  -2  12        663.24        654.90        10.36 o
   6  -2  12          0.04          1.72         1.94 o
   7  -2  12        252.36        250.56         6.73 o
   8  -2  12        130.57        137.52         5.74 o
   9  -2  12         69.88         65.59         5.32 o
  -9  -1  12         46.17         52.07         5.43 o
  -8  -1  12         16.03         19.00         3.76 o
  -7  -1  12         67.05         66.98         5.61 o
  -6  -1  12        341.71        343.55         8.13 o
  -5  -1  12        155.27        169.67         5.62 o
  -4  -1  12        991.02        990.09        12.42 o
  -3  -1  12        189.27        177.49         3.88 o
  -2  -1  12        169.49        174.49         3.99 o
  -1  -1  12         76.67         84.57         2.24 o
   0  -1  12        241.16        254.66         3.43 o
   1  -1  12        457.34        451.94         5.94 o
   2  -1  12        630.20        596.60        17.19 o
   3  -1  12         18.62         22.73         2.21 o
   4  -1  12         28.55         29.26         2.80 o
   5  -1  12        111.58        112.21         4.52 o
   6  -1  12          9.71         10.87         2.80 o
   7  -1  12        236.25        249.31         9.45 o
   8  -1  12         30.57         30.86         3.52 o
   9  -1  12          4.62          1.46         3.23 o
  -9   0  12        182.94        177.61         8.16 o
  -8   0  12        132.63        132.70         6.95 o
  -7   0  12          6.42          6.40         2.68 o
  -6   0  12        150.16        148.88         6.45 o
  -5   0  12        444.22        450.07         8.39 o
  -4   0  12          7.85          7.73         1.50 o
  -3   0  12         33.14         31.30         2.24 o
  -2   0  12        282.53        287.64         4.59 o
  -1   0  12        156.28        164.29         3.10 o
   0   0  12        115.06        116.76         2.58 o
   1   0  12         47.15         47.39         2.20 o
   2   0  12        339.99        350.17        11.43 o
   3   0  12          4.77          7.70         1.68 o
   4   0  12         93.14        103.85         4.12 o
   5   0  12        194.40        190.01         5.55 o
   6   0  12          2.21          4.13         2.16 o
   7   0  12         63.95         71.84         4.29 o
   8   0  12          3.59         -0.61         2.94 o
  -9   1  12         11.29          1.67         3.12 o
  -8   1  12         63.63         71.27         5.56 o
  -7   1  12         76.08         88.22         5.49 o
  -6   1  12        427.35        433.96         7.83 o
  -5   1  12        322.47        330.62         5.30 o
  -4   1  12        142.01        145.81         3.51 o
  -3   1  12        424.64        430.01         6.93 o
  -2   1  12        124.25        122.77         3.17 o
  -1   1  12         28.76         28.80         1.57 o
   0   1  12         12.11         13.60         1.42 o
   1   1  12        317.24        321.15         5.08 o
   2   1  12        146.73        151.71         7.70 o
   3   1  12         11.61         13.57         2.95 o
   4   1  12        107.74        111.87         4.35 o
   5   1  12          3.74          5.14         2.01 o
   6   1  12        128.78        131.76         7.71 o
   7   1  12         11.15         10.19         3.09 o
   8   1  12        226.41        230.88        11.48 o
  -9   2  12         26.92         16.80         3.50 o
  -8   2  12        120.01        134.49         7.66 o
  -7   2  12         17.14         14.74         2.87 o
  -6   2  12        255.34        255.56         5.97 o
  -5   2  12         13.79         12.10         1.78 o
  -4   2  12          0.22         -0.77         1.31 o
  -3   2  12         30.76         28.12         2.07 o
  -2   2  12        130.54        131.86         3.38 o
  -1   2  12          3.57          4.57         1.80 o
   0   2  12          0.01          0.05         1.27 o
   1   2  12        363.24        370.73        12.30 o
   2   2  12        679.65        701.42        15.02 o
   3   2  12        168.74        173.72         6.71 o
   4   2  12        279.66        290.81        10.80 o
   5   2  12        252.19        240.28         9.31 o
   6   2  12        101.93        116.05         7.46 o
   7   2  12         22.49         30.03         3.94 o
  -9   3  12          8.96          5.96         3.28 o
  -8   3  12          6.14          7.15         2.96 o
  -7   3  12          4.54          3.35         2.56 o
  -6   3  12        245.84        246.19         6.05 o
  -5   3  12        470.10        473.84         7.45 o
  -4   3  12          4.57          5.01         1.67 o
  -3   3  12        101.15        108.86         3.36 o
  -2   3  12         29.67         34.78         2.95 o
  -1   3  12         82.61         80.97         4.12 o
   0   3  12        249.33        252.86         6.15 o
   1   3  12         20.81         17.56         3.00 o
   2   3  12        217.51        213.87         9.70 o
   3   3  12         34.82         26.71         2.91 o
   4   3  12         24.72         31.44         6.64 o
   5   3  12         87.88         95.89         6.76 o
   6   3  12         58.34         73.10         6.38 o
   7   3  12          7.73          5.66         7.28 o
  -9   4  12         23.59         14.19         4.22 o
  -8   4  12          0.17          0.16         2.87 o
  -7   4  12        413.72        432.47         8.40 o
  -6   4  12         34.77         36.55         3.14 o
  -5   4  12         28.52         31.23         2.83 o
  -4   4  12        147.81        147.59         4.13 o
  -3   4  12         86.07         90.36         4.59 o
  -2   4  12        121.92        122.86         4.80 o
  -1   4  12         57.73         62.39         4.51 o
   0   4  12         47.80         56.66         3.73 o
   1   4  12        231.82        221.09        21.19 o
   2   4  12        184.88        190.28         8.33 o
   3   4  12         33.60         36.93         4.92 o
   4   4  12          6.63          6.74         3.87 o
   5   4  12         57.95         55.91         5.83 o
   6   4  12         14.98         18.48         4.42 o
  -8   5  12          5.11          7.72         2.83 o
  -7   5  12         18.93         12.85         3.13 o
  -6   5  12         79.34         80.99         4.36 o
  -5   5  12        501.57        516.70         8.81 o
  -4   5  12        151.33        153.15         6.79 o
  -3   5  12        250.60        250.73         6.81 o
  -2   5  12        399.86        392.67         8.42 o
  -1   5  12        169.09        164.73         6.62 o
   0   5  12         20.52          9.89         4.53 o
   1   5  12          5.90         -2.51         3.08 o
   2   5  12        234.83        246.24        13.43 o
   3   5  12        149.94        154.64        20.05 o
   4   5  12         11.42         16.62         4.42 o
   5   5  12         24.27         14.08         4.58 o
  -8   6  12         63.30         61.57         4.52 o
  -7   6  12         36.07         38.75         4.88 o
  -6   6  12         66.93         75.81         4.56 o
  -5   6  12         10.48         18.31         3.85 o
  -4   6  12         37.57         39.48         4.58 o
  -3   6  12         15.49         18.36         3.65 o
  -2   6  12          3.51          1.40         2.62 o
  -1   6  12        707.15        761.39        17.28 o
   0   6  12         34.59         31.60         4.92 o
   1   6  12          3.92          2.59         5.18 o
   2   6  12       1006.02       1076.79        22.29 o
   3   6  12          2.63         -1.64         4.00 o
   4   6  12          2.93          7.48         4.46 o
  -7   7  12        135.72        133.88         7.80 o
  -6   7  12         17.28         16.34         4.54 o
  -5   7  12        196.18        181.53         8.47 o
  -4   7  12        184.79        189.69         8.17 o
  -3   7  12         23.54         23.93         5.18 o
  -2   7  12         38.82         35.93         7.12 o
  -1   7  12          6.30          8.34         3.77 o
   0   7  12         14.59          6.54         6.31 o
   1   7  12          0.67         -4.85         4.85 o
   2   7  12          9.02         14.89         5.27 o
   3   7  12          2.48          0.81         4.56 o
  -6   8  12         12.96         12.38         4.53 o
  -5   8  12          0.27         -5.50         5.50 o
  -4   8  12         11.04          5.45         4.85 o
  -3   8  12          8.41          5.50         4.53 o
  -2   8  12         27.11         15.54         6.47 o
  -1   8  12         98.83        107.78        11.00 o
   0   8  12         10.33          6.87         4.42 o
   1   8  12          5.00         -6.15         6.15 o
  -4   9  12        209.91        225.07        15.86 o
  -3   9  12         53.68         53.88         6.75 o
  -2   9  12          5.95          4.85         6.80 o
  -1   9  12          1.67         -0.32         6.80 o
   0 -12  13         46.54         52.00         6.82 o
   1 -12  13          0.05          4.21         6.47 o
   2 -12  13         92.13        102.28        12.30 o
   3 -12  13         48.89         37.87         9.06 o
   4 -12  13         27.86         25.25         8.09 o
   5 -12  13         54.16         49.52        10.36 o
  -2 -11  13        147.68        122.64        13.11 o
  -1 -11  13         24.21         38.84         7.44 o
   0 -11  13        124.92        120.97        16.99 o
   1 -11  13          6.27          3.18         6.31 o
   2 -11  13         43.99         39.81         8.09 o
   3 -11  13          0.24         -5.18         5.18 o
   4 -11  13         13.24          9.55         4.58 o
   5 -11  13         19.16         19.52         4.20 o
   6 -11  13         45.25         46.11         5.54 o
  -4 -10  13         61.91         72.00        21.69 o
  -3 -10  13         50.10         50.17         9.39 o
  -2 -10  13          7.91          8.42         6.31 o
  -1 -10  13          0.26          3.65         3.64 o
   0 -10  13         20.04         15.87        10.36 o
   1 -10  13         47.15         50.44         5.94 o
   2 -10  13         52.55         49.99         5.98 o
   3 -10  13          4.29         -1.86         3.41 o
   4 -10  13         12.39         10.30         4.10 o
   5 -10  13        229.56        218.04         8.51 o
   6 -10  13         11.43          5.62         3.52 o
   7 -10  13         14.68         11.79         3.41 o
  -5  -9  13          2.76         -0.32         4.97 o
  -4  -9  13         59.26         70.24        10.03 o
  -3  -9  13         15.51         22.63         5.15 o
  -2  -9  13        467.25        450.90        14.36 o
  -1  -9  13        172.17        179.17        25.88 o
   0  -9  13        171.20        170.12         8.25 o
   1  -9  13        293.82        297.87         9.66 o
   2  -9  13         11.97          8.27         3.03 o
   3  -9  13         14.00         14.83         3.24 o
   4  -9  13         38.03         37.18         5.37 o
   5  -9  13         45.03         50.46         4.03 o
   6  -9  13         42.23         42.60         3.64 o
   7  -9  13          0.37          0.71         3.41 o
   8  -9  13         69.07         73.89         5.53 o
  -6  -8  13         54.83         49.20         7.31 o
  -5  -8  13         76.26         93.54        11.00 o
  -4  -8  13        201.96        208.97        10.78 o
  -3  -8  13         16.62         20.53         4.69 o
  -2  -8  13        152.23        154.72         7.99 o
  -1  -8  13         12.94         18.45         2.62 o
   0  -8  13        126.80        130.31         5.33 o
   1  -8  13        584.51        570.60        10.74 o
   2  -8  13          0.53          1.57         2.01 o
   3  -8  13         11.08         11.42         2.50 o
   4  -8  13         23.23         24.80         2.37 o
   5  -8  13         49.48         51.66         3.62 o
   6  -8  13        121.07        130.65         5.72 o
   7  -8  13          2.26          4.73         2.89 o
   8  -8  13        107.05        103.08         6.17 o
  -6  -7  13         13.62          9.08         3.82 o
  -5  -7  13         31.65         30.36         4.39 o
  -4  -7  13        114.80        123.85         6.81 o
  -3  -7  13          9.39         11.30         2.83 o
  -2  -7  13        580.16        561.20        13.01 o
  -1  -7  13         99.28         99.59         4.29 o
   0  -7  13         90.11         97.16         4.90 o
   1  -7  13        150.59        153.70         5.01 o
   2  -7  13          9.32         11.60         2.19 o
   3  -7  13         53.95         51.91         3.38 o
   4  -7  13         44.80         42.96         3.60 o
   5  -7  13          0.03         -0.62         1.88 o
   6  -7  13         37.56         37.26         4.08 o
   7  -7  13        103.67        101.80         6.41 o
   8  -7  13         11.60         12.48         3.38 o
  -7  -6  13          4.45          6.56         3.75 o
  -6  -6  13         19.69         18.21         3.97 o
  -5  -6  13        111.05        117.47         5.95 o
  -4  -6  13         20.65         21.31         3.19 o
  -3  -6  13         90.10         88.15         6.28 o
  -2  -6  13          5.71          9.07         2.00 o
  -1  -6  13        150.52        149.74         4.44 o
   0  -6  13          0.86         -0.10         2.18 o
   1  -6  13       1011.66       1051.63        13.45 o
   2  -6  13        165.07        160.56         6.43 o
   3  -6  13         23.36         26.80         2.82 o
   4  -6  13         48.32         60.69         3.88 o
   5  -6  13        142.89        141.92         5.40 o
   6  -6  13        196.31        198.70         9.16 o
   7  -6  13         69.30         77.12        13.22 o
   8  -6  13        227.19        224.75        10.41 o
   9  -6  13          0.52          0.80         3.64 o
  -7  -5  13          2.34          0.61         4.05 o
  -6  -5  13         63.49         61.90         4.72 o
  -5  -5  13          5.51          6.69         2.72 o
  -4  -5  13         54.00         49.14         4.01 o
  -3  -5  13         14.35         13.87         2.76 o
  -2  -5  13        172.90        172.29         4.64 o
  -1  -5  13        498.05        493.87         7.75 o
   0  -5  13          7.05          6.68         1.79 o
   1  -5  13         70.49         67.26         4.04 o
   2  -5  13         31.16         30.62         2.47 o
   3  -5  13        106.01        114.75         4.31 o
   4  -5  13        206.33        217.94         6.02 o
   5  -5  13          4.72          4.52         2.06 o
   6  -5  13         31.99         38.50         3.43 o
   7  -5  13         10.02          5.43         2.61 o
   8  -5  13         32.34         30.19         5.04 o
   9  -5  13        205.38        197.44        12.96 o
  -8  -4  13        144.47        136.09         7.76 o
  -7  -4  13         58.65         61.85         5.33 o
  -6  -4  13        198.04        207.24         7.12 o
  -5  -4  13        245.06        262.84         7.51 o
  -4  -4  13          6.08          4.42         2.26 o
  -3  -4  13         53.21         60.15         4.00 o
  -2  -4  13          0.04          1.51         1.66 o
  -1  -4  13        451.39        447.73         6.07 o
   0  -4  13        396.63        371.71        12.21 o
   1  -4  13        286.77        281.99         7.70 o
   2  -4  13        317.55        302.27         7.26 o
   3  -4  13         49.72         54.04         3.46 o
   4  -4  13          1.00          4.33         1.93 o
   5  -4  13         53.38         59.96         3.79 o
   6  -4  13        143.41        155.43         5.57 o
   7  -4  13        179.88        189.43         6.33 o
   8  -4  13        207.76        195.89        12.30 o
   9  -4  13          8.18         12.81         5.68 o
  -8  -3  13         65.26         71.19         5.71 o
  -7  -3  13          2.04          6.65         3.83 o
  -6  -3  13         55.16         57.63         4.29 o
  -5  -3  13        179.02        182.60         6.27 o
  -4  -3  13         84.58         95.84         4.73 o
  -3  -3  13          0.12          0.08         1.66 o
  -2  -3  13        269.07        269.61         6.02 o
  -1  -3  13        186.32        189.36         4.16 o
   0  -3  13          7.86         10.01         1.71 o
   1  -3  13          0.88         -1.06         1.06 o
   2  -3  13          9.78          7.44         1.69 o
   3  -3  13          0.80          1.65         1.60 o
   4  -3  13        121.62        116.31         4.81 o
   5  -3  13        306.60        315.24         7.19 o
   6  -3  13         45.34         42.73         3.50 o
   7  -3  13          0.51          1.24         2.21 o
   8  -3  13         43.25         49.17         6.78 o
   9  -3  13         17.19         13.26         3.86 o
  -8  -2  13         85.63         98.52         6.51 o
  -7  -2  13          2.34          0.73         2.53 o
  -6  -2  13         57.08         68.03         4.52 o
  -5  -2  13         19.28         22.08         2.95 o
  -4  -2  13        130.73        131.20         4.61 o
  -3  -2  13          9.93          8.15         1.90 o
  -2  -2  13        215.16        209.51         6.94 o
  -1  -2  13        325.25        336.64         4.99 o
   0  -2  13       1185.60       1175.02        11.77 o
   1  -2  13        673.22        650.83         7.71 o
   2  -2  13        653.62        672.98        12.80 o
   3  -2  13        504.14        495.58        17.01 o
   4  -2  13          0.03          0.06         1.72 o
   5  -2  13          2.00          2.19         1.96 o
   6  -2  13        114.43        117.93         6.54 o
   7  -2  13        149.14        155.39         5.73 o
   8  -2  13         10.83         10.96         4.36 o
  -9  -1  13         47.93         36.34         4.85 o
  -8  -1  13        363.09        365.76        10.96 o
  -7  -1  13          1.24          1.34         2.58 o
  -6  -1  13        258.56        250.69         7.24 o
  -5  -1  13        200.56        209.17         6.40 o
  -4  -1  13          0.24          1.40         1.78 o
  -3  -1  13        173.24        163.58         4.70 o
  -2  -1  13          0.90         -0.32         1.33 o
  -1  -1  13        491.46        475.25         7.70 o
   0  -1  13         95.73         93.66         2.86 o
   1  -1  13        371.69        369.23         5.44 o
   2  -1  13          0.41          0.34         1.62 o
   3  -1  13        190.06        186.95         8.49 o
   4  -1  13         42.68         48.98         3.35 o
   5  -1  13        253.41        251.34         6.53 o
   6  -1  13         48.20         50.04         3.74 o
   7  -1  13         13.53         16.65         3.02 o
   8  -1  13         33.33         25.84         3.48 o
  -9   0  13          4.76         10.32         3.77 o
  -8   0  13          0.08         -2.90         2.90 o
  -7   0  13        118.81        132.41         9.39 o
  -6   0  13        106.85        114.26         5.79 o
  -5   0  13         13.95         16.69         2.46 o
  -4   0  13        547.42        552.89         8.92 o
  -3   0  13         26.31         26.12         2.29 o
  -2   0  13        321.99        328.87         5.43 o
  -1   0  13          3.90          5.27         1.92 o
   0   0  13       1311.75       1278.33        12.25 o
   1   0  13          0.34          0.39         1.25 o
   2   0  13        810.35        825.19        11.16 o
   3   0  13        316.98        313.24        10.85 o
   4   0  13         57.50         54.76         3.53 o
   5   0  13          1.94          1.91         2.02 o
   6   0  13          0.25          5.05         2.77 o
   7   0  13        161.42        165.68         9.30 o
   8   0  13         44.44         44.19         5.30 o
  -9   1  13          5.74          7.51         4.14 o
  -8   1  13        162.40        163.98        14.20 o
  -7   1  13        113.94        111.08         8.02 o
  -6   1  13         25.44         21.67         3.10 o
  -5   1  13        233.21        235.25         5.86 o
  -4   1  13        331.97        339.80         6.00 o
  -3   1  13         29.68         30.13         2.43 o
  -2   1  13          8.60          8.12         1.63 o
  -1   1  13        253.35        261.47         7.51 o
   0   1  13        316.29        315.20         7.84 o
   1   1  13          0.54          1.05         1.50 o
   2   1  13        107.11        101.80         5.71 o
   3   1  13         21.70         24.78         2.51 o
   4   1  13        234.74        238.62         6.28 o
   5   1  13          1.20          0.03         2.08 o
   6   1  13        153.55        149.40         6.74 o
   7   1  13         41.68         36.86         4.59 o
  -9   2  13         11.30         11.79         4.17 o
  -8   2  13         21.41         19.79         3.39 o
  -7   2  13        237.46        235.79         7.18 o
  -6   2  13        144.97        154.45         5.83 o
  -5   2  13         92.26         97.48         3.50 o
  -4   2  13        178.47        178.59         4.38 o
  -3   2  13         17.94         20.22         2.26 o
  -2   2  13        299.51        316.55         7.09 o
  -1   2  13        118.78        127.40         4.74 o
   0   2  13        874.25        877.99        13.85 o
   1   2  13        404.03        389.88        11.49 o
   2   2  13        255.30        271.97        13.92 o
   3   2  13        343.19        328.04        12.95 o
   4   2  13         17.53         18.45         3.10 o
   5   2  13         12.98          8.13         5.83 o
   6   2  13         95.17        105.76        10.05 o
   7   2  13          5.65          5.02         3.36 o
  -9   3  13          0.00          4.06         5.57 o
  -8   3  13        207.11        219.61         7.46 o
  -7   3  13        338.25        340.49         8.67 o
  -6   3  13          6.77          6.50         2.35 o
  -5   3  13         18.82         19.68         2.53 o
  -4   3  13         39.42         43.25         2.80 o
  -3   3  13        120.83        120.87         4.94 o
  -2   3  13         44.70         47.66         3.51 o
  -1   3  13         99.65        107.54         5.00 o
   0   3  13         80.19         68.60        11.29 o
   1   3  13         68.54         73.60         8.36 o
   2   3  13         10.82         12.93         2.71 o
   3   3  13        151.73        165.47        15.20 o
   4   3  13         38.18         33.94         4.79 o
   5   3  13         59.16         81.62        15.54 o
   6   3  13        119.87        123.52        11.98 o
  -8   4  13        154.66        154.71         7.04 o
  -7   4  13          0.06         -0.51         2.72 o
  -6   4  13         30.39         27.93         3.07 o
  -5   4  13          0.58          1.03         2.07 o
  -4   4  13        134.70        139.19         6.17 o
  -3   4  13          0.61          0.93         2.23 o
  -2   4  13          0.02          5.04         2.19 o
  -1   4  13         18.05         15.57         2.74 o
   0   4  13        685.06        710.18        16.12 o
   1   4  13         49.09         53.83         4.88 o
   2   4  13          2.92          3.47         3.18 o
   3   4  13        335.23        365.20        17.15 o
   4   4  13         23.22         24.48         4.56 o
   5   4  13         97.45        110.86        13.76 o
  -8   5  13         15.43         10.53         3.70 o
  -7   5  13        332.98        319.82         9.78 o
  -6   5  13        288.65        289.11         8.86 o
  -5   5  13         17.80         16.76         3.82 o
  -4   5  13        102.10        103.92         9.53 o
  -3   5  13        212.28        206.72         6.61 o
  -2   5  13        183.70        188.05         6.33 o
  -1   5  13         47.54         44.87         3.77 o
   0   5  13        366.63        383.87        17.96 o
   1   5  13         99.25         94.51        10.36 o
   2   5  13         58.81         59.73         6.04 o
   3   5  13         75.11         74.17         6.82 o
   4   5  13         99.09        114.61         8.15 o
   5   5  13         41.59         49.99         6.30 o
  -7   6  13          0.51          4.68         3.37 o
  -6   6  13         74.38         71.70         6.22 o
  -5   6  13         15.98         12.43         3.78 o
  -4   6  13         40.62         43.24         5.04 o
  -3   6  13        173.98        165.09         7.59 o
  -2   6  13          0.00          1.69         2.90 o
  -1   6  13         11.70          9.92         4.69 o
   0   6  13        226.29        232.41         9.94 o
   1   6  13         40.00         38.84         7.77 o
   2   6  13         31.88         23.30         6.15 o
   3   6  13        326.96        350.44        13.22 o
  -6   7  13         29.49         21.22         4.68 o
  -5   7  13         15.62         19.84         4.39 o
  -4   7  13          3.30         10.12         4.46 o
  -3   7  13          0.07         -0.53         3.87 o
  -2   7  13         21.15         21.95         5.02 o
  -1   7  13         29.78         19.74         7.12 o
   0   7  13         33.52         37.22         8.09 o
   1   7  13          6.00         15.21         6.80 o
   2   7  13         29.56         24.92         8.42 o
  -5   8  13         81.68         81.17         7.87 o
  -4   8  13        201.19        198.16        14.08 o
  -3   8  13         87.73         85.58         7.77 o
  -2   8  13         41.43         35.55         6.17 o
  -1   8  13         24.44         22.01         7.44 o
   1 -12  14          0.00          0.00         6.47 o
   2 -12  14         15.52         10.68         6.80 o
   3 -12  14         97.68         92.24        11.98 o
  -1 -11  14          1.27          4.73         4.56 o
   0 -11  14        112.16         98.22         9.87 o
   1 -11  14          0.98          0.52         4.00 o
   2 -11  14        129.88         99.37        11.33 o
   3 -11  14         12.00          4.31         6.47 o
   4 -11  14         72.68         68.12         6.96 o
   5 -11  14          3.41          3.90         3.86 o
  -2 -10  14         45.01         43.07         6.85 o
  -1 -10  14        195.99        186.15         9.95 o
   0 -10  14          8.69         10.67         6.31 o
   1 -10  14          0.01          5.38         4.85 o
   2 -10  14          4.39          2.93         4.12 o
   3 -10  14        170.68        172.50         9.27 o
   4 -10  14        187.19        167.82         9.31 o
   5 -10  14          8.25          5.14         3.46 o
   6 -10  14        109.62        117.08         7.46 o
  -4  -9  14        424.18        447.68        23.63 o
  -3  -9  14         25.23         30.80         5.60 o
  -2  -9  14         73.36         69.33         7.31 o
  -1  -9  14         85.04         95.20        11.81 o
   0  -9  14        101.44        104.63         8.27 o
   1  -9  14         44.31         38.78         4.25 o
   2  -9  14         15.83         17.12         3.45 o
   3  -9  14        100.11        102.32         6.23 o
   4  -9  14          0.80         -2.70         3.41 o
   5  -9  14         19.32         16.62         3.76 o
   6  -9  14        147.08        150.37         6.79 o
   7  -9  14        151.80        156.01        10.88 o
  -5  -8  14         19.46         27.84         7.77 o
  -4  -8  14        127.34        128.10        18.45 o
  -3  -8  14        122.71        115.66         8.62 o
  -2  -8  14         28.76         36.43         4.96 o
  -1  -8  14        909.24        907.92        14.36 o
   0  -8  14          3.79          0.44         2.44 o
   1  -8  14         37.70         42.42         4.30 o
   2  -8  14         79.33         84.30         4.81 o
   3  -8  14          7.06          7.35         2.59 o
   4  -8  14        325.15        339.15         8.29 o
   5  -8  14          3.27          3.20         2.33 o
   6  -8  14        314.45        306.66         8.56 o
   7  -8  14         10.87          8.72         3.29 o
   8  -8  14         52.52         55.23         5.31 o
  -6  -7  14         96.77        102.24        10.52 o
  -5  -7  14         51.14         56.77         5.56 o
  -4  -7  14        417.72        429.59        11.58 o
  -3  -7  14         56.42         60.80         7.26 o
  -2  -7  14         22.63         26.71         4.53 o
  -1  -7  14         87.07         91.51         4.97 o
   0  -7  14         22.72         30.56         3.34 o
   1  -7  14        103.94        102.52         4.71 o
   2  -7  14         33.65         30.24         2.96 o
   3  -7  14          1.49         -0.67         2.03 o
   4  -7  14          2.25          2.80         2.26 o
   5  -7  14         53.05         53.25         5.84 o
   6  -7  14         21.10         18.82         3.66 o
   7  -7  14        168.89        183.52         8.03 o
   8  -7  14          9.42          6.47         6.15 o
  -7  -6  14        130.18        130.44        15.21 o
  -6  -6  14         20.93         26.12         4.43 o
  -5  -6  14          0.02          2.01         2.89 o
  -4  -6  14          0.48          0.58         2.41 o
  -3  -6  14        330.23        328.54         9.32 o
  -2  -6  14          6.03          2.90         2.39 o
  -1  -6  14        748.04        738.71        10.43 o
   0  -6  14        207.23        206.53         6.46 o
   1  -6  14         23.47         24.75         2.71 o
   2  -6  14          6.58          9.76         2.48 o
   3  -6  14          6.43          7.45         2.18 o
   4  -6  14        289.90        299.02         7.44 o
   5  -6  14        204.46        218.00         6.71 o
   6  -6  14        125.85        127.21         9.25 o
   7  -6  14         69.84         66.84         5.44 o
   8  -6  14         13.56          3.45         4.19 o
  -7  -5  14          9.15          8.66         3.99 o
  -6  -5  14        102.29         96.28         5.91 o
  -5  -5  14          0.66          5.71         2.74 o
  -4  -5  14        133.33        127.14         5.88 o
  -3  -5  14         90.65         96.61         5.20 o
  -2  -5  14        120.54        122.76         5.11 o
  -1  -5  14          0.03          1.41         2.73 o
   0  -5  14        140.39        137.76         7.04 o
   1  -5  14         15.10         18.88         2.76 o
   2  -5  14        166.17        169.79         5.12 o
   3  -5  14         15.79         17.88         2.42 o
   4  -5  14          6.37          4.08         2.00 o
   5  -5  14         37.38         35.63         3.39 o
   6  -5  14          4.08          5.57         2.45 o
   7  -5  14        198.64        200.35        10.54 o
   8  -5  14         28.81         29.68         4.29 o
  -7  -4  14         33.72         31.60         4.12 o
  -6  -4  14          3.77          4.97         2.87 o
  -5  -4  14         10.92         11.45         2.87 o
  -4  -4  14         37.12         49.06         3.99 o
  -3  -4  14        271.04        275.92         6.66 o
  -2  -4  14        562.95        550.87         9.18 o
  -1  -4  14        342.74        338.26         6.30 o
   0  -4  14        522.01        527.28         9.86 o
   1  -4  14        163.10        159.18         9.82 o
   2  -4  14         41.54         40.59         2.99 o
   3  -4  14          6.34          7.21         2.24 o
   4  -4  14        214.88        211.46         6.09 o
   5  -4  14        132.56        138.40         8.37 o
   6  -4  14         19.04         22.15         2.99 o
   7  -4  14          5.09          2.66         2.68 o
   8  -4  14         24.80         22.37         4.13 o
  -8  -3  14          4.11          8.08         3.54 o
  -7  -3  14        254.82        250.85         8.24 o
  -6  -3  14        282.76        284.49         8.20 o
  -5  -3  14         19.12         19.59         5.05 o
  -4  -3  14        343.34        344.71         8.28 o
  -3  -3  14        256.24        260.35         6.32 o
  -2  -3  14         31.82         31.88         2.83 o
  -1  -3  14         10.34         10.41         2.23 o
   0  -3  14        129.92        131.83         5.36 o
   1  -3  14         35.83         36.41         5.00 o
   2  -3  14          7.24          5.72         1.80 o
   3  -3  14        499.03        514.56         8.61 o
   4  -3  14         74.82         80.02         4.36 o
   5  -3  14        122.69        130.75         5.19 o
   6  -3  14         61.42         68.73         6.12 o
   7  -3  14         38.04         36.14         3.77 o
   8  -3  14         78.85         83.15         7.01 o
  -8  -2  14         44.81         37.85         4.36 o
  -7  -2  14         44.61         46.34         5.81 o
  -6  -2  14          3.65          6.46         2.78 o
  -5  -2  14          0.20         -2.13         2.13 o
  -4  -2  14         30.48         26.85         2.88 o
  -3  -2  14         83.70         91.75         6.33 o
  -2  -2  14        936.64        937.70        16.25 o
  -1  -2  14          0.66          1.29         1.84 o
   0  -2  14        212.71        203.92         8.71 o
   1  -2  14       1017.82        936.62        52.32 o
   2  -2  14          5.12          3.84         1.77 o
   3  -2  14          4.18          5.78         1.95 o
   4  -2  14        168.52        161.85         5.33 o
   5  -2  14         34.06         35.77         4.72 o
   6  -2  14         47.27         46.11         3.82 o
   7  -2  14          9.98          6.28         2.81 o
   8  -2  14          6.87          7.60         3.46 o
  -8  -1  14         83.60         85.82        13.36 o
  -7  -1  14          6.99          2.92         2.84 o
  -6  -1  14          0.97          1.53         2.43 o
  -5  -1  14        166.29        165.31         6.06 o
  -4  -1  14          1.61          3.79         2.32 o
  -3  -1  14        356.79        362.23         7.20 o
  -2  -1  14         43.34         47.80         3.42 o
  -1  -1  14         82.56         86.70         8.02 o
   0  -1  14         18.41         20.30         3.78 o
   1  -1  14          6.84          6.99         1.66 o
   2  -1  14          1.75          1.23         1.81 o
   3  -1  14        222.03        226.11         7.97 o
   4  -1  14         39.66         42.51         3.37 o
   5  -1  14         73.25         66.13         4.44 o
   6  -1  14          4.52          4.22         2.41 o
   7  -1  14        109.03        112.45         7.80 o
   8  -1  14         68.23         63.11         7.93 o
  -8   0  14         33.33         28.01         4.44 o
  -7   0  14          8.26          3.56         3.10 o
  -6   0  14         48.09         43.23         5.19 o
  -5   0  14         48.79         45.67         3.60 o
  -4   0  14        114.11        124.99         5.05 o
  -3   0  14         84.94         92.09         3.77 o
  -2   0  14        381.82        377.31         7.95 o
  -1   0  14          9.60          9.81         2.60 o
   0   0  14        352.62        353.23         7.56 o
   1   0  14        106.64        106.71         3.82 o
   2   0  14          1.56          0.18         1.80 o
   3   0  14        104.89        104.06         5.36 o
   4   0  14          2.24          5.36         2.16 o
   5   0  14          7.64          8.71         3.27 o
   6   0  14         33.92         31.84         3.50 o
   7   0  14         65.96         64.72         5.19 o
  -8   1  14          1.37          0.26         3.43 o
  -7   1  14         76.63         72.77         6.42 o
  -6   1  14        376.24        386.69         9.06 o
  -5   1  14         54.33         54.23         3.65 o
  -4   1  14         38.70         42.86         2.79 o
  -3   1  14        196.36        206.75         5.25 o
  -2   1  14         17.82         16.09         2.83 o
  -1   1  14         53.44         57.47         4.58 o
   0   1  14         10.36          6.62         2.69 o
   1   1  14        223.62        233.76         5.58 o
   2   1  14        113.05        115.13         9.38 o
   3   1  14          8.44          7.72         2.10 o
   4   1  14         43.61         36.89         3.27 o
   5   1  14         12.91         12.37         2.61 o
   6   1  14         57.39         66.66         5.11 o
   7   1  14         28.94         30.16         4.19 o
  -8   2  14         31.38         37.99         7.12 o
  -7   2  14         52.30         55.29         5.29 o
  -6   2  14        166.48        165.61         9.05 o
  -5   2  14          6.85          5.10         2.34 o
  -4   2  14        296.52        304.04         8.75 o
  -3   2  14        150.10        151.89         5.38 o
  -2   2  14        335.37        343.92         7.74 o
  -1   2  14        255.18        259.67         8.05 o
   0   2  14        164.55        161.50        18.43 o
   1   2  14        404.24        401.48         7.69 o
   2   2  14         22.70         23.15         2.48 o
   3   2  14          4.23          7.28         2.18 o
   4   2  14          7.78          8.22         2.96 o
   5   2  14         60.92         67.58         5.18 o
   6   2  14         32.96         27.05         3.97 o
  -8   3  14          0.07          2.16         3.11 o
  -7   3  14         29.89         33.01         3.99 o
  -6   3  14         33.88         34.05         3.84 o
  -5   3  14        263.56        270.80         6.37 o
  -4   3  14         97.95         95.96         5.00 o
  -3   3  14         48.03         55.11         3.94 o
  -2   3  14         45.28         50.01         3.78 o
  -1   3  14         23.79         25.64         3.05 o
   0   3  14         85.21         98.80         6.96 o
   1   3  14        243.16        230.69         7.51 o
   2   3  14        143.02        138.31         5.68 o
   3   3  14         67.41         78.38         6.59 o
   4   3  14         56.99         55.84         5.98 o
   5   3  14        102.96        102.91         7.83 o
   6   3  14         50.09         45.70         5.89 o
  -8   4  14         98.77         84.26         5.70 o
  -7   4  14          9.87         14.13         3.47 o
  -6   4  14         34.61         41.48         3.48 o
  -5   4  14         26.22         21.56         4.17 o
  -4   4  14         23.90         26.12         5.44 o
  -3   4  14        109.04        117.89         5.52 o
  -2   4  14        415.17        418.09         9.07 o
  -1   4  14         12.21         15.73         2.88 o
   0   4  14          5.31          8.00         3.39 o
   1   4  14          0.21         -1.62         4.53 o
   2   4  14         61.07         64.10         6.04 o
   3   4  14        300.48        326.39        11.75 o
   4   4  14          4.69          0.68         4.04 o
   5   4  14         10.85          5.04         4.65 o
  -7   5  14          6.32          5.09         3.39 o
  -6   5  14          2.39          9.50         3.71 o
  -5   5  14         29.86         20.12         6.24 o
  -4   5  14        161.07        161.51         7.58 o
  -3   5  14         51.65         57.61         5.17 o
  -2   5  14        134.98        136.51         5.85 o
  -1   5  14         22.19         16.28         3.55 o
   0   5  14          3.39         -1.29         5.50 o
   1   5  14          0.10          3.56         5.50 o
   2   5  14         48.75         31.40         8.09 o
   3   5  14          9.57          9.93         4.46 o
   4   5  14          3.28          7.59         4.97 o
  -6   6  14          5.65          4.41         4.01 o
  -5   6  14        109.00        105.53         7.08 o
  -4   6  14         81.12         77.00         6.28 o
  -3   6  14         33.10         39.87         8.38 o
  -2   6  14        425.76        424.67        13.58 o
  -1   6  14        129.80        119.08         7.24 o
   0   6  14        109.50        111.02        11.98 o
   1   6  14        206.92        212.94        15.21 o
   2   6  14         27.35         31.72         8.42 o
   3   6  14         17.21         14.80         6.21 o
  -5   7  14          9.59         16.00         4.81 o
  -4   7  14         27.20         30.79        12.14 o
  -3   7  14         15.73          4.45         4.65 o
  -2   7  14         80.90         67.38         6.96 o
  -1   7  14          4.02         -1.39         4.42 o
   0   7  14         31.53         37.87         8.74 o
   1   7  14         49.85         49.84        10.03 o
  -1 -11  15          0.18         -3.24         5.83 o
   0 -11  15        140.82        149.97         9.91 o
   1 -11  15         21.51         18.22         5.25 o
   2 -11  15         41.37         32.37         8.09 o
   3 -11  15          0.08          0.16         4.35 o
   4 -11  15        330.67        346.10        16.35 o
  -2 -10  15         91.10        106.49        13.27 o
  -1 -10  15        122.43        112.71         8.63 o
   0 -10  15        107.10         96.18         8.06 o
   1 -10  15        234.52        200.64         9.02 o
   2 -10  15         84.03         78.33         5.90 o
   3 -10  15         60.37         54.85         6.40 o
   4 -10  15          0.06          1.15         3.73 o
   5 -10  15          1.33         -1.42         3.28 o
   6 -10  15          4.74         -0.49         5.66 o
  -4  -9  15          3.30          1.62         5.04 o
  -3  -9  15         43.32         54.70        10.03 o
  -2  -9  15         20.11         15.21         7.77 o
  -1  -9  15         42.37         42.72         6.31 o
   0  -9  15         43.81         41.81         6.37 o
   1  -9  15         43.57         41.77         4.48 o
   2  -9  15         50.07         51.68         7.04 o
   3  -9  15         52.87         62.81         5.57 o
   4  -9  15        232.83        225.82        10.40 o
   5  -9  15        193.02        187.16        10.06 o
   6  -9  15          1.44          4.46         4.46 o
  -5  -8  15         21.93         13.90         5.67 o
  -4  -8  15        102.07        101.38        12.78 o
  -3  -8  15        215.29        225.32        11.54 o
  -2  -8  15          0.06         -3.29         3.29 o
  -1  -8  15         16.26         23.12         3.27 o
   0  -8  15         13.35         17.07         3.14 o
   1  -8  15         98.04        104.57         5.83 o
   2  -8  15        646.06        644.97        11.84 o
   3  -8  15         45.67         43.44         3.99 o
   4  -8  15        138.98        132.01         6.03 o
   5  -8  15          4.56          2.91         5.50 o
   6  -8  15         18.89         18.52         3.65 o
   7  -8  15         81.13         88.97         5.97 o
  -5  -7  15         77.93         74.37         6.28 o
  -4  -7  15          0.11          2.59         4.50 o
  -3  -7  15          1.14          4.21         2.87 o
  -2  -7  15         10.16          9.11         3.14 o
  -1  -7  15        104.04         96.51         9.47 o
   0  -7  15        119.51        114.60         5.17 o
   1  -7  15          0.47          2.26         2.12 o
   2  -7  15         32.91         35.39         3.31 o
   3  -7  15         14.27         15.37         2.81 o
   4  -7  15         51.98         62.25         5.09 o
   5  -7  15        186.74        202.74         6.96 o
   6  -7  15         83.04         92.52         6.41 o
   7  -7  15          1.12          0.90         4.86 o
  -6  -6  15         75.32         80.11        12.02 o
  -5  -6  15        311.88        329.06        13.92 o
  -4  -6  15         11.15          2.10         4.02 o
  -3  -6  15        129.55        134.91         6.78 o
  -2  -6  15         25.57         19.84         3.27 o
  -1  -6  15        123.51        116.48        12.29 o
   0  -6  15         13.03         10.28         2.82 o
   1  -6  15         19.10         16.78         2.59 o
   2  -6  15        400.14        377.41        15.14 o
   3  -6  15          9.45          8.31         4.68 o
   4  -6  15        157.49        155.81         6.02 o
   5  -6  15         18.79         22.24         3.19 o
   6  -6  15          8.36         11.10         2.99 o
   7  -6  15         15.59         16.67         4.11 o
   8  -6  15         93.51         93.86         8.12 o
  -7  -5  15          0.01         -2.74         3.72 o
  -6  -5  15         80.61         65.86         5.28 o
  -5  -5  15         50.28         52.76         4.69 o
  -4  -5  15         61.79         65.95         4.87 o
  -3  -5  15          3.75          3.63         2.54 o
  -2  -5  15         19.88         20.61         3.41 o
  -1  -5  15         13.67          9.54         3.46 o
   0  -5  15         38.39         39.33         4.91 o
   1  -5  15          4.03          7.00         2.32 o
   2  -5  15         31.60         28.54         3.36 o
   3  -5  15        216.23        220.27         6.03 o
   4  -5  15         59.81         68.59         5.24 o
   5  -5  15        367.95        378.66         8.81 o
   6  -5  15        154.78        149.31         6.36 o
   7  -5  15         81.11         88.88         5.63 o
   8  -5  15         13.93         14.26         4.04 o
  -7  -4  15         18.72         18.83         3.83 o
  -6  -4  15          0.80          3.55         3.09 o
  -5  -4  15        287.14        283.97         8.47 o
  -4  -4  15         73.66         78.43         5.09 o
  -3  -4  15        165.38        158.64         5.72 o
  -2  -4  15         28.11         34.85         3.07 o
  -1  -4  15        166.49        161.45        10.53 o
   0  -4  15        322.07        343.20        11.81 o
   1  -4  15         31.33         30.70         4.82 o
   2  -4  15        759.50        739.42        15.35 o
   3  -4  15         51.80         57.10         3.62 o
   4  -4  15        113.01        113.81         5.13 o
   5  -4  15         23.73         27.13         3.63 o
   6  -4  15        457.91        468.07         9.90 o
   7  -4  15          0.01          0.06         2.67 o
   8  -4  15        238.10        249.18        18.61 o
  -7  -3  15         62.39         67.15         5.20 o
  -6  -3  15         21.81         25.01         3.72 o
  -5  -3  15         33.75         33.13         3.79 o
  -4  -3  15         11.61         13.34         2.99 o
  -3  -3  15         14.51         12.73         2.48 o
  -2  -3  15        387.37        389.41         7.83 o
  -1  -3  15         19.11         24.45         3.81 o
   0  -3  15         21.48         21.91         4.55 o
   1  -3  15        349.05        363.62        10.34 o
   2  -3  15          0.80         -0.05         1.71 o
   3  -3  15        234.37        233.09         5.98 o
   4  -3  15         75.60         88.83         4.71 o
   5  -3  15         24.76         21.63         3.05 o
   6  -3  15         95.01         94.26         5.21 o
   7  -3  15         20.77         25.01         3.61 o
  -8  -2  15          9.02         13.39         4.17 o
  -7  -2  15         36.33         40.37         4.44 o
  -6  -2  15          3.70          5.21         2.97 o
  -5  -2  15        265.36        268.95         7.97 o
  -4  -2  15        158.03        161.67         5.59 o
  -3  -2  15         41.03         41.08         3.22 o
  -2  -2  15        166.81        183.34         7.21 o
  -1  -2  15         46.70         44.15         7.28 o
   0  -2  15          9.79          4.27         3.57 o
   1  -2  15        124.50        114.29         6.14 o
   2  -2  15        121.22        116.64         8.99 o
   3  -2  15        216.11        206.16         5.73 o
   4  -2  15        102.33        112.15         5.18 o
   5  -2  15         32.07         26.35         3.24 o
   6  -2  15         63.45         70.53         4.61 o
   7  -2  15          2.49          4.18         2.69 o
  -8  -1  15         68.70         70.77         6.17 o
  -7  -1  15         53.86         48.61         5.23 o
  -6  -1  15          3.05          3.25         2.85 o
  -5  -1  15        232.87        243.70         9.39 o
  -4  -1  15          0.32          2.60         2.46 o
  -3  -1  15          0.62          0.37         1.98 o
  -2  -1  15         74.91         83.79         5.52 o
  -1  -1  15        239.96        239.39         7.59 o
   0  -1  15          0.99          0.11         2.35 o
   1  -1  15        440.08        430.19        11.20 o
   2  -1  15        296.32        289.25         6.86 o
   3  -1  15         89.88         93.96         5.32 o
   4  -1  15          0.70         -0.41         1.97 o
   5  -1  15         76.74         81.93         6.18 o
   6  -1  15         62.15         62.70         4.46 o
   7  -1  15         72.94         70.24         6.82 o
  -8   0  15        140.71        149.70        11.10 o
  -7   0  15          4.02         -2.09         3.41 o
  -6   0  15        424.37        444.13        10.17 o
  -5   0  15        349.04        356.73         8.12 o
  -4   0  15        384.84        382.77         8.48 o
  -3   0  15          8.42          7.44         2.33 o
  -2   0  15        384.79        377.88         9.87 o
  -1   0  15         17.27         20.18         3.27 o
   0   0  15         10.46         10.55         2.76 o
   1   0  15        136.77        134.56         5.27 o
   2   0  15         14.74          7.48         2.14 o
   3   0  15          2.22         -1.37         2.71 o
   4   0  15          2.20          3.36         2.38 o
   5   0  15          1.98         -2.32         2.48 o
   6   0  15         86.30         80.26         4.83 o
   7   0  15         74.73         72.98         5.71 o
  -8   1  15         80.47         74.97         8.42 o
  -7   1  15         30.04         29.18         6.09 o
  -6   1  15        104.99        114.88         8.64 o
  -5   1  15        118.91        130.80         7.07 o
  -4   1  15          1.56          3.16         2.27 o
  -3   1  15         16.64         14.33         2.63 o
  -2   1  15          6.52          9.23         2.94 o
  -1   1  15        134.38        141.04         9.90 o
   0   1  15         25.88         24.69         7.80 o
   1   1  15          0.51          0.31         2.10 o
   2   1  15         39.79         36.57         3.05 o
   3   1  15         99.71        104.04         4.74 o
   4   1  15         34.30         42.15         3.67 o
   5   1  15         26.04         19.83         4.02 o
   6   1  15         47.67         52.67         6.05 o
  -8   2  15         15.28         12.29         4.17 o
  -7   2  15         42.27         42.63         5.15 o
  -6   2  15        165.58        172.60         8.15 o
  -5   2  15         56.81         57.31         4.05 o
  -4   2  15        414.19        402.54         8.90 o
  -3   2  15        161.07        154.96         5.82 o
  -2   2  15        470.19        483.06        10.41 o
  -1   2  15        173.81        168.61         7.03 o
   0   2  15        210.87        228.15         9.08 o
   1   2  15         29.63         30.33         9.36 o
   2   2  15        225.53        239.03         6.53 o
   3   2  15         78.05         76.33         4.19 o
   4   2  15        115.66        106.45         6.26 o
   5   2  15         13.33         12.32         3.52 o
   6   2  15         71.45         73.43         5.68 o
  -7   3  15         49.76         59.39         6.83 o
  -6   3  15         28.29         38.74         4.72 o
  -5   3  15         24.95         27.90         4.82 o
  -4   3  15         40.25         46.24         4.00 o
  -3   3  15         59.65         69.97         4.59 o
  -2   3  15        113.29        118.74         5.60 o
  -1   3  15        484.40        477.44        12.29 o
   0   3  15        314.13        311.03        11.29 o
   1   3  15         79.86         81.37         6.73 o
   2   3  15         37.13         38.01         3.93 o
   3   3  15         81.37         92.30         5.73 o
   4   3  15          2.43          0.02         3.00 o
   5   3  15        127.86        127.51        10.14 o
  -7   4  15         31.13         30.64         4.20 o
  -6   4  15         45.45         42.92         7.12 o
  -5   4  15         42.04         39.25         4.70 o
  -4   4  15        311.75        306.76         9.79 o
  -3   4  15          3.66          3.28         2.64 o
  -2   4  15         73.95         76.54         5.51 o
  -1   4  15         44.55         42.94         4.91 o
   0   4  15         98.33        110.44         8.01 o
   1   4  15          0.23         -2.44         4.85 o
   2   4  15         16.13         19.42         6.80 o
   3   4  15        106.42        101.63         8.20 o
   4   4  15          4.11          0.79         4.46 o
  -6   5  15         73.74         72.93         6.37 o
  -5   5  15         10.11          8.43         3.78 o
  -4   5  15         17.39         23.48         4.26 o
  -3   5  15         31.74         41.53         4.94 o
  -2   5  15          1.49          2.25         2.89 o
  -1   5  15          4.72          2.78         4.00 o
   0   5  15         57.57         62.54        11.65 o
   1   5  15         77.94         81.89        11.00 o
   2   5  15          7.62         11.00         6.47 o
   3   5  15        285.84        300.65        19.10 o
  -5   6  15          0.73          0.75         4.07 o
  -4   6  15        153.98        158.94         8.20 o
  -3   6  15        490.74        473.57        23.77 o
  -2   6  15         67.02         63.62        10.20 o
  -1   6  15        138.47        126.85        12.62 o
   0   6  15          0.71          3.06         5.83 o
   1   6  15        104.35         88.36        11.65 o
  -3   7  15          7.43         11.00         6.47 o
  -2   7  15         45.53         52.33         6.98 o
   1 -11  16         20.24         37.55         8.42 o
   2 -11  16        326.86        318.78        18.13 o
  -1 -10  16         41.87         35.60         9.39 o
   0 -10  16        110.37         99.44        15.37 o
   1 -10  16         19.63         15.93         3.84 o
   2 -10  16          1.77         -0.54         4.63 o
   3 -10  16          2.93         -3.60         4.00 o
   4 -10  16          0.65         -2.43         3.89 o
   5 -10  16         35.47         25.40         5.49 o
  -3  -9  16         12.14         10.68         8.09 o
  -2  -9  16          6.80          3.88         7.12 o
  -1  -9  16         84.05         87.07        11.98 o
   0  -9  16         35.77         31.26         4.34 o
   1  -9  16          1.85          2.92         3.29 o
   2  -9  16        263.16        264.40         9.32 o
   3  -9  16        123.45        118.97         6.06 o
   4  -9  16          0.14          0.86         4.69 o
   5  -9  16          1.44          4.07         4.00 o
   6  -9  16         69.04         73.31         7.66 o
  -4  -8  16         15.77         12.42         4.53 o
  -3  -8  16          2.31         -3.88         6.47 o
  -2  -8  16          0.85          2.70         3.71 o
  -1  -8  16         36.81         35.74         5.01 o
   0  -8  16        470.92        462.93        14.71 o
   1  -8  16         28.98         25.94         3.27 o
   2  -8  16         24.38         31.03         3.71 o
   3  -8  16         38.34         33.66         3.87 o
   4  -8  16        130.26        130.05         6.27 o
   5  -8  16         86.55         97.32         8.12 o
   6  -8  16        344.75        334.51        18.29 o
  -5  -7  16         45.78         44.03         7.78 o
  -4  -7  16         26.06         24.06         5.06 o
  -3  -7  16         17.67         15.40         3.66 o
  -2  -7  16         37.36         36.48        26.22 o
  -1  -7  16          0.00          0.10         5.83 o
   0  -7  16        159.97        160.76         8.51 o
   1  -7  16          2.96          3.55         2.98 o
   2  -7  16        232.04        230.82         6.79 o
   3  -7  16        108.57        114.56         5.82 o
   4  -7  16        154.31        168.88         7.66 o
   5  -7  16         13.46         14.78         3.74 o
   6  -7  16         25.85         25.37         4.41 o
   7  -7  16          0.08          1.23         3.80 o
  -5  -6  16         22.20         15.63         3.83 o
  -4  -6  16         30.99         23.02         6.45 o
  -3  -6  16          6.61          4.01         2.90 o
  -2  -6  16         10.14          8.95         4.07 o
  -1  -6  16          0.97          0.64         3.34 o
   0  -6  16        300.43        288.06        14.72 o
   1  -6  16        110.29        116.13         5.36 o
   2  -6  16         68.48         70.53         4.76 o
   3  -6  16         94.24         92.41         6.67 o
   4  -6  16         14.88         13.23         4.80 o
   5  -6  16         15.64         11.47         3.03 o
   6  -6  16         83.21         77.75         5.14 o
   7  -6  16         68.72         67.15         5.94 o
  -6  -5  16          0.70          1.40         3.42 o
  -5  -5  16        124.69        122.92         6.65 o
  -4  -5  16         12.44          5.28         3.78 o
  -3  -5  16         24.80         18.60         4.25 o
  -2  -5  16         24.12         26.32         3.45 o
  -1  -5  16         39.33         33.72         6.62 o
   0  -5  16        103.43        101.05         8.00 o
   1  -5  16        326.67        319.94        12.25 o
   2  -5  16        188.78        187.00         6.77 o
   3  -5  16        149.63        160.53         8.17 o
   4  -5  16        191.42        181.05         6.34 o
   5  -5  16        113.31        136.20         6.17 o
   6  -5  16         44.56         43.55         5.70 o
   7  -5  16          0.68          2.45         7.05 o
  -6  -4  16         50.28         53.14         5.42 o
  -5  -4  16         10.79          1.82         3.10 o
  -4  -4  16         46.30         42.77         4.21 o
  -3  -4  16         43.59         45.78         3.74 o
  -2  -4  16        128.98        135.72         6.68 o
  -1  -4  16          4.21          2.36         3.36 o
   0  -4  16         47.55         38.50        19.74 o
   1  -4  16         19.49         12.07         4.78 o
   2  -4  16         18.15         18.16         3.23 o
   3  -4  16         87.42         99.88         4.95 o
   4  -4  16        441.63        431.91        10.14 o
   5  -4  16          1.51          3.59         2.53 o
   6  -4  16        125.99        126.52         6.87 o
   7  -4  16        132.11        115.61         7.60 o
  -7  -3  16          0.11          1.71         3.38 o
  -6  -3  16         18.20         23.51         3.83 o
  -5  -3  16         25.86         25.87         5.37 o
  -4  -3  16        203.17        213.24         7.66 o
  -3  -3  16         25.05         25.49         3.83 o
  -2  -3  16          1.07         -2.63         2.90 o
  -1  -3  16        146.37        153.84         7.77 o
   0  -3  16        205.63        209.70        13.59 o
   1  -3  16        423.73        417.04        11.51 o
   2  -3  16        532.08        548.24        11.79 o
   3  -3  16        239.98        244.23         6.45 o
   4  -3  16         15.52         14.66         2.80 o
   5  -3  16         73.56         77.36         4.83 o
   6  -3  16         55.69         52.14         4.95 o
   7  -3  16         10.59         14.70         3.47 o
  -7  -2  16         32.03         29.62         4.48 o
  -6  -2  16         51.82         50.00         4.65 o
  -5  -2  16         26.65         27.19         3.78 o
  -4  -2  16        266.11        277.46         9.97 o
  -3  -2  16        100.41        107.79         4.98 o
  -2  -2  16         91.19         96.09        14.24 o
  -1  -2  16         12.04          7.75         2.94 o
   0  -2  16         57.61         52.46        27.51 o
   1  -2  16         48.60         49.27         4.66 o
   2  -2  16         43.48         43.35         6.83 o
   3  -2  16          3.37          4.28         2.19 o
   4  -2  16        309.82        327.07         8.07 o
   5  -2  16          0.03         -2.33         2.33 o
   6  -2  16         83.34         72.06         5.05 o
   7  -2  16        137.36        133.93         6.87 o
  -7  -1  16         15.07          8.58         3.56 o
  -6  -1  16         22.64         30.03         4.06 o
  -5  -1  16         83.68         92.45         5.60 o
  -4  -1  16         69.38         65.91         4.79 o
  -3  -1  16        301.53        314.98         8.41 o
  -2  -1  16          0.06         -0.94         2.66 o
  -1  -1  16         13.53         12.11         4.69 o
   0  -1  16        204.74        204.61         8.70 o
   1  -1  16        273.78        277.35        15.21 o
   2  -1  16         72.45         71.31         8.17 o
   3  -1  16        206.77        205.84         5.98 o
   4  -1  16        102.43         96.58         5.19 o
   5  -1  16          1.95          0.71         2.57 o
   6  -1  16         18.58         16.76         3.35 o
  -7   0  16        126.95        125.83         7.99 o
  -6   0  16          1.50         -2.93         2.93 o
  -5   0  16          7.48          8.45         3.21 o
  -4   0  16         74.42         75.42         4.47 o
  -3   0  16         19.71         30.19         4.19 o
  -2   0  16          1.56          2.42         2.92 o
  -1   0  16          0.35          3.33         2.72 o
   0   0  16          3.04          8.22         2.97 o
   1   0  16         39.20         31.66        17.15 o
   2   0  16          0.73          2.18         2.10 o
   3   0  16          3.32          7.99         2.30 o
   4   0  16        108.45        110.79         5.47 o
   5   0  16         25.10         24.17         3.41 o
   6   0  16         16.98         16.77         4.90 o
  -7   1  16         46.46         44.81         7.52 o
  -6   1  16        157.56        148.16         8.07 o
  -5   1  16          4.95          2.23         2.72 o
  -4   1  16         66.67         73.23         5.16 o
  -3   1  16        184.34        189.14         8.11 o
  -2   1  16          0.13         -1.37         2.73 o
  -1   1  16          3.52          0.58         2.72 o
   0   1  16         52.68         63.99         6.31 o
   1   1  16        305.54        306.16        16.83 o
   2   1  16         65.25         63.24         9.47 o
   3   1  16          7.97         13.05         2.64 o
   4   1  16         86.55         84.82         5.02 o
   5   1  16          3.91          7.56         3.49 o
  -7   2  16        107.60        135.57        13.87 o
  -6   2  16        345.82        372.58        11.60 o
  -5   2  16         75.62         74.53         8.02 o
  -4   2  16        161.53        158.21         8.00 o
  -3   2  16         50.04         52.82         4.15 o
  -2   2  16         29.03         26.55         4.17 o
  -1   2  16          0.57          0.92         2.92 o
   0   2  16         31.92         30.95         5.90 o
   1   2  16        144.47        135.62        12.30 o
   2   2  16         71.69         72.52         9.15 o
   3   2  16          1.20         -0.72         2.84 o
   4   2  16        265.40        291.73         9.17 o
   5   2  16        107.18        104.57         6.78 o
  -6   3  16         66.59         70.21         8.14 o
  -5   3  16        242.05        240.25        12.60 o
  -4   3  16         30.76         30.94         3.95 o
  -3   3  16        439.52        445.73         9.88 o
  -2   3  16         95.99         97.09         6.64 o
  -1   3  16         17.19         12.14         3.75 o
   0   3  16         16.50         13.05         3.93 o
   1   3  16         73.01         62.96         6.47 o
   2   3  16        164.33        159.24        13.59 o
   3   3  16        106.69         99.65         6.30 o
   4   3  16        316.12        331.91        10.25 o
  -6   4  16         89.55         83.91        13.76 o
  -5   4  16          1.14          2.65         3.65 o
  -4   4  16         21.82         28.81         4.43 o
  -3   4  16          1.12          2.31         3.02 o
  -2   4  16          1.43         -0.26         2.71 o
  -1   4  16         24.44         21.24         7.35 o
   0   4  16         34.87         35.46         5.60 o
   1   4  16          0.25         -0.65         3.89 o
   2   4  16          2.19         -5.83         6.47 o
   3   4  16         15.51         14.89         7.44 o
  -5   5  16          5.45          5.02         4.08 o
  -4   5  16          0.71          5.02         3.88 o
  -3   5  16         90.08         84.65         6.52 o
  -2   5  16          8.91          6.98         3.55 o
  -1   5  16         87.85         70.04        14.08 o
   0   5  16          2.29          2.59         5.18 o
   1   5  16          5.33          6.15         5.83 o
  -3   6  16         14.21          4.31         4.69 o
  -2   6  16          1.78          8.25         6.31 o
  -1   6  16         77.65         52.43         9.39 o
   0 -10  17         62.85         65.38        11.00 o
   1 -10  17          0.03          0.01         4.05 o
   2 -10  17          9.81          7.05         3.90 o
   3 -10  17         75.04         72.67         7.32 o
  -2  -9  17        153.97        142.41        15.54 o
  -1  -9  17          1.36         -2.91         6.47 o
   0  -9  17        237.99        229.80        12.29 o
   1  -9  17        213.65        199.27        11.35 o
   2  -9  17          0.91          1.33         3.48 o
   3  -9  17          0.70          1.34         2.94 o
   4  -9  17         13.26         11.00         4.58 o
   5  -9  17         19.20         12.62         7.77 o
  -3  -8  17         55.76         56.32        11.00 o
  -2  -8  17         74.38         58.04         6.03 o
  -1  -8  17         69.32         69.32         8.18 o
   0  -8  17          4.58          0.24         3.51 o
   1  -8  17         96.37         87.78         5.09 o
   2  -8  17         58.06         64.06         4.90 o
   3  -8  17         66.22         61.99         5.03 o
   4  -8  17        110.89        102.39         5.93 o
   5  -8  17         41.48         39.70        12.62 o
  -4  -7  17         53.05         40.79         7.19 o
  -3  -7  17          0.46          7.86         5.87 o
  -2  -7  17        202.81        114.90        16.51 o
  -1  -7  17         19.23         23.22        11.49 o
   0  -7  17        495.19        471.18        27.23 o
   1  -7  17         64.63         61.08         5.30 o
   2  -7  17        154.34        158.21         6.12 o
   3  -7  17         53.24         60.81         4.68 o
   4  -7  17        159.31        158.84         7.88 o
   5  -7  17         21.15         21.08         4.57 o
   6  -7  17         77.24         80.35         7.77 o
  -5  -6  17         18.37          7.71         4.27 o
  -4  -6  17         38.24         27.31         7.99 o
  -3  -6  17         54.40         44.71         9.37 o
  -2  -6  17        137.48        129.14        13.92 o
  -1  -6  17          5.82          1.72         3.76 o
   0  -6  17         29.66         30.73         4.24 o
   1  -6  17         64.43         62.68         6.53 o
   2  -6  17         42.79         42.65         4.53 o
   3  -6  17         21.73         22.13         3.82 o
   4  -6  17         65.20         68.74         5.65 o
   5  -6  17         27.25         32.93         4.46 o
   6  -6  17         26.35         32.10         4.12 o
  -5  -5  17         13.04         12.58         3.74 o
  -4  -5  17          0.04         -2.04         4.53 o
  -3  -5  17         13.96          7.89         4.78 o
  -2  -5  17        198.72        210.39        10.87 o
  -1  -5  17        641.86        629.91        17.96 o
   0  -5  17        147.24        144.00         9.60 o
   1  -5  17        281.67        272.08         8.52 o
   2  -5  17        165.20        162.26         7.84 o
   3  -5  17        499.42        510.18        12.19 o
   4  -5  17         66.75         70.02        13.30 o
   5  -5  17         22.59         20.69         4.44 o
   6  -5  17         11.19         13.03         3.36 o
  -6  -4  17          3.31          4.49         3.57 o
  -5  -4  17         25.67         31.82         4.35 o
  -4  -4  17        258.09        260.79         8.37 o
  -3  -4  17         53.59         60.11         5.37 o
  -2  -4  17        108.67        117.50         6.72 o
  -1  -4  17         34.76         26.80         9.67 o
   1  -4  17         72.97         81.98         7.41 o
   2  -4  17        681.52        654.01        13.37 o
   3  -4  17          1.06         -0.27         2.63 o
   4  -4  17        218.98        212.10         7.17 o
   5  -4  17        192.40        187.52         7.10 o
   6  -4  17          0.04         -2.81         2.81 o
  -6  -3  17         96.53        102.80         6.36 o
  -5  -3  17         45.67         51.78         5.00 o
  -4  -3  17          5.03          6.78         3.15 o
  -3  -3  17         46.94         49.71         4.66 o
  -2  -3  17        383.39        356.94        10.37 o
  -1  -3  17        296.46        333.99        18.13 o
   0  -3  17        105.23        116.84        12.62 o
   2  -3  17         49.93         56.10         6.56 o
   3  -3  17          0.20          0.29         2.60 o
   4  -3  17         58.74         54.91         4.28 o
   5  -3  17         24.57         22.34         3.48 o
   6  -3  17         10.05         12.87         3.41 o
  -6  -2  17         43.40         46.56         4.65 o
  -5  -2  17          2.25          2.77         3.10 o
  -4  -2  17        225.85        240.95         7.30 o
  -3  -2  17         98.82        109.10         9.67 o
  -2  -2  17         19.70         22.29         4.13 o
  -1  -2  17         14.77          9.25         8.09 o
   0  -2  17          0.21          0.82         4.07 o
   1  -2  17         15.67          8.41         8.42 o
   2  -2  17        405.60        424.93        10.53 o
   3  -2  17          0.26          3.70         2.73 o
   4  -2  17         62.34         65.43         4.81 o
   5  -2  17         66.18         60.21         4.55 o
   6  -2  17          3.58          3.99         3.04 o
  -6  -1  17         12.12          4.03         3.55 o
  -5  -1  17        534.73        521.43        15.88 o
  -4  -1  17          0.87         -1.39         2.92 o
  -3  -1  17          0.02         -0.27         2.82 o
  -2  -1  17        229.34        233.23         8.56 o
  -1  -1  17         95.58         99.52        12.78 o
   0  -1  17         66.45         69.26        10.03 o
   2  -1  17         55.49         53.14         6.15 o
   3  -1  17          1.21          2.91         2.46 o
   4  -1  17          2.33          3.15         2.65 o
   5  -1  17          5.99          4.55         3.12 o
   6  -1  17         35.23         25.07        10.03 o
  -6   0  17        116.96        114.16         9.90 o
  -5   0  17          1.14         -0.96         3.45 o
  -4   0  17          0.80         -1.36         2.87 o
  -3   0  17          9.02          4.24         3.66 o
  -2   0  17          0.29          1.33         3.00 o
  -1   0  17          2.44          0.31         3.03 o
   0   0  17         18.31         12.97         5.20 o
   1   0  17          4.13         -0.19         7.61 o
   2   0  17        286.02        310.93        18.29 o
   3   0  17        267.98        247.20         9.10 o
   4   0  17         41.62         43.56         4.06 o
   5   0  17        161.43        156.56         6.58 o
  -6   1  17          2.05          6.54         5.20 o
  -5   1  17         73.15         66.55         5.38 o
  -4   1  17         91.41         97.24         6.64 o
  -3   1  17         78.90         85.84         6.51 o
  -2   1  17         38.39         36.97         4.90 o
  -1   1  17        162.78        161.96        18.11 o
   0   1  17         98.31        122.02        12.95 o
   1   1  17         45.70         49.34        19.91 o
   2   1  17         34.15         35.11        10.18 o
   3   1  17          4.57          3.13         3.06 o
   4   1  17         58.28         64.79         5.50 o
  -6   2  17         36.16         32.56         7.06 o
  -5   2  17          1.21          4.31         4.70 o
  -4   2  17         22.82         20.34         3.92 o
  -3   2  17          3.32          4.89         3.42 o
  -2   2  17         58.52         59.92         5.60 o
  -1   2  17         14.80          4.96         4.37 o
   0   2  17         35.26         37.78         6.15 o
   1   2  17          0.01          4.64         5.04 o
   2   2  17         37.70         21.24         5.06 o
   3   2  17        117.97        123.96        13.92 o
   4   2  17          4.92          8.59         3.71 o
  -5   3  17        211.08        197.92        11.82 o
  -4   3  17         14.11          6.26         4.97 o
  -3   3  17          0.06         -1.12         3.59 o
  -2   3  17          0.20          3.30         3.56 o
  -1   3  17         27.07         15.58         7.01 o
   0   3  17        108.33        111.34         8.30 o
   1   3  17         56.27         57.94         9.71 o
   2   3  17          4.22          2.59         6.47 o
   3   3  17          1.51         -0.65         7.12 o
  -5   4  17          0.01          5.50         9.71 o
  -4   4  17          9.21          5.64         3.93 o
  -3   4  17          1.72          4.99         6.22 o
  -2   4  17        151.20        159.03         8.45 o
  -1   4  17         10.37          8.44         4.19 o
   0   4  17         32.10         32.08         5.83 o
   1   4  17         12.09          0.32         6.80 o
  -3   5  17        246.22        245.26        12.12 o
  -2   5  17         13.03          9.06         6.80 o
  -1   5  17          0.48          3.17         5.15 o
   0  -9  18          7.45          4.05         4.41 o
   1  -9  18          4.76          9.83         5.20 o
   2  -9  18          5.74          4.99         5.61 o
   3  -9  18         33.67         25.13         5.43 o
  -2  -8  18          3.72          3.22         4.89 o
  -1  -8  18         58.35         42.74         9.77 o
   0  -8  18         67.85         54.62         6.18 o
   1  -8  18         22.20         24.32         4.21 o
   2  -8  18        210.73        214.87         7.80 o
   3  -8  18         79.92         79.43         6.77 o
   4  -8  18          0.30          0.73         3.13 o
  -3  -7  18         45.88         26.51        26.86 o
  -2  -7  18        352.28        356.65        21.36 o
  -1  -7  18         31.63         28.50         8.01 o
   0  -7  18         12.67          9.52         3.69 o
   1  -7  18          7.33         13.53         3.56 o
   2  -7  18        133.99        124.91         6.08 o
   3  -7  18         69.66         65.63         5.09 o
   4  -7  18          0.62         -1.07         3.40 o
   5  -7  18         57.84         51.97         5.72 o
  -4  -6  18         21.73         14.43         4.93 o
  -3  -6  18         47.89         22.84        13.76 o
  -2  -6  18         11.54         11.43         6.80 o
  -1  -6  18         26.13         17.53         5.25 o
   0  -6  18          0.93          4.93         3.33 o
   1  -6  18         28.43         28.30         4.36 o
   2  -6  18          0.77         -1.09         2.67 o
   3  -6  18         55.34         49.11         4.99 o
   4  -6  18         90.51         95.09         6.82 o
   5  -6  18          0.75          2.99         3.87 o
  -5  -5  18          0.50          7.77         9.71 o
  -4  -5  18        201.15        180.38        10.78 o
  -2  -5  18        102.22         94.85         8.56 o
  -1  -5  18         99.42        103.52        11.81 o
   0  -5  18         13.35          2.62         4.30 o
   1  -5  18         95.09        114.74         9.04 o
   2  -5  18        160.17        160.60         7.23 o
   3  -5  18         18.76         15.13         3.99 o
   4  -5  18         11.60         13.24         3.57 o
   5  -5  18         27.19         33.72         4.60 o
  -5  -4  18         26.04         27.35         4.40 o
  -4  -4  18          0.79          0.53         3.83 o
  -3  -4  18          5.01         -3.08         3.10 o
  -2  -4  18         17.58         10.48         5.67 o
  -1  -4  18        147.56        148.63        10.41 o
   0  -4  18        388.51        363.44        20.07 o
   1  -4  18         15.10         12.28         4.00 o
   2  -4  18        108.93        102.25        10.20 o
   3  -4  18        116.54        112.51         6.35 o
   4  -4  18         13.91         12.61         3.65 o
   5  -4  18         91.86         95.19         5.79 o
  -5  -3  18          0.79          0.62         3.42 o
  -4  -3  18        848.79        847.28        23.73 o
  -3  -3  18        150.10        149.83         7.00 o
  -2  -3  18         54.39         52.18        10.36 o
  -1  -3  18        159.20        152.45        13.59 o
   0  -3  18        103.77         65.43        36.74 o
   1  -3  18          0.03         -2.96         4.24 o
   2  -3  18        179.10        168.29        14.06 o
   3  -3  18        160.58        149.76         6.92 o
   4  -3  18         21.05         17.96         3.80 o
   5  -3  18          6.08          7.41         3.08 o
  -5  -2  18          2.90          4.39         4.09 o
  -4  -2  18          2.44          0.70         3.35 o
  -3  -2  18         21.89         17.00         3.93 o
  -2  -2  18          2.41         -0.85         2.90 o
  -1  -2  18         39.43         22.89        13.92 o
   0  -2  18        140.12        138.53        12.62 o
   1  -2  18          3.27          0.45         6.96 o
   2  -2  18         31.37         17.42         7.79 o
   3  -2  18         94.53         90.39         5.62 o
   4  -2  18          5.64          7.85         3.59 o
   5  -2  18         28.17         24.97         3.91 o
  -6  -1  18          0.37         -6.80         8.09 o
  -5  -1  18        141.36        136.64         8.76 o
  -4  -1  18        166.55        167.42         7.61 o
  -3  -1  18        245.93        219.29        10.07 o
  -2  -1  18         72.99         77.44         6.17 o
  -1  -1  18        330.90        348.56        19.10 o
   0  -1  18          0.00         -1.34         4.41 o
   1  -1  18          0.89         -4.46         4.46 o
   2  -1  18        162.52        157.84         9.45 o
   3  -1  18         45.58         43.79         9.48 o
   4  -1  18         40.08         39.94         4.80 o
   5  -1  18        139.97        140.45         6.83 o
  -5   0  18         38.89         44.17         6.01 o
  -4   0  18         15.77         14.37         3.79 o
  -3   0  18          6.06          4.90         4.97 o
  -2   0  18         35.52         27.39         4.54 o
  -1   0  18         31.65         20.69        18.93 o
   1   0  18        135.49        144.36        14.24 o
   2   0  18         20.53         20.02         4.70 o
   3   0  18          0.27         -2.34         3.73 o
   4   0  18         47.01         37.43         5.92 o
  -5   1  18         71.23         70.45         9.20 o
  -4   1  18          8.83          4.91         3.68 o
  -3   1  18         40.37         46.35         8.22 o
  -2   1  18         67.38         72.81         6.48 o
  -1   1  18          1.39          3.13         4.60 o
   0   1  18          0.27         -3.03         5.03 o
   2   1  18         18.33         13.64         7.56 o
   3   1  18         50.80         43.92         5.58 o
  -5   2  18         12.63          2.69         9.39 o
  -4   2  18         12.00          9.00         3.71 o
  -3   2  18         55.54         49.77         5.74 o
  -2   2  18         97.89        102.70         7.14 o
  -1   2  18         39.41         29.41         4.87 o
   2   2  18          8.21         11.00         7.77 o
  -4   3  18         16.47          4.23         9.06 o
  -3   3  18          9.68         11.51         4.33 o
  -2   3  18        291.07        254.60        27.03 o
  -1   3  18          2.48          8.37         4.14 o
   0   3  18          1.59          3.14         5.66 o
   1   3  18         13.84         19.10         8.09 o
   0  -8  19         82.22         62.36         6.80 o
   1  -8  19         76.96         74.53         6.16 o
   2  -8  19         96.14         85.32         7.01 o
  -2  -7  19         29.12          9.54        13.76 o
  -1  -7  19          0.55         -2.89         4.58 o
   0  -7  19        266.23        246.18        18.36 o
   1  -7  19          1.52          4.26         3.38 o
   2  -7  19          2.06          5.41         3.55 o
   3  -7  19        103.23         98.61         6.07 o
  -3  -6  19         63.95         35.45        24.44 o
  -2  -6  19         35.29         10.13        13.27 o
  -1  -6  19          0.22         -3.71         3.95 o
   0  -6  19          5.68         10.04         4.20 o
   1  -6  19          3.25          1.63         3.22 o
   2  -6  19         34.63         30.43         4.51 o
   3  -6  19          2.05          1.83         3.45 o
   4  -6  19         20.53         30.38         4.75 o
  -3  -5  19        212.15        195.79        17.15 o
  -2  -5  19          0.01         -1.34         4.13 o
  -1  -5  19         31.63         20.60        11.78 o
   0  -5  19         58.36         52.29        11.10 o
   1  -5  19         50.68         53.74         6.82 o
   2  -5  19          0.26         -0.03         3.53 o
   3  -5  19         82.53         88.72         6.09 o
   4  -5  19         32.95         29.67         4.66 o
  -4  -4  19         15.20          6.54         4.62 o
  -3  -4  19        190.59        211.92        13.92 o
  -2  -4  19        442.04        433.87        16.13 o
  -1  -4  19         19.82         11.88         4.39 o
   0  -4  19         14.99          7.40         5.37 o
   1  -4  19         44.02         43.30         6.13 o
   2  -4  19         48.05         36.46         6.13 o
   3  -4  19        118.40        135.78        10.11 o
   4  -4  19         32.12         33.77         6.82 o
  -4  -3  19         24.58         29.34         5.08 o
  -3  -3  19         78.55         63.53        10.03 o
  -2  -3  19        112.73        100.69         9.15 o
  -1  -3  19          3.57          4.55         5.12 o
   0  -3  19         20.47          5.36        16.99 o
   1  -3  19        193.43        162.12        19.73 o
   2  -3  19          6.55          7.13         4.16 o
   3  -3  19          1.36         -2.38         3.88 o
   4  -3  19          9.43          4.64         3.61 o
  -4  -2  19         55.38         53.09         5.60 o
  -3  -2  19         82.68         79.54         6.00 o
  -2  -2  19         94.98        108.64         9.38 o
  -1  -2  19         12.33          5.89         9.71 o
   0  -2  19         85.57         49.89        35.77 o
   1  -2  19         55.36         44.25        11.85 o
   2  -2  19         10.32          2.95         5.71 o
   3  -2  19          7.40          7.66         4.53 o
   4  -2  19         10.00         13.17         3.86 o
  -4  -1  19         30.63         26.29         4.58 o
  -3  -1  19         23.06         26.36         4.32 o
  -2  -1  19         44.24         12.65        15.21 o
  -1  -1  19          8.07          6.18         5.52 o
   0  -1  19         84.80         96.78        12.30 o
   1  -1  19         86.47         56.31        39.49 o
   2  -1  19         16.00          7.41         4.29 o
   3  -1  19         72.72         67.04         6.78 o
  -4   0  19        152.94        150.65        11.32 o
  -3   0  19         36.41         37.92         4.74 o
  -2   0  19        182.75        161.67        14.23 o
  -1   0  19        121.32        110.05        12.95 o
   0   0  19         36.97         33.78        19.58 o
   1   0  19          3.01         -1.16         5.66 o
   2   0  19         82.87         70.56         7.93 o
   3   0  19          1.16          2.89         4.48 o
  -4   1  19         10.68         11.51         4.58 o
  -3   1  19          5.41          1.75         4.17 o
  -2   1  19          8.74         12.99         6.80 o
  -1   1  19         43.19         34.70        19.91 o
   0   1  19          0.95          5.90         5.49 o
   1   1  19         24.57         10.33         7.41 o
   2   1  19        119.85        101.71        13.43 o
  -3   2  19          0.20         -2.74         3.95 o
  -2   2  19        141.33        137.14        11.17 o
   0   2  19          6.84          0.09         6.47 o
  -1  -6  20         57.76         43.45        15.24 o
   0  -6  20         35.85         29.06         4.77 o
   1  -6  20          2.94          5.72         3.61 o
   2  -6  20         51.23         45.15         5.37 o
  -2  -5  20         14.90          5.87         6.72 o
  -1  -5  20         45.61         45.14         9.58 o
   0  -5  20          0.13          2.73         3.48 o
   1  -5  20         10.83          7.88         3.83 o
   2  -5  20         53.48         48.06         6.29 o
   3  -5  20         99.94        109.72        13.27 o
  -2  -4  20         12.48          5.12         4.66 o
  -1  -4  20         23.24         18.36        10.85 o
   0  -4  20         35.81         17.46         8.01 o
   1  -4  20         53.31         49.48        13.80 o
   2  -4  20         46.12         30.89         5.54 o
   3  -4  20          6.29         12.56         4.62 o
  -3  -3  20          7.35          3.26         4.96 o
  -2  -3  20         76.04         70.98         8.33 o
  -1  -3  20        144.92        135.97        10.85 o
   0  -3  20         32.45         16.75        12.30 o
   1  -3  20         31.26         14.68         5.47 o
   2  -3  20         16.94         16.13         4.85 o
   3  -3  20        427.52        391.23        46.93 o
  -3  -2  20          8.91          2.00         4.85 o
  -2  -2  20         35.69         19.06         5.34 o
  -1  -2  20         44.65         26.95        13.27 o
   0  -2  20         62.71         32.33        26.06 o
   1  -2  20          8.61          9.29         4.63 o
   2  -2  20          0.11         -2.60         3.96 o
  -3  -1  20          6.71          5.42         4.98 o
  -2  -1  20         46.52         29.37        14.89 o
  -1  -1  20         84.93         44.01        32.69 o
   0  -1  20          7.74          2.91         8.74 o
   1  -1  20         29.41         23.14         7.67 o
   2  -1  20        106.71         67.58        27.67 o
  -2   0  20          1.75          5.65         5.91 o
  -1   0  20          0.50         -0.54         5.81 o
   0   0  20        163.87        144.68        14.89 o
   1   0  20         26.81          6.80        12.62 o
                                                
