# Supplementary material for: Deaminative chlorination of aminoheterocycles
Source: Nat Chem. 2021 Dec 16;14(1):78–84. doi: 10.1038/s41557-021-00812-0 (PMC8755540; doi:10.1038/s41557-021-00812-0)
Supplement: Supplementary file 5 [file 41557_2021_812_MOESM1_ESM.mol]

nchem.21030579B-comp1.mol
  ChemDraw09092123062D

 11 10  0  0  0  0  0  0  0  0999 V2000
    1.0348   -0.0150    0.0000 B   0  5  0  0  0  0  0  0  0  0  0  0
    1.8570   -0.0150    0.0000 F   0  0  0  0  0  0  0  0  0  0  0  0
    1.0348    0.8073    0.0000 F   0  0  0  0  0  0  0  0  0  0  0  0
    0.2125   -0.0150    0.0000 F   0  0  0  0  0  0  0  0  0  0  0  0
    1.0348   -0.8373    0.0000 F   0  0  0  0  0  0  0  0  0  0  0  0
   -1.8570    0.4248    0.0000 C   0  0  0  0  0  0  0  0  0  0  0  0
   -1.8570   -0.4003    0.0000 C   0  0  0  0  0  0  0  0  0  0  0  0
   -1.1425   -0.8128    0.0000 O   0  3  0  0  0  0  0  0  0  0  0  0
   -0.4280   -0.4003    0.0000 C   0  0  0  0  0  0  0  0  0  0  0  0
   -0.4280    0.4248    0.0000 C   0  0  0  0  0  0  0  0  0  0  0  0
   -1.1425    0.8373    0.0000 C   0  0  0  0  0  0  0  0  0  0  0  0
  1  2  1  0      
  1  3  1  0      
  1  4  1  0      
  1  5  1  0      
  6  7  2  0      
  7  8  1  0      
  8  9  2  0      
  9 10  1  0      
 10 11  2  0      
 11  6  1  0      
M  CHG  2   1  -1   8   1
M  END
