# Supplementary material for: Deaminative chlorination of aminoheterocycles
Source: Nat Chem. 2021 Dec 16;14(1):78–84. doi: 10.1038/s41557-021-00812-0 (PMC8755540; doi:10.1038/s41557-021-00812-0)
Supplement: Supplementary file 7 [file 41557_2021_812_MOESM3_ESM.mol]

nchem.21030579B-comp2.mol
  ChemDraw09092122552D

 13 13  0  0  0  0  0  0  0  0999 V2000
    0.0099    1.2374    0.0000 C   0  0  0  0  0  0  0  0  0  0  0  0
   -0.7045    0.8249    0.0000 C   0  0  0  0  0  0  0  0  0  0  0  0
   -0.7045   -0.0001    0.0000 C   0  0  0  0  0  0  0  0  0  0  0  0
    0.0099   -0.4126    0.0000 C   0  0  0  0  0  0  0  0  0  0  0  0
    0.7244   -0.0001    0.0000 C   0  0  0  0  0  0  0  0  0  0  0  0
    0.7244    0.8249    0.0000 C   0  0  0  0  0  0  0  0  0  0  0  0
    1.4389    1.2374    0.0000 Cl  0  0  0  0  0  0  0  0  0  0  0  0
    1.4389   -0.4126    0.0000 N   0  3  0  0  0  0  0  0  0  0  0  0
    1.4588   -1.2374    0.0000 O   0  0  0  0  0  0  0  0  0  0  0  0
    2.1432    0.0170    0.0000 O   0  5  0  0  0  0  0  0  0  0  0  0
   -1.4190   -0.4126    0.0000 N   0  3  0  0  0  0  0  0  0  0  0  0
   -2.1432   -0.0175    0.0000 O   0  0  0  0  0  0  0  0  0  0  0  0
   -1.3991   -1.2374    0.0000 O   0  5  0  0  0  0  0  0  0  0  0  0
  8  9  2  0      
  8 10  1  0      
  5  8  1  0      
 11 12  2  0      
 11 13  1  0      
  3 11  1  0      
  1  2  2  0      
  2  3  1  0      
  3  4  2  0      
  4  5  1  0      
  5  6  2  0      
  6  1  1  0      
  6  7  1  0      
M  CHG  4   8   1  10  -1  11   1  13  -1
M  STY  1   1 SUP
M  SLB  1   1   1
M  SAL   1  3   8   9  10
M  SBL   1  1   3
M  SMT   1 NO2
M  SBV   1   3   -0.7145    0.4125
M  STY  1   2 SUP
M  SLB  1   2   2
M  SAL   2  3  11  12  13
M  SBL   2  1   6
M  SMT   2 NO2
M  SBV   2   6    0.7145    0.4125
M  END
