# Supplementary material for: Deaminative chlorination of aminoheterocycles
Source: Nat Chem. 2021 Dec 16;14(1):78–84. doi: 10.1038/s41557-021-00812-0 (PMC8755540; doi:10.1038/s41557-021-00812-0)
Supplement: Supplementary file 11 [file 41557_2021_812_MOESM7_ESM.mol]

nchem.21030579B-comp4.mol
  ChemDraw09092122552D

 19 19  0  0  0  0  0  0  0  0999 V2000
   -0.3562    0.6367    0.0000 C   0  0  0  0  0  0  0  0  0  0  0  0
   -1.0751    0.2320    0.0000 C   0  0  0  0  0  0  0  0  0  0  0  0
   -1.0841   -0.5929    0.0000 C   0  0  0  0  0  0  0  0  0  0  0  0
   -0.3741   -1.0132    0.0000 C   0  0  0  0  0  0  0  0  0  0  0  0
    0.3448   -0.6085    0.0000 C   0  0  0  0  0  0  0  0  0  0  0  0
    0.3537    0.2165    0.0000 C   0  0  0  0  0  0  0  0  0  0  0  0
    1.0727    0.6212    0.0000 N   0  3  0  0  0  0  0  0  0  0  0  0
    1.7826    0.2009    0.0000 C   0  0  0  0  0  0  0  0  0  0  0  0
    2.5015    0.6056    0.0000 C   0  0  0  0  0  0  0  0  0  0  0  0
    2.5105    1.4306    0.0000 C   0  0  0  0  0  0  0  0  0  0  0  0
    1.8005    1.8508    0.0000 C   0  0  0  0  0  0  0  0  0  0  0  0
    1.0816    1.4461    0.0000 C   0  0  0  0  0  0  0  0  0  0  0  0
    1.0547   -1.0287    0.0000 N   0  3  0  0  0  0  0  0  0  0  0  0
    1.0458   -1.8508    0.0000 O   0  0  0  0  0  0  0  0  0  0  0  0
    1.7711   -0.6254    0.0000 O   0  5  0  0  0  0  0  0  0  0  0  0
   -1.8030   -0.9977    0.0000 N   0  3  0  0  0  0  0  0  0  0  0  0
   -2.5105   -0.5789    0.0000 O   0  0  0  0  0  0  0  0  0  0  0  0
   -1.8119   -1.8197    0.0000 O   0  5  0  0  0  0  0  0  0  0  0  0
   -0.2263    1.2107    0.0000 Cl  0  5  0  0  0  0  0  0  0  0  0  0
 13 14  2  0      
 13 15  1  0      
  5 13  1  0      
 16 17  2  0      
 16 18  1  0      
  3 16  1  0      
  1  2  2  0      
  2  3  1  0      
  3  4  2  0      
  4  5  1  0      
  5  6  2  0      
  6  1  1  0      
  6  7  1  0      
  7  8  2  0      
  8  9  1  0      
  9 10  2  0      
 10 11  1  0      
 11 12  2  0      
 12  7  1  0      
M  CHG  6   7   1  13   1  15  -1  16   1  18  -1  19  -1
M  STY  1   1 SUP
M  SLB  1   1   1
M  SAL   1  3  13  14  15
M  SBL   1  1   3
M  SMT   1 NO2
M  SBV   1   3   -0.7099    0.4202
M  STY  1   2 SUP
M  SLB  1   2   2
M  SAL   2  3  16  17  18
M  SBL   2  1   6
M  SMT   2 NO2
M  SBV   2   6    0.7189    0.4047
M  END
