# Supplementary material for: Deaminative chlorination of aminoheterocycles
Source: Nat Chem. 2021 Dec 16;14(1):78–84. doi: 10.1038/s41557-021-00812-0 (PMC8755540; doi:10.1038/s41557-021-00812-0)
Supplement: Supplementary file 13 [file 41557_2021_812_MOESM9_ESM.mol]

nchem.21030579B-comp5.mol
  ChemDraw09092122552D

  4  3  0  0  0  0  0  0  0  0999 V2000
   -0.7044   -0.5995    0.0000 Cl  0  0  0  0  0  0  0  0  0  0  0  0
   -0.0189   -0.2037    0.0000 S   0  0  0  0  0  0  0  0  0  0  0  0
    0.7044   -0.6213    0.0000 Cl  0  0  0  0  0  0  0  0  0  0  0  0
   -0.0189    0.6213    0.0000 O   0  0  0  0  0  0  0  0  0  0  0  0
  1  2  1  0      
  2  3  1  0      
  2  4  2  0      
M  END
