# Supplementary material for: Deaminative chlorination of aminoheterocycles
Source: Nat Chem. 2021 Dec 16;14(1):78–84. doi: 10.1038/s41557-021-00812-0 (PMC8755540; doi:10.1038/s41557-021-00812-0)
Supplement: Supplementary file 15 [file 41557_2021_812_MOESM11_ESM.mol]

nchem.21030579B-comp6.mol
  ChemDraw09092122552D

 15 14  0  0  0  0  0  0  0  0999 V2000
   -1.3648   -0.0429    0.0000 C   0  0  0  0  0  0  0  0  0  0  0  0
   -1.3648   -0.8679    0.0000 N   0  3  0  0  0  0  0  0  0  0  0  0
   -0.6503   -1.2804    0.0000 C   0  0  0  0  0  0  0  0  0  0  0  0
    0.0642   -0.8679    0.0000 C   0  0  0  0  0  0  0  0  0  0  0  0
    0.0642   -0.0429    0.0000 C   0  0  0  0  0  0  0  0  0  0  0  0
   -0.6503    0.3696    0.0000 C   0  0  0  0  0  0  0  0  0  0  0  0
   -2.2076   -1.3546    0.0000 H   0  0  0  0  0  0  0  0  0  0  0  0
    0.7787    0.3696    0.0000 N   0  3  0  0  0  0  0  0  0  0  0  0
    1.4931   -0.0429    0.0000 C   0  0  0  0  0  0  0  0  0  0  0  0
    2.2076    0.3696    0.0000 C   0  0  0  0  0  0  0  0  0  0  0  0
    2.2076    1.1946    0.0000 C   0  0  0  0  0  0  0  0  0  0  0  0
    1.4931    1.6071    0.0000 C   0  0  0  0  0  0  0  0  0  0  0  0
    0.7787    1.1946    0.0000 C   0  0  0  0  0  0  0  0  0  0  0  0
    1.3199   -0.9195    0.0000 Cl  0  5  0  0  0  0  0  0  0  0  0  0
    1.1480   -1.6071    0.0000 Cl  0  5  0  0  0  0  0  0  0  0  0  0
  1  2  2  0      
  2  3  1  0      
  3  4  2  0      
  4  5  1  0      
  5  6  2  0      
  6  1  1  0      
  2  7  1  0      
  5  8  1  0      
  8  9  2  0      
  9 10  1  0      
 10 11  2  0      
 11 12  1  0      
 12 13  2  0      
 13  8  1  0      
M  CHG  4   2   1   8   1  14  -1  15  -1
M  END
