# Supplementary material for: Deaminative chlorination of aminoheterocycles
Source: Nat Chem. 2021 Dec 16;14(1):78–84. doi: 10.1038/s41557-021-00812-0 (PMC8755540; doi:10.1038/s41557-021-00812-0)
Supplement: Supplementary file 19 [file 41557_2021_812_MOESM15_ESM.mol]

nchem.21030579B-comp8.mol
  ChemDraw09092122552D

  8  7  0  0  0  0  0  0  0  0999 V2000
    0.1360   -0.4662    0.0000 N   0  3  0  0  0  0  0  0  0  0  0  0
    0.8505   -0.0537    0.0000 C   0  0  0  0  0  0  0  0  0  0  0  0
    0.8505    0.7713    0.0000 C   0  0  0  0  0  0  0  0  0  0  0  0
    0.1360    1.1838    0.0000 C   0  0  0  0  0  0  0  0  0  0  0  0
   -0.5785    0.7713    0.0000 C   0  0  0  0  0  0  0  0  0  0  0  0
   -0.5785   -0.0537    0.0000 C   0  0  0  0  0  0  0  0  0  0  0  0
    0.1360   -1.3166    0.0000 H   0  0  0  0  0  0  0  0  0  0  0  0
   -0.8505    1.3166    0.0000 Cl  0  5  0  0  0  0  0  0  0  0  0  0
  1  2  2  0      
  2  3  1  0      
  3  4  2  0      
  4  5  1  0      
  5  6  2  0      
  6  1  1  0      
  1  7  1  0      
M  CHG  2   1   1   8  -1
M  END
