# Supplementary material for: Deaminative chlorination of aminoheterocycles
Source: Nat Chem. 2021 Dec 16;14(1):78–84. doi: 10.1038/s41557-021-00812-0 (PMC8755540; doi:10.1038/s41557-021-00812-0)
Supplement: Supplementary file 23 [file 41557_2021_812_MOESM19_ESM.mol]

nchem.21030579B-comp10.mol
  ChemDraw09092123062D

 21 21  0  0  0  0  0  0  0  0999 V2000
   -0.3803   -0.4821    0.0000 N   0  0  0  0  0  0  0  0  0  0  0  0
   -1.1649   -0.7371    0.0000 C   0  0  0  0  0  0  0  0  0  0  0  0
   -1.1649   -1.5621    0.0000 C   0  0  0  0  0  0  0  0  0  0  0  0
   -0.3803   -1.8170    0.0000 O   0  0  0  0  0  0  0  0  0  0  0  0
    0.1046   -1.1496    0.0000 C   0  0  0  0  0  0  0  0  0  0  0  0
    0.9296   -1.1496    0.0000 N   0  3  0  0  0  0  0  0  0  0  0  0
    1.3421   -1.8640    0.0000 C   0  0  0  0  0  0  0  0  0  0  0  0
    2.1671   -1.8640    0.0000 C   0  0  0  0  0  0  0  0  0  0  0  0
    2.5796   -1.1496    0.0000 C   0  0  0  0  0  0  0  0  0  0  0  0
    2.1671   -0.4351    0.0000 C   0  0  0  0  0  0  0  0  0  0  0  0
    1.3421   -0.4351    0.0000 C   0  0  0  0  0  0  0  0  0  0  0  0
   -1.8324   -0.2521    0.0000 C   0  0  0  0  0  0  0  0  0  0  0  0
   -2.5796   -0.6018    0.0000 O   0  0  0  0  0  0  0  0  0  0  0  0
   -1.7616    0.5698    0.0000 O   0  0  0  0  0  0  0  0  0  0  0  0
   -2.3673    1.8640    0.0000 C   0  0  0  0  0  0  0  0  0  0  0  0
   -2.4381    1.0421    0.0000 C   0  0  0  0  0  0  0  0  0  0  0  0
    0.7517    0.8584    0.0000 B   0  5  0  0  0  0  0  0  0  0  0  0
    1.5768    0.8584    0.0000 F   0  0  0  0  0  0  0  0  0  0  0  0
    0.7517    1.6835    0.0000 F   0  0  0  0  0  0  0  0  0  0  0  0
   -0.0734    0.8584    0.0000 F   0  0  0  0  0  0  0  0  0  0  0  0
    0.7517    0.0333    0.0000 F   0  0  0  0  0  0  0  0  0  0  0  0
 15 16  1  0      
 14 16  1  0      
 12 13  2  0      
 12 14  1  0      
  2 12  1  0      
  1  2  1  0      
  2  3  2  0      
  3  4  1  0      
  4  5  1  0      
  5  1  2  0      
  5  6  1  0      
  6  7  2  0      
  7  8  1  0      
  8  9  2  0      
  9 10  1  0      
 10 11  2  0      
 11  6  1  0      
 17 18  1  0      
 17 19  1  0      
 17 20  1  0      
 17 21  1  0      
M  CHG  2   6   1  17  -1
M  STY  1   1 SUP
M  SLB  1   1   1
M  SAL   1  5  12  13  14  15  16
M  SBL   1  1   5
M  SMT   1 CO2Et
M  SBV   1   5    0.6675   -0.4850
M  END
