# Supplementary material for: Deaminative chlorination of aminoheterocycles
Source: Nat Chem. 2021 Dec 16;14(1):78–84. doi: 10.1038/s41557-021-00812-0 (PMC8755540; doi:10.1038/s41557-021-00812-0)
Supplement: Supplementary file 25 [file 41557_2021_812_MOESM21_ESM.mol]

nchem.21030579B-comp11.mol
  ChemDraw09092122552D

 11 11  0  0  0  0  0  0  0  0999 V2000
    0.4479   -0.5105    0.0000 N   0  0  0  0  0  0  0  0  0  0  0  0
   -0.3367   -0.7654    0.0000 C   0  0  0  0  0  0  0  0  0  0  0  0
   -0.3367   -1.5904    0.0000 C   0  0  0  0  0  0  0  0  0  0  0  0
    0.4479   -1.8454    0.0000 O   0  0  0  0  0  0  0  0  0  0  0  0
    0.9328   -1.1779    0.0000 C   0  0  0  0  0  0  0  0  0  0  0  0
    1.7578   -1.1779    0.0000 Cl  0  0  0  0  0  0  0  0  0  0  0  0
   -1.0042   -0.2805    0.0000 C   0  0  0  0  0  0  0  0  0  0  0  0
   -1.7578   -0.6161    0.0000 O   0  0  0  0  0  0  0  0  0  0  0  0
   -0.9179    0.5400    0.0000 O   0  0  0  0  0  0  0  0  0  0  0  0
   -1.4991    1.8454    0.0000 C   0  0  0  0  0  0  0  0  0  0  0  0
   -1.5854    1.0249    0.0000 C   0  0  0  0  0  0  0  0  0  0  0  0
 10 11  1  0      
  9 11  1  0      
  7  8  2  0      
  7  9  1  0      
  2  7  1  0      
  1  2  1  0      
  2  3  2  0      
  3  4  1  0      
  4  5  1  0      
  5  1  2  0      
  5  6  1  0      
M  STY  1   1 SUP
M  SLB  1   1   1
M  SAL   1  5   7   8   9  10  11
M  SBL   1  1   5
M  SMT   1 CO2Et
M  SBV   1   5    0.6674   -0.4849
M  END
