# Supplementary material for: Deaminative chlorination of aminoheterocycles
Source: Nat Chem. 2021 Dec 16;14(1):78–84. doi: 10.1038/s41557-021-00812-0 (PMC8755540; doi:10.1038/s41557-021-00812-0)
Supplement: Supplementary file 33 [file 41557_2021_812_MOESM29_ESM.mol]

nchem.21030579B-comp15.mol
  ChemDraw09092122552D

 11 11  0  0  0  0  0  0  0  0999 V2000
   -1.4277    0.6167    0.0000 C   0  0  0  0  0  0  0  0  0  0  0  0
   -1.4277   -0.2083    0.0000 C   0  0  0  0  0  0  0  0  0  0  0  0
   -0.7133   -0.6208    0.0000 N   0  0  0  0  0  0  0  0  0  0  0  0
    0.0012   -0.2083    0.0000 C   0  0  0  0  0  0  0  0  0  0  0  0
    0.0012    0.6167    0.0000 C   0  0  0  0  0  0  0  0  0  0  0  0
   -0.7133    1.0292    0.0000 C   0  0  0  0  0  0  0  0  0  0  0  0
   -0.7133    1.8542    0.0000 Cl  0  0  0  0  0  0  0  0  0  0  0  0
    0.7157   -0.6208    0.0000 C   0  0  0  0  0  0  0  0  0  0  0  0
    1.4277   -0.2097    0.0000 O   0  0  0  0  0  0  0  0  0  0  0  0
    0.7157   -1.4431    0.0000 O   0  0  0  0  0  0  0  0  0  0  0  0
    1.4277   -1.8542    0.0000 C   0  0  0  0  0  0  0  0  0  0  0  0
 10 11  1  0      
  8  9  2  0      
  8 10  1  0      
  4  8  1  0      
  1  2  2  0      
  2  3  1  0      
  3  4  2  0      
  4  5  1  0      
  5  6  2  0      
  6  1  1  0      
  6  7  1  0      
M  STY  1   1 SUP
M  SLB  1   1   1
M  SAL   1  4   8   9  10  11
M  SBL   1  1   4
M  SMT   1 CO2Me
M  SBV   1   4   -0.7145    0.4125
M  END
