# Supplementary material for: Deaminative chlorination of aminoheterocycles
Source: Nat Chem. 2021 Dec 16;14(1):78–84. doi: 10.1038/s41557-021-00812-0 (PMC8755540; doi:10.1038/s41557-021-00812-0)
Supplement: Supplementary file 37 [file 41557_2021_812_MOESM33_ESM.mol]

nchem.21030579B-comp17.mol
  ChemDraw09092122552D

 15 16  0  0  0  0  0  0  0  0999 V2000
   -2.4994    0.6187    0.0000 C   0  0  0  0  0  0  0  0  0  0  0  0
   -2.4994   -0.2062    0.0000 C   0  0  0  0  0  0  0  0  0  0  0  0
   -1.7850   -0.6187    0.0000 N   0  0  0  0  0  0  0  0  0  0  0  0
   -1.0705   -0.2062    0.0000 C   0  0  0  0  0  0  0  0  0  0  0  0
   -1.0705    0.6187    0.0000 C   0  0  0  0  0  0  0  0  0  0  0  0
   -1.7850    1.0313    0.0000 C   0  0  0  0  0  0  0  0  0  0  0  0
   -1.7850    1.8562    0.0000 Cl  0  0  0  0  0  0  0  0  0  0  0  0
   -0.3560   -0.6187    0.0000 C   0  0  0  0  0  0  0  0  0  0  0  0
   -0.3560   -1.4437    0.0000 C   0  0  0  0  0  0  0  0  0  0  0  0
    0.3584   -1.8562    0.0000 C   0  0  0  0  0  0  0  0  0  0  0  0
    1.0729   -1.4437    0.0000 C   0  0  0  0  0  0  0  0  0  0  0  0
    1.0729   -0.6187    0.0000 C   0  0  0  0  0  0  0  0  0  0  0  0
    0.3584   -0.2063    0.0000 C   0  0  0  0  0  0  0  0  0  0  0  0
    1.7874   -1.8562    0.0000 O   0  0  0  0  0  0  0  0  0  0  0  0
    2.4994   -1.4451    0.0000 C   0  0  0  0  0  0  0  0  0  0  0  0
 14 15  1  0      
 11 14  1  0      
  1  2  2  0      
  2  3  1  0      
  3  4  2  0      
  4  5  1  0      
  5  6  2  0      
  6  1  1  0      
  6  7  1  0      
  4  8  1  0      
  8  9  2  0      
  9 10  1  0      
 10 11  2  0      
 11 12  1  0      
 12 13  2  0      
 13  8  1  0      
M  STY  1   1 SUP
M  SLB  1   1   1
M  SAL   1  2  14  15
M  SBL   1  1   2
M  SMT   1 OMe
M  SBV   1   2   -0.7145    0.4125
M  END
