# Supplementary material for: Deaminative chlorination of aminoheterocycles
Source: Nat Chem. 2021 Dec 16;14(1):78–84. doi: 10.1038/s41557-021-00812-0 (PMC8755540; doi:10.1038/s41557-021-00812-0)
Supplement: Supplementary file 41 [file 41557_2021_812_MOESM37_ESM.mol]

nchem.21030579B-comp19.mol
  ChemDraw09092122552D

 10 10  0  0  0  0  0  0  0  0999 V2000
   -0.3584    0.0014    0.0000 C   0  0  0  0  0  0  0  0  0  0  0  0
   -0.3584   -0.8236    0.0000 C   0  0  0  0  0  0  0  0  0  0  0  0
    0.3560   -1.2361    0.0000 N   0  0  0  0  0  0  0  0  0  0  0  0
    1.0705   -0.8236    0.0000 C   0  0  0  0  0  0  0  0  0  0  0  0
    1.0705    0.0014    0.0000 C   0  0  0  0  0  0  0  0  0  0  0  0
    0.3560    0.4139    0.0000 C   0  0  0  0  0  0  0  0  0  0  0  0
    1.7850   -1.2361    0.0000 Cl  0  0  0  0  0  0  0  0  0  0  0  0
   -1.0729    0.4139    0.0000 N   0  3  0  0  0  0  0  0  0  0  0  0
   -1.0729    1.2361    0.0000 O   0  0  0  0  0  0  0  0  0  0  0  0
   -1.7850    0.0028    0.0000 O   0  5  0  0  0  0  0  0  0  0  0  0
  8  9  2  0      
  8 10  1  0      
  1  8  1  0      
  1  2  2  0      
  2  3  1  0      
  3  4  2  0      
  4  5  1  0      
  5  6  2  0      
  6  1  1  0      
  4  7  1  0      
M  CHG  2   8   1  10  -1
M  STY  1   1 SUP
M  SLB  1   1   1
M  SAL   1  3   8   9  10
M  SBL   1  1   3
M  SMT   1 NO2
M  SBV   1   3    0.7145   -0.4125
M  END
