# Supplementary material for: Deaminative chlorination of aminoheterocycles
Source: Nat Chem. 2021 Dec 16;14(1):78–84. doi: 10.1038/s41557-021-00812-0 (PMC8755540; doi:10.1038/s41557-021-00812-0)
Supplement: Supplementary file 43 [file 41557_2021_812_MOESM39_ESM.mol]

nchem.21030579B-comp20.mol
  ChemDraw09092122552D

  9  9  0  0  0  0  0  0  0  0999 V2000
   -0.3584    0.2069    0.0000 C   0  0  0  0  0  0  0  0  0  0  0  0
   -0.3584   -0.6181    0.0000 C   0  0  0  0  0  0  0  0  0  0  0  0
    0.3560   -1.0306    0.0000 N   0  0  0  0  0  0  0  0  0  0  0  0
    1.0705   -0.6181    0.0000 C   0  0  0  0  0  0  0  0  0  0  0  0
    1.0705    0.2069    0.0000 C   0  0  0  0  0  0  0  0  0  0  0  0
    0.3560    0.6194    0.0000 C   0  0  0  0  0  0  0  0  0  0  0  0
    1.7850   -1.0306    0.0000 Cl  0  0  0  0  0  0  0  0  0  0  0  0
   -1.0729    0.6194    0.0000 C   0  0  0  0  0  0  0  0  0  0  0  0
   -1.7850    1.0306    0.0000 N   0  0  0  0  0  0  0  0  0  0  0  0
  8  9  3  0      
  1  8  1  0      
  1  2  2  0      
  2  3  1  0      
  3  4  2  0      
  4  5  1  0      
  5  6  2  0      
  6  1  1  0      
  4  7  1  0      
M  STY  1   1 SUP
M  SLB  1   1   1
M  SAL   1  2   8   9
M  SBL   1  1   2
M  SMT   1 CN
M  SBV   1   2    0.7145   -0.4125
M  END
