# Supplementary material for: Deaminative chlorination of aminoheterocycles
Source: Nat Chem. 2021 Dec 16;14(1):78–84. doi: 10.1038/s41557-021-00812-0 (PMC8755540; doi:10.1038/s41557-021-00812-0)
Supplement: Supplementary file 49 [file 41557_2021_812_MOESM45_ESM.mol]

nchem.21030579B-comp23.mol
  ChemDraw09092122552D

  8  8  0  0  0  0  0  0  0  0999 V2000
    0.0005    0.8250    0.0000 C   0  0  0  0  0  0  0  0  0  0  0  0
   -0.7142    0.4129    0.0000 C   0  0  0  0  0  0  0  0  0  0  0  0
   -0.7147   -0.4121    0.0000 C   0  0  0  0  0  0  0  0  0  0  0  0
   -0.0005   -0.8250    0.0000 N   0  0  0  0  0  0  0  0  0  0  0  0
    0.7142   -0.4129    0.0000 N   0  0  0  0  0  0  0  0  0  0  0  0
    0.7147    0.4121    0.0000 C   0  0  0  0  0  0  0  0  0  0  0  0
    1.4295    0.8241    0.0000 Cl  0  0  0  0  0  0  0  0  0  0  0  0
   -1.4295   -0.8241    0.0000 Cl  0  0  0  0  0  0  0  0  0  0  0  0
  1  2  2  0      
  2  3  1  0      
  3  4  2  0      
  4  5  1  0      
  5  6  2  0      
  6  1  1  0      
  6  7  1  0      
  3  8  1  0      
M  END
