# Supplementary material for: Deaminative chlorination of aminoheterocycles
Source: Nat Chem. 2021 Dec 16;14(1):78–84. doi: 10.1038/s41557-021-00812-0 (PMC8755540; doi:10.1038/s41557-021-00812-0)
Supplement: Supplementary file 51 [file 41557_2021_812_MOESM47_ESM.mol]

nchem.21030579B-comp24.mol
  ChemDraw09092122552D

 15 16  0  0  0  0  0  0  0  0999 V2000
   -1.4265   -0.2041    0.0000 C   0  0  0  0  0  0  0  0  0  0  0  0
   -1.4265   -1.0291    0.0000 C   0  0  0  0  0  0  0  0  0  0  0  0
   -0.7120   -1.4416    0.0000 C   0  0  0  0  0  0  0  0  0  0  0  0
    0.0025   -1.0291    0.0000 N   0  0  0  0  0  0  0  0  0  0  0  0
    0.0025   -0.2041    0.0000 N   0  0  0  0  0  0  0  0  0  0  0  0
   -0.7120    0.2084    0.0000 C   0  0  0  0  0  0  0  0  0  0  0  0
   -0.7120    1.0334    0.0000 O   0  0  0  0  0  0  0  0  0  0  0  0
   -2.1409    0.2084    0.0000 Cl  0  0  0  0  0  0  0  0  0  0  0  0
   -2.1409   -1.4416    0.0000 Cl  0  0  0  0  0  0  0  0  0  0  0  0
    0.7170    0.2084    0.0000 C   0  0  0  0  0  0  0  0  0  0  0  0
    1.4289   -0.2027    0.0000 C   0  0  0  0  0  0  0  0  0  0  0  0
    2.1409    0.2084    0.0000 C   0  0  0  0  0  0  0  0  0  0  0  0
    2.1409    1.0305    0.0000 C   0  0  0  0  0  0  0  0  0  0  0  0
    1.4289    1.4416    0.0000 C   0  0  0  0  0  0  0  0  0  0  0  0
    0.7170    1.0305    0.0000 C   0  0  0  0  0  0  0  0  0  0  0  0
 14 15  2  0      
 13 14  1  0      
 12 13  2  0      
 11 12  1  0      
 10 11  2  0      
 10 15  1  0      
  5 10  1  0      
  1  2  2  0      
  2  3  1  0      
  3  4  2  0      
  4  5  1  0      
  5  6  1  0      
  6  1  1  0      
  6  7  2  0      
  1  8  1  0      
  2  9  1  0      
M  STY  1   1 SUP
M  SLB  1   1   1
M  SAL   1  6  10  11  12  13  14  15
M  SBL   1  1   7
M  SMT   1 Ph
M  SBV   1   7   -0.7145   -0.4125
M  END
