# Supplementary material for: Deaminative chlorination of aminoheterocycles
Source: Nat Chem. 2021 Dec 16;14(1):78–84. doi: 10.1038/s41557-021-00812-0 (PMC8755540; doi:10.1038/s41557-021-00812-0)
Supplement: Supplementary file 57 [file 41557_2021_812_MOESM53_ESM.mol]

nchem.21030579B-comp27.mol
  ChemDraw09092122552D

 10 11  0  0  0  0  0  0  0  0999 V2000
   -1.3492    0.0000    0.0000 N   0  0  0  0  0  0  0  0  0  0  0  0
   -1.3492   -0.8250    0.0000 C   0  0  0  0  0  0  0  0  0  0  0  0
   -0.6348   -1.2375    0.0000 N   0  0  0  0  0  0  0  0  0  0  0  0
    0.0797   -0.8250    0.0000 N   0  0  0  0  0  0  0  0  0  0  0  0
    0.0797    0.0000    0.0000 C   0  0  0  0  0  0  0  0  0  0  0  0
   -0.6348    0.4125    0.0000 C   0  0  0  0  0  0  0  0  0  0  0  0
    0.8643   -1.0799    0.0000 C   0  0  0  0  0  0  0  0  0  0  0  0
    1.3492   -0.4125    0.0000 C   0  0  0  0  0  0  0  0  0  0  0  0
    0.8643    0.2549    0.0000 C   0  0  0  0  0  0  0  0  0  0  0  0
   -0.6348    1.2375    0.0000 Cl  0  0  0  0  0  0  0  0  0  0  0  0
  1  2  1  0      
  2  3  2  0      
  3  4  1  0      
  4  5  1  0      
  5  6  1  0      
  6  1  2  0      
  4  7  1  0      
  7  8  2  0      
  8  9  1  0      
  9  5  2  0      
  6 10  1  0      
M  END
