# Supplementary material for: Deaminative chlorination of aminoheterocycles
Source: Nat Chem. 2021 Dec 16;14(1):78–84. doi: 10.1038/s41557-021-00812-0 (PMC8755540; doi:10.1038/s41557-021-00812-0)
Supplement: Supplementary file 61 [file 41557_2021_812_MOESM57_ESM.mol]

nchem.21030579B-comp29.mol
  ChemDraw09092122552D

 10 11  0  0  0  0  0  0  0  0999 V2000
   -0.3328    0.4125    0.0000 C   0  0  0  0  0  0  0  0  0  0  0  0
   -0.3328   -0.4125    0.0000 C   0  0  0  0  0  0  0  0  0  0  0  0
    0.4518   -0.6674    0.0000 N   0  0  0  0  0  0  0  0  0  0  0  0
    0.9367    0.0000    0.0000 C   0  0  0  0  0  0  0  0  0  0  0  0
    0.4518    0.6674    0.0000 S   0  0  0  0  0  0  0  0  0  0  0  0
   -1.0473    0.8250    0.0000 C   0  0  0  0  0  0  0  0  0  0  0  0
   -1.7617    0.4125    0.0000 C   0  0  0  0  0  0  0  0  0  0  0  0
   -1.7617   -0.4125    0.0000 C   0  0  0  0  0  0  0  0  0  0  0  0
   -1.0473   -0.8250    0.0000 C   0  0  0  0  0  0  0  0  0  0  0  0
    1.7617    0.0000    0.0000 Cl  0  0  0  0  0  0  0  0  0  0  0  0
  1  2  2  0      
  2  3  1  0      
  3  4  2  0      
  4  5  1  0      
  5  1  1  0      
  1  6  1  0      
  6  7  2  0      
  7  8  1  0      
  8  9  2  0      
  9  2  1  0      
  4 10  1  0      
M  END
