# Supplementary material for: Deaminative chlorination of aminoheterocycles
Source: Nat Chem. 2021 Dec 16;14(1):78–84. doi: 10.1038/s41557-021-00812-0 (PMC8755540; doi:10.1038/s41557-021-00812-0)
Supplement: Supplementary file 65 [file 41557_2021_812_MOESM61_ESM.mol]

nchem.21030579B-comp31.mol
  ChemDraw09092122552D

 13 14  0  0  0  0  0  0  0  0999 V2000
    0.7929    0.0014    0.0000 C   0  0  0  0  0  0  0  0  0  0  0  0
    0.7929   -0.8236    0.0000 C   0  0  0  0  0  0  0  0  0  0  0  0
    1.5776   -1.0785    0.0000 S   0  0  0  0  0  0  0  0  0  0  0  0
    2.0625   -0.4111    0.0000 N   0  0  0  0  0  0  0  0  0  0  0  0
    1.5776    0.2564    0.0000 C   0  0  0  0  0  0  0  0  0  0  0  0
    0.0785    0.4139    0.0000 C   0  0  0  0  0  0  0  0  0  0  0  0
   -0.6360    0.0014    0.0000 C   0  0  0  0  0  0  0  0  0  0  0  0
   -0.6360   -0.8236    0.0000 C   0  0  0  0  0  0  0  0  0  0  0  0
    0.0785   -1.2361    0.0000 C   0  0  0  0  0  0  0  0  0  0  0  0
    1.8325    1.0410    0.0000 Cl  0  0  0  0  0  0  0  0  0  0  0  0
   -1.3505    0.4139    0.0000 N   0  3  0  0  0  0  0  0  0  0  0  0
   -1.3505    1.2361    0.0000 O   0  0  0  0  0  0  0  0  0  0  0  0
   -2.0625    0.0029    0.0000 O   0  5  0  0  0  0  0  0  0  0  0  0
 11 12  2  0      
 11 13  1  0      
  7 11  1  0      
  1  2  2  0      
  2  3  1  0      
  3  4  1  0      
  4  5  2  0      
  5  1  1  0      
  1  6  1  0      
  6  7  2  0      
  7  8  1  0      
  8  9  2  0      
  9  2  1  0      
  5 10  1  0      
M  CHG  2  11   1  13  -1
M  STY  1   1 SUP
M  SLB  1   1   1
M  SAL   1  3  11  12  13
M  SBL   1  1   3
M  SMT   1 NO2
M  SBV   1   3    0.7145   -0.4125
M  END
