# Supplementary material for: Deaminative chlorination of aminoheterocycles
Source: Nat Chem. 2021 Dec 16;14(1):78–84. doi: 10.1038/s41557-021-00812-0 (PMC8755540; doi:10.1038/s41557-021-00812-0)
Supplement: Supplementary file 67 [file 41557_2021_812_MOESM63_ESM.mol]

nchem.21030579B-comp32.mol
  ChemDraw09092122552D

 14 14  0  0  0  0  0  0  0  0999 V2000
   -1.5378    0.4137    0.0000 C   0  0  0  0  0  0  0  0  0  0  0  0
   -1.5378   -0.4113    0.0000 S   0  0  0  0  0  0  0  0  0  0  0  0
   -0.7532   -0.6662    0.0000 C   0  0  0  0  0  0  0  0  0  0  0  0
   -0.2683    0.0012    0.0000 C   0  0  0  0  0  0  0  0  0  0  0  0
   -0.7532    0.6687    0.0000 N   0  0  0  0  0  0  0  0  0  0  0  0
    0.5567    0.0012    0.0000 C   0  0  0  0  0  0  0  0  0  0  0  0
    0.9692    0.7157    0.0000 N   0  0  0  0  0  0  0  0  0  0  0  0
    0.9692   -0.7132    0.0000 C   0  0  0  0  0  0  0  0  0  0  0  0
   -2.2053    0.8987    0.0000 Cl  0  0  0  0  0  0  0  0  0  0  0  0
    0.5567   -1.4277    0.0000 O   0  0  0  0  0  0  0  0  0  0  0  0
    1.7942    0.7157    0.0000 O   0  0  0  0  0  0  0  0  0  0  0  0
    2.2053    1.4277    0.0000 C   0  0  0  0  0  0  0  0  0  0  0  0
    1.7942   -0.7132    0.0000 O   0  0  0  0  0  0  0  0  0  0  0  0
    2.2053   -0.0012    0.0000 C   0  0  0  0  0  0  0  0  0  0  0  0
 11 12  1  0      
  7 11  1  4      
 13 14  1  0      
  8 13  1  0      
  1  2  1  0      
  2  3  1  0      
  3  4  2  0      
  4  5  1  0      
  5  1  2  0      
  4  6  1  0      
  6  7  2  0      
  6  8  1  0      
  1  9  1  0      
  8 10  2  0      
M  STY  1   1 SUP
M  SLB  1   1   1
M  SAL   1  2  11  12
M  SBL   1  1   2
M  SMT   1 OMe
M  SBV   1   2   -0.8250    0.0000
M  STY  1   2 SUP
M  SLB  1   2   2
M  SAL   2  2  13  14
M  SBL   2  1   4
M  SMT   2 OMe
M  SBV   2   4   -0.8250    0.0000
M  END
