# Supplementary material for: Deaminative chlorination of aminoheterocycles
Source: Nat Chem. 2021 Dec 16;14(1):78–84. doi: 10.1038/s41557-021-00812-0 (PMC8755540; doi:10.1038/s41557-021-00812-0)
Supplement: Supplementary file 69 [file 41557_2021_812_MOESM65_ESM.mol]

nchem.21030579B-comp33.mol
  ChemDraw09092122552D

 29 31  0  0  1  0  0  0  0  0999 V2000
    3.2237    0.9477    0.0000 C   0  0  0  0  0  0  0  0  0  0  0  0
    3.3100    1.7682    0.0000 C   0  0  0  0  0  0  0  0  0  0  0  0
    4.1169    1.9398    0.0000 O   0  0  0  0  0  0  0  0  0  0  0  0
    4.5294    1.2253    0.0000 C   0  0  0  0  0  0  0  0  0  0  0  0
    3.9774    0.6122    0.0000 N   0  0  0  0  0  0  0  0  0  0  0  0
    2.5093    0.5352    0.0000 C   0  0  0  0  0  0  0  0  0  0  0  0
    5.3499    1.1390    0.0000 Cl  0  0  0  0  0  0  0  0  0  0  0  0
    1.7948    0.9477    0.0000 N   0  0  0  0  0  0  0  0  0  0  0  0
    2.5093   -0.2898    0.0000 O   0  0  0  0  0  0  0  0  0  0  0  0
    1.0803    0.5352    0.0000 C   0  0  0  0  0  0  0  0  0  0  0  0
    0.3658    0.9477    0.0000 C   0  0  0  0  0  0  0  0  0  0  0  0
   -0.3486    0.5352    0.0000 O   0  0  0  0  0  0  0  0  0  0  0  0
   -1.0631    0.9477    0.0000 C   0  0  0  0  0  0  0  0  0  0  0  0
   -1.0631    1.7727    0.0000 O   0  0  0  0  0  0  0  0  0  0  0  0
   -1.7776    0.5352    0.0000 C   0  0  0  0  0  0  0  0  0  0  0  0
   -2.4920    0.9477    0.0000 C   0  0  0  0  0  0  0  0  0  0  0  0
   -3.2065    0.5352    0.0000 C   0  0  0  0  0  0  0  0  0  0  0  0
   -3.2065   -0.2898    0.0000 C   0  0  0  0  0  0  0  0  0  0  0  0
   -3.9210   -0.7023    0.0000 C   0  0  0  0  0  0  0  0  0  0  0  0
   -4.6354   -0.2898    0.0000 C   0  0  0  0  0  0  0  0  0  0  0  0
   -4.6354    0.5352    0.0000 C   0  0  0  0  0  0  0  0  0  0  0  0
   -3.9210    0.9477    0.0000 C   0  0  0  0  0  0  0  0  0  0  0  0
   -5.3499    0.9477    0.0000 Cl  0  0  0  0  0  0  0  0  0  0  0  0
    1.0803   -0.2898    0.0000 C   0  0  0  0  0  0  0  0  0  0  0  0
    0.3658   -0.7023    0.0000 C   0  0  0  0  0  0  0  0  0  0  0  0
    0.3658   -1.5273    0.0000 C   0  0  0  0  0  0  0  0  0  0  0  0
    1.0803   -1.9398    0.0000 C   0  0  0  0  0  0  0  0  0  0  0  0
    1.7948   -1.5273    0.0000 C   0  0  0  0  0  0  0  0  0  0  0  0
    1.7948   -0.7023    0.0000 C   0  0  0  0  0  0  0  0  0  0  0  0
 28 29  2  0      
 27 28  1  0      
 26 27  2  0      
 25 26  1  0      
 24 25  2  0      
 24 29  1  0      
 10 24  1  0      
  1  2  2  0      
  2  3  1  0      
  3  4  1  0      
  4  5  2  0      
  5  1  1  0      
  1  6  1  0      
  4  7  1  0      
  6  8  1  0      
  6  9  2  0      
 10  8  1  6      
 10 11  1  0      
 11 12  1  0      
 12 13  1  0      
 13 14  2  0      
 13 15  1  0      
 15 16  2  0      
 16 17  1  0      
 17 18  2  0      
 18 19  1  0      
 19 20  2  0      
 20 21  1  0      
 21 22  2  0      
 22 17  1  0      
 21 23  1  0      
M  STY  1   1 SUP
M  SLB  1   1   1
M  SAL   1  6  24  25  26  27  28  29
M  SBL   1  1   7
M  SMT   1 Ph
M  SBV   1   7    0.0000    0.8250
M  END
