# Supplementary material for: Deaminative chlorination of aminoheterocycles
Source: Nat Chem. 2021 Dec 16;14(1):78–84. doi: 10.1038/s41557-021-00812-0 (PMC8755540; doi:10.1038/s41557-021-00812-0)
Supplement: Supplementary file 83 [file 41557_2021_812_MOESM79_ESM.mol]

nchem.21030579B-comp40.mol
  ChemDraw09092122552D

 31 33  0  0  1  0  0  0  0  0999 V2000
    3.2238   -0.4678    0.0000 C   0  0  0  0  0  0  0  0  0  0  0  0
    3.3100   -1.2883    0.0000 C   0  0  0  0  0  0  0  0  0  0  0  0
    4.1170   -1.4598    0.0000 O   0  0  0  0  0  0  0  0  0  0  0  0
    4.5295   -0.7454    0.0000 C   0  0  0  0  0  0  0  0  0  0  0  0
    3.9774   -0.1323    0.0000 N   0  0  0  0  0  0  0  0  0  0  0  0
    2.5093   -0.0553    0.0000 C   0  0  0  0  0  0  0  0  0  0  0  0
    5.3500   -0.6591    0.0000 Cl  0  0  0  0  0  0  0  0  0  0  0  0
    1.7948   -0.4678    0.0000 N   0  0  0  0  0  0  0  0  0  0  0  0
    2.5093    0.7697    0.0000 O   0  0  0  0  0  0  0  0  0  0  0  0
    1.0804   -0.0553    0.0000 C   0  0  0  0  0  0  0  0  0  0  0  0
    0.3659   -0.4678    0.0000 C   0  0  0  0  0  0  0  0  0  0  0  0
   -0.3486   -0.0553    0.0000 O   0  0  0  0  0  0  0  0  0  0  0  0
   -1.0631   -0.4678    0.0000 C   0  0  0  0  0  0  0  0  0  0  0  0
   -1.0631   -1.2928    0.0000 O   0  0  0  0  0  0  0  0  0  0  0  0
   -1.7775   -0.0553    0.0000 C   0  0  0  0  0  0  0  0  0  0  0  0
   -2.4920   -0.4678    0.0000 C   0  0  0  0  0  0  0  0  0  0  0  0
   -3.2065   -0.0553    0.0000 C   0  0  0  0  0  0  0  0  0  0  0  0
   -3.9209   -0.4678    0.0000 C   0  0  0  0  0  0  0  0  0  0  0  0
   -3.9209   -1.2928    0.0000 C   0  0  0  0  0  0  0  0  0  0  0  0
   -3.2065   -1.7053    0.0000 C   0  0  0  0  0  0  0  0  0  0  0  0
   -2.4920   -1.2928    0.0000 C   0  0  0  0  0  0  0  0  0  0  0  0
    1.0804    0.7697    0.0000 C   0  0  0  0  0  0  0  0  0  0  0  0
    1.7949    1.1822    0.0000 C   0  0  0  0  0  0  0  0  0  0  0  0
    1.7949    2.0073    0.0000 C   0  0  0  0  0  0  0  0  0  0  0  0
    1.0804    2.4199    0.0000 C   0  0  0  0  0  0  0  0  0  0  0  0
    0.3658    2.0073    0.0000 C   0  0  0  0  0  0  0  0  0  0  0  0
    0.3658    1.1822    0.0000 C   0  0  0  0  0  0  0  0  0  0  0  0
   -4.6354   -1.7053    0.0000 S   0  0  0  0  0  0  0  0  0  0  0  0
   -4.2229   -2.4199    0.0000 O   0  0  0  0  0  0  0  0  0  0  0  0
   -5.0480   -0.9908    0.0000 O   0  0  0  0  0  0  0  0  0  0  0  0
   -5.3500   -2.1179    0.0000 C   0  0  0  0  0  0  0  0  0  0  0  0
 26 27  2  0      
 25 26  1  0      
 24 25  2  0      
 23 24  1  0      
 22 23  2  0      
 22 27  1  0      
 10 22  1  1      
 28 29  2  0      
 28 30  2  0      
 28 31  1  0      
 19 28  1  0      
  1  2  2  0      
  2  3  1  0      
  3  4  1  0      
  4  5  2  0      
  5  1  1  0      
  1  6  1  0      
  4  7  1  0      
  6  8  1  0      
  6  9  2  0      
  8 10  1  0      
 10 11  1  0      
 11 12  1  0      
 12 13  1  0      
 13 14  2  0      
 13 15  1  0      
 15 16  1  0      
 16 17  2  0      
 17 18  1  0      
 18 19  2  0      
 19 20  1  0      
 20 21  2  0      
 21 16  1  0      
M  STY  1   1 SUP
M  SLB  1   1   1
M  SAL   1  6  22  23  24  25  26  27
M  SBL   1  1   7
M  SMT   1 Ph
M  SBV   1   7    0.0000   -0.8250
M  STY  1   2 SUP
M  SLB  1   2   2
M  SAL   2  4  28  29  30  31
M  SBL   2  1  11
M  SMT   2 SO2Me
M  SBV   2  11    0.7145    0.4125
M  END
