# Supplementary material for: Deaminative chlorination of aminoheterocycles
Source: Nat Chem. 2021 Dec 16;14(1):78–84. doi: 10.1038/s41557-021-00812-0 (PMC8755540; doi:10.1038/s41557-021-00812-0)
Supplement: Supplementary file 85 [file 41557_2021_812_MOESM81_ESM.mol]

nchem.21030579B-comp41.mol
  ChemDraw09092122552D

  7  7  0  0  0  0  0  0  0  0999 V2000
   -0.7136    0.5275    0.0000 N   0  0  0  0  0  0  0  0  0  0  0  0
   -0.7136   -0.2975    0.0000 C   0  0  0  0  0  0  0  0  0  0  0  0
    0.0711   -0.5524    0.0000 S   0  0  0  0  0  0  0  0  0  0  0  0
    0.5560    0.1150    0.0000 C   0  0  0  0  0  0  0  0  0  0  0  0
    0.0711    0.7824    0.0000 N   0  0  0  0  0  0  0  0  0  0  0  0
    1.3810    0.1150    0.0000 Cl  0  0  0  0  0  0  0  0  0  0  0  0
   -1.3810   -0.7824    0.0000 C   0  0  0  0  0  0  0  0  0  0  0  0
  2  7  1  0      
  1  2  2  0      
  2  3  1  0      
  3  4  1  0      
  4  5  2  0      
  5  1  1  0      
  4  6  1  0      
M  STY  1   1 SUP
M  SLB  1   1   1
M  SAL   1  1   7
M  SBL   1  1   1
M  SMT   1 Me
M  SBV   1   1    0.6674    0.4849
M  END
