# Supplementary material for: Deaminative chlorination of aminoheterocycles
Source: Nat Chem. 2021 Dec 16;14(1):78–84. doi: 10.1038/s41557-021-00812-0 (PMC8755540; doi:10.1038/s41557-021-00812-0)
Supplement: Supplementary file 87 [file 41557_2021_812_MOESM83_ESM.mol]

nchem.21030579B-comp42.mol
  ChemDraw09092122552D

 12 13  0  0  0  0  0  0  0  0999 V2000
   -1.5357    0.3198    0.0000 C   0  0  0  0  0  0  0  0  0  0  0  0
   -1.5357   -0.5052    0.0000 N   0  0  0  0  0  0  0  0  0  0  0  0
   -0.7511   -0.7602    0.0000 N   0  0  0  0  0  0  0  0  0  0  0  0
   -0.2661   -0.0927    0.0000 C   0  0  0  0  0  0  0  0  0  0  0  0
   -0.7511    0.5747    0.0000 O   0  0  0  0  0  0  0  0  0  0  0  0
   -2.2031    0.8047    0.0000 Cl  0  0  0  0  0  0  0  0  0  0  0  0
    0.5589   -0.0927    0.0000 C   0  0  0  0  0  0  0  0  0  0  0  0
    0.9699   -0.8047    0.0000 C   0  0  0  0  0  0  0  0  0  0  0  0
    1.7921   -0.8047    0.0000 C   0  0  0  0  0  0  0  0  0  0  0  0
    2.2031   -0.0927    0.0000 C   0  0  0  0  0  0  0  0  0  0  0  0
    1.7921    0.6193    0.0000 C   0  0  0  0  0  0  0  0  0  0  0  0
    0.9699    0.6193    0.0000 C   0  0  0  0  0  0  0  0  0  0  0  0
 11 12  2  0      
 10 11  1  0      
  9 10  2  0      
  8  9  1  0      
  7  8  2  0      
  7 12  1  0      
  4  7  1  0      
  1  2  2  0      
  2  3  1  0      
  3  4  2  0      
  4  5  1  0      
  5  1  1  0      
  1  6  1  0      
M  STY  1   1 SUP
M  SLB  1   1   1
M  SAL   1  6   7   8   9  10  11  12
M  SBL   1  1   7
M  SMT   1 Ph
M  SBV   1   7   -0.8250    0.0000
M  END
