# Supplementary material for: Deaminative chlorination of aminoheterocycles
Source: Nat Chem. 2021 Dec 16;14(1):78–84. doi: 10.1038/s41557-021-00812-0 (PMC8755540; doi:10.1038/s41557-021-00812-0)
Supplement: Supplementary file 90 [file 41557_2021_812_MOESM86_ESM.mol]

nchem.21030579B-comp43.mol
  ChemDraw09092122552D

 19 21  0  0  1  0  0  0  0  0999 V2000
    0.6839    0.7269    0.0000 C   0  0  0  0  0  0  0  0  0  0  0  0
    0.8554    1.5338    0.0000 C   0  0  0  0  0  0  0  0  0  0  0  0
    1.6759    1.6201    0.0000 O   0  0  0  0  0  0  0  0  0  0  0  0
    2.0115    0.8664    0.0000 C   0  0  0  0  0  0  0  0  0  0  0  0
    1.3984    0.3144    0.0000 N   0  0  0  0  0  0  0  0  0  0  0  0
   -0.0698    0.3913    0.0000 C   0  0  0  0  0  0  0  0  0  0  0  0
    2.8184    0.6949    0.0000 Cl  0  0  0  0  0  0  0  0  0  0  0  0
   -0.7372    0.8762    0.0000 N   0  0  0  0  0  0  0  0  0  0  0  0
   -0.1560   -0.4292    0.0000 O   0  0  0  0  0  0  0  0  0  0  0  0
   -1.4909    0.5407    0.0000 C   0  0  0  0  0  0  0  0  0  0  0  0
   -2.2054    0.9532    0.0000 C   0  0  0  0  0  0  0  0  0  0  0  0
   -2.2916    1.7737    0.0000 O   0  0  0  0  0  0  0  0  0  0  0  0
   -2.8184    0.4011    0.0000 C   0  0  0  0  0  0  0  0  0  0  0  0
   -2.4829   -0.3525    0.0000 C   0  0  0  0  0  0  0  0  0  0  0  0
   -1.6624   -0.2663    0.0000 C   0  0  0  0  0  0  0  0  0  0  0  0
   -2.8184   -1.1062    0.0000 C   0  0  0  0  0  0  0  0  0  0  0  0
   -2.3335   -1.7737    0.0000 C   0  0  0  0  0  0  0  0  0  0  0  0
   -1.5130   -1.6874    0.0000 C   0  0  0  0  0  0  0  0  0  0  0  0
   -1.1775   -0.9337    0.0000 C   0  0  0  0  0  0  0  0  0  0  0  0
  1  2  2  0      
  2  3  1  0      
  3  4  1  0      
  4  5  2  0      
  5  1  1  0      
  1  6  1  0      
  4  7  1  0      
  6  8  1  0      
  6  9  2  0      
 10  8  1  6      
 10 11  1  0      
 11 12  1  6      
 11 13  1  0      
 13 14  1  0      
 14 15  2  0      
 15 10  1  0      
 14 16  1  0      
 16 17  2  0      
 17 18  1  0      
 18 19  2  0      
 19 15  1  0      
M  END
