# Supplementary material for: Deaminative chlorination of aminoheterocycles
Source: Nat Chem. 2021 Dec 16;14(1):78–84. doi: 10.1038/s41557-021-00812-0 (PMC8755540; doi:10.1038/s41557-021-00812-0)
Supplement: Supplementary file 92 [file 41557_2021_812_MOESM88_ESM.mol]

nchem.21030579B-comp44.mol
  ChemDraw09092122552D

 22 23  0  0  0  0  0  0  0  0999 V2000
   -1.2444   -1.4547    0.0000 C   0  0  0  0  0  0  0  0  0  0  0  0
   -1.4993   -0.6701    0.0000 N   0  0  0  0  0  0  0  0  0  0  0  0
   -1.0144   -0.0027    0.0000 C   0  0  0  0  0  0  0  0  0  0  0  0
   -1.4993    0.6648    0.0000 N   0  0  0  0  0  0  0  0  0  0  0  0
   -2.2839    0.4098    0.0000 C   0  0  0  0  0  0  0  0  0  0  0  0
   -2.9984    0.8223    0.0000 C   0  0  0  0  0  0  0  0  0  0  0  0
   -2.9984    1.6473    0.0000 Cl  0  0  0  0  0  0  0  0  0  0  0  0
   -3.7129    0.4098    0.0000 N   0  0  0  0  0  0  0  0  0  0  0  0
   -3.7129   -0.4152    0.0000 C   0  0  0  0  0  0  0  0  0  0  0  0
   -2.9984   -0.8277    0.0000 N   0  0  0  0  0  0  0  0  0  0  0  0
   -2.2839   -0.4152    0.0000 C   0  0  0  0  0  0  0  0  0  0  0  0
   -0.4422   -1.6473    0.0000 C   0  0  0  0  0  0  0  0  0  0  0  0
    0.1257   -1.0489    0.0000 O   0  0  0  0  0  0  0  0  0  0  0  0
    0.9279   -1.2415    0.0000 C   0  0  0  0  0  0  0  0  0  0  0  0
    1.4958   -0.6431    0.0000 P   0  0  0  0  0  0  0  0  0  0  0  0
    1.0019    0.1358    0.0000 O   0  0  0  0  0  0  0  0  0  0  0  0
    2.3326   -0.8673    0.0000 O   0  0  0  0  0  0  0  0  0  0  0  0
    3.7129   -0.4974    0.0000 C   0  0  0  0  0  0  0  0  0  0  0  0
    2.9160   -0.2839    0.0000 C   0  0  0  0  0  0  0  0  0  0  0  0
    2.1541    0.0152    0.0000 O   0  0  0  0  0  0  0  0  0  0  0  0
    2.5239    1.3954    0.0000 C   0  0  0  0  0  0  0  0  0  0  0  0
    1.9405    0.8121    0.0000 C   0  0  0  0  0  0  0  0  0  0  0  0
 18 19  1  0      
 17 19  1  0      
 15 17  1  0      
 21 22  1  0      
 20 22  1  0      
 15 20  1  0      
  1  2  1  0      
  2  3  1  0      
  3  4  2  0      
  4  5  1  0      
  5  6  2  0      
  6  7  1  0      
  6  8  1  0      
  8  9  2  0      
  9 10  1  0      
 10 11  2  0      
  5 11  1  0      
  2 11  1  0      
  1 12  1  0      
 12 13  1  0      
 13 14  1  0      
 14 15  1  0      
 15 16  2  0      
M  STY  1   1 SUP
M  SLB  1   1   1
M  SAL   1  3  17  18  19
M  SBL   1  1   3
M  SMT   1 OEt
M  SBV   1   3   -0.8368    0.2242
M  STY  1   2 SUP
M  SLB  1   2   2
M  SAL   2  3  20  21  22
M  SBL   2  1   6
M  SMT   2 OEt
M  SBV   2   6   -0.6582   -0.6582
M  END
