# Supplementary material for: Deaminative chlorination of aminoheterocycles
Source: Nat Chem. 2021 Dec 16;14(1):78–84. doi: 10.1038/s41557-021-00812-0 (PMC8755540; doi:10.1038/s41557-021-00812-0)
Supplement: Supplementary file 98 [file 41557_2021_812_MOESM94_ESM.mol]

nchem.21030579B-comp47.mol
  ChemDraw09092122552D

 31 35  0  0  0  0  0  0  0  0999 V2000
   -4.4473    0.5224    0.0000 C   0  0  0  0  0  0  0  0  0  0  0  0
   -4.7349   -0.2508    0.0000 C   0  0  0  0  0  0  0  0  0  0  0  0
   -4.2091   -0.8866    0.0000 C   0  0  0  0  0  0  0  0  0  0  0  0
   -3.3957   -0.7491    0.0000 C   0  0  0  0  0  0  0  0  0  0  0  0
   -3.1080    0.0241    0.0000 C   0  0  0  0  0  0  0  0  0  0  0  0
   -3.6338    0.6599    0.0000 C   0  0  0  0  0  0  0  0  0  0  0  0
   -2.9705   -1.4561    0.0000 O   0  0  0  0  0  0  0  0  0  0  0  0
   -2.1527   -1.5645    0.0000 C   0  0  0  0  0  0  0  0  0  0  0  0
   -1.5580   -0.9927    0.0000 C   0  0  0  0  0  0  0  0  0  0  0  0
   -1.6343   -0.1712    0.0000 C   0  0  0  0  0  0  0  0  0  0  0  0
   -2.3241    0.2813    0.0000 N   0  0  0  0  0  0  0  0  0  0  0  0
   -1.9548   -2.3654    0.0000 C   0  0  0  0  0  0  0  0  0  0  0  0
   -1.1622   -2.5945    0.0000 C   0  0  0  0  0  0  0  0  0  0  0  0
   -0.5675   -2.0227    0.0000 C   0  0  0  0  0  0  0  0  0  0  0  0
   -0.7654   -1.2218    0.0000 C   0  0  0  0  0  0  0  0  0  0  0  0
   -0.9273    0.2540    0.0000 N   0  0  0  0  0  0  0  0  0  0  0  0
   -0.2056   -0.1457    0.0000 C   0  0  0  0  0  0  0  0  0  0  0  0
    0.5014    0.2794    0.0000 C   0  0  0  0  0  0  0  0  0  0  0  0
    0.4867    1.1043    0.0000 N   0  0  0  0  0  0  0  0  0  0  0  0
   -0.2350    1.5040    0.0000 C   0  0  0  0  0  0  0  0  0  0  0  0
   -0.9420    1.0788    0.0000 C   0  0  0  0  0  0  0  0  0  0  0  0
    1.1937    1.5295    0.0000 C   0  0  0  0  0  0  0  0  0  0  0  0
    1.1790    2.3543    0.0000 O   0  0  0  0  0  0  0  0  0  0  0  0
    1.9154    1.1298    0.0000 C   0  0  0  0  0  0  0  0  0  0  0  0
    2.6225    1.5549    0.0000 C   0  0  0  0  0  0  0  0  0  0  0  0
    3.3934    1.2613    0.0000 N   0  0  0  0  0  0  0  0  0  0  0  0
    3.9109    1.9038    0.0000 C   0  0  0  0  0  0  0  0  0  0  0  0
    3.4598    2.5945    0.0000 S   0  0  0  0  0  0  0  0  0  0  0  0
    2.6599    2.3692    0.0000 C   0  0  0  0  0  0  0  0  0  0  0  0
    4.7349    1.8627    0.0000 Cl  0  0  0  0  0  0  0  0  0  0  0  0
    0.2250   -2.2518    0.0000 Cl  0  0  0  0  0  0  0  0  0  0  0  0
  1  2  2  0      
  2  3  1  0      
  3  4  2  0      
  4  5  1  0      
  5  6  2  0      
  6  1  1  0      
  4  7  1  0      
  7  8  1  0      
  8  9  2  0      
  9 10  1  0      
 10 11  2  0      
 11  5  1  0      
  8 12  1  0      
 12 13  2  0      
 13 14  1  0      
 14 15  2  0      
 15  9  1  0      
 10 16  1  0      
 16 17  1  0      
 17 18  1  0      
 18 19  1  0      
 19 20  1  0      
 20 21  1  0      
 21 16  1  0      
 19 22  1  0      
 22 23  2  0      
 22 24  1  0      
 24 25  1  0      
 25 26  1  0      
 26 27  2  0      
 27 28  1  0      
 28 29  1  0      
 29 25  2  0      
 27 30  1  0      
 14 31  1  0      
M  END
