# Supplementary material for: Deaminative chlorination of aminoheterocycles
Source: Nat Chem. 2021 Dec 16;14(1):78–84. doi: 10.1038/s41557-021-00812-0 (PMC8755540; doi:10.1038/s41557-021-00812-0)
Supplement: Supplementary file 100 [file 41557_2021_812_MOESM96_ESM.mol]

nchem.21030579B-comp48.mol
  ChemDraw09092122552D

 33 37  0  0  1  0  0  0  0  0999 V2000
   -0.7094   -0.7725    0.0000 C   0  0  0  0  0  0  0  0  0  0  0  0
    0.0123   -1.1722    0.0000 C   0  0  0  0  0  0  0  0  0  0  0  0
    0.7193   -0.7470    0.0000 C   0  0  0  0  0  0  0  0  0  0  0  0
    0.7046    0.0779    0.0000 N   0  0  0  0  0  0  0  0  0  0  0  0
   -0.0171    0.4776    0.0000 C   0  0  0  0  0  0  0  0  0  0  0  0
   -0.7241    0.0524    0.0000 C   0  0  0  0  0  0  0  0  0  0  0  0
    1.4116    0.5030    0.0000 C   0  0  0  0  0  0  0  0  0  0  0  0
    1.3969    1.3279    0.0000 O   0  0  0  0  0  0  0  0  0  0  0  0
    2.1333    0.1033    0.0000 C   0  0  0  0  0  0  0  0  0  0  0  0
    2.8403    0.5285    0.0000 C   0  0  0  0  0  0  0  0  0  0  0  0
    3.6113    0.2348    0.0000 N   0  0  0  0  0  0  0  0  0  0  0  0
    4.1288    0.8773    0.0000 C   0  0  0  0  0  0  0  0  0  0  0  0
    3.6777    1.5681    0.0000 S   0  0  0  0  0  0  0  0  0  0  0  0
    2.8778    1.3428    0.0000 C   0  0  0  0  0  0  0  0  0  0  0  0
    4.9528    0.8363    0.0000 Cl  0  0  0  0  0  0  0  0  0  0  0  0
   -1.4164   -1.1976    0.0000 C   0  0  0  0  0  0  0  0  0  0  0  0
   -1.4458    0.4521    0.0000 C   0  0  0  0  0  0  0  0  0  0  0  0
   -2.1528    0.0269    0.0000 O   0  0  0  0  0  0  0  0  0  0  0  0
   -2.8745    0.4266    0.0000 C   0  0  0  0  0  0  0  0  0  0  0  0
   -2.8967    1.2513    0.0000 C   0  0  0  0  0  0  0  0  0  0  0  0
   -3.6220    1.6445    0.0000 C   0  0  0  0  0  0  0  0  0  0  0  0
   -4.3251    1.2130    0.0000 C   0  0  0  0  0  0  0  0  0  0  0  0
   -4.3251    0.3883    0.0000 C   0  0  0  0  0  0  0  0  0  0  0  0
   -3.6220   -0.0049    0.0000 C   0  0  0  0  0  0  0  0  0  0  0  0
   -3.8151    2.4466    0.0000 O   0  0  0  0  0  0  0  0  0  0  0  0
   -4.6376    2.5107    0.0000 C   0  0  0  0  0  0  0  0  0  0  0  0
   -4.9528    1.7483    0.0000 O   0  0  0  0  0  0  0  0  0  0  0  0
   -2.1451   -0.8109    0.0000 C   0  0  0  0  0  0  0  0  0  0  0  0
   -2.8444   -1.2486    0.0000 C   0  0  0  0  0  0  0  0  0  0  0  0
   -2.8150   -2.0730    0.0000 C   0  0  0  0  0  0  0  0  0  0  0  0
   -2.0863   -2.4598    0.0000 C   0  0  0  0  0  0  0  0  0  0  0  0
   -1.3870   -2.0221    0.0000 C   0  0  0  0  0  0  0  0  0  0  0  0
   -3.5144   -2.5107    0.0000 F   0  0  0  0  0  0  0  0  0  0  0  0
  1  2  1  0      
  2  3  1  0      
  3  4  1  0      
  4  5  1  0      
  5  6  1  0      
  6  1  1  0      
  4  7  1  0      
  7  8  2  0      
  7  9  1  0      
  9 10  1  0      
 10 11  1  0      
 11 12  2  0      
 12 13  1  0      
 13 14  1  0      
 14 10  2  0      
 12 15  1  0      
  1 16  1  1      
  6 17  1  6      
 17 18  1  0      
 18 19  1  0      
 19 20  2  0      
 20 21  1  0      
 21 22  2  0      
 22 23  1  0      
 23 24  2  0      
 24 19  1  0      
 21 25  1  0      
 25 26  1  0      
 26 27  1  0      
 27 22  1  0      
 16 28  2  0      
 28 29  1  0      
 29 30  2  0      
 30 31  1  0      
 31 32  2  0      
 32 16  1  0      
 30 33  1  0      
M  END
