# Supplementary material for: Deaminative chlorination of aminoheterocycles
Source: Nat Chem. 2021 Dec 16;14(1):78–84. doi: 10.1038/s41557-021-00812-0 (PMC8755540; doi:10.1038/s41557-021-00812-0)
Supplement: Supplementary file 102 [file 41557_2021_812_MOESM98_ESM.mol]

nchem.21030579B-comp49.mol
  ChemDraw09092122552D

 34 38  0  0  1  0  0  0  0  0999 V2000
   -3.2044   -0.1435    0.0000 N   0  0  0  0  0  0  0  0  0  0  0  0
   -3.2044   -0.9685    0.0000 C   0  0  0  0  0  0  0  0  0  0  0  0
   -2.4899   -1.3810    0.0000 N   0  0  0  0  0  0  0  0  0  0  0  0
   -1.7755   -0.9685    0.0000 C   0  0  0  0  0  0  0  0  0  0  0  0
   -1.7755   -0.1435    0.0000 C   0  0  0  0  0  0  0  0  0  0  0  0
   -2.4899    0.2690    0.0000 C   0  0  0  0  0  0  0  0  0  0  0  0
   -3.9189   -1.3810    0.0000 Cl  0  0  0  0  0  0  0  0  0  0  0  0
   -1.0610    0.2690    0.0000 C   0  0  0  0  0  0  0  0  0  0  0  0
   -0.3465   -0.1435    0.0000 C   0  0  0  0  0  0  0  0  0  0  0  0
    0.3680    0.2690    0.0000 C   0  0  0  0  0  0  0  0  0  0  0  0
    0.3680    1.0940    0.0000 C   0  0  0  0  0  0  0  0  0  0  0  0
   -0.3465    1.5065    0.0000 C   0  0  0  0  0  0  0  0  0  0  0  0
   -1.0610    1.0940    0.0000 C   0  0  0  0  0  0  0  0  0  0  0  0
    1.0824    1.5065    0.0000 C   0  0  0  0  0  0  0  0  0  0  0  0
    1.7969    1.0940    0.0000 C   0  0  0  0  0  0  0  0  0  0  0  0
    1.4949    2.2210    0.0000 C   0  0  0  0  0  0  0  0  0  0  0  0
    0.6699    2.2210    0.0000 C   0  0  0  0  0  0  0  0  0  0  0  0
    0.6699    3.0460    0.0000 C   0  0  0  0  0  0  0  0  0  0  0  0
   -0.0445    2.6335    0.0000 C   0  0  0  0  0  0  0  0  0  0  0  0
    1.8831    0.2735    0.0000 N   0  0  0  0  0  0  0  0  0  0  0  0
    2.6901    0.1020    0.0000 C   0  0  0  0  0  0  0  0  0  0  0  0
    3.1026    0.8165    0.0000 O   0  0  0  0  0  0  0  0  0  0  0  0
    2.5506    1.4296    0.0000 N   0  0  0  0  0  0  0  0  0  0  0  0
    3.0257   -0.6517    0.0000 C   0  0  0  0  0  0  0  0  0  0  0  0
    2.6132   -1.3662    0.0000 N   0  0  0  0  0  0  0  0  0  0  0  0
    3.1652   -1.9792    0.0000 N   0  0  0  0  0  0  0  0  0  0  0  0
    3.9189   -1.6437    0.0000 C   0  0  0  0  0  0  0  0  0  0  0  0
    3.8326   -0.8232    0.0000 C   0  0  0  0  0  0  0  0  0  0  0  0
    1.7927   -1.4524    0.0000 C   0  0  0  0  0  0  0  0  0  0  0  0
    1.4571   -2.2061    0.0000 C   0  0  0  0  0  0  0  0  0  0  0  0
    1.9420   -2.8735    0.0000 O   0  0  0  0  0  0  0  0  0  0  0  0
    0.6366   -2.2923    0.0000 N   0  0  0  0  0  0  0  0  0  0  0  0
    0.3011   -3.0460    0.0000 C   0  0  0  0  0  0  0  0  0  0  0  0
    0.1517   -1.6249    0.0000 C   0  0  0  0  0  0  0  0  0  0  0  0
  1  2  2  0      
  2  3  1  0      
  3  4  2  0      
  4  5  1  0      
  5  6  2  0      
  6  1  1  0      
  2  7  1  0      
  5  8  1  0      
  8  9  2  0      
  9 10  1  0      
 10 11  2  0      
 11 12  1  0      
 12 13  2  0      
 13  8  1  0      
 11 14  1  0      
 14 15  1  0      
 14 16  1  6      
 14 17  1  1      
 17 18  1  0      
 18 19  1  0      
 19 17  1  0      
 15 20  1  0      
 20 21  2  0      
 21 22  1  0      
 22 23  1  0      
 23 15  2  0      
 21 24  1  0      
 24 25  1  0      
 25 26  1  0      
 26 27  2  0      
 27 28  1  0      
 28 24  2  0      
 25 29  1  0      
 29 30  1  0      
 30 31  2  0      
 30 32  1  0      
 32 33  1  0      
 32 34  1  0      
M  END
