# Supplementary material for: Deaminative chlorination of aminoheterocycles
Source: Nat Chem. 2021 Dec 16;14(1):78–84. doi: 10.1038/s41557-021-00812-0 (PMC8755540; doi:10.1038/s41557-021-00812-0)
Supplement: Supplementary file 104 [file 41557_2021_812_MOESM100_ESM.mol]

nchem.21030579B-comp50.mol
  ChemDraw09092122552D

 26 27  0  0  0  0  0  0  0  0999 V2000
   -1.1121   -0.3568    0.0000 C   0  0  0  0  0  0  0  0  0  0  0  0
   -1.8282   -0.7665    0.0000 C   0  0  0  0  0  0  0  0  0  0  0  0
   -1.8314   -1.5915    0.0000 C   0  0  0  0  0  0  0  0  0  0  0  0
   -1.1185   -2.0068    0.0000 C   0  0  0  0  0  0  0  0  0  0  0  0
   -0.4025   -1.5971    0.0000 C   0  0  0  0  0  0  0  0  0  0  0  0
   -0.3992   -0.7721    0.0000 C   0  0  0  0  0  0  0  0  0  0  0  0
   -1.1089    0.4682    0.0000 Cl  0  0  0  0  0  0  0  0  0  0  0  0
    0.3104   -2.0124    0.0000 Cl  0  0  0  0  0  0  0  0  0  0  0  0
    0.3168   -0.3624    0.0000 N   0  0  0  0  0  0  0  0  0  0  0  0
    1.0692   -0.7009    0.0000 N   0  0  0  0  0  0  0  0  0  0  0  0
    1.6236   -0.0899    0.0000 C   0  0  0  0  0  0  0  0  0  0  0  0
    1.2139    0.6262    0.0000 C   0  0  0  0  0  0  0  0  0  0  0  0
    0.4063    0.4578    0.0000 C   0  0  0  0  0  0  0  0  0  0  0  0
   -0.2047    1.0122    0.0000 Cl  0  0  0  0  0  0  0  0  0  0  0  0
    1.5524    1.3785    0.0000 S   0  0  0  0  0  0  0  0  0  0  0  0
    2.3732    1.4616    0.0000 O   0  0  0  0  0  0  0  0  0  0  0  0
   -2.5475   -2.0012    0.0000 C   0  0  0  0  0  0  0  0  0  0  0  0
   -2.9557   -1.2877    0.0000 F   0  0  0  0  0  0  0  0  0  0  0  0
   -3.2610   -2.4095    0.0000 F   0  0  0  0  0  0  0  0  0  0  0  0
   -2.1392   -2.7148    0.0000 F   0  0  0  0  0  0  0  0  0  0  0  0
    2.4437   -0.1793    0.0000 C   0  0  0  0  0  0  0  0  0  0  0  0
    3.2610   -0.2685    0.0000 N   0  0  0  0  0  0  0  0  0  0  0  0
    1.0700    2.0478    0.0000 C   0  0  0  0  0  0  0  0  0  0  0  0
    1.7370    2.5285    0.0000 F   0  0  0  0  0  0  0  0  0  0  0  0
    0.5894    2.7148    0.0000 F   0  0  0  0  0  0  0  0  0  0  0  0
    0.4031    1.5672    0.0000 F   0  0  0  0  0  0  0  0  0  0  0  0
 17 18  1  0      
 17 19  1  0      
 17 20  1  0      
  3 17  1  0      
 21 22  3  0      
 11 21  1  0      
 23 24  1  0      
 23 25  1  0      
 23 26  1  0      
 15 23  1  0      
  1  2  2  0      
  2  3  1  0      
  3  4  2  0      
  4  5  1  0      
  5  6  2  0      
  6  1  1  0      
  1  7  1  0      
  5  8  1  0      
  6  9  1  0      
  9 10  1  0      
 10 11  2  0      
 11 12  1  0      
 12 13  2  0      
 13  9  1  0      
 13 14  1  0      
 12 15  1  0      
 15 16  2  0      
M  STY  1   1 SUP
M  SLB  1   1   1
M  SAL   1  4  17  18  19  20
M  SBL   1  1   4
M  SMT   1 CF3
M  SBV   1   4    0.7161    0.4097
M  STY  1   2 SUP
M  SLB  1   2   2
M  SAL   2  2  21  22
M  SBL   2  1   6
M  SMT   2 CN
M  SBV   2   6   -0.8201    0.0894
M  STY  1   3 SUP
M  SLB  1   3   3
M  SAL   3  4  23  24  25  26
M  SBL   3  1  10
M  SMT   3 CF3
M  SBV   3  10    0.4823   -0.6693
M  END
