# Supplementary material for: Deaminative chlorination of aminoheterocycles
Source: Nat Chem. 2021 Dec 16;14(1):78–84. doi: 10.1038/s41557-021-00812-0 (PMC8755540; doi:10.1038/s41557-021-00812-0)
Supplement: Supplementary file 106 [file 41557_2021_812_MOESM102_ESM.mol]

nchem.21030579B-comp51.mol
  ChemDraw09092122552D

 34 38  0  0  1  0  0  0  0  0999 V2000
   -0.2551    2.8264    0.0000 N   0  0  0  0  0  0  0  0  0  0  0  0
   -1.0801    2.8283    0.0000 C   0  0  0  0  0  0  0  0  0  0  0  0
   -1.4942    2.1148    0.0000 N   0  0  0  0  0  0  0  0  0  0  0  0
   -1.0833    1.3994    0.0000 C   0  0  0  0  0  0  0  0  0  0  0  0
   -0.2583    1.3975    0.0000 C   0  0  0  0  0  0  0  0  0  0  0  0
    0.1558    2.1110    0.0000 C   0  0  0  0  0  0  0  0  0  0  0  0
   -1.3401    0.6153    0.0000 N   0  0  0  0  0  0  0  0  0  0  0  0
   -0.6737    0.1289    0.0000 N   0  0  0  0  0  0  0  0  0  0  0  0
   -0.0052    0.6123    0.0000 C   0  0  0  0  0  0  0  0  0  0  0  0
    0.9808    2.1091    0.0000 Cl  0  0  0  0  0  0  0  0  0  0  0  0
    0.7789    0.3556    0.0000 C   0  0  0  0  0  0  0  0  0  0  0  0
    0.9485   -0.4518    0.0000 C   0  0  0  0  0  0  0  0  0  0  0  0
    1.7326   -0.7085    0.0000 C   0  0  0  0  0  0  0  0  0  0  0  0
    2.3469   -0.1579    0.0000 C   0  0  0  0  0  0  0  0  0  0  0  0
    2.1772    0.6495    0.0000 C   0  0  0  0  0  0  0  0  0  0  0  0
    1.3932    0.9062    0.0000 C   0  0  0  0  0  0  0  0  0  0  0  0
   -2.1253    0.3622    0.0000 C   0  0  0  0  0  0  0  0  0  0  0  0
   -2.7371    0.9156    0.0000 C   0  0  0  0  0  0  0  0  0  0  0  0
   -3.5223    0.6625    0.0000 C   0  0  0  0  0  0  0  0  0  0  0  0
   -3.6957   -0.1441    0.0000 C   0  0  0  0  0  0  0  0  0  0  0  0
   -3.0838   -0.6975    0.0000 N   0  0  0  0  0  0  0  0  0  0  0  0
   -2.2986   -0.4444    0.0000 C   0  0  0  0  0  0  0  0  0  0  0  0
   -2.1253    1.3382    0.0000 H   0  0  0  0  0  0  0  0  0  0  0  0
   -3.2572   -1.5041    0.0000 C   0  0  0  0  0  0  0  0  0  0  0  0
   -2.6454   -2.0576    0.0000 O   0  0  0  0  0  0  0  0  0  0  0  0
   -4.0424   -1.7573    0.0000 C   0  0  0  0  0  0  0  0  0  0  0  0
   -4.2505   -2.5338    0.0000 C   0  0  0  0  0  0  0  0  0  0  0  0
    3.1310   -0.4146    0.0000 O   0  0  0  0  0  0  0  0  0  0  0  0
    3.3001   -1.2192    0.0000 C   0  0  0  0  0  0  0  0  0  0  0  0
    2.6878   -1.7679    0.0000 C   0  0  0  0  0  0  0  0  0  0  0  0
    2.8569   -2.5725    0.0000 C   0  0  0  0  0  0  0  0  0  0  0  0
    3.6383   -2.8283    0.0000 C   0  0  0  0  0  0  0  0  0  0  0  0
    4.2505   -2.2796    0.0000 C   0  0  0  0  0  0  0  0  0  0  0  0
    4.0814   -1.4750    0.0000 C   0  0  0  0  0  0  0  0  0  0  0  0
 33 34  2  0      
 32 33  1  0      
 31 32  2  0      
 30 31  1  0      
 29 30  2  0      
 29 34  1  0      
 28 29  1  0      
 14 28  1  0      
  1  2  2  0      
  2  3  1  0      
  3  4  2  0      
  4  5  1  0      
  5  6  2  0      
  6  1  1  0      
  4  7  1  0      
  7  8  1  0      
  8  9  2  0      
  9  5  1  0      
  6 10  1  0      
  9 11  1  0      
 11 12  2  0      
 12 13  1  0      
 13 14  2  0      
 14 15  1  0      
 15 16  2  0      
 16 11  1  0      
  7 17  1  0      
 17 18  1  0      
 18 19  1  0      
 19 20  1  0      
 20 21  1  0      
 21 22  1  0      
 17 22  1  1      
 17 23  1  6      
 21 24  1  0      
 24 25  2  0      
 24 26  1  0      
 26 27  2  0      
M  STY  1   1 SUP
M  SLB  1   1   1
M  SAL   1  7  28  29  30  31  32  33  34
M  SBL   1  1   8
M  SMT   1 OPh
M  SBV   1   8   -0.7840    0.2567
M  END
