# Supplementary material for: Deaminative chlorination of aminoheterocycles
Source: Nat Chem. 2021 Dec 16;14(1):78–84. doi: 10.1038/s41557-021-00812-0 (PMC8755540; doi:10.1038/s41557-021-00812-0)
Supplement: Supplementary file 108 [file 41557_2021_812_MOESM104_ESM.mol]

nchem.21030579B-comp52.mol
  ChemDraw09092122552D

 24 26  0  0  0  0  0  0  0  0999 V2000
   -2.1666   -0.2062    0.0000 C   0  0  0  0  0  0  0  0  0  0  0  0
   -2.1666   -1.0313    0.0000 C   0  0  0  0  0  0  0  0  0  0  0  0
   -1.4521   -1.4437    0.0000 C   0  0  0  0  0  0  0  0  0  0  0  0
   -0.7377   -1.0313    0.0000 C   0  0  0  0  0  0  0  0  0  0  0  0
   -0.7377   -0.2062    0.0000 C   0  0  0  0  0  0  0  0  0  0  0  0
   -1.4521    0.2062    0.0000 C   0  0  0  0  0  0  0  0  0  0  0  0
   -2.9512    0.0487    0.0000 S   0  0  0  0  0  0  0  0  0  0  0  0
   -3.4362   -0.6187    0.0000 C   0  0  0  0  0  0  0  0  0  0  0  0
   -2.9512   -1.2862    0.0000 N   0  0  0  0  0  0  0  0  0  0  0  0
   -0.0232    0.2062    0.0000 S   0  0  0  0  0  0  0  0  0  0  0  0
   -4.2612   -0.6187    0.0000 Cl  0  0  0  0  0  0  0  0  0  0  0  0
    0.6913   -0.2062    0.0000 N   0  0  0  0  0  0  0  0  0  0  0  0
    1.4057    0.2062    0.0000 C   0  0  0  0  0  0  0  0  0  0  0  0
   -0.4357    0.9207    0.0000 O   0  0  0  0  0  0  0  0  0  0  0  0
    0.3893    0.9207    0.0000 O   0  0  0  0  0  0  0  0  0  0  0  0
    2.1202   -0.2062    0.0000 C   0  0  0  0  0  0  0  0  0  0  0  0
    2.8347    0.2062    0.0000 C   0  0  0  0  0  0  0  0  0  0  0  0
    2.8347    1.0313    0.0000 N   0  0  0  0  0  0  0  0  0  0  0  0
    2.1202    1.4437    0.0000 C   0  0  0  0  0  0  0  0  0  0  0  0
    1.4057    1.0313    0.0000 N   0  0  0  0  0  0  0  0  0  0  0  0
    2.1202   -1.0312    0.0000 O   0  0  0  0  0  0  0  0  0  0  0  0
    2.8322   -1.4423    0.0000 C   0  0  0  0  0  0  0  0  0  0  0  0
    3.5492   -0.2062    0.0000 O   0  0  0  0  0  0  0  0  0  0  0  0
    4.2612    0.2048    0.0000 C   0  0  0  0  0  0  0  0  0  0  0  0
 21 22  1  0      
 16 21  1  0      
 23 24  1  0      
 17 23  1  0      
  1  2  2  0      
  2  3  1  0      
  3  4  2  0      
  4  5  1  0      
  5  6  2  0      
  6  1  1  0      
  1  7  1  0      
  7  8  1  0      
  8  9  2  0      
  9  2  1  0      
  5 10  1  0      
  8 11  1  0      
 10 12  1  0      
 12 13  1  0      
 10 14  2  0      
 10 15  2  0      
 13 16  2  0      
 16 17  1  0      
 17 18  2  0      
 18 19  1  0      
 19 20  2  0      
 20 13  1  0      
M  STY  1   1 SUP
M  SLB  1   1   1
M  SAL   1  2  21  22
M  SBL   1  1   2
M  SMT   1 OMe
M  SBV   1   2    0.0000    0.8250
M  STY  1   2 SUP
M  SLB  1   2   2
M  SAL   2  2  23  24
M  SBL   2  1   4
M  SMT   2 OMe
M  SBV   2   4   -0.7145    0.4125
M  END
