# Supplementary material for: Deaminative chlorination of aminoheterocycles
Source: Nat Chem. 2021 Dec 16;14(1):78–84. doi: 10.1038/s41557-021-00812-0 (PMC8755540; doi:10.1038/s41557-021-00812-0)
Supplement: Supplementary file 112 [file 41557_2021_812_MOESM108_ESM.mol]

nchem.21030579B-comp52'.mol
  ChemDraw09092122552D

 23 25  0  0  0  0  0  0  0  0999 V2000
   -1.8106   -0.2062    0.0000 C   0  0  0  0  0  0  0  0  0  0  0  0
   -1.8106   -1.0313    0.0000 C   0  0  0  0  0  0  0  0  0  0  0  0
   -1.0961   -1.4437    0.0000 C   0  0  0  0  0  0  0  0  0  0  0  0
   -0.3817   -1.0313    0.0000 C   0  0  0  0  0  0  0  0  0  0  0  0
   -0.3817   -0.2062    0.0000 C   0  0  0  0  0  0  0  0  0  0  0  0
   -1.0961    0.2062    0.0000 C   0  0  0  0  0  0  0  0  0  0  0  0
   -2.5952    0.0487    0.0000 S   0  0  0  0  0  0  0  0  0  0  0  0
   -3.0802   -0.6187    0.0000 C   0  0  0  0  0  0  0  0  0  0  0  0
   -2.5952   -1.2862    0.0000 N   0  0  0  0  0  0  0  0  0  0  0  0
    0.3328    0.2062    0.0000 S   0  0  0  0  0  0  0  0  0  0  0  0
   -3.9052   -0.6187    0.0000 Cl  0  0  0  0  0  0  0  0  0  0  0  0
    1.0473   -0.2062    0.0000 N   0  0  0  0  0  0  0  0  0  0  0  0
    1.7617    0.2062    0.0000 C   0  0  0  0  0  0  0  0  0  0  0  0
   -0.0797    0.9207    0.0000 O   0  0  0  0  0  0  0  0  0  0  0  0
    0.7453    0.9207    0.0000 O   0  0  0  0  0  0  0  0  0  0  0  0
    2.4762   -0.2062    0.0000 C   0  0  0  0  0  0  0  0  0  0  0  0
    3.1907    0.2062    0.0000 C   0  0  0  0  0  0  0  0  0  0  0  0
    3.1907    1.0313    0.0000 N   0  0  0  0  0  0  0  0  0  0  0  0
    2.4762    1.4437    0.0000 C   0  0  0  0  0  0  0  0  0  0  0  0
    1.7617    1.0313    0.0000 N   0  0  0  0  0  0  0  0  0  0  0  0
    3.9052   -0.2062    0.0000 O   0  0  0  0  0  0  0  0  0  0  0  0
    2.4762   -1.0312    0.0000 O   0  0  0  0  0  0  0  0  0  0  0  0
    3.1882   -1.4423    0.0000 C   0  0  0  0  0  0  0  0  0  0  0  0
 22 23  1  0      
 16 22  1  0      
  1  2  2  0      
  2  3  1  0      
  3  4  2  0      
  4  5  1  0      
  5  6  2  0      
  6  1  1  0      
  1  7  1  0      
  7  8  1  0      
  8  9  2  0      
  9  2  1  0      
  5 10  1  0      
  8 11  1  0      
 10 12  1  0      
 12 13  1  0      
 10 14  2  0      
 10 15  2  0      
 13 16  2  0      
 16 17  1  0      
 17 18  1  0      
 18 19  1  0      
 19 20  2  0      
 20 13  1  0      
 17 21  2  0      
M  STY  1   1 SUP
M  SLB  1   1   1
M  SAL   1  2  22  23
M  SBL   1  1   2
M  SMT   1 OMe
M  SBV   1   2    0.0000    0.8250
M  END
