# Supplementary material for: Deaminative chlorination of aminoheterocycles
Source: Nat Chem. 2021 Dec 16;14(1):78–84. doi: 10.1038/s41557-021-00812-0 (PMC8755540; doi:10.1038/s41557-021-00812-0)
Supplement: Supplementary file 114 [file 41557_2021_812_MOESM110_ESM.mol]

nchem.21030579B-comp53.mol
  ChemDraw09092122552D

 35 38  0  0  0  0  0  0  0  0999 V2000
   -4.1909   -0.1298    0.0000 C   0  0  0  0  0  0  0  0  0  0  0  0
   -4.1909   -0.9548    0.0000 C   0  0  0  0  0  0  0  0  0  0  0  0
   -3.4764   -1.3673    0.0000 C   0  0  0  0  0  0  0  0  0  0  0  0
   -2.7619   -0.9548    0.0000 C   0  0  0  0  0  0  0  0  0  0  0  0
   -2.7619   -0.1298    0.0000 C   0  0  0  0  0  0  0  0  0  0  0  0
   -3.4764    0.2827    0.0000 C   0  0  0  0  0  0  0  0  0  0  0  0
   -2.0475    0.2827    0.0000 S   0  0  0  0  0  0  0  0  0  0  0  0
   -1.3330   -0.1298    0.0000 N   0  0  0  0  0  0  0  0  0  0  0  0
   -0.6185    0.2827    0.0000 C   0  0  0  0  0  0  0  0  0  0  0  0
    0.0960   -0.1298    0.0000 C   0  0  0  0  0  0  0  0  0  0  0  0
    0.8104    0.2827    0.0000 C   0  0  0  0  0  0  0  0  0  0  0  0
    0.8104    1.1077    0.0000 C   0  0  0  0  0  0  0  0  0  0  0  0
    0.0960    1.5202    0.0000 C   0  0  0  0  0  0  0  0  0  0  0  0
   -0.6185    1.1077    0.0000 C   0  0  0  0  0  0  0  0  0  0  0  0
    0.0960   -0.9548    0.0000 F   0  0  0  0  0  0  0  0  0  0  0  0
    1.5249   -0.1298    0.0000 C   0  0  0  0  0  0  0  0  0  0  0  0
    1.6111   -0.9503    0.0000 N   0  0  0  0  0  0  0  0  0  0  0  0
    2.4181   -1.1218    0.0000 C   0  0  0  0  0  0  0  0  0  0  0  0
    2.8306   -0.4074    0.0000 S   0  0  0  0  0  0  0  0  0  0  0  0
    2.2786    0.2057    0.0000 C   0  0  0  0  0  0  0  0  0  0  0  0
    2.4501    1.0127    0.0000 C   0  0  0  0  0  0  0  0  0  0  0  0
    3.2347    1.2676    0.0000 N   0  0  0  0  0  0  0  0  0  0  0  0
    3.4062    2.0746    0.0000 C   0  0  0  0  0  0  0  0  0  0  0  0
    2.7932    2.6266    0.0000 N   0  0  0  0  0  0  0  0  0  0  0  0
    2.0085    2.3717    0.0000 C   0  0  0  0  0  0  0  0  0  0  0  0
    1.8370    1.5647    0.0000 C   0  0  0  0  0  0  0  0  0  0  0  0
    4.1909    2.3296    0.0000 Cl  0  0  0  0  0  0  0  0  0  0  0  0
   -3.4764    1.1077    0.0000 F   0  0  0  0  0  0  0  0  0  0  0  0
   -2.0475   -1.3673    0.0000 F   0  0  0  0  0  0  0  0  0  0  0  0
   -2.4609    0.9987    0.0000 O   0  0  0  0  0  0  0  0  0  0  0  0
   -1.6109    1.0387    0.0000 O   0  0  0  0  0  0  0  0  0  0  0  0
    2.7537   -1.8755    0.0000 C   0  0  0  0  0  0  0  0  0  0  0  0
    3.5048   -1.5411    0.0000 C   0  0  0  0  0  0  0  0  0  0  0  0
    3.0881   -2.6266    0.0000 C   0  0  0  0  0  0  0  0  0  0  0  0
    2.0025   -2.2099    0.0000 C   0  0  0  0  0  0  0  0  0  0  0  0
 32 33  1  0      
 32 34  1  0      
 32 35  1  0      
 18 32  1  0      
  1  2  2  0      
  2  3  1  0      
  3  4  2  0      
  4  5  1  0      
  5  6  2  0      
  6  1  1  0      
  5  7  1  0      
  7  8  1  0      
  8  9  1  0      
  9 10  2  0      
 10 11  1  0      
 11 12  2  0      
 12 13  1  0      
 13 14  2  0      
 14  9  1  0      
 10 15  1  0      
 11 16  1  0      
 16 17  1  0      
 17 18  2  0      
 18 19  1  0      
 19 20  1  0      
 20 16  2  0      
 20 21  1  0      
 21 22  2  0      
 22 23  1  0      
 23 24  2  0      
 24 25  1  0      
 25 26  2  0      
 26 21  1  0      
 23 27  1  0      
  6 28  1  0      
  4 29  1  0      
  7 30  2  0      
  7 31  2  0      
M  STY  1   1 SUP
M  SLB  1   1   1
M  SAL   1  4  32  33  34  35
M  SBL   1  1   4
M  SMT   1 \St\nBu
M  SBV   1   4   -0.3356    0.7537
M  END
