# Supplementary material for: Deaminative chlorination of aminoheterocycles
Source: Nat Chem. 2021 Dec 16;14(1):78–84. doi: 10.1038/s41557-021-00812-0 (PMC8755540; doi:10.1038/s41557-021-00812-0)
Supplement: Supplementary file 116 [file 41557_2021_812_MOESM112_ESM.mol]

nchem.21030579B-comp54.mol
  ChemDraw09092122552D

 21 23  0  0  0  0  0  0  0  0999 V2000
   -1.5175   -0.2467    0.0000 C   0  0  0  0  0  0  0  0  0  0  0  0
   -1.5175   -1.0717    0.0000 C   0  0  0  0  0  0  0  0  0  0  0  0
   -0.8030   -1.4842    0.0000 C   0  0  0  0  0  0  0  0  0  0  0  0
   -0.0886   -1.0717    0.0000 C   0  0  0  0  0  0  0  0  0  0  0  0
   -0.0886   -0.2467    0.0000 C   0  0  0  0  0  0  0  0  0  0  0  0
   -0.8030    0.1658    0.0000 C   0  0  0  0  0  0  0  0  0  0  0  0
    0.6960   -1.3266    0.0000 N   0  0  0  0  0  0  0  0  0  0  0  0
    1.1810   -0.6592    0.0000 C   0  0  0  0  0  0  0  0  0  0  0  0
    0.6960    0.0082    0.0000 S   0  0  0  0  0  0  0  0  0  0  0  0
    2.0060   -0.6592    0.0000 C   0  0  0  0  0  0  0  0  0  0  0  0
    2.4185    0.0553    0.0000 C   0  0  0  0  0  0  0  0  0  0  0  0
    3.2435    0.0553    0.0000 C   0  0  0  0  0  0  0  0  0  0  0  0
    3.6560    0.7697    0.0000 C   0  0  0  0  0  0  0  0  0  0  0  0
    3.2435    1.4842    0.0000 C   0  0  0  0  0  0  0  0  0  0  0  0
    2.4185    1.4842    0.0000 C   0  0  0  0  0  0  0  0  0  0  0  0
    2.0060    0.7697    0.0000 C   0  0  0  0  0  0  0  0  0  0  0  0
   -2.2320    0.1658    0.0000 O   0  0  0  0  0  0  0  0  0  0  0  0
   -2.9440   -0.2453    0.0000 C   0  0  0  0  0  0  0  0  0  0  0  0
   -3.6560   -0.6563    0.0000 F   0  0  0  0  0  0  0  0  0  0  0  0
   -2.9440   -1.0674    0.0000 F   0  0  0  0  0  0  0  0  0  0  0  0
   -3.6560    0.1658    0.0000 F   0  0  0  0  0  0  0  0  0  0  0  0
 18 19  1  0      
 18 20  1  0      
 18 21  1  0      
 17 18  1  0      
  1 17  1  0      
  1  2  2  0      
  2  3  1  0      
  3  4  2  0      
  4  5  1  0      
  5  6  2  0      
  6  1  1  0      
  4  7  1  0      
  7  8  2  0      
  8  9  1  0      
  9  5  1  0      
  8 10  1  0      
 10 11  1  0      
 11 12  2  0      
 12 13  1  0      
 13 14  2  0      
 14 15  1  0      
 15 16  2  0      
 16 11  1  0      
M  STY  1   1 SUP
M  SLB  1   1   1
M  SAL   1  5  17  18  19  20  21
M  SBL   1  1   5
M  SMT   1 OCF3
M  SBV   1   5    0.7145   -0.4125
M  END
