# Supplementary material for: Deaminative chlorination of aminoheterocycles
Source: Nat Chem. 2021 Dec 16;14(1):78–84. doi: 10.1038/s41557-021-00812-0 (PMC8755540; doi:10.1038/s41557-021-00812-0)
Supplement: Supplementary file 118 [file 41557_2021_812_MOESM114_ESM.mol]

nchem.21030579B-comp55.mol
  ChemDraw09092122552D

 26 28  0  0  0  0  0  0  0  0999 V2000
   -3.6739    0.0590    0.0000 N   0  0  0  0  0  0  0  0  0  0  0  0
   -3.6739   -0.7660    0.0000 C   0  0  0  0  0  0  0  0  0  0  0  0
   -2.9594   -1.1785    0.0000 N   0  0  0  0  0  0  0  0  0  0  0  0
   -2.2449   -0.7660    0.0000 C   0  0  0  0  0  0  0  0  0  0  0  0
   -2.2449    0.0590    0.0000 C   0  0  0  0  0  0  0  0  0  0  0  0
   -2.9594    0.4715    0.0000 C   0  0  0  0  0  0  0  0  0  0  0  0
   -1.4603   -1.0209    0.0000 N   0  0  0  0  0  0  0  0  0  0  0  0
   -0.9754   -0.3535    0.0000 C   0  0  0  0  0  0  0  0  0  0  0  0
   -1.4603    0.3140    0.0000 N   0  0  0  0  0  0  0  0  0  0  0  0
   -1.2054   -1.8055    0.0000 C   0  0  0  0  0  0  0  0  0  0  0  0
   -0.3984   -1.9770    0.0000 C   0  0  0  0  0  0  0  0  0  0  0  0
    0.1536   -1.3639    0.0000 O   0  0  0  0  0  0  0  0  0  0  0  0
    0.9606   -1.5355    0.0000 C   0  0  0  0  0  0  0  0  0  0  0  0
    1.5126   -0.9224    0.0000 P   0  0  0  0  0  0  0  0  0  0  0  0
    1.5126    0.0441    0.0000 O   0  0  0  0  0  0  0  0  0  0  0  0
   -2.9594    1.2965    0.0000 C   0  0  0  0  0  0  0  0  0  0  0  0
   -2.2920    1.7815    0.0000 C   0  0  0  0  0  0  0  0  0  0  0  0
   -2.5469    2.5661    0.0000 C   0  0  0  0  0  0  0  0  0  0  0  0
   -3.3719    2.5661    0.0000 C   0  0  0  0  0  0  0  0  0  0  0  0
   -3.6269    1.7815    0.0000 S   0  0  0  0  0  0  0  0  0  0  0  0
    2.3196   -1.0939    0.0000 O   0  0  0  0  0  0  0  0  0  0  0  0
    3.6739   -0.6539    0.0000 C   0  0  0  0  0  0  0  0  0  0  0  0
    2.8697   -0.4829    0.0000 C   0  0  0  0  0  0  0  0  0  0  0  0
    2.0506   -1.8541    0.0000 O   0  0  0  0  0  0  0  0  0  0  0  0
    3.2838   -2.5661    0.0000 C   0  0  0  0  0  0  0  0  0  0  0  0
    2.8727   -1.8541    0.0000 C   0  0  0  0  0  0  0  0  0  0  0  0
 22 23  1  0      
 21 23  1  0      
 14 21  1  0      
 25 26  1  0      
 24 26  1  0      
 14 24  1  0      
  1  2  2  0      
  2  3  1  0      
  3  4  2  0      
  4  5  1  0      
  5  6  2  0      
  6  1  1  0      
  4  7  1  0      
  7  8  1  0      
  8  9  2  0      
  9  5  1  0      
  7 10  1  0      
 10 11  1  0      
 11 12  1  0      
 12 13  1  0      
 13 14  1  0      
 14 15  2  0      
  6 16  1  0      
 16 17  2  0      
 17 18  1  0      
 18 19  2  0      
 19 20  1  0      
 20 16  1  0      
M  STY  1   1 SUP
M  SLB  1   1   1
M  SAL   1  3  21  22  23
M  SBL   1  1   3
M  SMT   1 OEt
M  SBV   1   3   -0.8070    0.1715
M  STY  1   2 SUP
M  SLB  1   2   2
M  SAL   2  3  24  25  26
M  SBL   2  1   6
M  SMT   2 OEt
M  SBV   2   6   -0.5379    0.9317
M  END
