# Supplementary material for: Deaminative chlorination of aminoheterocycles
Source: Nat Chem. 2021 Dec 16;14(1):78–84. doi: 10.1038/s41557-021-00812-0 (PMC8755540; doi:10.1038/s41557-021-00812-0)
Supplement: Supplementary file 120 [file 41557_2021_812_MOESM116_ESM.mol]

nchem.21030579B-comp56.mol
  ChemDraw09092122552D

 18 19  0  0  0  0  0  0  0  0999 V2000
   -1.7821   -0.4065    0.0000 C   0  0  0  0  0  0  0  0  0  0  0  0
   -1.3696   -1.1209    0.0000 C   0  0  0  0  0  0  0  0  0  0  0  0
   -0.5626   -0.9494    0.0000 O   0  0  0  0  0  0  0  0  0  0  0  0
   -0.4764   -0.1289    0.0000 C   0  0  0  0  0  0  0  0  0  0  0  0
   -1.2300    0.2066    0.0000 N   0  0  0  0  0  0  0  0  0  0  0  0
    0.2381    0.2836    0.0000 C   0  0  0  0  0  0  0  0  0  0  0  0
    0.9526    0.6961    0.0000 C   0  0  0  0  0  0  0  0  0  0  0  0
   -2.6025   -0.3202    0.0000 C   0  0  0  0  0  0  0  0  0  0  0  0
   -2.9381    0.4334    0.0000 O   0  0  0  0  0  0  0  0  0  0  0  0
    1.6671    1.1086    0.0000 C   0  0  0  0  0  0  0  0  0  0  0  0
    2.4223    0.7765    0.0000 C   0  0  0  0  0  0  0  0  0  0  0  0
    3.0875    1.2644    0.0000 C   0  0  0  0  0  0  0  0  0  0  0  0
    2.9975    2.0845    0.0000 C   0  0  0  0  0  0  0  0  0  0  0  0
    2.2423    2.4166    0.0000 C   0  0  0  0  0  0  0  0  0  0  0  0
    1.5771    1.9286    0.0000 C   0  0  0  0  0  0  0  0  0  0  0  0
   -3.0875   -0.9877    0.0000 O   0  0  0  0  0  0  0  0  0  0  0  0
   -3.0809   -2.4166    0.0000 C   0  0  0  0  0  0  0  0  0  0  0  0
   -2.6717   -1.7003    0.0000 C   0  0  0  0  0  0  0  0  0  0  0  0
 14 15  2  0      
 13 14  1  0      
 12 13  2  0      
 11 12  1  0      
 10 11  2  0      
 10 15  1  0      
  7 10  1  0      
 17 18  1  0      
 16 18  1  0      
  8 16  1  0      
  1  2  2  0      
  2  3  1  0      
  3  4  1  0      
  4  5  2  0      
  5  1  1  0      
  4  6  1  0      
  6  7  3  0      
  1  8  1  0      
  8  9  2  0      
M  STY  1   1 SUP
M  SLB  1   1   1
M  SAL   1  6  10  11  12  13  14  15
M  SBL   1  1   7
M  SMT   1 Ph
M  SBV   1   7   -0.7145   -0.4125
M  STY  1   2 SUP
M  SLB  1   2   2
M  SAL   2  3  16  17  18
M  SBL   2  1  10
M  SMT   2 OEt
M  SBV   2  10    0.4849    0.6674
M  END
