# Supplementary material for: Deaminative chlorination of aminoheterocycles
Source: Nat Chem. 2021 Dec 16;14(1):78–84. doi: 10.1038/s41557-021-00812-0 (PMC8755540; doi:10.1038/s41557-021-00812-0)
Supplement: Supplementary file 122 [file 41557_2021_812_MOESM118_ESM.mol]

nchem.21030579B-comp57.mol
  ChemDraw09092122552D

 39 44  0  0  1  0  0  0  0  0999 V2000
   -1.6757   -3.0519    0.0000 N   0  0  0  0  0  0  0  0  0  0  0  0
   -0.9636   -3.4684    0.0000 C   0  0  0  0  0  0  0  0  0  0  0  0
   -0.2468   -3.0599    0.0000 N   0  0  0  0  0  0  0  0  0  0  0  0
   -0.2421   -2.2350    0.0000 C   0  0  0  0  0  0  0  0  0  0  0  0
   -0.9543   -1.8184    0.0000 C   0  0  0  0  0  0  0  0  0  0  0  0
   -1.6711   -2.2269    0.0000 C   0  0  0  0  0  0  0  0  0  0  0  0
    0.3741   -1.6864    0.0000 N   0  0  0  0  0  0  0  0  0  0  0  0
    0.0428   -0.9308    0.0000 N   0  0  0  0  0  0  0  0  0  0  0  0
   -0.7782   -1.0124    0.0000 C   0  0  0  0  0  0  0  0  0  0  0  0
   -2.3832   -1.8104    0.0000 N   0  0  0  0  0  0  0  0  0  0  0  0
   -1.3268   -0.3962    0.0000 C   0  0  0  0  0  0  0  0  0  0  0  0
    1.1800   -1.8625    0.0000 C   0  0  0  0  0  0  0  0  0  0  0  0
   -1.0674    0.3869    0.0000 C   0  0  0  0  0  0  0  0  0  0  0  0
   -1.6160    1.0031    0.0000 C   0  0  0  0  0  0  0  0  0  0  0  0
   -2.4239    0.8362    0.0000 C   0  0  0  0  0  0  0  0  0  0  0  0
   -2.6833    0.0530    0.0000 C   0  0  0  0  0  0  0  0  0  0  0  0
   -2.1347   -0.5632    0.0000 C   0  0  0  0  0  0  0  0  0  0  0  0
    1.4305   -2.6485    0.0000 C   0  0  0  0  0  0  0  0  0  0  0  0
    2.2365   -2.8246    0.0000 C   0  0  0  0  0  0  0  0  0  0  0  0
    2.7920   -2.2146    0.0000 C   0  0  0  0  0  0  0  0  0  0  0  0
    2.5415   -1.4286    0.0000 N   0  0  0  0  0  0  0  0  0  0  0  0
    1.7355   -1.2525    0.0000 C   0  0  0  0  0  0  0  0  0  0  0  0
    3.0970   -0.8186    0.0000 C   0  0  0  0  0  0  0  0  0  0  0  0
    2.8465   -0.0326    0.0000 O   0  0  0  0  0  0  0  0  0  0  0  0
    3.9030   -0.9947    0.0000 C   0  0  0  0  0  0  0  0  0  0  0  0
    4.5391   -0.3586    0.0000 C   0  0  0  0  0  0  0  0  0  0  0  0
   -3.1000   -2.2188    0.0000 C   0  0  0  0  0  0  0  0  0  0  0  0
   -3.9176   -2.3287    0.0000 C   0  0  0  0  0  0  0  0  0  0  0  0
   -4.0277   -3.1463    0.0000 C   0  0  0  0  0  0  0  0  0  0  0  0
   -4.5391   -3.7937    0.0000 C   0  0  0  0  0  0  0  0  0  0  0  0
   -3.7214   -3.6840    0.0000 C   0  0  0  0  0  0  0  0  0  0  0  0
   -3.6112   -2.8663    0.0000 C   0  0  0  0  0  0  0  0  0  0  0  0
   -2.9724    1.4524    0.0000 O   0  0  0  0  0  0  0  0  0  0  0  0
   -2.7140    2.2328    0.0000 C   0  0  0  0  0  0  0  0  0  0  0  0
   -1.9089    2.3992    0.0000 C   0  0  0  0  0  0  0  0  0  0  0  0
   -1.6504    3.1797    0.0000 C   0  0  0  0  0  0  0  0  0  0  0  0
   -2.1971    3.7937    0.0000 C   0  0  0  0  0  0  0  0  0  0  0  0
   -3.0022    3.6273    0.0000 C   0  0  0  0  0  0  0  0  0  0  0  0
   -3.2606    2.8469    0.0000 C   0  0  0  0  0  0  0  0  0  0  0  0
 38 39  2  0      
 37 38  1  0      
 36 37  2  0      
 35 36  1  0      
 34 35  2  0      
 34 39  1  0      
 33 34  1  0      
 15 33  1  0      
  1  2  2  0      
  2  3  1  0      
  3  4  2  0      
  4  5  1  0      
  5  6  2  0      
  6  1  1  0      
  4  7  1  0      
  7  8  1  0      
  8  9  2  0      
  9  5  1  0      
  6 10  1  0      
  9 11  1  0      
  7 12  1  1      
 11 13  2  0      
 13 14  1  0      
 14 15  2  0      
 15 16  1  0      
 16 17  2  0      
 17 11  1  0      
 12 18  1  0      
 18 19  1  0      
 19 20  1  0      
 20 21  1  0      
 21 22  1  0      
 22 12  1  0      
 21 23  1  0      
 23 24  2  0      
 23 25  1  0      
 25 26  2  0      
 10 27  1  0      
 27 28  1  0      
 28 29  1  0      
 29 30  1  0      
 30 31  1  0      
 31 32  1  0      
 32 27  1  0      
M  STY  1   1 SUP
M  SLB  1   1   1
M  SAL   1  7  33  34  35  36  37  38  39
M  SBL   1  1   8
M  SMT   1 OPh
M  SBV   1   8    0.5486   -0.6162
M  END
