# Supplementary material for: Deaminative chlorination of aminoheterocycles
Source: Nat Chem. 2021 Dec 16;14(1):78–84. doi: 10.1038/s41557-021-00812-0 (PMC8755540; doi:10.1038/s41557-021-00812-0)
Supplement: Supplementary file 124 [file 41557_2021_812_MOESM120_ESM.mol]

nchem.21030579B-comp58.mol
  ChemDraw09092122552D

 33 37  0  0  1  0  0  0  0  0999 V2000
    3.1057    1.3685    0.0000 C   0  0  0  0  0  0  0  0  0  0  0  0
    3.2614    2.1787    0.0000 C   0  0  0  0  0  0  0  0  0  0  0  0
    2.6376    2.7186    0.0000 C   0  0  0  0  0  0  0  0  0  0  0  0
    1.8582    2.4484    0.0000 C   0  0  0  0  0  0  0  0  0  0  0  0
    1.7024    1.6382    0.0000 C   0  0  0  0  0  0  0  0  0  0  0  0
    2.3262    1.0983    0.0000 C   0  0  0  0  0  0  0  0  0  0  0  0
    1.1358    2.8468    0.0000 S   0  0  0  0  0  0  0  0  0  0  0  0
    0.5336    2.2829    0.0000 N   0  0  0  0  0  0  0  0  0  0  0  0
    0.8838    1.5360    0.0000 C   0  0  0  0  0  0  0  0  0  0  0  0
    0.4854    0.8136    0.0000 N   0  0  0  0  0  0  0  0  0  0  0  0
    0.9118    0.1073    0.0000 C   0  0  0  0  0  0  0  0  0  0  0  0
   -0.3395    0.7974    0.0000 C   0  0  0  0  0  0  0  0  0  0  0  0
   -0.7379    0.0750    0.0000 C   0  0  0  0  0  0  0  0  0  0  0  0
   -1.5628    0.0589    0.0000 C   0  0  0  0  0  0  0  0  0  0  0  0
   -1.9892    0.7652    0.0000 C   0  0  0  0  0  0  0  0  0  0  0  0
   -1.9612   -0.6635    0.0000 O   0  0  0  0  0  0  0  0  0  0  0  0
   -2.7861   -0.6796    0.0000 C   0  0  0  0  0  0  0  0  0  0  0  0
   -3.2125    0.0266    0.0000 C   0  0  0  0  0  0  0  0  0  0  0  0
   -4.0373    0.0105    0.0000 C   0  0  0  0  0  0  0  0  0  0  0  0
   -4.4357   -0.7119    0.0000 C   0  0  0  0  0  0  0  0  0  0  0  0
   -4.0094   -1.4182    0.0000 C   0  0  0  0  0  0  0  0  0  0  0  0
   -3.1845   -1.4020    0.0000 C   0  0  0  0  0  0  0  0  0  0  0  0
   -4.4078   -2.1406    0.0000 C   0  0  0  0  0  0  0  0  0  0  0  0
   -3.9814   -2.8468    0.0000 C   0  0  0  0  0  0  0  0  0  0  0  0
   -3.1566   -2.8307    0.0000 C   0  0  0  0  0  0  0  0  0  0  0  0
   -2.7581   -2.1083    0.0000 C   0  0  0  0  0  0  0  0  0  0  0  0
   -1.6684    1.5253    0.0000 S   0  0  0  0  0  0  0  0  0  0  0  0
   -2.2922    2.0652    0.0000 C   0  0  0  0  0  0  0  0  0  0  0  0
   -2.9985    1.6388    0.0000 C   0  0  0  0  0  0  0  0  0  0  0  0
   -2.8112    0.8353    0.0000 C   0  0  0  0  0  0  0  0  0  0  0  0
    3.7295    0.8286    0.0000 N   0  3  0  0  0  0  0  0  0  0  0  0
    3.7456    0.0037    0.0000 O   0  0  0  0  0  0  0  0  0  0  0  0
    4.4357    1.2550    0.0000 O   0  5  0  0  0  0  0  0  0  0  0  0
 31 32  2  0      
 31 33  1  0      
  1 31  1  0      
  1  2  2  0      
  2  3  1  0      
  3  4  2  0      
  4  5  1  0      
  5  6  2  0      
  6  1  1  0      
  4  7  1  0      
  7  8  1  0      
  8  9  2  0      
  9  5  1  0      
  9 10  1  0      
 10 11  1  0      
 10 12  1  0      
 12 13  1  0      
 14 13  1  6      
 14 15  1  0      
 14 16  1  0      
 16 17  1  0      
 17 18  2  0      
 18 19  1  0      
 19 20  2  0      
 20 21  1  0      
 21 22  2  0      
 22 17  1  0      
 21 23  1  0      
 23 24  2  0      
 24 25  1  0      
 25 26  2  0      
 26 22  1  0      
 15 27  1  0      
 27 28  1  0      
 28 29  2  0      
 29 30  1  0      
 30 15  2  0      
M  CHG  2  31   1  33  -1
M  STY  1   1 SUP
M  SLB  1   1   1
M  SAL   1  3  31  32  33
M  SBL   1  1   3
M  SMT   1 NO2
M  SBV   1   3   -0.6238    0.5399
M  END
