# Supplementary material for: Deaminative chlorination of aminoheterocycles
Source: Nat Chem. 2021 Dec 16;14(1):78–84. doi: 10.1038/s41557-021-00812-0 (PMC8755540; doi:10.1038/s41557-021-00812-0)
Supplement: Supplementary file 126 [file 41557_2021_812_MOESM122_ESM.mol]

nchem.21030579B-comp59.mol
  ChemDraw09092122552D

 40 45  0  0  1  0  0  0  0  0999 V2000
    3.4924   -3.6624    0.0000 C   0  0  0  0  0  0  0  0  0  0  0  0
    4.3174   -3.6676    0.0000 C   0  0  0  0  0  0  0  0  0  0  0  0
    4.7343   -2.9557    0.0000 C   0  0  0  0  0  0  0  0  0  0  0  0
    4.3263   -2.2387    0.0000 C   0  0  0  0  0  0  0  0  0  0  0  0
    3.5013   -2.2335    0.0000 C   0  0  0  0  0  0  0  0  0  0  0  0
    3.0844   -2.9454    0.0000 C   0  0  0  0  0  0  0  0  0  0  0  0
    4.5861   -1.4556    0.0000 N   0  0  0  0  0  0  0  0  0  0  0  0
    3.9217   -0.9666    0.0000 C   0  0  0  0  0  0  0  0  0  0  0  0
    3.2513   -1.4473    0.0000 S   0  0  0  0  0  0  0  0  0  0  0  0
    3.9269   -0.1416    0.0000 O   0  0  0  0  0  0  0  0  0  0  0  0
    3.2150    0.2754    0.0000 C   0  0  0  0  0  0  0  0  0  0  0  0
    3.2202    1.1004    0.0000 C   0  0  0  0  0  0  0  0  0  0  0  0
    2.5083    1.5173    0.0000 C   0  0  0  0  0  0  0  0  0  0  0  0
    1.7913    1.1093    0.0000 C   0  0  0  0  0  0  0  0  0  0  0  0
    1.7861    0.2843    0.0000 C   0  0  0  0  0  0  0  0  0  0  0  0
    2.4980   -0.1326    0.0000 C   0  0  0  0  0  0  0  0  0  0  0  0
    2.5134    2.3423    0.0000 C   0  0  0  0  0  0  0  0  0  0  0  0
    1.8016    2.7593    0.0000 C   0  0  0  0  0  0  0  0  0  0  0  0
    1.0845    2.3512    0.0000 C   0  0  0  0  0  0  0  0  0  0  0  0
    1.0794    1.5262    0.0000 C   0  0  0  0  0  0  0  0  0  0  0  0
    0.3726    2.7682    0.0000 C   0  0  0  0  0  0  0  0  0  0  0  0
   -0.3444    2.3602    0.0000 C   0  0  0  0  0  0  0  0  0  0  0  0
   -0.3495    1.5352    0.0000 C   0  0  0  0  0  0  0  0  0  0  0  0
    0.3623    1.1182    0.0000 C   0  0  0  0  0  0  0  0  0  0  0  0
    0.2062    3.5762    0.0000 C   0  0  0  0  0  0  0  0  0  0  0  0
   -0.6138    3.6676    0.0000 C   0  0  0  0  0  0  0  0  0  0  0  0
   -0.9540    2.9160    0.0000 C   0  0  0  0  0  0  0  0  0  0  0  0
   -1.7621    2.7495    0.0000 C   0  0  0  0  0  0  0  0  0  0  0  0
   -2.3102    3.3661    0.0000 C   0  0  0  0  0  0  0  0  0  0  0  0
   -2.0219    1.9665    0.0000 C   0  0  0  0  0  0  0  0  0  0  0  0
    1.0742    0.7013    0.0000 C   0  0  0  0  0  0  0  0  0  0  0  0
    0.3675    1.9432    0.0000 H   0  0  0  0  0  0  0  0  0  0  0  0
   -1.0614    1.9521    0.0000 C   0  0  0  0  0  0  0  0  0  0  0  0
    1.7964    1.9343    0.0000 H   0  0  0  0  0  0  0  0  0  0  0  0
    1.0897    3.1762    0.0000 H   0  0  0  0  0  0  0  0  0  0  0  0
   -3.1183    3.1996    0.0000 C   0  0  0  0  0  0  0  0  0  0  0  0
   -3.3781    2.4166    0.0000 C   0  0  0  0  0  0  0  0  0  0  0  0
   -4.1861    2.2501    0.0000 C   0  0  0  0  0  0  0  0  0  0  0  0
   -4.4460    1.4671    0.0000 C   0  0  0  0  0  0  0  0  0  0  0  0
   -4.7343    2.8666    0.0000 C   0  0  0  0  0  0  0  0  0  0  0  0
  1  2  2  0      
  2  3  1  0      
  3  4  2  0      
  4  5  1  0      
  5  6  2  0      
  6  1  1  0      
  4  7  1  0      
  7  8  2  0      
  8  9  1  0      
  9  5  1  0      
 11 10  1  1      
 11 12  1  0      
 12 13  1  0      
 13 14  1  0      
 14 15  1  0      
 15 16  1  0      
 16 11  1  0      
 13 17  2  0      
 17 18  1  0      
 18 19  1  0      
 19 20  1  0      
 20 14  1  0      
 19 21  1  0      
 21 22  1  0      
 22 23  1  0      
 23 24  1  0      
 24 20  1  0      
 21 25  1  0      
 25 26  1  0      
 26 27  1  0      
 27 22  1  0      
 27 28  1  1      
 28 29  1  0      
 28 30  1  6      
 14 31  1  1      
 19 32  1  1      
 22 33  1  1      
 20 34  1  6      
 21 35  1  6      
  8 10  1  0      
 29 36  1  0      
 36 37  1  0      
 37 38  1  0      
 38 39  1  0      
 38 40  1  0      
M  END
