# Supplementary material for: Deaminative chlorination of aminoheterocycles
Source: Nat Chem. 2021 Dec 16;14(1):78–84. doi: 10.1038/s41557-021-00812-0 (PMC8755540; doi:10.1038/s41557-021-00812-0)
Supplement: Supplementary file 128 [file 41557_2021_812_MOESM124_ESM.mol]

nchem.21030579B-comp60.mol
  ChemDraw09092122552D

 17 18  0  0  0  0  0  0  0  0999 V2000
    0.0000    0.2091    0.0000 C   0  0  0  0  0  0  0  0  0  0  0  0
    0.0000   -0.6159    0.0000 N   0  0  0  0  0  0  0  0  0  0  0  0
    0.7145   -1.0284    0.0000 N   0  0  0  0  0  0  0  0  0  0  0  0
    1.4289   -0.6159    0.0000 C   0  0  0  0  0  0  0  0  0  0  0  0
    1.4289    0.2091    0.0000 C   0  0  0  0  0  0  0  0  0  0  0  0
    0.7145    0.6216    0.0000 C   0  0  0  0  0  0  0  0  0  0  0  0
    0.7145    1.4466    0.0000 Cl  0  0  0  0  0  0  0  0  0  0  0  0
   -0.7145    0.6216    0.0000 O   0  0  0  0  0  0  0  0  0  0  0  0
   -0.7145   -1.0284    0.0000 C   0  0  0  0  0  0  0  0  0  0  0  0
   -1.4289   -0.6159    0.0000 C   0  0  0  0  0  0  0  0  0  0  0  0
   -2.1434   -1.0284    0.0000 C   0  0  0  0  0  0  0  0  0  0  0  0
   -2.1434   -1.8534    0.0000 C   0  0  0  0  0  0  0  0  0  0  0  0
   -1.4289   -2.2659    0.0000 C   0  0  0  0  0  0  0  0  0  0  0  0
   -0.7145   -1.8534    0.0000 C   0  0  0  0  0  0  0  0  0  0  0  0
    2.1434    0.6216    0.0000 N   0  0  0  0  0  0  0  0  0  0  0  0
    2.1434    1.4437    0.0000 N   0  3  0  0  0  0  0  0  0  0  0  0
    2.1434    2.2659    0.0000 N   0  5  0  0  0  0  0  0  0  0  0  0
 16 17  2  0      
 15 16  2  0      
  5 15  1  0      
  1  2  1  0      
  2  3  1  0      
  3  4  2  0      
  4  5  1  0      
  5  6  2  0      
  6  1  1  0      
  6  7  1  0      
  1  8  2  0      
  2  9  1  0      
  9 10  2  0      
 10 11  1  0      
 11 12  2  0      
 12 13  1  0      
 13 14  2  0      
 14  9  1  0      
M  CHG  2  16   1  17  -1
M  STY  1   1 SUP
M  SLB  1   1   1
M  SAL   1  3  15  16  17
M  SBL   1  1   3
M  SMT   1 N3
M  SBV   1   3   -0.7145   -0.4125
M  END
