# Supplementary material for: Deaminative chlorination of aminoheterocycles
Source: Nat Chem. 2021 Dec 16;14(1):78–84. doi: 10.1038/s41557-021-00812-0 (PMC8755540; doi:10.1038/s41557-021-00812-0)
Supplement: Supplementary file 132 [file 41557_2021_812_MOESM128_ESM.mol]

nchem.21030579B-comp62.mol
  ChemDraw09092122552D

 27 29  0  0  1  0  0  0  0  0999 V2000
    2.4193   -1.0050    0.0000 C   0  0  0  0  0  0  0  0  0  0  0  0
    2.4193   -1.8300    0.0000 C   0  0  0  0  0  0  0  0  0  0  0  0
    3.2039   -2.0850    0.0000 O   0  0  0  0  0  0  0  0  0  0  0  0
    3.6888   -1.4175    0.0000 C   0  0  0  0  0  0  0  0  0  0  0  0
    3.2039   -0.7501    0.0000 N   0  0  0  0  0  0  0  0  0  0  0  0
    1.7518   -0.5201    0.0000 C   0  0  0  0  0  0  0  0  0  0  0  0
    4.5138   -1.4175    0.0000 N   0  0  0  0  0  0  0  0  0  0  0  0
    0.9982   -0.8557    0.0000 N   0  0  0  0  0  0  0  0  0  0  0  0
    1.8381    0.3004    0.0000 O   0  0  0  0  0  0  0  0  0  0  0  0
    0.3307   -0.3708    0.0000 C   0  0  0  0  0  0  0  0  0  0  0  0
   -0.4230   -0.7063    0.0000 C   0  0  0  0  0  0  0  0  0  0  0  0
   -1.0904   -0.2214    0.0000 O   0  0  0  0  0  0  0  0  0  0  0  0
   -1.8441   -0.5570    0.0000 C   0  0  0  0  0  0  0  0  0  0  0  0
   -2.5115   -0.0720    0.0000 C   0  0  0  0  0  0  0  0  0  0  0  0
   -1.9303   -1.3774    0.0000 O   0  0  0  0  0  0  0  0  0  0  0  0
   -2.4253    0.7485    0.0000 C   0  0  0  0  0  0  0  0  0  0  0  0
   -3.0927    1.2334    0.0000 C   0  0  0  0  0  0  0  0  0  0  0  0
   -3.8464    0.8978    0.0000 C   0  0  0  0  0  0  0  0  0  0  0  0
   -3.9326    0.0773    0.0000 C   0  0  0  0  0  0  0  0  0  0  0  0
   -3.2652   -0.4076    0.0000 C   0  0  0  0  0  0  0  0  0  0  0  0
   -4.5138    1.3827    0.0000 F   0  0  0  0  0  0  0  0  0  0  0  0
    0.4170    0.4497    0.0000 C   0  0  0  0  0  0  0  0  0  0  0  0
    1.1680    0.7841    0.0000 C   0  0  0  0  0  0  0  0  0  0  0  0
    1.2540    1.6017    0.0000 C   0  0  0  0  0  0  0  0  0  0  0  0
    0.5888    2.0850    0.0000 C   0  0  0  0  0  0  0  0  0  0  0  0
   -0.1622    1.7506    0.0000 C   0  0  0  0  0  0  0  0  0  0  0  0
   -0.2482    0.9330    0.0000 C   0  0  0  0  0  0  0  0  0  0  0  0
 26 27  2  0      
 25 26  1  0      
 24 25  2  0      
 23 24  1  0      
 22 23  2  0      
 22 27  1  0      
 10 22  1  0      
  1  2  2  0      
  2  3  1  0      
  3  4  1  0      
  4  5  2  0      
  5  1  1  0      
  1  6  1  0      
  4  7  1  0      
  6  8  1  0      
  6  9  2  0      
 10  8  1  1      
 10 11  1  0      
 11 12  1  0      
 12 13  1  0      
 13 14  1  0      
 13 15  2  0      
 14 16  2  0      
 16 17  1  0      
 17 18  2  0      
 18 19  1  0      
 19 20  2  0      
 20 14  1  0      
 18 21  1  0      
M  STY  1   1 SUP
M  SLB  1   1   1
M  SAL   1  6  22  23  24  25  26  27
M  SBL   1  1   7
M  SMT   1 Ph
M  SBV   1   7   -0.0862   -0.8205
M  END
