# Supplementary material for: Deaminative chlorination of aminoheterocycles
Source: Nat Chem. 2021 Dec 16;14(1):78–84. doi: 10.1038/s41557-021-00812-0 (PMC8755540; doi:10.1038/s41557-021-00812-0)
Supplement: Supplementary file 134 [file 41557_2021_812_MOESM130_ESM.mol]

nchem.21030579B-comp63.mol
  ChemDraw09092122552D

 31 34  0  0  1  0  0  0  0  0999 V2000
    1.7845   -1.0050    0.0000 C   0  0  0  0  0  0  0  0  0  0  0  0
    1.7845   -1.8300    0.0000 C   0  0  0  0  0  0  0  0  0  0  0  0
    2.5691   -2.0850    0.0000 O   0  0  0  0  0  0  0  0  0  0  0  0
    3.0540   -1.4175    0.0000 C   0  0  0  0  0  0  0  0  0  0  0  0
    2.5691   -0.7501    0.0000 N   0  0  0  0  0  0  0  0  0  0  0  0
    1.1171   -0.5201    0.0000 C   0  0  0  0  0  0  0  0  0  0  0  0
    3.8790   -1.4175    0.0000 N   0  0  0  0  0  0  0  0  0  0  0  0
    0.3634   -0.8557    0.0000 N   0  0  0  0  0  0  0  0  0  0  0  0
    1.2033    0.3004    0.0000 O   0  0  0  0  0  0  0  0  0  0  0  0
   -0.3040   -0.3708    0.0000 C   0  0  0  0  0  0  0  0  0  0  0  0
   -1.0577   -0.7063    0.0000 C   0  0  0  0  0  0  0  0  0  0  0  0
   -1.7252   -0.2214    0.0000 O   0  0  0  0  0  0  0  0  0  0  0  0
   -2.4788   -0.5570    0.0000 C   0  0  0  0  0  0  0  0  0  0  0  0
   -3.1463   -0.0720    0.0000 C   0  0  0  0  0  0  0  0  0  0  0  0
   -2.5651   -1.3774    0.0000 O   0  0  0  0  0  0  0  0  0  0  0  0
   -3.0600    0.7485    0.0000 C   0  0  0  0  0  0  0  0  0  0  0  0
   -3.7275    1.2334    0.0000 C   0  0  0  0  0  0  0  0  0  0  0  0
   -4.4812    0.8978    0.0000 C   0  0  0  0  0  0  0  0  0  0  0  0
   -4.5674    0.0773    0.0000 C   0  0  0  0  0  0  0  0  0  0  0  0
   -3.9000   -0.4076    0.0000 C   0  0  0  0  0  0  0  0  0  0  0  0
   -5.1486    1.3827    0.0000 F   0  0  0  0  0  0  0  0  0  0  0  0
    4.3640   -2.0850    0.0000 C   0  0  0  0  0  0  0  0  0  0  0  0
    5.1486   -1.8300    0.0000 C   0  0  0  0  0  0  0  0  0  0  0  0
    5.1486   -1.0050    0.0000 C   0  0  0  0  0  0  0  0  0  0  0  0
    4.3640   -0.7501    0.0000 C   0  0  0  0  0  0  0  0  0  0  0  0
   -0.2178    0.4497    0.0000 C   0  0  0  0  0  0  0  0  0  0  0  0
    0.5332    0.7841    0.0000 C   0  0  0  0  0  0  0  0  0  0  0  0
    0.6192    1.6017    0.0000 C   0  0  0  0  0  0  0  0  0  0  0  0
   -0.0459    2.0850    0.0000 C   0  0  0  0  0  0  0  0  0  0  0  0
   -0.7970    1.7506    0.0000 C   0  0  0  0  0  0  0  0  0  0  0  0
   -0.8829    0.9330    0.0000 C   0  0  0  0  0  0  0  0  0  0  0  0
 30 31  2  0      
 29 30  1  0      
 28 29  2  0      
 27 28  1  0      
 26 27  2  0      
 26 31  1  0      
 10 26  1  0      
  1  2  2  0      
  2  3  1  0      
  3  4  1  0      
  4  5  2  0      
  5  1  1  0      
  1  6  1  0      
  4  7  1  0      
  6  8  1  0      
  6  9  2  0      
 10  8  1  1      
 10 11  1  0      
 11 12  1  0      
 12 13  1  0      
 13 14  1  0      
 13 15  2  0      
 14 16  2  0      
 16 17  1  0      
 17 18  2  0      
 18 19  1  0      
 19 20  2  0      
 20 14  1  0      
 18 21  1  0      
  7 22  1  0      
 22 23  1  0      
 23 24  1  0      
 24 25  1  0      
 25  7  1  0      
M  STY  1   1 SUP
M  SLB  1   1   1
M  SAL   1  6  26  27  28  29  30  31
M  SBL   1  1   7
M  SMT   1 Ph
M  SBV   1   7   -0.0862   -0.8205
M  END
