# Supplementary material for: Deaminative chlorination of aminoheterocycles
Source: Nat Chem. 2021 Dec 16;14(1):78–84. doi: 10.1038/s41557-021-00812-0 (PMC8755540; doi:10.1038/s41557-021-00812-0)
Supplement: Supplementary file 138 [file 41557_2021_812_MOESM134_ESM.mol]

nchem.21030579B-comp65.mol
  ChemDraw09092122552D

 15 16  0  0  0  0  0  0  0  0999 V2000
   -0.6925    0.4125    0.0000 C   0  0  0  0  0  0  0  0  0  0  0  0
   -0.6925   -0.4125    0.0000 C   0  0  0  0  0  0  0  0  0  0  0  0
    0.0220   -0.8250    0.0000 C   0  0  0  0  0  0  0  0  0  0  0  0
    0.7364   -0.4125    0.0000 C   0  0  0  0  0  0  0  0  0  0  0  0
    0.7364    0.4125    0.0000 C   0  0  0  0  0  0  0  0  0  0  0  0
    0.0220    0.8250    0.0000 C   0  0  0  0  0  0  0  0  0  0  0  0
    1.5210   -0.6674    0.0000 N   0  0  0  0  0  0  0  0  0  0  0  0
    2.0060   -0.0000    0.0000 C   0  0  0  0  0  0  0  0  0  0  0  0
    1.5210    0.6674    0.0000 S   0  0  0  0  0  0  0  0  0  0  0  0
    2.8310   -0.0000    0.0000 N   0  0  0  0  0  0  0  0  0  0  0  0
   -1.4070    0.8250    0.0000 O   0  0  0  0  0  0  0  0  0  0  0  0
   -2.1190    0.4139    0.0000 C   0  0  0  0  0  0  0  0  0  0  0  0
   -2.8310    0.0029    0.0000 F   0  0  0  0  0  0  0  0  0  0  0  0
   -2.1190   -0.4082    0.0000 F   0  0  0  0  0  0  0  0  0  0  0  0
   -2.8310    0.8250    0.0000 F   0  0  0  0  0  0  0  0  0  0  0  0
 12 13  1  0      
 12 14  1  0      
 12 15  1  0      
 11 12  1  0      
  1 11  1  0      
  1  2  2  0      
  2  3  1  0      
  3  4  2  0      
  4  5  1  0      
  5  6  2  0      
  6  1  1  0      
  4  7  1  0      
  7  8  2  0      
  8  9  1  0      
  9  5  1  0      
  8 10  1  0      
M  STY  1   1 SUP
M  SLB  1   1   1
M  SAL   1  5  11  12  13  14  15
M  SBL   1  1   5
M  SMT   1 OCF3
M  SBV   1   5    0.7145   -0.4125
M  END
