# Supplementary material for: Deaminative chlorination of aminoheterocycles
Source: Nat Chem. 2021 Dec 16;14(1):78–84. doi: 10.1038/s41557-021-00812-0 (PMC8755540; doi:10.1038/s41557-021-00812-0)
Supplement: Supplementary file 144 [file 41557_2021_812_MOESM140_ESM.mol]

nchem.21030579B-comp68.mol
  ChemDraw09092122552D

 12 13  0  0  0  0  0  0  0  0999 V2000
   -1.6363    0.3990    0.0000 N   0  0  0  0  0  0  0  0  0  0  0  0
   -1.6363   -0.4260    0.0000 C   0  0  0  0  0  0  0  0  0  0  0  0
   -0.9219   -0.8385    0.0000 N   0  0  0  0  0  0  0  0  0  0  0  0
   -0.2074   -0.4260    0.0000 C   0  0  0  0  0  0  0  0  0  0  0  0
   -0.2074    0.3990    0.0000 C   0  0  0  0  0  0  0  0  0  0  0  0
   -0.9219    0.8115    0.0000 C   0  0  0  0  0  0  0  0  0  0  0  0
   -0.9219    1.6365    0.0000 Br  0  0  0  0  0  0  0  0  0  0  0  0
    0.5772   -0.6809    0.0000 N   0  0  0  0  0  0  0  0  0  0  0  0
    1.0621   -0.0135    0.0000 C   0  0  0  0  0  0  0  0  0  0  0  0
    0.5772    0.6539    0.0000 N   0  0  0  0  0  0  0  0  0  0  0  0
    1.6363   -1.6365    0.0000 C   0  0  0  0  0  0  0  0  0  0  0  0
    0.8322   -1.4656    0.0000 C   0  0  0  0  0  0  0  0  0  0  0  0
 11 12  1  0      
  8 12  1  0      
  1  2  2  0      
  2  3  1  0      
  3  4  2  0      
  4  5  1  0      
  5  6  2  0      
  6  1  1  0      
  6  7  1  0      
  4  8  1  0      
  8  9  1  0      
  9 10  2  0      
 10  5  1  0      
M  STY  1   1 SUP
M  SLB  1   1   1
M  SAL   1  2  11  12
M  SBL   1  1   2
M  SMT   1 Et
M  SBV   1   2   -0.2549    0.7846
M  END
