# Supplementary material for: Deaminative chlorination of aminoheterocycles
Source: Nat Chem. 2021 Dec 16;14(1):78–84. doi: 10.1038/s41557-021-00812-0 (PMC8755540; doi:10.1038/s41557-021-00812-0)
Supplement: Supplementary file 146 [file 41557_2021_812_MOESM142_ESM.mol]

nchem.21030579B-comp69.mol
  ChemDraw09092122552D

 11 11  0  0  0  0  0  0  0  0999 V2000
   -0.3903    0.7584    0.0000 C   0  0  0  0  0  0  0  0  0  0  0  0
    0.2689    0.2624    0.0000 C   0  0  0  0  0  0  0  0  0  0  0  0
    0.9444    0.7361    0.0000 N   0  0  0  0  0  0  0  0  0  0  0  0
    0.7026    1.5249    0.0000 C   0  0  0  0  0  0  0  0  0  0  0  0
   -0.1223    1.5387    0.0000 O   0  0  0  0  0  0  0  0  0  0  0  0
    1.1986    2.1841    0.0000 F   0  0  0  0  0  0  0  0  0  0  0  0
    0.2552   -0.5625    0.0000 C   0  0  0  0  0  0  0  0  0  0  0  0
    0.9626   -0.9869    0.0000 O   0  0  0  0  0  0  0  0  0  0  0  0
   -0.4661   -0.9630    0.0000 O   0  0  0  0  0  0  0  0  0  0  0  0
   -1.1986   -2.1841    0.0000 C   0  0  0  0  0  0  0  0  0  0  0  0
   -0.4798   -1.7850    0.0000 C   0  0  0  0  0  0  0  0  0  0  0  0
 10 11  1  0      
  9 11  1  0      
  7  9  1  0      
  1  2  2  0      
  2  3  1  0      
  3  4  2  0      
  4  5  1  0      
  5  1  1  0      
  4  6  1  0      
  2  7  1  0      
  7  8  2  0      
M  STY  1   1 SUP
M  SLB  1   1   1
M  SAL   1  3   9  10  11
M  SBL   1  1   3
M  SMT   1 OEt
M  SBV   1   3    0.7213    0.4005
M  END
