# Supplementary material for: Deaminative chlorination of aminoheterocycles
Source: Nat Chem. 2021 Dec 16;14(1):78–84. doi: 10.1038/s41557-021-00812-0 (PMC8755540; doi:10.1038/s41557-021-00812-0)
Supplement: Supplementary file 156 [file 41557_2021_812_MOESM152_ESM.mol]

nchem.21030579B-comp74.mol
  ChemDraw09092122552D

 17 17  0  0  0  0  0  0  0  0999 V2000
   -4.3070   -0.2100    0.0000 O   0  0  0  0  0  0  0  0  0  0  0  0
   -3.5926    0.2025    0.0000 C   0  0  0  0  0  0  0  0  0  0  0  0
   -2.8781   -0.2100    0.0000 C   0  0  0  0  0  0  0  0  0  0  0  0
   -2.1636    0.2025    0.0000 C   0  0  0  0  0  0  0  0  0  0  0  0
   -1.4491   -0.2100    0.0000 C   0  0  0  0  0  0  0  0  0  0  0  0
   -0.7347    0.2025    0.0000 C   0  0  0  0  0  0  0  0  0  0  0  0
   -0.0202   -0.2100    0.0000 N   0  0  0  0  0  0  0  0  0  0  0  0
    0.6943    0.2025    0.0000 C   0  0  0  0  0  0  0  0  0  0  0  0
    1.4479   -0.1331    0.0000 N   0  0  0  0  0  0  0  0  0  0  0  0
    2.0000    0.4800    0.0000 C   0  0  0  0  0  0  0  0  0  0  0  0
    1.5875    1.1945    0.0000 C   0  0  0  0  0  0  0  0  0  0  0  0
    0.7805    1.0229    0.0000 O   0  0  0  0  0  0  0  0  0  0  0  0
    2.8205    0.3938    0.0000 C   0  0  0  0  0  0  0  0  0  0  0  0
    3.3037    1.0590    0.0000 O   0  0  0  0  0  0  0  0  0  0  0  0
    3.1549   -0.3574    0.0000 O   0  0  0  0  0  0  0  0  0  0  0  0
    4.3070   -1.1945    0.0000 C   0  0  0  0  0  0  0  0  0  0  0  0
    3.9726   -0.4433    0.0000 C   0  0  0  0  0  0  0  0  0  0  0  0
 16 17  1  0      
 15 17  1  0      
 13 14  2  0      
 13 15  1  0      
 10 13  1  0      
  1  2  1  0      
  2  3  2  0      
  3  4  1  0      
  4  5  2  0      
  5  6  1  0      
  6  7  2  0      
  7  8  1  0      
  8  9  2  0      
  9 10  1  0      
 10 11  2  0      
 11 12  1  0      
 12  8  1  0      
M  STY  1   1 SUP
M  SLB  1   1   1
M  SAL   1  5  13  14  15  16  17
M  SBL   1  1   5
M  SMT   1 CO2Et
M  SBV   1   5   -0.8205    0.0862
M  END
