# Supplementary material for: Deaminative chlorination of aminoheterocycles
Source: Nat Chem. 2021 Dec 16;14(1):78–84. doi: 10.1038/s41557-021-00812-0 (PMC8755540; doi:10.1038/s41557-021-00812-0)
Supplement: Supplementary file 158 [file 41557_2021_812_MOESM154_ESM.mol]

nchem.21030579B-compSM1.mol
  ChemDraw09092122552D

 13 14  0  0  0  0  0  0  0  0999 V2000
   -1.7838    0.6167    0.0000 C   0  0  0  0  0  0  0  0  0  0  0  0
   -1.7838   -0.2083    0.0000 C   0  0  0  0  0  0  0  0  0  0  0  0
   -1.0693   -0.6208    0.0000 N   0  0  0  0  0  0  0  0  0  0  0  0
   -0.3548   -0.2083    0.0000 C   0  0  0  0  0  0  0  0  0  0  0  0
   -0.3548    0.6167    0.0000 C   0  0  0  0  0  0  0  0  0  0  0  0
   -1.0693    1.0292    0.0000 C   0  0  0  0  0  0  0  0  0  0  0  0
   -1.0693    1.8542    0.0000 N   0  0  0  0  0  0  0  0  0  0  0  0
    0.3596   -0.6208    0.0000 C   0  0  0  0  0  0  0  0  0  0  0  0
    0.3596   -1.4431    0.0000 C   0  0  0  0  0  0  0  0  0  0  0  0
    1.0717   -1.8542    0.0000 C   0  0  0  0  0  0  0  0  0  0  0  0
    1.7838   -1.4431    0.0000 C   0  0  0  0  0  0  0  0  0  0  0  0
    1.7838   -0.6208    0.0000 C   0  0  0  0  0  0  0  0  0  0  0  0
    1.0717   -0.2097    0.0000 C   0  0  0  0  0  0  0  0  0  0  0  0
 12 13  2  0      
 11 12  1  0      
 10 11  2  0      
  9 10  1  0      
  8  9  2  0      
  8 13  1  0      
  4  8  1  0      
  1  2  2  0      
  2  3  1  0      
  3  4  2  0      
  4  5  1  0      
  5  6  2  0      
  6  1  1  0      
  6  7  1  0      
M  STY  1   1 SUP
M  SLB  1   1   1
M  SAL   1  6   8   9  10  11  12  13
M  SBL   1  1   7
M  SMT   1 Ph
M  SBV   1   7   -0.7145    0.4125
M  END
