# Supplementary material for: Deaminative chlorination of aminoheterocycles
Source: Nat Chem. 2021 Dec 16;14(1):78–84. doi: 10.1038/s41557-021-00812-0 (PMC8755540; doi:10.1038/s41557-021-00812-0)
Supplement: Supplementary file 164 [file 41557_2021_812_MOESM160_ESM.mol]

nchem.21030579B-compSM4.mol
  ChemDraw09092122552D

 23 25  0  0  0  0  0  0  0  0999 V2000
   -2.4994    0.0000    0.0000 C   0  0  0  0  0  0  0  0  0  0  0  0
   -2.4994   -0.8250    0.0000 C   0  0  0  0  0  0  0  0  0  0  0  0
   -1.7849   -1.2375    0.0000 C   0  0  0  0  0  0  0  0  0  0  0  0
   -1.0705   -0.8250    0.0000 C   0  0  0  0  0  0  0  0  0  0  0  0
   -1.0705    0.0000    0.0000 C   0  0  0  0  0  0  0  0  0  0  0  0
   -1.7849    0.4125    0.0000 C   0  0  0  0  0  0  0  0  0  0  0  0
   -0.3560   -1.2375    0.0000 O   0  0  0  0  0  0  0  0  0  0  0  0
    0.3585   -0.8250    0.0000 C   0  0  0  0  0  0  0  0  0  0  0  0
    0.3585    0.0000    0.0000 C   0  0  0  0  0  0  0  0  0  0  0  0
   -0.3560    0.4125    0.0000 C   0  0  0  0  0  0  0  0  0  0  0  0
    1.0729   -1.2375    0.0000 N   0  0  0  0  0  0  0  0  0  0  0  0
    1.7874   -0.8250    0.0000 C   0  0  0  0  0  0  0  0  0  0  0  0
    1.7874    0.0000    0.0000 C   0  0  0  0  0  0  0  0  0  0  0  0
    1.0729    0.4125    0.0000 C   0  0  0  0  0  0  0  0  0  0  0  0
   -0.3560    1.2375    0.0000 O   0  0  0  0  0  0  0  0  0  0  0  0
    2.5019   -1.2375    0.0000 N   0  0  0  0  0  0  0  0  0  0  0  0
   -3.2139    0.4125    0.0000 C   0  0  0  0  0  0  0  0  0  0  0  0
   -3.9259    0.0014    0.0000 C   0  0  0  0  0  0  0  0  0  0  0  0
   -3.2139    1.2346    0.0000 C   0  0  0  0  0  0  0  0  0  0  0  0
    2.5019    0.4125    0.0000 C   0  0  0  0  0  0  0  0  0  0  0  0
    2.5019    1.2346    0.0000 O   0  0  0  0  0  0  0  0  0  0  0  0
    3.2139    0.0014    0.0000 O   0  0  0  0  0  0  0  0  0  0  0  0
    3.9259    0.4125    0.0000 C   0  0  0  0  0  0  0  0  0  0  0  0
 17 18  1  0      
 17 19  1  0      
  1 17  1  0      
 22 23  1  0      
 20 21  2  0      
 20 22  1  0      
 13 20  1  0      
  1  2  2  0      
  2  3  1  0      
  3  4  2  0      
  4  5  1  0      
  5  6  2  0      
  6  1  1  0      
  4  7  1  0      
  7  8  1  0      
  8  9  2  0      
  9 10  1  0      
 10  5  1  0      
  8 11  1  0      
 11 12  2  0      
 12 13  1  0      
 13 14  2  0      
 14  9  1  0      
 10 15  2  0      
 12 16  1  0      
M  STY  1   1 SUP
M  SLB  1   1   1
M  SAL   1  3  17  18  19
M  SBL   1  1   3
M  SMT   1 iPr
M  SBV   1   3    0.7145   -0.4125
M  STY  1   2 SUP
M  SLB  1   2   2
M  SAL   2  4  20  21  22  23
M  SBL   2  1   7
M  SMT   2 CO2Me
M  SBV   2   7   -0.7145   -0.4125
M  END
