# Supplementary material for: Deaminative chlorination of aminoheterocycles
Source: Nat Chem. 2021 Dec 16;14(1):78–84. doi: 10.1038/s41557-021-00812-0 (PMC8755540; doi:10.1038/s41557-021-00812-0)
Supplement: Supplementary file 172 [file 41557_2021_812_MOESM168_ESM.mol]

nchem.21030579B-compSM8.mol
  ChemDraw09092122552D

 19 19  0  0  0  0  0  0  0  0999 V2000
   -1.5647    0.3332    0.0000 C   0  0  0  0  0  0  0  0  0  0  0  0
   -1.5647   -0.4918    0.0000 N   0  0  0  0  0  0  0  0  0  0  0  0
   -0.7801   -0.7468    0.0000 C   0  0  0  0  0  0  0  0  0  0  0  0
   -0.2952   -0.0793    0.0000 C   0  0  0  0  0  0  0  0  0  0  0  0
   -0.7801    0.5881    0.0000 S   0  0  0  0  0  0  0  0  0  0  0  0
   -2.2322    0.8181    0.0000 N   0  0  0  0  0  0  0  0  0  0  0  0
   -0.5252   -1.5314    0.0000 C   0  0  0  0  0  0  0  0  0  0  0  0
    0.2818   -1.7029    0.0000 C   0  0  0  0  0  0  0  0  0  0  0  0
    0.8338   -1.0898    0.0000 O   0  0  0  0  0  0  0  0  0  0  0  0
    0.5367   -2.4875    0.0000 O   0  0  0  0  0  0  0  0  0  0  0  0
    0.5789   -0.3052    0.0000 C   0  0  0  0  0  0  0  0  0  0  0  0
    1.1309    0.3079    0.0000 C   0  0  0  0  0  0  0  0  0  0  0  0
    0.8760    1.0925    0.0000 C   0  0  0  0  0  0  0  0  0  0  0  0
    1.4280    1.7056    0.0000 S   0  0  0  0  0  0  0  0  0  0  0  0
    1.6821    0.9237    0.0000 F   0  0  0  0  0  0  0  0  0  0  0  0
    2.2322    1.5347    0.0000 F   0  0  0  0  0  0  0  0  0  0  0  0
    1.9781    2.3166    0.0000 F   0  0  0  0  0  0  0  0  0  0  0  0
    1.1740    2.4875    0.0000 F   0  0  0  0  0  0  0  0  0  0  0  0
    0.6238    1.8766    0.0000 F   0  0  0  0  0  0  0  0  0  0  0  0
 14 15  1  0      
 14 16  1  0      
 14 17  1  0      
 14 18  1  0      
 14 19  1  0      
 13 14  1  0      
  1  2  2  0      
  2  3  1  0      
  3  4  2  0      
  4  5  1  0      
  5  1  1  0      
  1  6  1  0      
  3  7  1  0      
  7  8  1  0      
  8  9  1  0      
  8 10  2  0      
  9 11  1  0      
 11 12  1  0      
 12 13  2  0      
M  STY  1   1 SUP
M  SLB  1   1   1
M  SAL   1  6  14  15  16  17  18  19
M  SBL   1  1   6
M  SMT   1 SF5
M  SBV   1   6   -0.5520   -0.6131
M  END
