# Supplementary material for: Deaminative chlorination of aminoheterocycles
Source: Nat Chem. 2021 Dec 16;14(1):78–84. doi: 10.1038/s41557-021-00812-0 (PMC8755540; doi:10.1038/s41557-021-00812-0)
Supplement: Supplementary file 174 [file 41557_2021_812_MOESM170_ESM.mol]

nchem.21030579B-compSM9.mol
  ChemDraw09092122552D

 18 19  0  0  1  0  0  0  0  0999 V2000
    0.7076   -1.0050    0.0000 C   0  0  0  0  0  0  0  0  0  0  0  0
    0.7076   -1.8300    0.0000 C   0  0  0  0  0  0  0  0  0  0  0  0
    1.4922   -2.0850    0.0000 O   0  0  0  0  0  0  0  0  0  0  0  0
    1.9771   -1.4175    0.0000 C   0  0  0  0  0  0  0  0  0  0  0  0
    1.4922   -0.7501    0.0000 N   0  0  0  0  0  0  0  0  0  0  0  0
    0.0401   -0.5201    0.0000 C   0  0  0  0  0  0  0  0  0  0  0  0
    2.8021   -1.4175    0.0000 N   0  0  0  0  0  0  0  0  0  0  0  0
   -0.7136   -0.8557    0.0000 N   0  0  0  0  0  0  0  0  0  0  0  0
    0.1264    0.3004    0.0000 O   0  0  0  0  0  0  0  0  0  0  0  0
   -1.3810   -0.3708    0.0000 C   0  0  0  0  0  0  0  0  0  0  0  0
   -2.1347   -0.7063    0.0000 C   0  0  0  0  0  0  0  0  0  0  0  0
   -2.8021   -0.2214    0.0000 O   0  0  0  0  0  0  0  0  0  0  0  0
   -1.2948    0.4497    0.0000 C   0  0  0  0  0  0  0  0  0  0  0  0
   -0.5437    0.7841    0.0000 C   0  0  0  0  0  0  0  0  0  0  0  0
   -0.4578    1.6017    0.0000 C   0  0  0  0  0  0  0  0  0  0  0  0
   -1.1229    2.0850    0.0000 C   0  0  0  0  0  0  0  0  0  0  0  0
   -1.8739    1.7506    0.0000 C   0  0  0  0  0  0  0  0  0  0  0  0
   -1.9599    0.9330    0.0000 C   0  0  0  0  0  0  0  0  0  0  0  0
 17 18  2  0      
 16 17  1  0      
 15 16  2  0      
 14 15  1  0      
 13 14  2  0      
 13 18  1  0      
 10 13  1  0      
  1  2  2  0      
  2  3  1  0      
  3  4  1  0      
  4  5  2  0      
  5  1  1  0      
  1  6  1  0      
  4  7  1  0      
  6  8  1  0      
  6  9  2  0      
 10  8  1  1      
 10 11  1  0      
 11 12  1  0      
M  STY  1   1 SUP
M  SLB  1   1   1
M  SAL   1  6  13  14  15  16  17  18
M  SBL   1  1   7
M  SMT   1 Ph
M  SBV   1   7   -0.0862   -0.8205
M  END
