# Supplementary material for: Deaminative chlorination of aminoheterocycles
Source: Nat Chem. 2021 Dec 16;14(1):78–84. doi: 10.1038/s41557-021-00812-0 (PMC8755540; doi:10.1038/s41557-021-00812-0)
Supplement: Supplementary file 182 [file 41557_2021_812_MOESM178_ESM.mol]

nchem.21030579B-compSM13.mol
  ChemDraw09092122552D

 28 30  0  0  1  0  0  0  0  0999 V2000
    2.1598   -1.1555    0.0000 C   0  0  0  0  0  0  0  0  0  0  0  0
    2.2461   -1.9760    0.0000 C   0  0  0  0  0  0  0  0  0  0  0  0
    3.0530   -2.1475    0.0000 O   0  0  0  0  0  0  0  0  0  0  0  0
    3.4655   -1.4330    0.0000 C   0  0  0  0  0  0  0  0  0  0  0  0
    2.9135   -0.8199    0.0000 N   0  0  0  0  0  0  0  0  0  0  0  0
    1.4454   -0.7430    0.0000 C   0  0  0  0  0  0  0  0  0  0  0  0
    4.2704   -1.3180    0.0000 N   0  0  0  0  0  0  0  0  0  0  0  0
    0.7309   -1.1555    0.0000 N   0  0  0  0  0  0  0  0  0  0  0  0
    1.4454    0.0820    0.0000 O   0  0  0  0  0  0  0  0  0  0  0  0
    0.0164   -0.7430    0.0000 C   0  0  0  0  0  0  0  0  0  0  0  0
   -0.6980   -1.1555    0.0000 C   0  0  0  0  0  0  0  0  0  0  0  0
   -1.4125   -0.7430    0.0000 O   0  0  0  0  0  0  0  0  0  0  0  0
   -2.1270   -1.1555    0.0000 C   0  0  0  0  0  0  0  0  0  0  0  0
   -2.8415   -0.7430    0.0000 C   0  0  0  0  0  0  0  0  0  0  0  0
   -2.1270   -1.9805    0.0000 O   0  0  0  0  0  0  0  0  0  0  0  0
   -2.8415    0.0820    0.0000 C   0  0  0  0  0  0  0  0  0  0  0  0
   -3.5559    0.4945    0.0000 C   0  0  0  0  0  0  0  0  0  0  0  0
   -4.2704    0.0820    0.0000 C   0  0  0  0  0  0  0  0  0  0  0  0
   -4.2704   -0.7430    0.0000 C   0  0  0  0  0  0  0  0  0  0  0  0
   -3.5559   -1.1555    0.0000 C   0  0  0  0  0  0  0  0  0  0  0  0
    0.0164    0.0820    0.0000 C   0  0  0  0  0  0  0  0  0  0  0  0
    0.7309    0.4945    0.0000 C   0  0  0  0  0  0  0  0  0  0  0  0
    0.7309    1.3195    0.0000 C   0  0  0  0  0  0  0  0  0  0  0  0
    0.0164    1.7320    0.0000 C   0  0  0  0  0  0  0  0  0  0  0  0
   -0.6980    1.3195    0.0000 C   0  0  0  0  0  0  0  0  0  0  0  0
   -0.6980    0.4945    0.0000 C   0  0  0  0  0  0  0  0  0  0  0  0
   -3.5559    1.3224    0.0000 C   0  0  0  0  0  0  0  0  0  0  0  0
   -3.5559    2.1475    0.0000 N   0  0  0  0  0  0  0  0  0  0  0  0
 25 26  2  0      
 24 25  1  0      
 23 24  2  0      
 22 23  1  0      
 21 22  2  0      
 21 26  1  0      
 10 21  1  0      
 27 28  3  0      
 17 27  1  0      
  1  2  2  0      
  2  3  1  0      
  3  4  1  0      
  4  5  2  0      
  5  1  1  0      
  1  6  1  0      
  4  7  1  0      
  6  8  1  0      
  6  9  2  0      
 10  8  1  1      
 10 11  1  0      
 11 12  1  0      
 12 13  1  0      
 13 14  1  0      
 13 15  2  0      
 14 16  2  0      
 16 17  1  0      
 17 18  2  0      
 18 19  1  0      
 19 20  2  0      
 20 14  1  0      
M  STY  1   1 SUP
M  SLB  1   1   1
M  SAL   1  6  21  22  23  24  25  26
M  SBL   1  1   7
M  SMT   1 Ph
M  SBV   1   7    0.0000   -0.8250
M  STY  1   2 SUP
M  SLB  1   2   2
M  SAL   2  2  27  28
M  SBL   2  1   9
M  SMT   2 CN
M  SBV   2   9    0.0000   -0.8279
M  END
