# Supplementary material for: Deaminative chlorination of aminoheterocycles
Source: Nat Chem. 2021 Dec 16;14(1):78–84. doi: 10.1038/s41557-021-00812-0 (PMC8755540; doi:10.1038/s41557-021-00812-0)
Supplement: Supplementary file 184 [file 41557_2021_812_MOESM180_ESM.mol]

nchem.21030579B-compSM14.mol
  ChemDraw09092122552D

 27 29  0  0  1  0  0  0  0  0999 V2000
    2.1598   -0.9477    0.0000 C   0  0  0  0  0  0  0  0  0  0  0  0
    2.2461   -1.7682    0.0000 C   0  0  0  0  0  0  0  0  0  0  0  0
    3.0530   -1.9398    0.0000 O   0  0  0  0  0  0  0  0  0  0  0  0
    3.4655   -1.2253    0.0000 C   0  0  0  0  0  0  0  0  0  0  0  0
    2.9135   -0.6122    0.0000 N   0  0  0  0  0  0  0  0  0  0  0  0
    1.4454   -0.5352    0.0000 C   0  0  0  0  0  0  0  0  0  0  0  0
    4.2704   -1.1103    0.0000 N   0  0  0  0  0  0  0  0  0  0  0  0
    0.7309   -0.9477    0.0000 N   0  0  0  0  0  0  0  0  0  0  0  0
    1.4454    0.2898    0.0000 O   0  0  0  0  0  0  0  0  0  0  0  0
    0.0164   -0.5352    0.0000 C   0  0  0  0  0  0  0  0  0  0  0  0
   -0.6980   -0.9477    0.0000 C   0  0  0  0  0  0  0  0  0  0  0  0
   -1.4125   -0.5352    0.0000 O   0  0  0  0  0  0  0  0  0  0  0  0
   -2.1270   -0.9477    0.0000 C   0  0  0  0  0  0  0  0  0  0  0  0
   -2.8415   -0.5352    0.0000 C   0  0  0  0  0  0  0  0  0  0  0  0
   -2.1270   -1.7727    0.0000 O   0  0  0  0  0  0  0  0  0  0  0  0
   -2.8415    0.2898    0.0000 C   0  0  0  0  0  0  0  0  0  0  0  0
   -3.5559    0.7023    0.0000 C   0  0  0  0  0  0  0  0  0  0  0  0
   -4.2704    0.2898    0.0000 C   0  0  0  0  0  0  0  0  0  0  0  0
   -4.2704   -0.5352    0.0000 C   0  0  0  0  0  0  0  0  0  0  0  0
   -3.5559   -0.9477    0.0000 C   0  0  0  0  0  0  0  0  0  0  0  0
   -2.1245    0.7037    0.0000 I   0  0  0  0  0  0  0  0  0  0  0  0
    0.0164    0.2898    0.0000 C   0  0  0  0  0  0  0  0  0  0  0  0
    0.7309    0.7023    0.0000 C   0  0  0  0  0  0  0  0  0  0  0  0
    0.7309    1.5273    0.0000 C   0  0  0  0  0  0  0  0  0  0  0  0
    0.0164    1.9398    0.0000 C   0  0  0  0  0  0  0  0  0  0  0  0
   -0.6980    1.5273    0.0000 C   0  0  0  0  0  0  0  0  0  0  0  0
   -0.6980    0.7023    0.0000 C   0  0  0  0  0  0  0  0  0  0  0  0
 26 27  2  0      
 25 26  1  0      
 24 25  2  0      
 23 24  1  0      
 22 23  2  0      
 22 27  1  0      
 10 22  1  0      
  1  2  2  0      
  2  3  1  0      
  3  4  1  0      
  4  5  2  0      
  5  1  1  0      
  1  6  1  0      
  4  7  1  0      
  6  8  1  0      
  6  9  2  0      
 10  8  1  1      
 10 11  1  0      
 11 12  1  0      
 12 13  1  0      
 13 14  1  0      
 13 15  2  0      
 14 16  2  0      
 16 17  1  0      
 17 18  2  0      
 18 19  1  0      
 19 20  2  0      
 20 14  1  0      
 16 21  1  0      
M  STY  1   1 SUP
M  SLB  1   1   1
M  SAL   1  6  22  23  24  25  26  27
M  SBL   1  1   7
M  SMT   1 Ph
M  SBV   1   7    0.0000   -0.8250
M  END
