# Supplementary material for: Deaminative chlorination of aminoheterocycles
Source: Nat Chem. 2021 Dec 16;14(1):78–84. doi: 10.1038/s41557-021-00812-0 (PMC8755540; doi:10.1038/s41557-021-00812-0)
Supplement: Supplementary file 188 [file 41557_2021_812_MOESM184_ESM.mol]

nchem.21030579B-compSM16.mol
  ChemDraw09092122552D

 26 28  0  0  1  0  0  0  0  0999 V2000
   -4.2782    0.2926    0.0000 C   0  0  0  0  0  0  0  0  0  0  0  0
   -4.2782   -0.5324    0.0000 N   0  0  0  0  0  0  0  0  0  0  0  0
   -3.5637   -0.9449    0.0000 C   0  0  0  0  0  0  0  0  0  0  0  0
   -2.8493   -0.5324    0.0000 C   0  0  0  0  0  0  0  0  0  0  0  0
   -2.8493    0.2926    0.0000 C   0  0  0  0  0  0  0  0  0  0  0  0
   -3.5637    0.7051    0.0000 C   0  0  0  0  0  0  0  0  0  0  0  0
   -2.1348   -0.9449    0.0000 C   0  0  0  0  0  0  0  0  0  0  0  0
   -1.4203   -0.5324    0.0000 O   0  0  0  0  0  0  0  0  0  0  0  0
   -2.1348   -1.7699    0.0000 O   0  0  0  0  0  0  0  0  0  0  0  0
   -0.7059   -0.9449    0.0000 C   0  0  0  0  0  0  0  0  0  0  0  0
    0.0086   -0.5324    0.0000 C   0  0  0  0  0  0  0  0  0  0  0  0
    0.7231   -0.9449    0.0000 N   0  0  0  0  0  0  0  0  0  0  0  0
    1.4376   -0.5324    0.0000 C   0  0  0  0  0  0  0  0  0  0  0  0
    2.1520   -0.9449    0.0000 C   0  0  0  0  0  0  0  0  0  0  0  0
    1.4376    0.2926    0.0000 O   0  0  0  0  0  0  0  0  0  0  0  0
    2.2383   -1.7654    0.0000 C   0  0  0  0  0  0  0  0  0  0  0  0
    3.0452   -1.9369    0.0000 O   0  0  0  0  0  0  0  0  0  0  0  0
    3.4577   -1.2224    0.0000 C   0  0  0  0  0  0  0  0  0  0  0  0
    2.9057   -0.6093    0.0000 N   0  0  0  0  0  0  0  0  0  0  0  0
    4.2782   -1.1362    0.0000 N   0  0  0  0  0  0  0  0  0  0  0  0
    0.0086    0.2926    0.0000 C   0  0  0  0  0  0  0  0  0  0  0  0
    0.7206    0.7037    0.0000 C   0  0  0  0  0  0  0  0  0  0  0  0
    0.7206    1.5258    0.0000 C   0  0  0  0  0  0  0  0  0  0  0  0
    0.0086    1.9369    0.0000 C   0  0  0  0  0  0  0  0  0  0  0  0
   -0.7034    1.5258    0.0000 C   0  0  0  0  0  0  0  0  0  0  0  0
   -0.7034    0.7037    0.0000 C   0  0  0  0  0  0  0  0  0  0  0  0
 25 26  2  0      
 24 25  1  0      
 23 24  2  0      
 22 23  1  0      
 21 22  2  0      
 21 26  1  0      
 11 21  1  0      
  1  2  2  0      
  2  3  1  0      
  3  4  2  0      
  4  5  1  0      
  5  6  2  0      
  6  1  1  0      
  4  7  1  0      
  7  8  1  0      
  7  9  2  0      
  8 10  1  0      
 10 11  1  0      
 11 12  1  1      
 12 13  1  0      
 13 14  1  0      
 13 15  2  0      
 14 16  2  0      
 16 17  1  0      
 17 18  1  0      
 18 19  2  0      
 19 14  1  0      
 18 20  1  0      
M  STY  1   1 SUP
M  SLB  1   1   1
M  SAL   1  6  21  22  23  24  25  26
M  SBL   1  1   7
M  SMT   1 Ph
M  SBV   1   7    0.0000   -0.8250
M  END
